# Supplementary material for: Transcriptome analysis of two Pogostemon cablin chemotypes reveals genes related to patchouli alcohol biosynthesis
Source: PeerJ. 2021 Aug 26;9:e12025. doi: 10.7717/peerj.12025 (PMC8403477; doi:10.7717/peerj.12025)
Supplement: Supplemental Information 1 [file peerj-09-12025-s001.txt]

>TRINITY_DN15930_c0_g1_i5  318-1973 patchoulol synthase variant 1 [Pogostemon cablin]::TRINITY_DN15930_c0_g1_i5:317-1973(+)
ATGGAGTTGTATGCCCAAAGTGTTGGAGTGGGTGCTGCCTCTCGTCCTCTTGCGAATTTTCATCAATGTGTGTGGGGAGACAAATTCATTGTGTACAACCCACAATCAAGCCAGGCTGGAGAGAGAGAACAGGCTGAGGAGCTGAAAGTGGAGCTGAAAAGAGAGCTGAAGGAAGCATCAGACAACTACATGCGGCAACTGAAAATGGTGGATGCAATACAACGATTAGGCATTGACTATCTTTTTGTGGAAGATGTTGATGAAGCTTTGAAGAATCTGTTTGAAATGTTTGATGCTTTCTGCAAGAATAATCATGACATGCACGCCACTGCTCTCAGCTTTCGCCTTCTAAGACAACATGGCTATAGAGTTTCATGTGAAGTTTTTGAAAAGTTTAAGGATGGCAAAGATGGATTTAAGGTTCCAAATGAGGATGGAGCGGTTGCAGTCCTTGAATTCTTCGAAGCCACGCATCTCAGAGTCCATGGAGAAGACGTCCTTGATAATGCTTTTGTCTTCACTAGGAACTACTTGGAATCAGTCTATGCAACTTTGAACGATCCAACCGCGAATCAAGTCCACAACGCATTGAATGAGTTCTCTTTTCGAAGAGGATTGCCACGCGTGGAAGCAAGGAAGTACATATCAATCTACGAGCAATACGCATCTCATCACAAAGGCTTGCTCAAACTTGCTAAGCTGGATTTCAACTTGGTACAAGCTTTGCACAGAAGGGAGCTGAGTGAAGATTCTAGGTGGTGGAAGACTTTACAAGTGCCCACAGAGCTATCATTCGTTAGAGATCGATTGGTGGAGTCCTACTTTTGGGCTTCGGGATCTTATTTCGAACCGAATTATTCGGTAGCTAGGATGATTTTAGCAAAAGGGCTGGCTGTATTATCTCTTATGGACGATGTGTATGATGCATATGGTACTTTTGAGGAATTACAAGTGTTCACAGATGCAATCGAAAGGTGGGATGCTTCGTGTTTAGATAAACTTCCAGAGTACATGAAAATAGTATACAAGGCCCTTTTGGATGTGTTTGAGGAAGTTGACGAGGAGGTGATCAAGCTAGGTGCACCATATCGAGTCTACTATGGAAAAGAAGCCATGAAATATGCCGCTAGAGCTTACATGGAAGAGGCCCAATGGAGGGAGCAAAAGCACAAACCCACAACTAAGGAGTATATGAAGCTGGCAACAAAGACCTGTGGCTATATAACTCTAATAATATTATCATTTCTTGGAGTGGAAGAGGGCATTGTGACTAAAGAAGCCTTCGATTGGGTTTTCTCCCGACCTCCTTTCGTCGAGGCTACGTTAATCATTGCTAGGCTCATCAATGATATTACAGGATGCGAGTTTGAGAACAAACGAGAGCACGTTCGCACTGCAGTAGAATGCTACATGGAAGAGCACAAAGTGGGAAAGCAAGAGGTGGTGTCTGAATTCTACAACCAAATGGAGTCAGCATGGAAGGACATAAATGAGTGCCTCCTCAGACCAGCTGAATTTCCAATCCCTCTACTTAATCTTATTCTCAATTCTGTCCGAACACTTGAGGTTATTTACAAAGAGGGCGATTCCTATACACACGTGGGTCCTGCAATGCAAAACATCATCAAGCAGTTGTACCTTCACCCTGTTCCATAT
>TRINITY_DN20235_c0_g1_i3  318-2600 dammarenediol II synthase-like [Sesamum indicum]::TRINITY_DN20235_c0_g1_i3:317-2600(+)
ATGTGGAGGTTGAAGATTGCAGAAGGGCATGGTCCGTATCTTTACAGCACGAACAACTTTGTCGGACGACAGATTTGGGAGTACGAGGCGGAGGGTGGAACCCCCGAGGAGCGGGAGGCGTTTGACAGAGCTCGTGAAGAATGGAATGAGAATAGGAAGAAGGGGTTTCATTCGTGTGGAGACTTGTTCATGAGAATGCAGCTGAAAAAGGAGAGTGGAATTGATCTGCTGAGTATGCGGCCTGTTAGAGTTAAAGACACAGAAGAAATCAGCTATGAAAATGCCACAATTGCCGTTAAAAAAGCACTTCGGTTGAACCGGGCGGTTCAAGCTAGGGACGGCCACTGGCCGGCTGAAAATGCCGGCCCATTGTTTTTTACTCCCCCACTCATAATTGCGTTGTACATCAGTGGGGCAATCAACACAATATTGACGTCAGAACACAAAAAAGAGATGGTTCGGTACATCTACAACCATCAGAATTCTGACGGAGGATGGGGGTTTTACATAGAAGGGCACAGCACGATGATTGGATCAGCGCTTAGCTATGTTGCGCTGCGGTTGTTAGGCGAGGGACCAGATGACAATAACGGCGCCGTTTCTAGAGGACGGGAATGGATTCTTCATCACGGTGGTGCTACTGGAATTCCTTCCTGGGGGAAAACCTATCTTTCGGTGCTTGGAGTGTATGATTGGGATGGTTGCAATCCACTTCCTCCAGAATTCTGGCTATTCCCTTCAATGCTACCTTATCATCCAGCCAAAATGTGGTGTTACTGTCGGACAACGTATATGCCCATGTCATATCTTTACGGTAGAAAATACCATGGACCTCTCACCCCTCTAGTTTTATCCCTTCGACAAGAAATTCACGTCAACCCCTACCATCAAATTGATTGGAATAAGGCACGTCACGATTGCTGCAAGGATGATCTATACTATCCACACACATTCATACAAGATTTGCTCTGGGACACTCTCAACTACTGCACGGAGCCGTTAATGAGGAGATGGCCTCTGAACAAGATCCGACAAAAGGCTCTTGATAAGGCCATCAAGTACATGCGTTATGGGGCTGAGGAGAGCAGATACATTACCATAGGATGCGTTGAAAAAAGTCTTCAAATGATGTGCTGGTGGGCGCACAACCCGGATGGAGTCGAGTTCAAGCGTCACCTAGCCAGAGTCCCTGATTACTTGTGGCTCGCCGAAGATGGCATGAAAATGCAGAGTTTTGGAAGTCAAATATGGGACACTACTCTTGCCACTCAAGCAGTAATTGCAACTGGTATGGTTGAGGAGTACGGCGATTGTCTGAAGAAGGCACACTTGTACATTAAAGAATCTCAGATTAAGGAAAATCCAAGAGGCGATTTCAAAAGCATGTATCGTCTCTTCACTAAAGGCGCGTGGACTTTCTCCGATCAAGATCAGGGCTGGGTTGTATCTGACTGCACATCAGAAGCTCTCATGTGTCTGCTTTTGCTGTCACAAATGCCTAGTGAGATTTCTGGAGAAAAGGCGGATGTTGAGCGTTTATATGAGGCTGTCAACGTGCTCCTTTATTTGCAAAGCCCTCTCAGTGGTGGATTTGCTATCTGGGAACCGCCGATTCCTCAGCCATATTTGCAGGTTTTGAACCCATCAGAGCTCTTCGCAGACATAGTAGTCGAGCAAGAGCACGTTGAGTGCACTGCTTCTATAGTCCACGCACTTCTGTCGTTCAAGCGTCTGCATCCTGGCCACCGCGAGAAAGAAATTGAGATCTCCATGGTCAAGGCGCTACGCTTTCTTGAAGAAAAGCAATGGCCTGATGGTTCATGGTATGGTTACTGGGGAATATGCTTCCTCTACGGCACCTTCTTCGTGCTCGGAGGATTGGCTGCTGCAGGGAAGACATATGAAAACAGCGAAGCTGTTCGCAAAGGAGTCGATTTTTTCTTGTCCACACAGAACGAAGAAGGTGGATGGGGAGAGAGCCTCGAATCATGTCCAAGCATGAAATACACACCACTTGAAGGAAACAGGACAAATTTGGTGCAAACATCATGGGCAATGCTTGGTCTTATGCACGGTGGACAGGCTGAAAGGGATCCCAGGCCACTGCACAGAGCAGCAAAACTGTTGATTAATGCACAGATGGAGGATGGAGATTTCCCACAACAGGAAATTACTGGTGTCTACATGAAGAACTGCATGTTACATTATGCACAATACAGGAATGTTTTCCCACTGTGGGCTCTTGCAGAGTATCGTAAACGAATCTGGCCATCACAATCCCTA
>TRINITY_DN24538_c2_g3_i1  33-1670 RecName: Full=Germacrene D synthase 2; AltName: Full=PatTpsBF2::TRINITY_DN24538_c2_g3_i1:32-1670(+)
TTACAAATGGGTTCGAAAAGCCTTGCAGCCACCACCTTTTCTCGACCTCTGGCAAATTATCATCCAAATGTATGGGGAGACCGTTTCCTTTACTACAAACCTGCAGAATTCAAGGATGGTGACAAAAAACAAGTGGAAGAGCTGAAAGATGGAGTGAAAAGAGAGATGGAGTCATCCAACGACTACGTGCGACAGCTGAAGATGGTGGATGAAATACAACGATTGGGGATCGAGTATCTTTTTGAGGAAGAGATTGATGAAGCTTTGAAGAATGTGTCTGAAAAGTTTGGCGATTATTGCAAACATCAGCAAGACATGTACACAACTGCTCTTAGCTTTCGCCTTCTCAGACAAAAAGGATATAGAGTCACATGTGACGTGTTTGACAAGTTTAAGGATGGCAAGGGAGGATTCAAGTTCCTTGATATGGAAGTGATGGCAGTTCTCGAGTTCTTCGAAGCCACACATCTGAGAATCCATGGGGACCATCTGCTCGATCGCGCCTTTGTTTTAGCTAGGAAATACCTAGAATCAATTCATGCAACTATAAGCAATCCAATTGCGGAGCAAGTTCATAACGCACTGTATGGATGCTCCAATCGGAGAGGACTAACACGACTTGAAGCAAGGAAGTATATATCCATCTACGAGCAATACAGTTCTCACCATCAAGGCCTGTTAAAACTTGCAAAGATGGATTTCAATCTACTACAAGATATGCACAAAAGGGAGTTGAGTGAATATTGCAGGTGGGGGAAACGTTTAGAATTGCCAACAAAGTTATCATTCGCTAGAGATCGATTGGTGGAGACCTACTTCTGGGATTGTGGGGCTTATTTTGAGCCAAAATATGCTACTGCTAGGATGATTACAGTCAAAGTGCAGATCCTAGCATCTCTACTTGATGATTGCTTCGACGCGTATGGTACTTTTGACGAACTGCGACTCTTTGCCAATGCAATCCAAAAGTGGGATATTTCATGTTTAGATCAACTTCCAGAGTACTTGAAGATAGTTTACAAGAACATTTTGGAAGTATATGAAGAGATTGAAGTGCTAATGATGAAACAAGGAACACCATATCGTCTCAAATATGCCATAGAAGCAATGAAATTAATGATTGGAGCTTTCTTTGACGAAGCTAAATGGAAGGAAAATAAGTACAAACCCACGGCAGAAGAGTACATGGAAGTAGCATTGAAGAGCTGTGGTTATACAACCCTAATACTAACATCACTTGTTGGAGTGGAAGAGGGTATTGTGACCGAAGAAGCCTTCAAGTGGGTGATGTCTCAACCTGTTCCTGTAAGAGCTGCATGTAGTATTTGCAGGCTAGTCGATGATGTGGTCGGGCACGTGTTTGAGAGAGCAAGAGATCATATACCAACAATGATGGATGTGTACGAGGAAGAGCACGGAGCGGATTTTGCGTCTGAATACAACAACCGATTAGAAAGTGCATGGAAGGACTTGAATGAGGCATTCCTGAAACCTACTCAAGTGCCAGCAGCTGTACTCTATCGTATTCTCAATTTCTCCCGAGTAATTGAGGTTATGTACACCAAAGGAGATTGGTACACGCACGTGGGTCCTGAACTGCAGGCTTTCATCAAGCTACTCTACGTTCATCCTATTCCA
>TRINITY_DN27775_c0_g2_i2  59-2323 hypothetical protein MIMGU_mgv1a001796mg [Erythranthe guttata]::TRINITY_DN27775_c0_g2_i2:58-2323(+)
ATGTGGAGACTGAAGGTTGGTGAAGGTGTGGATGGTCCTTATCTGTACAGCACCAACAACTACGTCGGCAGACAAACATGGGAATTCGACCCGAATTACGGCACGCCGGAGCTCCGAGATGAGGTCGACAAAGCCCGTCAACATTTTTTCCACAACCGATTCCAGGTCAAGCCCAGCAGTGATCTCCTTTGGCGGATTCAGATATTGGATGAGAAGAAATTCAAGCAGGAGAAAGGGGAAGTGAGGGTGCGGGAAAGCGAAAATGTAAGCCATGAGGCGGCGACGGCCAGTCTGAGACGAGCAGTGCACTACTTATCGGCCTTGCAAACAACTGATGGCCATTGGCCTGCAGAAAACGCCGGCCCCATGTTCTTCCTTCCTCCTCTGGTGATGGCACTGTATATTAGTGGACATCTGAACAGTGTTTTTCATGGGGAATATCGTCGAGAAGTCCTTCGTTACATATATTGGCATCAGAATGAAGATGGTGGATGGGGACTGCACGTGGAAGGCCACAGCATCATGTTCTGCACAACCTTAAACTACATCTGTCTGAGATTGTTAGGAGAACCACCCCATGCGGATGCGTGTTCTAAAGCAAGAAAATGGATACTTCAACATGGCACTCCCAAAGCAATACCTTCTTGGGGCAAAACATGGCTTTCTATACTGGGAGTATATGAATGGTCAGGAGCTAACCCAATGCCCCCTGAATACTGGCTTCTTCCCTCGTTTCTCCCAATACATCCATCAAAAATGTGGTGTTATTGTCGATTAGTTTACATGCCAATGTCATATTTATATGGAAAGAAGTTTGTGGGTCCTATCACTCCTCTTATCTCTCAACTAAGGGAGGAGCTCTATGATCAGCCCTACCAAGATATTAATTGGAGAAGCGTACGACATTTATGTGCAAAGGAGGACATGTATTATCCTCATCCCTTGATACAAGATTTGGTATGGGATGCTTGTTACATATTGACGGAGCCTCTCTTGACTCGTTGGCCTTTCAACAAGTTGAGACAGAAAGCTCTGGAGGTGGCAATGAAGCACATCCACTACGAAGATGAGAACAGCAGATACATAACCATCGGAGCTGTGGAGAAGTCATTGTGCATGCTGGCATGTTGGGCTGAGGACCCCAACGGAGACTATTTCAAGAAACATCTTGCCAGACTCCCCGATTTTCTATGGCTTGCCGAAGATGGAATGAAGATGCAGAGTTTTGGAAGCCAACTATGGGATGCATGTTTAGCTGTGCAAGCATTGCTGGCTAGTGATCTGAGTGATGAGATAGGTGATACTCTGAAAAAGGGTCATTATTTTATAAAGGAGTCTCAGGTGAAGGAGAATCCTTCAGGGGACTTCAGAAGTATGTACCGCCATATTTCAAAAGGGTCGTGGACATTTTCAGACCAAGATCACGGATGGCAGCTGTCCGATTGTACTACTGAAGGACTCAAGTGTTGTCTTATGTTGTCTATGATGCCTCCTGAGATTGTTGGGGAGAAAATGGAACCTCAAGGATTATTCAATGCTGTCAACGTAATACTTTCTTTGCAGGGCAAAAACGGCGGTCTTGCTGCTTGGGAGCCAGTGGTAGCCTCACAGTGGCTAGAGTGGCTGAATCCTATGGAATTTCTGGCTGATATTGTGATTGAGCATGATTATGTGGAGTGTACGTCGGCAGGAGTCGACGCTCTAGTCCTGTTTCAGGAGTTGTACCCTGATCATCGAAACAAAGAGATCAAGACATGTATCACAAGAGCTATTGCTTATCTTGAGGACATTCAAGAACCTGATGGTTCATGGTATGGAAACTGGGGAGTTTGTTTCGTCTACGGTACTTGGTTCGCACTAAGAGCATTCTCAGCAGTTGGTAAGACATACAACAACTGCCAAGCTGTTAGAAAAGCTGTTCATTTTCTACTTAAACATCAAGGGGAGGATGGTGGATGGGGTGAAAGCTATCTTTCATGCCCAAAAAAGGAGTACATCCCACTTGAAGGAAATCGCTCTAATGTGCCTCAAACTTCATGGGCTCTAATGGGTCTAATCCATTCTGACCAAGCTGATAGAGACCCTTTACCTCTCCACCGTGCGGCTAAATATTTAATCAATTTTCAACTACAAAATGGTGATTTTCCCCAGCAGGAAATTACTGGGGTTTTCAAGTATAATTGCATGTTACATTATGCAATGTATAGGAATGTCTTTCCAATATGGGCTCTGGCTGAATATCGCAAGCGTGTACACCTGCCATCA
>TRINITY_DN30536_c2_g1_i3  140-2314 beta-amyrin synthase [Sesamum indicum]::TRINITY_DN30536_c2_g1_i3:139-2314(+)
ATGTGGAGATTGAAGATTGCAGAAGGAGTAGACAGTCCGTACCTGTACAGTACGAACAACTATGTGGGCAGACAGACATGGGAGTTCGACCCGGATTATGGCACTCCGGAGCTCCGGGAAGAGGTGGAGAAAGCCCGACAAGACTTTTGGGCCAACCGATACCAAATCAAGCCCAGCAACGATCTTCTATGGCGGATTCAGTTCCTACATGAGAGAAATTTCAAACAAACAATTCCGCAAGTGAAAGTGGGCGACGGCGAAGACATAACCTACGAGGCGGCAACCGCCACACTCCGCCGCGCCGTGCACTTCTTTTCAGCCTTACAAGCCTCCGACGGTCACTGGCCCGCCGAAAATGCCGGCCCCTTATACTTTCTTCCACCTTTGGTGATGATTGTCTACATCACCGGCCATCTGAACACAGTATTTCCGGCCGAACATCGTCGGGAAATCCTACGTTACTTGTATTGCCATCAGAACGAAGATGGAGGGTGGGGATTCCACATAGAAGGGCACAGCACCATGTTCTGCACCACCCTTAGTTACATCTGCATGCGTATATTGGGTGAAGGTCCTGATGGCGGCTTGAACAACGCTTGTACCCGAGCAAGAAAATGGATACTCGATCATGGCACTGTTAAAGCCATTCCTTCTTGGGGAAAGACCTGGCTTTCGATATTTGGAGTGTACGAATGGTCGGGAAGCAATCCTATGCCACCTGAATTCTGGCTTCTTCCATCTTTACTTCCCATGCATCCAGCTAAGATGTGGTGTTACTGTCGGATGGTTTACATGCCAATGTCGTATTTATATGGGAAGAGATTTGTTGGTCCAATTACTCCTCTTGTGTTAGAGCTAAGAGAAGAGCTTTATGATTTGCCTTATGAGCAAATTAACTGGAGAAGCATTCGCCATTTGTGTGCCAAGGAGGACATGTACTATCCACATCCCTTCATACAAGATTTGATCTGGGATAGTTGCTACGTGTTCACGGAGCCATTGCTGACTCGTTGGCCGTTCAACAAGTTGAGAGAGAAAGCGCTCCAAGTGACAATGGAGCACATCCATTATGAAGATGAAAACAGCAGATATATCACTATTGGATGTGTGGAGAAGGTGTTGTGCATGTTGGCTTGTTGGGTTGAGGACCCTAATGGAGACTATTTCAAGAAACATCTTGCCAGAATCCCTGATTACTTATGGGTTGGTGAAGATGGCATGAAGATGCAGAGTTTTGGAAGTCAAGAGTGGGATACGGGTTTCGCGATACAAGCGCTGCTGGCCAGTGATCTAACGGATGAAATCGGAGAAACTCTAAAGAGAGGACATGAATTCATCAAGAGCTCCCAGGTGAAGGAAGATCCTTCGGGTGACTTTAGAAGTATGTACCGCCACATTTCGAAAGGGTCGTGGACATTTTCAGACCAAGATCATGGATGGCAAGTTTCCGACTGTACCGCAGAAGGATTGAAGTGTTGCCTTCTCTTCTCTATGATGCCTCCCGAAATCGTGGGAGAAAAAATGGATACTGAAGGATTCTACAATGCTGTCAACATACTGCTTTCACTGCAGAGTGAAAATGGTGGATTAGCTGCATGGGAGCCTGCAGGAGCCTCAGAGTGGTTAGAGCTGCTAAATCCCACAGAATTTTTCGCTGATATCGTGATCGAGCACGAGTATGTGGAGTGCACATCATCAGCAATCCAAGCTCTAGTTCTATTCATGAAGTTGCACCCTCATCATAGGAAGAAAGAGATTGAGAACTTCATCAAAAAGGCTGTTGGCTATCTTGAAACCATTCAATGTCCTGATGGCTCATGGTATGGAAACTGGGGTGTTTGCTTTACATATGGTTCTTGGTTTGCACTCGGAGGACTCGCCGCGGCCGGTAAGACCTACAACAACTGTGCAGCCATTCGGAAAGGTGTTGATTTCTTGCTGAAATCACAAAGAGATGATGGTGGTTGGGGAGAAAGCTACCTCTCTTGCCCTAAAAAGGAATATATCCCACTTGAAGGAAACCGCTCAAACTTGGTTCATACATCATGGGCTATGATGGGTTTAATTCATTCTGGACAGGCTGATAGAGACCCTACACCTCTCCACCGTGCAGCAAAACTTTTGATAAATTCTCAGTTAGAAAATGGTGATTTTCCTCAACAGGAAATTACTGGG
>TRINITY_DN18757_c0_g1_i1  140-1003 isopentenyl diphosphate isomerase, partial [Pogostemon cablin]::TRINITY_DN18757_c0_g1_i1:139-1003(+)
ATGGCGATGGCGTCCAATACTATCATCCGCCTTCAAAATTCATTTGCTCTATCACCATCTGCTTCTCCTCGTTTTTCTCTCCTTCCTTCAAGGCTCAGGCAGTTCCCCCTCCGCGTCTGCTCCTCTATTTCCGCCGTCACATCACTCCCCTCAGCCATGGGTGTCGACCTTTCTGCCGATTCCGCCATGGATGCGGTTCAGAGACGTCTCATGTTTGATGACGAATGCATACTGGTGGATGAGAATGATCATGTGGTGGGACATGACACCAAGTACAATTGCCACCTGATGGAAAAGATCGAATCCGAGAACTTACTGCACAGAGCTTTCAGCGTGTTTCTATTCAACTCCAAACACGAGCTACTGCTACAGCAACGATCTTCGACGAAGGTGACCTTTCCGTTGGTGTGGACCAACACTTGCTGTAGCCATCCCCTGTTCCGGGACTCGGAGCTAATTGAGGAGAATGCTCTTGGGGTGAGGAATGCTGCTCAAAGGAAGCTGTTGGATGAGCTCGGCATCCCTGCTGATGACGTCCCAGTGGATAAGTTCACTCCCTTGGGCCGTATTCTGTACAAAGCACCATCCGACGGAAAATGGGGAGAGCATGAGTTGGACTATCTTCTGTTCATTGTGCGGGATGTTAGCGTGCAGCCAAACCCTGATGAGGTGGCAGATGTCAAATACGTGAATCGTGACGAGTTGAAAGAGATAGTGAGAAAAGCAGATGCGGGTGAGGAGGGTTTGAAGCTCTCCCCTTGGTTTAGATTAGTGGTTGACAACTTCTTGTTCAAATGGTGGGATCATGCTGAGAATGGGACTTTGAAACAAGCGGCTGATATGAACACTATTCACAAGTTGATT
>TRINITY_DN22349_c0_g2_i1  248-478 Geranylgeranyl diphosphate reductase [Actinidia chinensis var. chinensis]::TRINITY_DN22349_c0_g2_i1:247-478(+)
GCCGTAGAAGTCCGGCGACACTTCATCGGCTAGGTCTTCGTAGTACTTCATTCTGTTGTCGGGGATTTTTATTCGCTATTGGAAGACGATGGCGCACTCGTAGTCGCTGGCGTTGATGTCTTTGGCGACGCAAGAGTTGCCGCCGTCGACGCTGATGATGGCGTCGACTTCTTGTGTCTTTCTCTCGCCGGCGCCGCCTATTTTGGTATCGTAGTCGGTGTAGATGAAAAC
>TRINITY_DN21681_c0_g1_i2  135-1508 hydroxymethylglutaryl-CoA synthase [Sesamum indicum]::TRINITY_DN21681_c0_g1_i2:134-1508(+)
AAAAATGTCGGAATCCTCGCCATGGAAATCTACTTTCCTCCAACTTGCATCCAGCAGGAAGTGCTGGAGGCTCATGACGGAGCAAGCAAAGGGAAATACACAATTGGCCTTGGCCAAGATTGCATGGCATTTTGTTCTGAGGTTGAAGATGTTATCTCCATGAGTATGACAGCGGTCACTTCACTCCTAGAAAAGTATGATGTTGATCCAAAGCATATTGGTCGCCTTGAAGTTGGAAGTGAGACTGTACTTGATAAAAGCAAATCAATTAAGACATTTTTAATGCCAATCTTTGAGAAATGTGGAAATACTGACATCGAAGGTGTTGACTCAAGCAATGCGTGCTATGGTGGTACTGCAGCACTATTTAACTGTGTCAATTGGGTGGAAAGTAGTTCTTGGGATGGAAGATATGGTCTTGTTGTCTGCACTGACAGTGCGGTCTATGCTGAGGGACCAGCTAGGCCAACTGGAGGGGCTGCTGCTATTGCGATGCTAATAGGACCAAATGCTCCGATTGCTTTTGAAAGCAAGCTCAGGGCGAGTCACATGGCTCATGCTTATGATTTCTACAAGCCTGATCTTGCCAGTGAATATCCAGTTGTTGATGGAAAGCTTTCTCAGACATGTTACCTTATGGCACTGGATTCTTGTTACGAAAGCTTATGTCAAAAGTATAAGAAGTTGGAGGGCAAGCAATTCTCAATCTCTGATGCTGACTACTTTGTATTTCATTCACCTTACAACAAGCTTGTACAGAAGAGCTTTTCTAGATTGTTATACAATGATTTCTTGAGGAAAGCCAGCTCAATTGATGAGGCTGCTAAAGAAAAGCTGGCACCATTTTCATCACTAAGCATTGATGAAAGCTACCAAAGCCGTGATCTTGAGAAGGCATCCCAACAAGTTGCGAAACCATTCTATGATGCTAAGGTTCAGCCATCTACACTCATTCCGAAACAGGTGGGGAACATGTATACTGCATCACTCTATGCTGCATTTGCCTCCCTCATCCACAACAAAGCAAGCTCGCTGGCTGGACAACGGGTCGTATTATTTTCCTATGGCAGTGGTCTGACATCCACCATGTTTTCTCTTCATCTAAACAAGGGACAACATCCTTTTACCTTGTCTAACATTGCCACCATCATGAATGTCTCGGCCAAGTTGAAGGCTCGACATGAGTTACCACCTGAAAAATTCGTCGAAATTATGAAGTTGATGGAGCACAGATACGGAGGCAAAGACTTCATCACCAGCAAGGACTGTACTCTTCTACCACCAGGTTCATACTATCTCACTGAGGTGGATTCTAAATACAGAAGATTCTATGCGATGAAGGCTGCTGAAAATGGCACTGTCGTGAATGGCCAC
>TRINITY_DN14252_c0_g1_i1  2-355 1-deoxy-D-xylulose 5-phosphate synthase, partial [synthetic construct]::TRINITY_DN14252_c0_g1_i1:1-355(+)
ATGGCTTGTTTGCCGAATATGGTTGTCATGGCTCCGTCAGATGAGGCGGAGCTCATGCACATGGTCGCCACCGCGGCTGTCATAAACGACCGCCCAAGCTGCGTCCGGTACCCTAGAGGAAACGGCATTGGGGCCGTTCTTCCGGCAAACAACAAGGGAACTCCAATGGAGGTTGGTAAGGGGAGGTTGTTGAGAGAGGGAAGTAGGGTGGCCATATTAGGGTTCGGAACAATAGTACAAAACTGTTTAGCTGCAGCGAAGCTTCTAGAAGAACGTGGAGTATCAGTGAGTGTAGCTGATGCAAGATTCTGCAAGCCACTCGATGGTGCTCTTATCAAAACCCTAGCTCAAGAA
>TRINITY_DN14955_c0_g1_i1  91-495 probable 1-deoxy-D-xylulose-5-phosphate synthase 2, chloroplastic [Sesamum indicum]::TRINITY_DN14955_c0_g1_i1:90-495(+)
ATGGCTTCTTGTGGTGGTGCAATCAAGAGCAGTTTCTTGCCATTGCTTCATTCTCATGAGACTTCAAGCTTGCTGTCTTCTTCAGCTTTTGTCCTTCCTGTCAAAAGGAAAAAGTATTGTGGGATAGCAGCTATTCAAAACGATGGTAGTAATCCTAGCGACGTCGTTACGAATGAGGAGAGTGTAGTGAGACGTGAGAAGCCGCAAAGGGCACTGAACTTCAATGGAGAAAAACCGTCGACTCCAATTTTGGATACCATAAACTATCCTATTCACATGAAGAATCTCTCTCTTGAGGAACTGGAAAGACTAGCAGATGAATTAAGGGAAGAGATAGTGTATACAGTGTCCAAAACTGGTGGCCATTTGAGTGCAAGTTTGGGTGTTTCCGAGCTCACAGTTGCC
>TRINITY_DN29365_c0_g2_i1  92-688 Transketolase [Handroanthus impetiginosus]::TRINITY_DN29365_c0_g2_i1:91-688(+)
AGAAACCAGATGTGTGTTAAAGCATGTGGGGGTGGTTCAGAAGGAGGAGAGAGAGGGAGGGTGGAGATTAAGAGAGAGAAAGATGGTTGTCAGATTGATTTCTCCGGTGAGAAACCGGCGACGCCGTTGCTGGATACAATCAACTACCCCATTCACATGAAGAATCTTTCAAGAAAGGATCTTGAAGAGTTGGCAGCAGAACTTAGAGCAGAAATTGTACACACTGTAGCAAAAACAGGAGGCCATCTGAGTTCAAGTTTAGGTGTTGTGGAGTTAACTGTTGCTCTCCACCATGTTTTCAATACCCCTCAGGACAAGATCATATGGGATGTTGGCCATCAGGCTTATGGCCACAAGATTCTAACTGGAAGGAGGTCTAAAATGCACACTATTCGTAAAACATCAGGATTGGCTGGTTTTCCCAAGAGGGATGAGAGTGATTATGATGCATTTGGTGTTGGCCATAGCTCAACTAGCATTTCTGCTGGACTTGGTATGGCTGTGGGGAGGGATCTCTTGGGGAAAAACAATAATGTTGTGTCTGTGATTGGAGATGGAGCAATGACAGCAGGACAAGCATACGAAGCAATGAACAAT
>TRINITY_DN30344_c0_g2_i7  103-2214 1-deoxy-D-xylulose 5-phosphate synthase [Plectranthus barbatus]::TRINITY_DN30344_c0_g2_i7:102-2214(+)
GGTGCTTTGAAGAGCAGTTTCTTGCCATTGCATCTTTCTCATCCTATCAAAACACGAAAGTTTAGTGGGGTAGTGGGTGTTCACAGCTCGAGCGACGTCGTTTCGGATGGAGAGAATCTGCCACGTCACAAGCTGCGAAGGACTCTTAATTTTAATGGAGAAAAACCTTCGACTCCTATTTTGGACACCATCAACTATCCTATTCACATGAAGAATCTTTCCCTCCAGGAGCTGGAAATATTGGCAGATGAACTAAGGGAAGAGATAGTGTATACAGTGTCCAAAACTGGTGGCCATTTGAGTTCAAATTTGGGTGTTTCAGAGCTCACAGTTGCCCTCCACCATGTCTTCAACACACCCCATGACAAGATCATATGGGATGTTGGCCACCAGGCTTACCCGCACAAGATACTGACGGGGCGACGGTCGAGGATGCACACGATCCGACAGACATTCGGGTTGGCCGGCTTCCCCAAGAGAGATGAAAGTGCCCATGATGCATTTGGAGTTGGTCACAGCTCAACCAGCATCTCTGCTGCTCTTGGAATGGCTGTGGGGAGAGATCTATTGGGGAATAACAACCATGTTATAGCAGTGATCGGAGATGGAGCCATGACAGCAGGGCAAGCATACGAAGCATTGAACAATGCTGGCTTTCTTGATTCCAATCTCATCATCGTCTTAAATGACAACAAACAGGTCTCATTGCCCACTGCCACCGTCGATGGCCCTGCTCCTCCTGTCGGAGCTCTCAGCAAAGCCCTCACAAGACTACAAGCCAGCAGAAAGTTCCGGCAGCTTCGTGAAGTTGCCAAAGATATGAGTAAGCAGATGGGGAAGGAGGCCCATGAAATGGCATCCAAGTTGGATGCTTATGTTAGAGGGGTGGCGGCAAGGCCCGAGGCTTCTCTTTTCGAGCAGCTCGGAATCTATTACATCGGGCCGGTGGACGGCCACAGCATCGAAGATCTTGTCTATATCTTGAAGAAGGTTAAGGAGATGCCTGCACCAGGGCCTGTCATGATTCATATCATCACAGAGAAAGGCAAAGGCTACCCTCCTGCTGAAATTGCTGCTGATAAGATGCATGGTGTGGTGAAATTCGATCCAAAAACAGGAAAACAGAACAAGATCAAAGGGAAGACGCATTCCTACACACAATACTTTGCAGAATCATTGATTGCCGAAGCAGAGGAAGACCATAAGGTAGTGGCCGTCCATGCTGCCATGGGAGGCGGAACGGGGCTCAACCTGTTCCAGAAACTCTTCCCGGAGAGGTGTTTCGATGTGGGGATAGCAGAGCAGCATGCTGTGACCTTTGCTGCTGGTCTTGCCTCTGAGGGACTCAAGCCTTTCTGTGCTATATACTCTTCCTTCCTCCAGAGGGGCTATGATCAGGTGGTTCACGATGTAGATCTTCAGAAACTCCCTGTAAGGTTCATGATGGACAGGGCCGGGCTGGTGGGAGCAGACGGCCCGACCCACTGTGGAGCCTTCGACACAACATATATGGCTTGTTTGCCTAATATGGTTGTCATGGCTCCGTCAGATGAGGCGGAGCTCATGCACATGGTCGCCACGGCTGCTGTCATAAACGACCGCCCCTGCTGCGTCCGGTATCCCAGGGGGAACGGCGTTGGAGCAGTTCTTCCGATGAACAACAAGGGAACTCCACTGGAGATTGGTAAGGGAAGGATGTTGAGAGAGGGGCGTGGAGTGGCCATATTGGGGTTCGGAACAATAGTACAGAACTGTTTAGCTGCAGCGAAGCTTCTAGAAGAACATGGAGTGTCAGTGAGTGTAGCTGATGCAAGATTCTGCAAGCCACTCGATGGAGATCTGATTAAGAAGCTTGCTCAAGAACATGAGATCCTTATCACTGTCGAAGAAGGATCGATTGGTGGATTCAGTGCTCATGTTTCTCATTTCTTGTGCTTGAATGGATTACTCGATGGAAATCTCAAGTTGAGAGCGATGGTGCTTCCGGATAGGTATATCGATCATGGGAGTGAAAGTGATCAGATGGAAGAAGCAGGGCTAACTCCAAAACACATTGCAGCCACTGTTTTTTCAATGATTGGTAAACCCAAAGAAACTCTTCATTTGCTCAAC
