# Supplementary material for: Transcriptome analysis of two Pogostemon cablin chemotypes reveals genes related to patchouli alcohol biosynthesis
Source: PeerJ. 2021 Aug 26;9:e12025. doi: 10.7717/peerj.12025 (PMC8403477; doi:10.7717/peerj.12025)
Supplement: Supplemental Information 2 [file peerj-09-12025-s002.xls]

#Functional categories	Function class defination	Function code	gene number	gene id	KOG id
INFORMATION STORAGE AND PROCESSING	RNA processing and modification	A	629	TRINITY_DN10542_c0_g1_i1;TRINITY_DN10785_c0_g1_i1;TRINITY_DN11348_c0_g1_i1;TRINITY_DN12054_c0_g1_i1;TRINITY_DN12330_c0_g1_i1;TRINITY_DN12451_c0_g1_i1;TRINITY_DN12580_c0_g1_i2;TRINITY_DN13705_c0_g1_i1;TRINITY_DN13840_c0_g1_i1;TRINITY_DN13879_c0_g1_i2;TRINITY_DN1411_c0_g1_i1;TRINITY_DN14125_c0_g1_i1;TRINITY_DN14201_c0_g1_i2;TRINITY_DN14201_c0_g2_i1;TRINITY_DN14203_c0_g1_i1;TRINITY_DN14585_c0_g2_i4;…	KOG0839;KOG0304;KOG3392;KOG0839;KOG0701;KOG2837;KOG1775;KOG0953;KOG3172;KOG0988;KOG1609;KOG0988;KOG2793;KOG2793;KOG0988;KOG0988;KOG1783;KOG3460;KOG0952;KOG0952;KOG0952;KOG2190;KOG1914;KOG3801;KOG3448;KOG1784;KOG1784;KOG3459;KOG3503;KOG3503;KOG3503;KOG0333;KOG3387;KOG1609;KOG0007;KOG3414;KOG3167;KOG1781;KOG2781;KOG0105;KOG3482;KOG2078;KOG0701;KOG1642;KOG1801;KOG1801;KOG3408;KOG4209;KOG0150;KOG3293…
INFORMATION STORAGE AND PROCESSING	Chromatin structure and dynamics	B	231	TRINITY_DN10652_c0_g1_i1;TRINITY_DN11214_c0_g1_i1;TRINITY_DN12373_c0_g1_i1;TRINITY_DN13120_c0_g1_i2;TRINITY_DN13420_c0_g1_i1;TRINITY_DN13506_c0_g1_i2;TRINITY_DN13741_c0_g1_i3;TRINITY_DN14093_c0_g2_i1;TRINITY_DN14225_c0_g1_i2;TRINITY_DN14226_c0_g1_i3;TRINITY_DN14226_c0_g2_i1;TRINITY_DN14226_c0_g4_i1;TRINITY_DN14255_c0_g1_i1;TRINITY_DN14286_c0_g1_i1;TRINITY_DN14334_c0_g1_i2;TRINITY_DN14410_c0_g1_i2…	KOG0890;KOG2084;KOG2025;KOG3467;KOG0892;KOG3467;KOG1082;KOG2025;KOG3467;KOG1019;KOG1019;KOG1019;KOG0414;KOG3467;KOG1745;KOG0890;KOG0890;KOG1756;KOG3467;KOG3467;KOG4161;KOG1756;KOG1744;KOG1082;KOG1756;KOG3265;KOG0996;KOG0996;KOG3467;KOG1756;KOG1756;KOG0264;KOG4161;KOG0890;KOG0890;KOG0890;KOG0890;KOG1745;KOG0264;KOG1745;KOG1745;KOG1757;KOG1756;KOG2084;KOG1082;KOG1757;KOG0996;KOG0996;KOG1343;KOG2132…
METABOLISM	Energy production and conversion	C	789	TRINITY_DN10082_c0_g1_i1;TRINITY_DN10207_c0_g1_i1;TRINITY_DN10708_c0_g1_i1;TRINITY_DN10708_c1_g1_i1;TRINITY_DN10708_c1_g2_i1;TRINITY_DN1081_c0_g1_i1;TRINITY_DN10866_c0_g1_i1;TRINITY_DN11077_c0_g1_i1;TRINITY_DN11238_c0_g1_i1;TRINITY_DN11372_c0_g1_i1;TRINITY_DN11528_c0_g1_i3;TRINITY_DN11804_c0_g1_i1;TRINITY_DN11951_c0_g1_i2;TRINITY_DN12012_c1_g1_i1;TRINITY_DN12696_c0_g1_i1;TRINITY_DN12852_c0_g1_i2;…	KOG4665;KOG1687;KOG0765;KOG0765;KOG0765;KOG1495;KOG1192;KOG2495;KOG1671;KOG1192;KOG1192;KOG1192;KOG1192;KOG4845;KOG1575;KOG1192;KOG1192;KOG1748;KOG1192;KOG0752;KOG1350;KOG0760;KOG1192;KOG1192;KOG1192;KOG1192;KOG2495;KOG1198;KOG0134;KOG1192;KOG1192;KOG0233;KOG1192;KOG1192;KOG0762;KOG1257;KOG3495;KOG2456;KOG0768;KOG1192;KOG1198;KOG1198;KOG3352;KOG1192;KOG1192;KOG3378;KOG0538;KOG1192;KOG2536;KOG3378…
CELLULAR PROCESSES AND SIGNALING	Cell cycle control, cell division, chromosome partitioning	D	476	TRINITY_DN10213_c0_g1_i1;TRINITY_DN10652_c0_g1_i1;TRINITY_DN10871_c0_g1_i1;TRINITY_DN11194_c0_g1_i1;TRINITY_DN11194_c0_g2_i1;TRINITY_DN11257_c1_g1_i1;TRINITY_DN11349_c0_g1_i2;TRINITY_DN11636_c0_g1_i1;TRINITY_DN11869_c0_g1_i1;TRINITY_DN12117_c0_g1_i1;TRINITY_DN12117_c0_g2_i1;TRINITY_DN12254_c0_g1_i1;TRINITY_DN12373_c0_g1_i1;TRINITY_DN1250_c0_g1_i1;TRINITY_DN12721_c0_g1_i1;TRINITY_DN12811_c0_g1_i1;…	KOG0654;KOG0890;KOG1525;KOG1546;KOG1546;KOG0987;KOG3433;KOG1213;KOG1155;KOG1166;KOG1166;KOG1969;KOG2025;KOG1525;KOG1213;KOG1525;KOG1849;KOG0028;KOG4152;KOG1727;KOG1525;KOG1525;KOG0892;KOG0654;KOG2227;KOG0654;KOG1858;KOG0600;KOG2025;KOG3000;KOG1019;KOG1019;KOG1019;KOG1858;KOG0414;KOG0653;KOG1969;KOG0654;KOG0890;KOG0890;KOG1213;KOG1810;KOG0672;KOG0028;KOG3300;KOG1810;KOG2227;KOG3000;KOG0996;KOG0996…
METABOLISM	Amino acid transport and metabolism	E	692	TRINITY_DN10141_c0_g1_i1;TRINITY_DN10348_c0_g1_i1;TRINITY_DN10362_c0_g1_i1;TRINITY_DN10478_c0_g1_i1;TRINITY_DN10478_c0_g2_i1;TRINITY_DN10535_c0_g1_i1;TRINITY_DN10535_c0_g2_i1;TRINITY_DN10903_c0_g1_i1;TRINITY_DN10906_c0_g1_i1;TRINITY_DN10976_c0_g1_i1;TRINITY_DN11054_c0_g1_i2;TRINITY_DN11058_c0_g1_i1;TRINITY_DN11288_c0_g1_i1;TRINITY_DN11288_c0_g2_i1;TRINITY_DN11288_c0_g3_i1;TRINITY_DN11291_c0_g1_i1…	KOG1303;KOG1282;KOG1052;KOG1549;KOG1549;KOG1237;KOG1237;KOG2467;KOG2467;KOG2410;KOG0629;KOG1237;KOG0571;KOG0571;KOG0571;KOG1237;KOG1237;KOG0683;KOG1052;KOG1237;KOG1184;KOG1184;KOG0683;KOG1448;KOG1184;KOG1184;KOG1303;KOG2410;KOG1237;KOG1237;KOG1237;KOG1184;KOG2410;KOG1223;KOG1709;KOG0399;KOG1250;KOG1237;KOG1052;KOG1189;KOG1052;KOG1046;KOG1052;KOG1052;KOG1189;KOG1441;KOG0975;KOG1282;KOG1189;KOG1359…
METABOLISM	Nucleotide transport and metabolism	F	170	TRINITY_DN10628_c0_g1_i2;TRINITY_DN11084_c1_g1_i1;TRINITY_DN1189_c0_g1_i1;TRINITY_DN11907_c0_g1_i1;TRINITY_DN12490_c0_g1_i1;TRINITY_DN12772_c0_g1_i1;TRINITY_DN12790_c0_g1_i1;TRINITY_DN13345_c0_g1_i1;TRINITY_DN13475_c0_g1_i2;TRINITY_DN13477_c1_g1_i3;TRINITY_DN15075_c0_g1_i4;TRINITY_DN15142_c0_g1_i2;TRINITY_DN1535_c0_g1_i1;TRINITY_DN15472_c0_g1_i1;TRINITY_DN15610_c0_g1_i1;TRINITY_DN15663_c0_g1_i2;T…	KOG3370;KOG0833;KOG1292;KOG1448;KOG0707;KOG0572;KOG1907;KOG1907;KOG1907;KOG1800;KOG1907;KOG1479;KOG3127;KOG1907;KOG1907;KOG1907;KOG3370;KOG3370;KOG3125;KOG3347;KOG1018;KOG2387;KOG3125;KOG1907;KOG1907;KOG1907;KOG1479;KOG1567;KOG1528;KOG0888;KOG0888;KOG1385;KOG1385;KOG1448;KOG1448;KOG1712;KOG0888;KOG4235;KOG3222;KOG1018;KOG1018;KOG1448;KOG2056;KOG2056;KOG2056;KOG0888;KOG1712;KOG1528;KOG1377;KOG1377…
METABOLISM	Carbohydrate transport and metabolism	G	946	TRINITY_DN10221_c0_g1_i1;TRINITY_DN10415_c0_g1_i1;TRINITY_DN10499_c0_g1_i1;TRINITY_DN10592_c0_g1_i1;TRINITY_DN10824_c0_g1_i1;TRINITY_DN10866_c0_g1_i1;TRINITY_DN11155_c0_g1_i1;TRINITY_DN11335_c0_g1_i1;TRINITY_DN11372_c0_g1_i1;TRINITY_DN11528_c0_g1_i3;TRINITY_DN11596_c0_g1_i1;TRINITY_DN1168_c0_g1_i1;TRINITY_DN11804_c0_g1_i1;TRINITY_DN11951_c0_g1_i2;TRINITY_DN12077_c0_g1_i1;TRINITY_DN12536_c0_g1_i2;…	KOG0223;KOG2246;KOG0223;KOG1369;KOG2440;KOG1192;KOG2855;KOG2246;KOG1192;KOG1192;KOG2855;KOG2670;KOG1192;KOG1192;KOG0223;KOG2499;KOG0657;KOG1192;KOG3221;KOG1192;KOG1192;KOG2692;KOG0626;KOG0626;KOG1369;KOG1192;KOG1192;KOG1192;KOG1192;KOG1021;KOG2855;KOG1192;KOG1192;KOG3075;KOG1192;KOG1192;KOG1441;KOG4748;KOG1065;KOG0523;KOG2323;KOG0496;KOG2246;KOG0563;KOG0563;KOG0563;KOG0626;KOG1192;KOG0235;KOG2288…
METABOLISM	Coenzyme transport and metabolism	H	174	TRINITY_DN10167_c0_g1_i1;TRINITY_DN11074_c0_g1_i2;TRINITY_DN11740_c0_g1_i1;TRINITY_DN11740_c0_g2_i1;TRINITY_DN11777_c0_g1_i1;TRINITY_DN12141_c0_g1_i1;TRINITY_DN12141_c0_g2_i1;TRINITY_DN12687_c0_g1_i1;TRINITY_DN13359_c0_g1_i1;TRINITY_DN13424_c0_g1_i1;TRINITY_DN13767_c0_g2_i1;TRINITY_DN14709_c0_g1_i2;TRINITY_DN15206_c0_g1_i1;TRINITY_DN15264_c0_g1_i2;TRINITY_DN15267_c0_g1_i4;TRINITY_DN15314_c0_g1_i2…	KOG2142;KOG1606;KOG1184;KOG1184;KOG1606;KOG1184;KOG1184;KOG1184;KOG2142;KOG1284;KOG2303;KOG4254;KOG4410;KOG3159;KOG1540;KOG1370;KOG1370;KOG2598;KOG2876;KOG3310;KOG0685;KOG2142;KOG1540;KOG1540;KOG2142;KOG0776;KOG0685;KOG0685;KOG0534;KOG1506;KOG1270;KOG1276;KOG2142;KOG1606;KOG0685;KOG0776;KOG0325;KOG2544;KOG1559;KOG1506;KOG2672;KOG2017;KOG1270;KOG1270;KOG0945;KOG0945;KOG3220;KOG3210;KOG0711;KOG2872…
METABOLISM	Lipid transport and metabolism	I	668	TRINITY_DN10294_c0_g1_i2;TRINITY_DN10429_c0_g1_i1;TRINITY_DN10771_c0_g1_i1;TRINITY_DN1114_c0_g1_i1;TRINITY_DN11172_c0_g1_i1;TRINITY_DN11260_c0_g1_i1;TRINITY_DN1127_c0_g1_i1;TRINITY_DN11319_c0_g1_i1;TRINITY_DN11387_c0_g1_i1;TRINITY_DN11471_c0_g1_i1;TRINITY_DN1149_c0_g1_i1;TRINITY_DN11677_c0_g1_i1;TRINITY_DN11704_c0_g1_i3;TRINITY_DN12081_c0_g1_i1;TRINITY_DN12262_c0_g1_i1;TRINITY_DN12387_c0_g1_i1;TR…	KOG0380;KOG1329;KOG0368;KOG0157;KOG0157;KOG1394;KOG0157;KOG1455;KOG0157;KOG2541;KOG0157;KOG0873;KOG1169;KOG2822;KOG1394;KOG3071;KOG1617;KOG1221;KOG3071;KOG0157;KOG0157;KOG0157;KOG1638;KOG1176;KOG1748;KOG1471;KOG1176;KOG1176;KOG4569;KOG1169;KOG1455;KOG1329;KOG4178;KOG1329;KOG1329;KOG0157;KOG1221;KOG1176;KOG4569;KOG0157;KOG0157;KOG3071;KOG1394;KOG1394;KOG1221;KOG1362;KOG0157;KOG0157;KOG4569;KOG4569…
INFORMATION STORAGE AND PROCESSING	Translation, ribosomal structure and biogenesis	J	929	TRINITY_DN10323_c0_g1_i1;TRINITY_DN10848_c0_g1_i1;TRINITY_DN11092_c0_g1_i1;TRINITY_DN11664_c0_g1_i1;TRINITY_DN11664_c0_g2_i1;TRINITY_DN116_c0_g1_i1;TRINITY_DN12192_c0_g1_i1;TRINITY_DN12211_c0_g2_i1;TRINITY_DN12383_c0_g1_i1;TRINITY_DN12563_c0_g1_i1;TRINITY_DN12659_c0_g1_i1;TRINITY_DN12873_c0_g1_i1;TRINITY_DN12880_c0_g1_i2;TRINITY_DN12880_c0_g2_i1;TRINITY_DN12933_c1_g1_i1;TRINITY_DN12943_c0_g1_i2;T…	KOG2049;KOG1614;KOG1570;KOG1211;KOG1211;KOG0052;KOG1253;KOG1754;KOG0469;KOG1211;KOG2072;KOG0469;KOG0009;KOG0009;KOG0469;KOG1779;KOG0432;KOG2072;KOG0435;KOG3257;KOG1708;KOG0052;KOG0052;KOG0875;KOG1715;KOG0458;KOG0469;KOG2988;KOG2206;KOG0052;KOG0052;KOG2309;KOG1754;KOG0002;KOG3449;KOG2298;KOG3418;KOG3506;KOG3506;KOG0458;KOG0815;KOG3421;KOG2915;KOG2915;KOG3291;KOG2554;KOG1715;KOG3406;KOG1041;KOG3505…
INFORMATION STORAGE AND PROCESSING	Transcription	K	860	TRINITY_DN10070_c0_g1_i1;TRINITY_DN10234_c0_g1_i2;TRINITY_DN10270_c0_g1_i1;TRINITY_DN10511_c0_g1_i1;TRINITY_DN10511_c0_g2_i1;TRINITY_DN10572_c0_g1_i1;TRINITY_DN10801_c0_g1_i1;TRINITY_DN10801_c0_g2_i1;TRINITY_DN10817_c0_g1_i1;TRINITY_DN10856_c0_g1_i1;TRINITY_DN11006_c0_g1_i2;TRINITY_DN11286_c0_g1_i1;TRINITY_DN11484_c0_g1_i1;TRINITY_DN11494_c0_g1_i1;TRINITY_DN11619_c0_g1_i1;TRINITY_DN12002_c0_g1_i1…	KOG0048;KOG4430;KOG4430;KOG2906;KOG2906;KOG2261;KOG0048;KOG0048;KOG0048;KOG0014;KOG0483;KOG4282;KOG0048;KOG0014;KOG1831;KOG0048;KOG1886;KOG2239;KOG0048;KOG0048;KOG0048;KOG0048;KOG4392;KOG0048;KOG4152;KOG0483;KOG0048;KOG3218;KOG0048;KOG2261;KOG1605;KOG0215;KOG0483;KOG2578;KOG2578;KOG1082;KOG0483;KOG0048;KOG0014;KOG0048;KOG0014;KOG3423;KOG3398;KOG0048;KOG2906;KOG1778;KOG1946;KOG0869;KOG1015;KOG0048…
INFORMATION STORAGE AND PROCESSING	Replication, recombination and repair	L	505	TRINITY_DN10128_c0_g1_i2;TRINITY_DN10300_c0_g1_i1;TRINITY_DN1034_c0_g1_i1;TRINITY_DN10437_c0_g1_i1;TRINITY_DN10514_c0_g2_i2;TRINITY_DN10652_c0_g1_i1;TRINITY_DN10774_c0_g1_i1;TRINITY_DN11140_c0_g2_i2;TRINITY_DN11150_c0_g1_i1;TRINITY_DN11301_c0_g1_i1;TRINITY_DN11301_c0_g2_i1;TRINITY_DN11321_c0_g1_i1;TRINITY_DN11416_c0_g1_i1;TRINITY_DN11416_c0_g2_i1;TRINITY_DN11472_c0_g1_i1;TRINITY_DN11472_c0_g2_i1;…	KOG4486;KOG0351;KOG0968;KOG1121;KOG4585;KOG0890;KOG1121;KOG1121;KOG0480;KOG0989;KOG0989;KOG2475;KOG0351;KOG0351;KOG0351;KOG0351;KOG0851;KOG1167;KOG1805;KOG0220;KOG0390;KOG1361;KOG4585;KOG2543;KOG1969;KOG4751;KOG4585;KOG4585;KOG1132;KOG2379;KOG2379;KOG0989;KOG0989;KOG1974;KOG1974;KOG1121;KOG0892;KOG1167;KOG1361;KOG2267;KOG2227;KOG1798;KOG1798;KOG0989;KOG0989;KOG2228;KOG2228;KOG1956;KOG1956;KOG1361…
CELLULAR PROCESSES AND SIGNALING	Cell wall/membrane/envelope biogenesis	M	211	TRINITY_DN13582_c0_g1_i1;TRINITY_DN14111_c0_g1_i1;TRINITY_DN14111_c0_g2_i1;TRINITY_DN14112_c0_g1_i1;TRINITY_DN14146_c0_g1_i1;TRINITY_DN14320_c0_g1_i1;TRINITY_DN14620_c0_g1_i1;TRINITY_DN15319_c0_g1_i1;TRINITY_DN15359_c0_g1_i1;TRINITY_DN15584_c0_g1_i1;TRINITY_DN15584_c0_g2_i1;TRINITY_DN15606_c0_g1_i2;TRINITY_DN15665_c0_g1_i3;TRINITY_DN16152_c0_g1_i1;TRINITY_DN16362_c0_g1_i1;TRINITY_DN16369_c0_g2_i2…	KOG1021;KOG0916;KOG0916;KOG4748;KOG2516;KOG0916;KOG4287;KOG3364;KOG1550;KOG1322;KOG1322;KOG3364;KOG0916;KOG4701;KOG1021;KOG1022;KOG0916;KOG4748;KOG4287;KOG1371;KOG1021;KOG4701;KOG2686;KOG2686;KOG0916;KOG1021;KOG1021;KOG1322;KOG1322;KOG4701;KOG4701;KOG1371;KOG1021;KOG4287;KOG1322;KOG0916;KOG1429;KOG0853;KOG1021;KOG1021;KOG1021;KOG1371;KOG3396;KOG4824;KOG1021;KOG4824;KOG4824;KOG1022;KOG1111;KOG0916…
CELLULAR PROCESSES AND SIGNALING	Cell motility	N	5	TRINITY_DN25040_c0_g1_i1;TRINITY_DN30191_c0_g1_i2;TRINITY_DN30322_c0_g1_i4;TRINITY_DN31207_c0_g1_i1;TRINITY_DN31696_c0_g1_i1	KOG2116;KOG4229;KOG2116;KOG4794;KOG4794
CELLULAR PROCESSES AND SIGNALING	Posttranslational modification, protein turnover, chaperones	O	1700	TRINITY_DN10044_c0_g1_i2;TRINITY_DN10084_c0_g1_i1;TRINITY_DN10084_c0_g2_i1;TRINITY_DN10126_c0_g1_i1;TRINITY_DN10152_c0_g1_i1;TRINITY_DN10324_c0_g1_i2;TRINITY_DN10348_c0_g1_i1;TRINITY_DN10389_c0_g1_i1;TRINITY_DN1038_c0_g1_i1;TRINITY_DN10422_c0_g1_i1;TRINITY_DN10497_c0_g1_i1;TRINITY_DN10816_c0_g1_i1;TRINITY_DN10894_c0_g1_i1;TRINITY_DN10970_c0_g3_i1;TRINITY_DN11025_c0_g1_i1;TRINITY_DN11061_c0_g1_i1;…	KOG0001;KOG0737;KOG0737;KOG0827;KOG0800;KOG0731;KOG1282;KOG0800;KOG0543;KOG1339;KOG0710;KOG0800;KOG0714;KOG4755;KOG0710;KOG0744;KOG1752;KOG1546;KOG1546;KOG0724;KOG0800;KOG0800;KOG0800;KOG1339;KOG1565;KOG1565;KOG2541;KOG0356;KOG1752;KOG0360;KOG1051;KOG1051;KOG1155;KOG0001;KOG0691;KOG0691;KOG0714;KOG0779;KOG0800;KOG1870;KOG1339;KOG3129;KOG0800;KOG0710;KOG0802;KOG1051;KOG0311;KOG1543;KOG1565;KOG0800…
METABOLISM	Inorganic ion transport and metabolism	P	505	TRINITY_DN10198_c0_g1_i2;TRINITY_DN10230_c0_g1_i1;TRINITY_DN10362_c0_g1_i1;TRINITY_DN11012_c0_g1_i1;TRINITY_DN11012_c0_g2_i1;TRINITY_DN11012_c0_g3_i1;TRINITY_DN11370_c0_g1_i1;TRINITY_DN11489_c1_g1_i1;TRINITY_DN11748_c0_g1_i1;TRINITY_DN11838_c0_g1_i1;TRINITY_DN11902_c0_g1_i1;TRINITY_DN12034_c0_g1_i1;TRINITY_DN12205_c0_g1_i1;TRINITY_DN12233_c0_g1_i1;TRINITY_DN12290_c0_g1_i1;TRINITY_DN12370_c0_g1_i3…	KOG1418;KOG1603;KOG1052;KOG0498;KOG0498;KOG0498;KOG1052;KOG1558;KOG1171;KOG1603;KOG1650;KOG1603;KOG1341;KOG0682;KOG0252;KOG0205;KOG1650;KOG1650;KOG1530;KOG1558;KOG1650;KOG1650;KOG1650;KOG1052;KOG1743;KOG1052;KOG1052;KOG1052;KOG0918;KOG0918;KOG0475;KOG1341;KOG0474;KOG0474;KOG0474;KOG0498;KOG1603;KOG2662;KOG2662;KOG1603;KOG1650;KOG0498;KOG0498;KOG0498;KOG0474;KOG0474;KOG4656;KOG0672;KOG0682;KOG0682…
METABOLISM	Secondary metabolites biosynthesis, transport and catabolism	Q	792	TRINITY_DN10056_c0_g1_i1;TRINITY_DN10177_c0_g1_i1;TRINITY_DN10226_c0_g1_i3;TRINITY_DN10266_c0_g1_i1;TRINITY_DN10449_c0_g1_i1;TRINITY_DN10625_c0_g1_i1;TRINITY_DN10725_c0_g1_i2;TRINITY_DN10933_c0_g1_i1;TRINITY_DN1097_c0_g1_i1;TRINITY_DN11141_c0_g1_i1;TRINITY_DN1114_c0_g1_i1;TRINITY_DN11172_c0_g1_i1;TRINITY_DN11229_c0_g1_i1;TRINITY_DN11260_c0_g1_i1;TRINITY_DN1127_c0_g1_i1;TRINITY_DN11292_c0_g1_i1;TR…	KOG0143;KOG0065;KOG0143;KOG0156;KOG0143;KOG0222;KOG0143;KOG0156;KOG0156;KOG0143;KOG0157;KOG0157;KOG0143;KOG1394;KOG0157;KOG0156;KOG0157;KOG0055;KOG0157;KOG0156;KOG0156;KOG1285;KOG0065;KOG0156;KOG0156;KOG0156;KOG0143;KOG1394;KOG0061;KOG0156;KOG0156;KOG0156;KOG0156;KOG0143;KOG0065;KOG0156;KOG0054;KOG0157;KOG0157;KOG0157;KOG0022;KOG1399;KOG0065;KOG0055;KOG0055;KOG0055;KOG0055;KOG1748;KOG1285;KOG0061…
POORLY CHARACTERIZED	General function prediction only	R	3866	TRINITY_DN10044_c0_g1_i2;TRINITY_DN10056_c0_g1_i1;TRINITY_DN10110_c0_g1_i1;TRINITY_DN10119_c0_g1_i1;TRINITY_DN10129_c0_g1_i1;TRINITY_DN10140_c0_g1_i1;TRINITY_DN10143_c0_g1_i1;TRINITY_DN10148_c0_g1_i1;TRINITY_DN10170_c0_g1_i1;TRINITY_DN10182_c0_g1_i1;TRINITY_DN10191_c0_g1_i1;TRINITY_DN10212_c0_g1_i1;TRINITY_DN10212_c0_g2_i1;TRINITY_DN10226_c0_g1_i3;TRINITY_DN10250_c0_g1_i2;TRINITY_DN10343_c0_g2_i1…	KOG0001;KOG0143;KOG0017;KOG0017;KOG4197;KOG0597;KOG0017;KOG1075;KOG0017;KOG0017;KOG0394;KOG0017;KOG0017;KOG0143;KOG1839;KOG0017;KOG1075;KOG0017;KOG0597;KOG0017;KOG0143;KOG1075;KOG1623;KOG1075;KOG4197;KOG4197;KOG4197;KOG4197;KOG4197;KOG0017;KOG0017;KOG0017;KOG0017;KOG4197;KOG0143;KOG2645;KOG4431;KOG0584;KOG1623;KOG3178;KOG4197;KOG4197;KOG0017;KOG1075;KOG0510;KOG0017;KOG0080;KOG0017;KOG0017;KOG0017…
POORLY CHARACTERIZED	Function unknown	S	819	TRINITY_DN10113_c0_g1_i1;TRINITY_DN10195_c0_g1_i1;TRINITY_DN10280_c0_g1_i1;TRINITY_DN10377_c0_g1_i1;TRINITY_DN10557_c0_g1_i1;TRINITY_DN10595_c0_g1_i1;TRINITY_DN10699_c0_g1_i1;TRINITY_DN10699_c0_g2_i1;TRINITY_DN10740_c0_g1_i1;TRINITY_DN10807_c0_g1_i1;TRINITY_DN10819_c0_g1_i1;TRINITY_DN1108_c0_g1_i1;TRINITY_DN11137_c0_g1_i1;TRINITY_DN11137_c0_g2_i1;TRINITY_DN11356_c0_g1_i1;TRINITY_DN11608_c0_g1_i1;…	KOG0167;KOG1032;KOG2118;KOG4308;KOG1972;KOG1426;KOG4698;KOG4698;KOG0283;KOG3972;KOG4487;KOG4712;KOG4698;KOG4698;KOG4553;KOG0167;KOG1032;KOG2118;KOG4832;KOG2722;KOG4176;KOG1788;KOG0321;KOG2722;KOG2385;KOG2118;KOG3444;KOG1426;KOG1426;KOG1822;KOG4473;KOG3017;KOG4267;KOG4149;KOG3245;KOG3017;KOG3237;KOG4102;KOG2881;KOG0167;KOG0167;KOG2681;KOG3377;KOG4102;KOG1566;KOG3017;KOG1426;KOG3054;KOG1589;KOG1589…
CELLULAR PROCESSES AND SIGNALING	Signal transduction mechanisms	T	1855	TRINITY_DN1006_c0_g1_i1;TRINITY_DN10089_c0_g1_i1;TRINITY_DN10089_c0_g2_i1;TRINITY_DN10124_c0_g1_i1;TRINITY_DN10124_c0_g2_i1;TRINITY_DN10160_c0_g1_i1;TRINITY_DN10229_c0_g1_i1;TRINITY_DN10362_c0_g1_i1;TRINITY_DN10382_c0_g1_i2;TRINITY_DN10396_c0_g1_i1;TRINITY_DN10476_c0_g1_i1;TRINITY_DN10487_c0_g1_i1;TRINITY_DN10617_c0_g1_i1;TRINITY_DN10652_c0_g1_i1;TRINITY_DN10727_c0_g1_i1;TRINITY_DN10796_c0_g2_i1;…	KOG1187;KOG1187;KOG1187;KOG0192;KOG0192;KOG4658;KOG1187;KOG1052;KOG1187;KOG0519;KOG4658;KOG4658;KOG1187;KOG0890;KOG4270;KOG4658;KOG4658;KOG4658;KOG0027;KOG4658;KOG1187;KOG4658;KOG0498;KOG0498;KOG0498;KOG4658;KOG2210;KOG1187;KOG0660;KOG0698;KOG0698;KOG0660;KOG0192;KOG4658;KOG4658;KOG4658;KOG1052;KOG4658;KOG0374;KOG0403;KOG0583;KOG1922;KOG1187;KOG1922;KOG1922;KOG0027;KOG4658;KOG4658;KOG1169;KOG4658…
CELLULAR PROCESSES AND SIGNALING	Intracellular trafficking, secretion, and vesicular transport	U	733	TRINITY_DN10353_c0_g1_i1;TRINITY_DN10502_c0_g1_i1;TRINITY_DN10550_c0_g1_i1;TRINITY_DN11091_c0_g1_i1;TRINITY_DN11253_c0_g1_i1;TRINITY_DN11432_c0_g1_i1;TRINITY_DN11432_c0_g2_i2;TRINITY_DN12056_c0_g1_i1;TRINITY_DN12128_c0_g1_i2;TRINITY_DN12140_c0_g1_i1;TRINITY_DN12236_c0_g1_i1;TRINITY_DN12295_c0_g1_i4;TRINITY_DN12605_c0_g1_i1;TRINITY_DN13009_c0_g1_i1;TRINITY_DN1317_c0_g1_i1;TRINITY_DN13263_c0_g1_i1;…	KOG1691;KOG2058;KOG3479;KOG1162;KOG0819;KOG2233;KOG2233;KOG0565;KOG1092;KOG1786;KOG3465;KOG0811;KOG0565;KOG2215;KOG2344;KOG0070;KOG0864;KOG0859;KOG1241;KOG2635;KOG3065;KOG3142;KOG3479;KOG0862;KOG4111;KOG2516;KOG3487;KOG3230;KOG0859;KOG0859;KOG2580;KOG0094;KOG1792;KOG1792;KOG3142;KOG0078;KOG0439;KOG3480;KOG0087;KOG1725;KOG3489;KOG3230;KOG0098;KOG0087;KOG1792;KOG1954;KOG3324;KOG1692;KOG3088;KOG0084…
CELLULAR PROCESSES AND SIGNALING	Defense mechanisms	V	146	TRINITY_DN10562_c0_g1_i1;TRINITY_DN11337_c0_g1_i1;TRINITY_DN12036_c0_g1_i1;TRINITY_DN12036_c0_g2_i1;TRINITY_DN1259_c0_g1_i1;TRINITY_DN13109_c0_g1_i1;TRINITY_DN13473_c0_g1_i1;TRINITY_DN13837_c0_g1_i1;TRINITY_DN14033_c0_g1_i1;TRINITY_DN14218_c0_g1_i1;TRINITY_DN14440_c0_g1_i1;TRINITY_DN14839_c0_g3_i1;TRINITY_DN14874_c0_g1_i1;TRINITY_DN14889_c0_g1_i1;TRINITY_DN14900_c0_g1_i1;TRINITY_DN14933_c0_g1_i3;…	KOG4730;KOG1515;KOG1716;KOG1716;KOG1515;KOG1515;KOG1502;KOG1515;KOG1759;KOG1515;KOG1515;KOG1515;KOG1502;KOG1502;KOG1515;KOG1502;KOG1716;KOG1502;KOG1502;KOG1515;KOG1962;KOG1726;KOG1515;KOG1629;KOG1502;KOG4730;KOG1502;KOG1515;KOG1515;KOG1823;KOG1515;KOG1515;KOG1823;KOG1823;KOG1515;KOG1515;KOG1515;KOG1515;KOG1502;KOG1502;KOG1572;KOG1823;KOG1502;KOG1502;KOG1502;KOG1759;KOG4160;KOG1515;KOG2392;KOG2392…
CELLULAR PROCESSES AND SIGNALING	Extracellular structures	W	53	TRINITY_DN11467_c0_g1_i1;TRINITY_DN11467_c0_g2_i1;TRINITY_DN12517_c0_g1_i1;TRINITY_DN13582_c0_g1_i1;TRINITY_DN15720_c0_g1_i1;TRINITY_DN16362_c0_g1_i1;TRINITY_DN16369_c0_g2_i2;TRINITY_DN17226_c0_g1_i1;TRINITY_DN18345_c0_g1_i2;TRINITY_DN18595_c0_g1_i2;TRINITY_DN1906_c0_g1_i1;TRINITY_DN20062_c0_g3_i1;TRINITY_DN20105_c0_g1_i2;TRINITY_DN20105_c0_g2_i1;TRINITY_DN20955_c0_g1_i1;TRINITY_DN21208_c0_g1_i1;…	KOG1565;KOG1565;KOG1565;KOG1021;KOG1565;KOG1021;KOG1022;KOG1021;KOG1021;KOG1021;KOG1021;KOG1021;KOG1021;KOG1021;KOG1021;KOG1022;KOG1021;KOG1565;KOG3871;KOG1021;KOG1021;KOG1437;KOG1021;KOG1021;KOG1021;KOG1021;KOG1021;KOG1021;KOG1021;KOG1021;KOG1021;KOG1437;KOG1022;KOG1021;KOG1021;KOG1021;KOG1021;KOG1021;KOG1022;KOG1565;KOG1021;KOG1021;KOG1021;KOG1021;KOG1021;KOG1021;KOG1565;KOG1565;KOG1565;KOG1021…
CELLULAR PROCESSES AND SIGNALING	Nuclear structure	Y	57	TRINITY_DN13568_c0_g1_i2;TRINITY_DN17213_c0_g1_i6;TRINITY_DN18049_c0_g1_i6;TRINITY_DN19081_c0_g1_i1;TRINITY_DN19363_c1_g1_i1;TRINITY_DN20843_c0_g1_i1;TRINITY_DN21890_c1_g1_i1;TRINITY_DN22726_c0_g1_i2;TRINITY_DN23122_c0_g1_i1;TRINITY_DN23861_c0_g1_i2;TRINITY_DN24082_c0_g1_i6;TRINITY_DN24168_c0_g1_i4;TRINITY_DN24283_c0_g1_i4;TRINITY_DN24283_c0_g2_i1;TRINITY_DN24283_c0_g3_i6;TRINITY_DN24945_c0_g1_i3…	KOG1241;KOG2271;KOG2445;KOG1909;KOG2439;KOG2086;KOG1993;KOG2834;KOG1909;KOG2086;KOG2992;KOG2445;KOG3091;KOG3091;KOG3091;KOG0845;KOG2171;KOG2023;KOG1241;KOG2020;KOG2020;KOG2274;KOG2022;KOG1992;KOG1992;KOG1992;KOG2023;KOG2171;KOG1964;KOG2271;KOG0845;KOG4460;KOG2491;KOG2491;KOG2020;KOG2439;KOG2196;KOG2021;KOG2020;KOG2020;KOG1991;KOG2171;KOG2171;KOG0845;KOG0845;KOG1993;KOG4541;KOG1900;KOG1410;KOG4521…
CELLULAR PROCESSES AND SIGNALING	Cytoskeleton	Z	354	TRINITY_DN10088_c0_g1_i1;TRINITY_DN10251_c0_g1_i1;TRINITY_DN10251_c0_g2_i1;TRINITY_DN10843_c0_g1_i1;TRINITY_DN11392_c0_g1_i1;TRINITY_DN11457_c0_g1_i1;TRINITY_DN11501_c0_g1_i1;TRINITY_DN11501_c1_g1_i1;TRINITY_DN11609_c0_g1_i1;TRINITY_DN11609_c0_g2_i1;TRINITY_DN11621_c0_g1_i1;TRINITY_DN11621_c0_g3_i1;TRINITY_DN1214_c0_g1_i1;TRINITY_DN12716_c0_g1_i1;TRINITY_DN12785_c0_g1_i2;TRINITY_DN12967_c0_g1_i2;…	KOG2065;KOG0165;KOG0165;KOG0239;KOG0239;KOG1922;KOG1922;KOG1922;KOG0243;KOG0243;KOG1375;KOG1375;KOG0239;KOG0165;KOG0239;KOG0028;KOG1727;KOG3430;KOG2842;KOG2842;KOG0676;KOG1922;KOG1376;KOG0242;KOG0676;KOG1755;KOG1654;KOG3000;KOG3430;KOG3430;KOG1735;KOG0243;KOG0243;KOG0239;KOG0239;KOG0239;KOG0676;KOG0161;KOG2027;KOG1654;KOG0239;KOG1735;KOG0028;KOG0239;KOG4280;KOG3000;KOG0165;KOG0165;KOG0028;KOG4302…
