# Supplementary material for: Transcriptome analysis of two Pogostemon cablin chemotypes reveals genes related to patchouli alcohol biosynthesis
Source: PeerJ. 2021 Aug 26;9:e12025. doi: 10.7717/peerj.12025 (PMC8403477; doi:10.7717/peerj.12025)
Supplement: Supplemental Information 3 [file peerj-09-12025-s003.xls]

#GO_classify1	GO_classify2	Unigene	Gene
#Total_gene		19253
biological process	biological adhesion	13	TRINITY_DN14649_c0_g1_i1; TRINITY_DN20194_c0_g2_i2; TRINITY_DN23325_c0_g1_i1; TRINITY_DN23791_c0_g1_i1; TRINITY_DN24877_c0_g1_i1; TRINITY_DN27567_c0_g1_i1; TRINITY_DN28401_c0_g1_i3; TRINITY_DN30167_c0_g1_i25; TRINITY_DN30167_c0_g2_i1; TRINITY_DN30226_c0_g1_i2; TRINITY_DN32749_c0_g1_i1; TRINITY_DN8837_c0_g1_i1; TRINITY_DN8837_c0_g2_i1
biological process	biological regulation	5133	TRINITY_DN10020_c0_g1_i2; TRINITY_DN10070_c0_g1_i1; TRINITY_DN10113_c0_g1_i1; TRINITY_DN10116_c0_g1_i2; TRINITY_DN10198_c0_g1_i2; TRINITY_DN10213_c0_g1_i1; TRINITY_DN10266_c0_g1_i1; TRINITY_DN10272_c0_g1_i1; TRINITY_DN10273_c0_g1_i1; TRINITY_DN10300_c0_g1_i1; TRINITY_DN10317_c0_g1_i1; TRINITY_DN10322_c0_g1_i1; TRINITY_DN10323_c0_g1_i1; TRINITY_DN10348_c0_g1_i1; TRINITY_DN10362_c0_g1_i1; TRINITY_D…
biological process	cell killing	13	TRINITY_DN10246_c0_g1_i1; TRINITY_DN10249_c0_g1_i1; TRINITY_DN12955_c0_g1_i1; TRINITY_DN13143_c0_g1_i1; TRINITY_DN13452_c0_g1_i1; TRINITY_DN13452_c0_g2_i1; TRINITY_DN15766_c0_g1_i2; TRINITY_DN16032_c0_g1_i1; TRINITY_DN16376_c0_g1_i3; TRINITY_DN16763_c0_g1_i4; TRINITY_DN21832_c0_g1_i2; TRINITY_DN4054_c0_g1_i1; TRINITY_DN9751_c0_g1_i1
biological process	cellular component organization or biogenesis	3484	TRINITY_DN10084_c0_g1_i1; TRINITY_DN10084_c0_g2_i1; TRINITY_DN10088_c0_g1_i1; TRINITY_DN10120_c0_g1_i1; TRINITY_DN10140_c0_g1_i1; TRINITY_DN10155_c0_g1_i1; TRINITY_DN10198_c0_g1_i2; TRINITY_DN10213_c0_g1_i1; TRINITY_DN10266_c0_g1_i1; TRINITY_DN10288_c0_g1_i1; TRINITY_DN10300_c0_g1_i1; TRINITY_DN10311_c0_g1_i1; TRINITY_DN10317_c0_g1_i1; TRINITY_DN10324_c0_g1_i2; TRINITY_DN10353_c0_g1_i1; TRINITY_D…
biological process	cellular process	12655	TRINITY_DN10012_c0_g1_i1; TRINITY_DN1001_c0_g1_i1; TRINITY_DN10020_c0_g1_i2; TRINITY_DN10056_c0_g1_i1; TRINITY_DN10063_c0_g1_i1; TRINITY_DN10070_c0_g1_i1; TRINITY_DN10082_c0_g1_i1; TRINITY_DN10084_c0_g1_i1; TRINITY_DN10084_c0_g2_i1; TRINITY_DN10088_c0_g1_i1; TRINITY_DN10110_c0_g1_i1; TRINITY_DN10113_c0_g1_i1; TRINITY_DN10116_c0_g1_i2; TRINITY_DN10119_c0_g1_i1; TRINITY_DN10120_c0_g1_i1; TRINITY_DN…
biological process	developmental process	3017	TRINITY_DN10113_c0_g1_i1; TRINITY_DN10120_c0_g1_i1; TRINITY_DN10140_c0_g1_i1; TRINITY_DN10155_c0_g1_i1; TRINITY_DN10198_c0_g1_i2; TRINITY_DN10213_c0_g1_i1; TRINITY_DN10250_c0_g1_i2; TRINITY_DN10266_c0_g1_i1; TRINITY_DN10317_c0_g1_i1; TRINITY_DN10322_c0_g1_i1; TRINITY_DN10361_c0_g1_i1; TRINITY_DN10377_c0_g1_i1; TRINITY_DN1038_c0_g1_i1; TRINITY_DN10396_c0_g1_i1; TRINITY_DN10423_c0_g1_i1; TRINITY_DN…
biological process	establishment of localization	2557	TRINITY_DN10082_c0_g1_i1; TRINITY_DN10084_c0_g1_i1; TRINITY_DN10141_c0_g1_i1; TRINITY_DN10177_c0_g1_i1; TRINITY_DN10191_c0_g1_i1; TRINITY_DN10198_c0_g1_i2; TRINITY_DN10230_c0_g1_i1; TRINITY_DN10311_c0_g1_i1; TRINITY_DN10353_c0_g1_i1; TRINITY_DN10362_c0_g1_i1; TRINITY_DN10377_c0_g1_i1; TRINITY_DN10396_c0_g1_i1; TRINITY_DN10499_c0_g1_i1; TRINITY_DN10526_c0_g1_i2; TRINITY_DN10535_c0_g1_i1; TRINITY_D…
biological process	growth	661	TRINITY_DN10116_c0_g1_i2; TRINITY_DN10266_c0_g1_i1; TRINITY_DN10377_c0_g1_i1; TRINITY_DN1038_c0_g1_i1; TRINITY_DN10396_c0_g1_i1; TRINITY_DN10449_c0_g1_i1; TRINITY_DN10887_c0_g1_i1; TRINITY_DN11012_c0_g3_i1; TRINITY_DN11029_c0_g1_i2; TRINITY_DN11145_c0_g1_i2; TRINITY_DN11146_c1_g1_i1; TRINITY_DN11200_c0_g1_i1; TRINITY_DN11267_c0_g1_i1; TRINITY_DN11337_c0_g1_i1; TRINITY_DN11504_c0_g1_i1; TRINITY_DN…
biological process	immune system process	704	TRINITY_DN10160_c0_g1_i1; TRINITY_DN10266_c0_g1_i1; TRINITY_DN10322_c0_g1_i1; TRINITY_DN10422_c0_g1_i1; TRINITY_DN10476_c0_g1_i1; TRINITY_DN10484_c0_g1_i1; TRINITY_DN10505_c0_g1_i1; TRINITY_DN10505_c0_g2_i1; TRINITY_DN10606_c0_g1_i1; TRINITY_DN10796_c0_g2_i1; TRINITY_DN10942_c0_g1_i1; TRINITY_DN11088_c0_g1_i1; TRINITY_DN11144_c0_g1_i1; TRINITY_DN11207_c0_g1_i1; TRINITY_DN11315_c0_g1_i1; TRINITY_D…
biological process	localization	2730	TRINITY_DN10082_c0_g1_i1; TRINITY_DN10084_c0_g1_i1; TRINITY_DN10141_c0_g1_i1; TRINITY_DN10177_c0_g1_i1; TRINITY_DN10191_c0_g1_i1; TRINITY_DN10198_c0_g1_i2; TRINITY_DN10230_c0_g1_i1; TRINITY_DN10266_c0_g1_i1; TRINITY_DN10311_c0_g1_i1; TRINITY_DN10353_c0_g1_i1; TRINITY_DN10362_c0_g1_i1; TRINITY_DN10377_c0_g1_i1; TRINITY_DN10396_c0_g1_i1; TRINITY_DN10499_c0_g1_i1; TRINITY_DN10526_c0_g1_i2; TRINITY_D…
biological process	locomotion	43	TRINITY_DN10361_c0_g1_i1; TRINITY_DN13030_c0_g1_i3; TRINITY_DN15441_c0_g1_i1; TRINITY_DN15801_c0_g1_i6; TRINITY_DN16454_c0_g1_i2; TRINITY_DN16823_c0_g1_i8; TRINITY_DN17441_c0_g1_i2; TRINITY_DN17808_c0_g1_i1; TRINITY_DN18390_c0_g2_i1; TRINITY_DN18965_c0_g1_i1; TRINITY_DN19263_c0_g1_i6; TRINITY_DN19433_c2_g1_i5; TRINITY_DN19446_c0_g1_i1; TRINITY_DN19446_c0_g2_i8; TRINITY_DN19448_c0_g1_i2; TRINITY_D…
biological process	metabolic process	10527	TRINITY_DN10012_c0_g1_i1; TRINITY_DN1001_c0_g1_i1; TRINITY_DN10056_c0_g1_i1; TRINITY_DN10063_c0_g1_i1; TRINITY_DN10070_c0_g1_i1; TRINITY_DN10082_c0_g1_i1; TRINITY_DN10110_c0_g1_i1; TRINITY_DN10113_c0_g1_i1; TRINITY_DN10119_c0_g1_i1; TRINITY_DN10128_c0_g1_i2; TRINITY_DN10152_c0_g1_i1; TRINITY_DN10182_c0_g1_i1; TRINITY_DN10197_c0_g1_i1; TRINITY_DN10207_c0_g1_i1; TRINITY_DN10212_c0_g1_i1; TRINITY_DN…
biological process	multi-organism process	1442	TRINITY_DN10088_c0_g1_i1; TRINITY_DN10140_c0_g1_i1; TRINITY_DN10246_c0_g1_i1; TRINITY_DN10249_c0_g1_i1; TRINITY_DN10266_c0_g1_i1; TRINITY_DN10322_c0_g1_i1; TRINITY_DN10351_c0_g2_i3; TRINITY_DN10361_c0_g1_i1; TRINITY_DN10396_c0_g1_i1; TRINITY_DN10422_c0_g1_i1; TRINITY_DN10423_c0_g1_i1; TRINITY_DN10452_c0_g1_i1; TRINITY_DN10589_c0_g1_i1; TRINITY_DN10589_c0_g2_i1; TRINITY_DN10606_c0_g1_i1; TRINITY_D…
biological process	multicellular organismal process	2758	TRINITY_DN10113_c0_g1_i1; TRINITY_DN10120_c0_g1_i1; TRINITY_DN10140_c0_g1_i1; TRINITY_DN10155_c0_g1_i1; TRINITY_DN10198_c0_g1_i2; TRINITY_DN10213_c0_g1_i1; TRINITY_DN10250_c0_g1_i2; TRINITY_DN10266_c0_g1_i1; TRINITY_DN10317_c0_g1_i1; TRINITY_DN10322_c0_g1_i1; TRINITY_DN10361_c0_g1_i1; TRINITY_DN10377_c0_g1_i1; TRINITY_DN1038_c0_g1_i1; TRINITY_DN10396_c0_g1_i1; TRINITY_DN10423_c0_g1_i1; TRINITY_DN…
biological process	negative regulation of biological process	1221	TRINITY_DN10322_c0_g1_i1; TRINITY_DN10396_c0_g1_i1; TRINITY_DN10652_c0_g1_i1; TRINITY_DN10785_c0_g1_i1; TRINITY_DN10817_c0_g1_i1; TRINITY_DN10848_c0_g1_i1; TRINITY_DN10919_c0_g1_i2; TRINITY_DN10942_c0_g1_i1; TRINITY_DN11061_c0_g1_i1; TRINITY_DN11144_c0_g1_i1; TRINITY_DN11270_c0_g1_i1; TRINITY_DN11270_c0_g2_i1; TRINITY_DN11287_c0_g1_i2; TRINITY_DN11321_c0_g1_i1; TRINITY_DN11348_c0_g1_i1; TRINITY_D…
biological process	positive regulation of biological process	1267	TRINITY_DN10070_c0_g1_i1; TRINITY_DN10213_c0_g1_i1; TRINITY_DN10300_c0_g1_i1; TRINITY_DN10389_c0_g1_i1; TRINITY_DN10429_c0_g1_i1; TRINITY_DN10679_c0_g1_i1; TRINITY_DN10817_c0_g1_i1; TRINITY_DN10856_c0_g1_i1; TRINITY_DN10894_c0_g1_i1; TRINITY_DN11267_c0_g1_i1; TRINITY_DN11270_c0_g1_i1; TRINITY_DN11270_c0_g2_i1; TRINITY_DN11321_c0_g1_i1; TRINITY_DN11416_c0_g1_i1; TRINITY_DN11416_c0_g2_i1; TRINITY_D…
biological process	regulation of biological process	4626	TRINITY_DN10020_c0_g1_i2; TRINITY_DN10070_c0_g1_i1; TRINITY_DN10113_c0_g1_i1; TRINITY_DN10116_c0_g1_i2; TRINITY_DN10198_c0_g1_i2; TRINITY_DN10213_c0_g1_i1; TRINITY_DN10266_c0_g1_i1; TRINITY_DN10272_c0_g1_i1; TRINITY_DN10273_c0_g1_i1; TRINITY_DN10300_c0_g1_i1; TRINITY_DN10317_c0_g1_i1; TRINITY_DN10322_c0_g1_i1; TRINITY_DN10323_c0_g1_i1; TRINITY_DN10348_c0_g1_i1; TRINITY_DN10362_c0_g1_i1; TRINITY_D…
biological process	reproduction	1623	TRINITY_DN10088_c0_g1_i1; TRINITY_DN10140_c0_g1_i1; TRINITY_DN10361_c0_g1_i1; TRINITY_DN1038_c0_g1_i1; TRINITY_DN10396_c0_g1_i1; TRINITY_DN10423_c0_g1_i1; TRINITY_DN10652_c0_g1_i1; TRINITY_DN10704_c0_g1_i1; TRINITY_DN10861_c0_g1_i1; TRINITY_DN10871_c0_g1_i1; TRINITY_DN10975_c0_g1_i1; TRINITY_DN10994_c0_g1_i1; TRINITY_DN11061_c0_g1_i1; TRINITY_DN11144_c0_g1_i1; TRINITY_DN11150_c0_g1_i1; TRINITY_DN…
biological process	reproductive process	1612	TRINITY_DN10088_c0_g1_i1; TRINITY_DN10140_c0_g1_i1; TRINITY_DN10361_c0_g1_i1; TRINITY_DN1038_c0_g1_i1; TRINITY_DN10396_c0_g1_i1; TRINITY_DN10423_c0_g1_i1; TRINITY_DN10652_c0_g1_i1; TRINITY_DN10704_c0_g1_i1; TRINITY_DN10861_c0_g1_i1; TRINITY_DN10871_c0_g1_i1; TRINITY_DN10975_c0_g1_i1; TRINITY_DN10994_c0_g1_i1; TRINITY_DN11061_c0_g1_i1; TRINITY_DN11144_c0_g1_i1; TRINITY_DN11150_c0_g1_i1; TRINITY_DN…
biological process	response to stimulus	5826	TRINITY_DN10020_c0_g1_i2; TRINITY_DN10070_c0_g1_i1; TRINITY_DN10088_c0_g1_i1; TRINITY_DN10113_c0_g1_i1; TRINITY_DN10116_c0_g1_i2; TRINITY_DN10128_c0_g1_i2; TRINITY_DN10152_c0_g1_i1; TRINITY_DN10155_c0_g1_i1; TRINITY_DN10160_c0_g1_i1; TRINITY_DN10177_c0_g1_i1; TRINITY_DN10196_c0_g1_i1; TRINITY_DN10246_c0_g1_i1; TRINITY_DN10249_c0_g1_i1; TRINITY_DN10250_c0_g1_i2; TRINITY_DN10266_c0_g1_i1; TRINITY_D…
biological process	rhythmic process	166	TRINITY_DN10526_c0_g1_i2; TRINITY_DN11030_c0_g1_i1; TRINITY_DN11796_c0_g1_i2; TRINITY_DN13412_c0_g1_i1; TRINITY_DN13473_c0_g1_i1; TRINITY_DN14108_c0_g3_i1; TRINITY_DN14745_c0_g1_i3; TRINITY_DN14874_c0_g1_i1; TRINITY_DN14889_c0_g1_i1; TRINITY_DN15711_c0_g1_i1; TRINITY_DN15968_c0_g1_i1; TRINITY_DN16758_c0_g1_i1; TRINITY_DN16922_c0_g1_i1; TRINITY_DN16922_c0_g2_i1; TRINITY_DN16952_c0_g1_i1; TRINITY_D…
biological process	signaling	1541	TRINITY_DN10020_c0_g1_i2; TRINITY_DN10113_c0_g1_i1; TRINITY_DN10116_c0_g1_i2; TRINITY_DN10272_c0_g1_i1; TRINITY_DN10273_c0_g1_i1; TRINITY_DN10322_c0_g1_i1; TRINITY_DN10348_c0_g1_i1; TRINITY_DN10362_c0_g1_i1; TRINITY_DN10377_c0_g1_i1; TRINITY_DN10389_c0_g1_i1; TRINITY_DN1038_c0_g1_i1; TRINITY_DN10396_c0_g1_i1; TRINITY_DN10429_c0_g1_i1; TRINITY_DN10545_c0_g1_i1; TRINITY_DN10679_c0_g1_i1; TRINITY_DN…
cellular component	cell	15924	TRINITY_DN10012_c0_g1_i1; TRINITY_DN10020_c0_g1_i2; TRINITY_DN10044_c0_g1_i2; TRINITY_DN10070_c0_g1_i1; TRINITY_DN10082_c0_g1_i1; TRINITY_DN10084_c0_g1_i1; TRINITY_DN10084_c0_g2_i1; TRINITY_DN10088_c0_g1_i1; TRINITY_DN10110_c0_g1_i1; TRINITY_DN10113_c0_g1_i1; TRINITY_DN10119_c0_g1_i1; TRINITY_DN10120_c0_g1_i1; TRINITY_DN10128_c0_g1_i2; TRINITY_DN10140_c0_g1_i1; TRINITY_DN10141_c0_g1_i1; TRINITY_D…
cellular component	cell junction	844	TRINITY_DN10088_c0_g1_i1; TRINITY_DN10177_c0_g1_i1; TRINITY_DN10423_c0_g1_i1; TRINITY_DN10429_c0_g1_i1; TRINITY_DN10652_c0_g1_i1; TRINITY_DN10994_c0_g1_i1; TRINITY_DN11082_c0_g2_i1; TRINITY_DN11092_c0_g1_i1; TRINITY_DN11143_c0_g1_i1; TRINITY_DN11163_c0_g1_i1; TRINITY_DN11182_c0_g1_i1; TRINITY_DN11319_c0_g1_i1; TRINITY_DN11410_c0_g1_i1; TRINITY_DN11450_c0_g1_i1; TRINITY_DN11450_c0_g2_i1; TRINITY_D…
cellular component	cell part	15901	TRINITY_DN10012_c0_g1_i1; TRINITY_DN10020_c0_g1_i2; TRINITY_DN10044_c0_g1_i2; TRINITY_DN10070_c0_g1_i1; TRINITY_DN10082_c0_g1_i1; TRINITY_DN10084_c0_g1_i1; TRINITY_DN10084_c0_g2_i1; TRINITY_DN10088_c0_g1_i1; TRINITY_DN10110_c0_g1_i1; TRINITY_DN10113_c0_g1_i1; TRINITY_DN10119_c0_g1_i1; TRINITY_DN10120_c0_g1_i1; TRINITY_DN10128_c0_g1_i2; TRINITY_DN10140_c0_g1_i1; TRINITY_DN10141_c0_g1_i1; TRINITY_D…
cellular component	extracellular region	1052	TRINITY_DN10348_c0_g1_i1; TRINITY_DN10399_c0_g1_i1; TRINITY_DN10421_c0_g1_i2; TRINITY_DN10422_c0_g1_i1; TRINITY_DN10606_c0_g1_i1; TRINITY_DN10686_c0_g1_i2; TRINITY_DN10778_c0_g1_i1; TRINITY_DN10787_c0_g1_i1; TRINITY_DN10787_c0_g2_i1; TRINITY_DN10787_c0_g3_i2; TRINITY_DN10868_c0_g1_i1; TRINITY_DN10976_c0_g1_i1; TRINITY_DN11082_c0_g1_i1; TRINITY_DN11082_c0_g2_i1; TRINITY_DN11163_c0_g1_i1; TRINITY_D…
cellular component	extracellular region part	117	TRINITY_DN10348_c0_g1_i1; TRINITY_DN11467_c0_g1_i1; TRINITY_DN11467_c0_g2_i1; TRINITY_DN12136_c0_g1_i1; TRINITY_DN12503_c0_g1_i1; TRINITY_DN12517_c0_g1_i1; TRINITY_DN13280_c0_g1_i1; TRINITY_DN13284_c0_g1_i1; TRINITY_DN13445_c0_g1_i2; TRINITY_DN13963_c0_g1_i1; TRINITY_DN14386_c0_g1_i2; TRINITY_DN14893_c0_g1_i1; TRINITY_DN15101_c0_g1_i5; TRINITY_DN15245_c0_g1_i1; TRINITY_DN15720_c0_g1_i1; TRINITY_D…
cellular component	macromolecular complex	3293	TRINITY_DN10082_c0_g1_i1; TRINITY_DN10088_c0_g1_i1; TRINITY_DN10151_c0_g1_i1; TRINITY_DN10165_c0_g1_i1; TRINITY_DN10213_c0_g1_i1; TRINITY_DN10311_c0_g1_i1; TRINITY_DN10328_c0_g1_i1; TRINITY_DN1034_c0_g1_i1; TRINITY_DN10511_c0_g1_i1; TRINITY_DN10511_c0_g2_i1; TRINITY_DN10550_c0_g1_i1; TRINITY_DN10722_c0_g1_i1; TRINITY_DN10758_c0_g1_i1; TRINITY_DN10758_c0_g2_i1; TRINITY_DN10762_c0_g1_i1; TRINITY_DN…
cellular component	membrane	6932	TRINITY_DN10020_c0_g1_i2; TRINITY_DN10082_c0_g1_i1; TRINITY_DN10084_c0_g1_i1; TRINITY_DN10113_c0_g1_i1; TRINITY_DN10120_c0_g1_i1; TRINITY_DN10141_c0_g1_i1; TRINITY_DN10152_c0_g1_i1; TRINITY_DN10155_c0_g1_i1; TRINITY_DN10160_c0_g1_i1; TRINITY_DN10177_c0_g1_i1; TRINITY_DN10191_c0_g1_i1; TRINITY_DN10195_c0_g1_i1; TRINITY_DN10198_c0_g1_i2; TRINITY_DN10207_c0_g1_i1; TRINITY_DN10221_c0_g1_i1; TRINITY_D…
cellular component	membrane part	4965	TRINITY_DN10082_c0_g1_i1; TRINITY_DN10084_c0_g1_i1; TRINITY_DN10120_c0_g1_i1; TRINITY_DN10141_c0_g1_i1; TRINITY_DN10152_c0_g1_i1; TRINITY_DN10155_c0_g1_i1; TRINITY_DN10177_c0_g1_i1; TRINITY_DN10195_c0_g1_i1; TRINITY_DN10198_c0_g1_i2; TRINITY_DN10221_c0_g1_i1; TRINITY_DN10266_c0_g1_i1; TRINITY_DN10280_c0_g1_i1; TRINITY_DN10286_c0_g1_i1; TRINITY_DN10288_c0_g1_i1; TRINITY_DN10294_c0_g1_i2; TRINITY_D…
cellular component	membrane-enclosed lumen	1438	TRINITY_DN10511_c0_g1_i1; TRINITY_DN10511_c0_g2_i1; TRINITY_DN10550_c0_g1_i1; TRINITY_DN10848_c0_g1_i1; TRINITY_DN10871_c0_g1_i1; TRINITY_DN10894_c0_g1_i1; TRINITY_DN11077_c0_g1_i1; TRINITY_DN11270_c0_g2_i1; TRINITY_DN11321_c0_g1_i1; TRINITY_DN11349_c0_g1_i2; TRINITY_DN11416_c0_g1_i1; TRINITY_DN11416_c0_g2_i1; TRINITY_DN11472_c0_g1_i1; TRINITY_DN11472_c0_g2_i1; TRINITY_DN11501_c0_g1_i1; TRINITY_D…
cellular component	nucleoid	54	TRINITY_DN13358_c0_g1_i1; TRINITY_DN13705_c0_g1_i1; TRINITY_DN14654_c0_g1_i1; TRINITY_DN14654_c0_g2_i1; TRINITY_DN14907_c0_g1_i1; TRINITY_DN15806_c0_g1_i1; TRINITY_DN16206_c0_g1_i4; TRINITY_DN16327_c0_g1_i1; TRINITY_DN16509_c0_g1_i1; TRINITY_DN16608_c0_g1_i2; TRINITY_DN17362_c0_g1_i3; TRINITY_DN17620_c0_g1_i2; TRINITY_DN18051_c0_g1_i1; TRINITY_DN18127_c0_g1_i1; TRINITY_DN18624_c0_g1_i1; TRINITY_D…
cellular component	organelle	12534	TRINITY_DN10012_c0_g1_i1; TRINITY_DN10044_c0_g1_i2; TRINITY_DN10070_c0_g1_i1; TRINITY_DN10082_c0_g1_i1; TRINITY_DN10084_c0_g1_i1; TRINITY_DN10084_c0_g2_i1; TRINITY_DN10088_c0_g1_i1; TRINITY_DN10110_c0_g1_i1; TRINITY_DN10113_c0_g1_i1; TRINITY_DN10119_c0_g1_i1; TRINITY_DN10120_c0_g1_i1; TRINITY_DN10128_c0_g1_i2; TRINITY_DN10140_c0_g1_i1; TRINITY_DN10151_c0_g1_i1; TRINITY_DN10155_c0_g1_i1; TRINITY_D…
cellular component	organelle part	6735	TRINITY_DN10012_c0_g1_i1; TRINITY_DN10082_c0_g1_i1; TRINITY_DN10084_c0_g1_i1; TRINITY_DN10084_c0_g2_i1; TRINITY_DN10088_c0_g1_i1; TRINITY_DN10120_c0_g1_i1; TRINITY_DN10151_c0_g1_i1; TRINITY_DN10165_c0_g1_i1; TRINITY_DN10182_c0_g1_i1; TRINITY_DN10198_c0_g1_i2; TRINITY_DN10207_c0_g1_i1; TRINITY_DN10212_c0_g1_i1; TRINITY_DN10212_c0_g2_i1; TRINITY_DN10288_c0_g1_i1; TRINITY_DN10294_c0_g1_i2; TRINITY_D…
cellular component	symplast	842	TRINITY_DN10088_c0_g1_i1; TRINITY_DN10177_c0_g1_i1; TRINITY_DN10423_c0_g1_i1; TRINITY_DN10429_c0_g1_i1; TRINITY_DN10652_c0_g1_i1; TRINITY_DN10994_c0_g1_i1; TRINITY_DN11082_c0_g2_i1; TRINITY_DN11092_c0_g1_i1; TRINITY_DN11143_c0_g1_i1; TRINITY_DN11163_c0_g1_i1; TRINITY_DN11182_c0_g1_i1; TRINITY_DN11319_c0_g1_i1; TRINITY_DN11410_c0_g1_i1; TRINITY_DN11450_c0_g1_i1; TRINITY_DN11450_c0_g2_i1; TRINITY_D…
molecular function	antioxidant activity	121	TRINITY_DN11253_c0_g1_i1; TRINITY_DN11261_c0_g1_i1; TRINITY_DN13412_c0_g1_i1; TRINITY_DN13465_c0_g1_i1; TRINITY_DN13666_c0_g1_i1; TRINITY_DN13855_c0_g1_i5; TRINITY_DN13952_c0_g1_i1; TRINITY_DN14893_c0_g1_i1; TRINITY_DN15176_c0_g1_i1; TRINITY_DN15182_c0_g1_i1; TRINITY_DN15188_c0_g1_i8; TRINITY_DN15303_c0_g1_i1; TRINITY_DN15303_c0_g2_i1; TRINITY_DN15546_c0_g1_i1; TRINITY_DN15571_c0_g1_i1; TRINITY_D…
molecular function	binding	11550	TRINITY_DN10012_c0_g1_i1; TRINITY_DN10056_c0_g1_i1; TRINITY_DN10070_c0_g1_i1; TRINITY_DN10084_c0_g1_i1; TRINITY_DN10084_c0_g2_i1; TRINITY_DN10088_c0_g1_i1; TRINITY_DN10110_c0_g1_i1; TRINITY_DN10119_c0_g1_i1; TRINITY_DN10124_c0_g1_i1; TRINITY_DN10124_c0_g2_i1; TRINITY_DN10128_c0_g1_i2; TRINITY_DN10140_c0_g1_i1; TRINITY_DN10151_c0_g1_i1; TRINITY_DN10152_c0_g1_i1; TRINITY_DN10160_c0_g1_i1; TRINITY_D…
molecular function	catalytic activity	9897	TRINITY_DN10012_c0_g1_i1; TRINITY_DN1001_c0_g1_i1; TRINITY_DN10056_c0_g1_i1; TRINITY_DN10063_c0_g1_i1; TRINITY_DN10084_c0_g1_i1; TRINITY_DN10084_c0_g2_i1; TRINITY_DN10110_c0_g1_i1; TRINITY_DN10113_c0_g1_i1; TRINITY_DN10119_c0_g1_i1; TRINITY_DN10124_c0_g1_i1; TRINITY_DN10124_c0_g2_i1; TRINITY_DN10128_c0_g1_i2; TRINITY_DN10140_c0_g1_i1; TRINITY_DN10151_c0_g1_i1; TRINITY_DN10152_c0_g1_i1; TRINITY_DN…
molecular function	electron carrier activity	47	TRINITY_DN11238_c0_g1_i1; TRINITY_DN14216_c0_g1_i1; TRINITY_DN14391_c0_g1_i2; TRINITY_DN14825_c0_g1_i4; TRINITY_DN15005_c0_g1_i1; TRINITY_DN15673_c0_g1_i1; TRINITY_DN16132_c0_g1_i1; TRINITY_DN17006_c0_g3_i1; TRINITY_DN18950_c0_g1_i2; TRINITY_DN19309_c0_g1_i2; TRINITY_DN19309_c1_g1_i1; TRINITY_DN197_c0_g1_i1; TRINITY_DN19965_c2_g1_i7; TRINITY_DN19965_c2_g2_i1; TRINITY_DN20470_c0_g1_i7; TRINITY_DN2…
molecular function	enzyme regulator activity	344	TRINITY_DN10213_c0_g1_i1; TRINITY_DN10321_c0_g1_i1; TRINITY_DN10340_c0_g1_i1; TRINITY_DN10559_c0_g1_i1; TRINITY_DN10727_c0_g1_i1; TRINITY_DN11163_c0_g1_i1; TRINITY_DN11219_c0_g1_i1; TRINITY_DN11236_c0_g1_i2; TRINITY_DN11969_c0_g1_i1; TRINITY_DN12152_c0_g1_i1; TRINITY_DN12356_c0_g1_i2; TRINITY_DN12977_c0_g1_i1; TRINITY_DN13035_c0_g1_i1; TRINITY_DN13173_c0_g1_i1; TRINITY_DN13173_c0_g2_i2; TRINITY_D…
molecular function	metallochaperone activity	10	TRINITY_DN14893_c0_g1_i1; TRINITY_DN16787_c0_g1_i5; TRINITY_DN17804_c0_g2_i2; TRINITY_DN19176_c3_g1_i1; TRINITY_DN21409_c0_g1_i7; TRINITY_DN25190_c0_g2_i14; TRINITY_DN27066_c0_g1_i11; TRINITY_DN28257_c0_g1_i1; TRINITY_DN28257_c0_g2_i3; TRINITY_DN29050_c0_g1_i3
molecular function	molecular transducer activity	231	TRINITY_DN10362_c0_g1_i1; TRINITY_DN10396_c0_g1_i1; TRINITY_DN11012_c0_g3_i1; TRINITY_DN11370_c0_g1_i1; TRINITY_DN12177_c0_g1_i1; TRINITY_DN12184_c0_g1_i1; TRINITY_DN12461_c0_g2_i1; TRINITY_DN12778_c0_g1_i1; TRINITY_DN13127_c0_g1_i1; TRINITY_DN13222_c0_g1_i1; TRINITY_DN13289_c0_g1_i2; TRINITY_DN13752_c1_g1_i1; TRINITY_DN13839_c0_g1_i1; TRINITY_DN13976_c0_g1_i1; TRINITY_DN13976_c0_g2_i1; TRINITY_D…
molecular function	nutrient reservoir activity	47	TRINITY_DN11427_c0_g1_i1; TRINITY_DN11536_c0_g1_i1; TRINITY_DN11536_c0_g2_i1; TRINITY_DN1184_c0_g1_i1; TRINITY_DN12372_c0_g1_i1; TRINITY_DN13157_c0_g1_i1; TRINITY_DN13408_c0_g1_i1; TRINITY_DN13408_c0_g2_i1; TRINITY_DN14624_c0_g1_i5; TRINITY_DN14721_c0_g1_i2; TRINITY_DN14721_c0_g3_i1; TRINITY_DN14817_c0_g1_i1; TRINITY_DN16119_c0_g2_i2; TRINITY_DN16137_c0_g1_i2; TRINITY_DN16185_c0_g1_i2; TRINITY_DN…
molecular function	protein binding transcription factor activity	109	TRINITY_DN12247_c0_g1_i3; TRINITY_DN13493_c0_g1_i1; TRINITY_DN14251_c0_g1_i1; TRINITY_DN14360_c0_g1_i1; TRINITY_DN14532_c0_g1_i1; TRINITY_DN14647_c0_g1_i2; TRINITY_DN14647_c0_g2_i1; TRINITY_DN14775_c0_g1_i3; TRINITY_DN14810_c0_g1_i4; TRINITY_DN15213_c0_g1_i2; TRINITY_DN15338_c0_g1_i1; TRINITY_DN15928_c0_g1_i2; TRINITY_DN16047_c0_g1_i1; TRINITY_DN16047_c0_g2_i1; TRINITY_DN16047_c0_g3_i1; TRINITY_D…
molecular function	protein tag	10	TRINITY_DN17553_c0_g1_i1; TRINITY_DN21838_c0_g1_i13; TRINITY_DN22638_c1_g1_i7; TRINITY_DN23417_c0_g1_i2; TRINITY_DN25497_c0_g1_i2; TRINITY_DN25497_c0_g2_i1; TRINITY_DN28073_c1_g1_i1; TRINITY_DN31128_c0_g1_i1; TRINITY_DN4270_c0_g1_i1; TRINITY_DN7981_c0_g1_i1
molecular function	receptor activity	189	TRINITY_DN10362_c0_g1_i1; TRINITY_DN10396_c0_g1_i1; TRINITY_DN11012_c0_g3_i1; TRINITY_DN11370_c0_g1_i1; TRINITY_DN12184_c0_g1_i1; TRINITY_DN12461_c0_g2_i1; TRINITY_DN13127_c0_g1_i1; TRINITY_DN13222_c0_g1_i1; TRINITY_DN13289_c0_g1_i2; TRINITY_DN13752_c1_g1_i1; TRINITY_DN13839_c0_g1_i1; TRINITY_DN13976_c0_g1_i1; TRINITY_DN13976_c0_g2_i1; TRINITY_DN14079_c0_g1_i6; TRINITY_DN14525_c0_g1_i1; TRINITY_D…
molecular function	receptor regulator activity	16	TRINITY_DN10317_c0_g1_i1; TRINITY_DN13391_c0_g1_i1; TRINITY_DN13880_c0_g1_i1; TRINITY_DN13880_c0_g2_i1; TRINITY_DN13941_c0_g1_i2; TRINITY_DN14864_c0_g1_i2; TRINITY_DN15685_c0_g1_i1; TRINITY_DN15685_c0_g2_i1; TRINITY_DN15914_c0_g1_i1; TRINITY_DN15964_c0_g1_i1; TRINITY_DN17625_c0_g1_i2; TRINITY_DN1924_c0_g1_i1; TRINITY_DN22001_c0_g1_i2; TRINITY_DN27509_c0_g3_i1; TRINITY_DN28145_c0_g1_i4; TRINITY_DN…
molecular function	structural molecule activity	605	TRINITY_DN10082_c0_g1_i1; TRINITY_DN10088_c0_g1_i1; TRINITY_DN10311_c0_g1_i1; TRINITY_DN10871_c0_g1_i1; TRINITY_DN11092_c0_g1_i1; TRINITY_DN11590_c0_g1_i1; TRINITY_DN11621_c0_g1_i1; TRINITY_DN11621_c0_g3_i1; TRINITY_DN12211_c0_g2_i1; TRINITY_DN12880_c0_g1_i2; TRINITY_DN12880_c0_g2_i1; TRINITY_DN12943_c0_g1_i2; TRINITY_DN13256_c0_g4_i1; TRINITY_DN13340_c0_g1_i2; TRINITY_DN13486_c0_g2_i1; TRINITY_D…
molecular function	translation regulator activity	13	TRINITY_DN12017_c0_g1_i1; TRINITY_DN15015_c0_g1_i1; TRINITY_DN16766_c0_g1_i1; TRINITY_DN18543_c0_g1_i2; TRINITY_DN18865_c3_g4_i3; TRINITY_DN19647_c0_g1_i2; TRINITY_DN20711_c0_g1_i1; TRINITY_DN24251_c0_g1_i1; TRINITY_DN26296_c0_g1_i7; TRINITY_DN27187_c0_g1_i8; TRINITY_DN27187_c0_g2_i9; TRINITY_DN27453_c0_g1_i6; TRINITY_DN30284_c0_g1_i1
molecular function	transporter activity	1455	TRINITY_DN10082_c0_g1_i1; TRINITY_DN10141_c0_g1_i1; TRINITY_DN10177_c0_g1_i1; TRINITY_DN10198_c0_g1_i2; TRINITY_DN10221_c0_g1_i1; TRINITY_DN10286_c0_g1_i1; TRINITY_DN10362_c0_g1_i1; TRINITY_DN10499_c0_g1_i1; TRINITY_DN10526_c0_g1_i2; TRINITY_DN10535_c0_g1_i1; TRINITY_DN10535_c0_g2_i1; TRINITY_DN10708_c1_g1_i1; TRINITY_DN107_c0_g1_i1; TRINITY_DN11012_c0_g1_i1; TRINITY_DN11012_c0_g2_i1; TRINITY_DN1…
