# Supplementary material for: Transcriptome analysis of two Pogostemon cablin chemotypes reveals genes related to patchouli alcohol biosynthesis
Source: PeerJ. 2021 Aug 26;9:e12025. doi: 10.7717/peerj.12025 (PMC8403477; doi:10.7717/peerj.12025)
Supplement: Supplemental Information 4 [file peerj-09-12025-s004.xls]

#class	Pathway_definition	Pathway	Gene_number	Gene_id	KOs
Cellular Processes-- Transport and catabolism	Endocytosis	ko04144	213	TRINITY_DN10191_c0_g1_i1;TRINITY_DN10429_c0_g1_i1;TRINITY_DN13263_c0_g1_i1;TRINITY_DN13616_c0_g1_i1;TRINITY_DN13672_c0_g1_i1;TRINITY_DN13672_c0_g2_i1;TRINITY_DN14213_c0_g1_i2;TRINITY_DN14491_c0_g1_i1;TRINITY_DN14540_c0_g1_i2;TRINITY_DN14540_c0_g2_i1;TRINITY_DN14652_c0_g1_i1;TRINITY_DN14652_c0_g2_i1;TRINITY_DN14888_c1_g2_i2;TRINITY_DN14890_c0_g1_i8;TRINITY_DN14928_c0_g1_i2;TRINITY_DN15044_c0_g1_i1…	K07897;K01115;K07937;K01115;K01115;K01115;K12196;K12191;K01115;K01115;K12489;K12489;K12189;K07901;K19476;K07904;K12486;K12192;K01115;K07904;K12483;K07897;K07904;K19476;K12195;K12197;K18466;K12198;K19476;K12198;K07904;K19366;K19366;K07937;K07904;K05756;K01115;K19476;K10364;K19476;K12183;K12183;K15053;K12185;K07904;K12194;K05757;K07904;K10365;K19476;K19367;K12471;K12471;K12471;K07901;K12191;K12191;…
Cellular Processes-- Transport and catabolism	Phagosome	ko04145	111	TRINITY_DN10191_c0_g1_i1;TRINITY_DN11532_c0_g1_i1;TRINITY_DN11621_c0_g1_i1;TRINITY_DN11621_c0_g3_i1;TRINITY_DN12295_c0_g1_i4;TRINITY_DN13375_c0_g1_i2;TRINITY_DN13445_c0_g3_i3;TRINITY_DN13486_c0_g2_i1;TRINITY_DN13700_c0_g1_i1;TRINITY_DN13829_c0_g1_i1;TRINITY_DN14115_c0_g2_i4;TRINITY_DN14657_c0_g1_i1;TRINITY_DN15791_c0_g1_i1;TRINITY_DN15970_c0_g1_i3;TRINITY_DN16106_c0_g1_i1;TRINITY_DN16129_c0_g2_i1…	K07897;K00921;K07375;K07375;K08488;K05692;K01365;K07374;K05692;K03661;K08517;K05692;K02150;K07897;K02152;K09481;K02151;K07375;K02155;K02150;K02153;K02153;K08057;K08057;K04392;K07375;K04392;K02155;K04392;K04392;K07342;K02144;K10956;K02145;K02148;K09481;K07375;K04392;K04392;K04392;K07374;K07375;K07889;K07889;K02144;K04392;K04392;K04392;K07897;K07375;K07375;K07374;K08488;K04392;K07374;K07374;K02146;…
Cellular Processes-- Transport and catabolism	Peroxisome	ko04146	110	TRINITY_DN10333_c0_g1_i1;TRINITY_DN11600_c0_g1_i1;TRINITY_DN12552_c0_g1_i1;TRINITY_DN13823_c0_g1_i1;TRINITY_DN14324_c0_g1_i2;TRINITY_DN14975_c0_g1_i2;TRINITY_DN15188_c0_g1_i8;TRINITY_DN15439_c0_g1_i2;TRINITY_DN15996_c0_g1_i1;TRINITY_DN16140_c0_g2_i1;TRINITY_DN16232_c0_g1_i5;TRINITY_DN16280_c0_g1_i3;TRINITY_DN16822_c1_g1_i10;TRINITY_DN17719_c0_g1_i1;TRINITY_DN18006_c0_g1_i2;TRINITY_DN18108_c0_g1_i…	K13356;K13348;K13356;K13356;K13356;K11517;K04565;K11517;K13356;K04564;K13347;K11517;K04565;K06664;K11517;K13346;K13346;K13348;K13344;K00232;K13341;K13348;K00232;K13348;K13347;K04565;K00869;K00869;K00869;K04565;K00031;K07513;K01578;K04564;K13348;K13356;K00306;K00306;K07513;K00477;K13347;K04564;K13237;K13345;K00031;K00031;K11147;K11147;K12663;K13354;K13348;K01640;K13336;K13336;K00830;K13335;K01897;…
Environmental Information Processing-- Membrane transport	ABC transporters	ko02010	57	TRINITY_DN11410_c0_g1_i1;TRINITY_DN12167_c0_g1_i1;TRINITY_DN12167_c0_g2_i1;TRINITY_DN12618_c0_g1_i1;TRINITY_DN12840_c0_g1_i1;TRINITY_DN12840_c0_g2_i1;TRINITY_DN12840_c0_g3_i1;TRINITY_DN12840_c0_g4_i1;TRINITY_DN13019_c0_g2_i1;TRINITY_DN13985_c0_g2_i1;TRINITY_DN16303_c0_g1_i2;TRINITY_DN16311_c0_g1_i2;TRINITY_DN17029_c0_g1_i1;TRINITY_DN17029_c0_g2_i1;TRINITY_DN17029_c0_g3_i3;TRINITY_DN17029_c0_g4_i2…	K05658;K05658;K05658;K05658;K05658;K05658;K05658;K05658;K05658;K05658;K05658;K05658;K05658;K05658;K05658;K05658;K05658;K05658;K05658;K05658;K05658;K05658;K05658;K05658;K05658;K05658;K05658;K05658;K05674;K05674;K05657;K05663;K05663;K05663;K05657;K05658;K05658;K05658;K05658;K05658;K05658;K05658;K05658;K05658;K05658;K05643;K05658;K05658;K05658;K05658;K05681;K05658;K05658;K05658;K05658;K05658;K05658
Environmental Information Processing-- Signal transduction	Phosphatidylinositol signaling system	ko04070	84	TRINITY_DN11532_c0_g1_i1;TRINITY_DN11704_c0_g1_i3;TRINITY_DN12056_c0_g1_i1;TRINITY_DN13035_c0_g1_i1;TRINITY_DN13392_c0_g1_i1;TRINITY_DN13608_c1_g1_i1;TRINITY_DN13628_c0_g1_i1;TRINITY_DN14228_c1_g2_i1;TRINITY_DN14453_c0_g1_i2;TRINITY_DN14453_c0_g2_i1;TRINITY_DN14635_c0_g1_i2;TRINITY_DN14635_c0_g2_i1;TRINITY_DN14899_c0_g1_i1;TRINITY_DN16593_c0_g1_i3;TRINITY_DN17298_c0_g1_i3;TRINITY_DN17403_c0_g1_i2…	K00921;K00901;K20279;K02183;K00901;K13024;K13024;K13024;K05857;K05857;K02183;K02183;K02183;K02183;K02183;K02183;K02183;K00901;K00901;K00999;K05857;K00913;K05857;K15422;K02183;K00981;K13024;K00889;K10047;K18649;K00901;K00921;K00921;K02183;K00901;K05857;K00889;K00901;K01110;K00901;K01092;K00981;K00981;K00913;K00889;K01110;K10572;K00915;K00915;K00915;K02183;K00914;K05857;K05857;K00889;K00889;K18081;…
Environmental Information Processing-- Signal transduction	Plant hormone signal transduction	ko04075	265	TRINITY_DN10116_c0_g1_i2;TRINITY_DN1026_c0_g1_i1;TRINITY_DN10273_c0_g1_i1;TRINITY_DN10396_c0_g1_i1;TRINITY_DN10887_c0_g1_i1;TRINITY_DN10968_c0_g1_i1;TRINITY_DN11146_c1_g1_i1;TRINITY_DN11673_c0_g1_i1;TRINITY_DN11850_c0_g1_i3;TRINITY_DN12184_c0_g1_i1;TRINITY_DN12317_c0_g1_i1;TRINITY_DN12317_c0_g2_i1;TRINITY_DN12479_c0_g1_i1;TRINITY_DN12601_c0_g1_i6;TRINITY_DN12951_c0_g1_i2;TRINITY_DN13222_c0_g1_i1;…	K14488;K14487;K14488;K14489;K14488;K14516;K14488;K14432;K13463;K14489;K14431;K14431;K13464;K14510;K14488;K14496;K14488;K14490;K14496;K14488;K14490;K14488;K14488;K14487;K14488;K14488;K14516;K14496;K14498;K14488;K14488;K14488;K14484;K14488;K14496;K14496;K14488;K14488;K14488;K14488;K14488;K14488;K14488;K13464;K14484;K14432;K13449;K14484;K14487;K13464;K14494;K14488;K14484;K13416;K14496;K14487;K14432;…
Genetic Information Processing-- Folding, sorting and degradation	RNA degradation	ko03018	145	TRINITY_DN10785_c0_g1_i1;TRINITY_DN10824_c0_g1_i1;TRINITY_DN10848_c0_g1_i1;TRINITY_DN11619_c0_g1_i1;TRINITY_DN1168_c0_g1_i1;TRINITY_DN12233_c0_g1_i1;TRINITY_DN12580_c0_g1_i2;TRINITY_DN13899_c0_g1_i3;TRINITY_DN14755_c0_g1_i4;TRINITY_DN14829_c0_g1_i2;TRINITY_DN15454_c0_g1_i2;TRINITY_DN15505_c0_g1_i1;TRINITY_DN15505_c0_g2_i1;TRINITY_DN15535_c0_g1_i1;TRINITY_DN15590_c0_g1_i1;TRINITY_DN16194_c0_g1_i1;…	K12581;K00850;K03678;K12604;K01689;K07573;K12624;K12591;K12625;K12622;K12621;K12627;K12627;K03654;K12606;K03654;K12626;K12593;K12623;K12614;K12614;K12611;K12591;K04077;K12616;K12611;K12587;K12613;K03678;K12620;K12605;K12598;K01689;K13126;K11600;K11600;K00850;K12603;K12608;K00962;K07573;K12623;K07573;K12581;K01148;K12598;K13126;K12581;K12586;K12581;K12606;K12592;K12608;K13126;K12620;K01689;K03678;…
Genetic Information Processing-- Folding, sorting and degradation	Proteasome	ko03050	53	TRINITY_DN14486_c0_g1_i2;TRINITY_DN14486_c0_g2_i1;TRINITY_DN14496_c0_g1_i1;TRINITY_DN14942_c0_g1_i2;TRINITY_DN15521_c0_g1_i2;TRINITY_DN16435_c0_g1_i2;TRINITY_DN16500_c0_g1_i1;TRINITY_DN16711_c0_g1_i1;TRINITY_DN17976_c0_g1_i1;TRINITY_DN18346_c0_g1_i2;TRINITY_DN18377_c0_g1_i2;TRINITY_DN18596_c0_g1_i2;TRINITY_DN18734_c0_g1_i5;TRINITY_DN19194_c0_g1_i1;TRINITY_DN19253_c0_g1_i5;TRINITY_DN19456_c0_g1_i1…	K10881;K10881;K03061;K10881;K02738;K02737;K11599;K02730;K03065;K03035;K03038;K03031;K03063;K03038;K03064;K03066;K02726;K02727;K02729;K03030;K03030;K03030;K02731;K02728;K06700;K02739;K03035;K02727;K03036;K03039;K03029;K02734;K02735;K02732;K03033;K03063;K03063;K02725;K03028;K03063;K03037;K03032;K02736;K03062;K03062;K03063;K06699;K06699;K06699;K03033;K02734;K02737;K03062
Genetic Information Processing-- Folding, sorting and degradation	Protein export	ko03060	51	TRINITY_DN12236_c0_g1_i1;TRINITY_DN15682_c0_g1_i2;TRINITY_DN16129_c0_g2_i1;TRINITY_DN16687_c0_g1_i1;TRINITY_DN16747_c0_g1_i2;TRINITY_DN16841_c0_g1_i1;TRINITY_DN17540_c0_g1_i3;TRINITY_DN17960_c0_g1_i1;TRINITY_DN18144_c0_g1_i1;TRINITY_DN18406_c0_g1_i1;TRINITY_DN19546_c0_g1_i3;TRINITY_DN19552_c0_g1_i2;TRINITY_DN19552_c0_g2_i1;TRINITY_DN19579_c0_g2_i1;TRINITY_DN19944_c0_g1_i1;TRINITY_DN20014_c1_g1_i4…	K03109;K03116;K09481;K13280;K09648;K12946;K12272;K12275;K12948;K03118;K12947;K09647;K09647;K07342;K10956;K09481;K03118;K09490;K03107;K13280;K03217;K03106;K03106;K12948;K03116;K03100;K10956;K03105;K03105;K09647;K09540;K03110;K07342;K07342;K13431;K10956;K03104;K03104;K03070;K03100;K03217;K03108;K03217;K03217;K03217;K03106;K09490;K09540;K07342;K03070;K09490
Genetic Information Processing-- Folding, sorting and degradation	Ubiquitin mediated proteolysis	ko04120	153	TRINITY_DN11497_c0_g1_i1;TRINITY_DN11869_c0_g1_i1;TRINITY_DN12932_c0_g1_i2;TRINITY_DN13395_c0_g1_i1;TRINITY_DN13647_c0_g1_i1;TRINITY_DN13647_c0_g2_i1;TRINITY_DN13985_c0_g1_i1;TRINITY_DN14015_c0_g1_i1;TRINITY_DN14214_c0_g1_i1;TRINITY_DN14235_c0_g1_i1;TRINITY_DN14484_c0_g1_i1;TRINITY_DN14849_c0_g1_i1;TRINITY_DN14958_c0_g1_i2;TRINITY_DN15029_c0_g1_i1;TRINITY_DN15374_c0_g1_i2;TRINITY_DN15581_c0_g1_i2…	K04506;K03355;K10144;K10588;K03352;K03352;K03363;K03348;K12456;K03348;K10688;K10144;K10588;K10588;K04506;K10144;K10606;K03358;K03872;K04554;K10580;K10580;K06689;K20217;K04706;K10583;K06689;K03353;K04649;K04649;K10573;K03363;K03363;K10143;K03347;K10580;K10576;K03364;K06689;K04649;K03364;K04506;K04506;K03354;K03354;K03354;K03354;K03354;K09561;K04506;K03363;K03363;K03363;K10686;K10686;K03094;K03094;…
Genetic Information Processing-- Folding, sorting and degradation	Sulfur relay system	ko04122	12	TRINITY_DN15872_c0_g1_i2;TRINITY_DN17872_c0_g1_i13;TRINITY_DN17981_c0_g1_i4;TRINITY_DN20661_c0_g2_i3;TRINITY_DN21546_c0_g1_i1;TRINITY_DN22344_c0_g1_i5;TRINITY_DN23471_c0_g1_i3;TRINITY_DN23471_c0_g2_i2;TRINITY_DN23675_c0_g1_i6;TRINITY_DN26406_c0_g1_i3;TRINITY_DN26694_c0_g1_i2;TRINITY_DN26871_c0_g1_i1	K03639;K14168;K12161;K03639;K04487;K03635;K01011;K01011;K00566;K14169;K11996;K03635
Genetic Information Processing-- Folding, sorting and degradation	SNARE interactions in vesicular transport	ko04130	46	TRINITY_DN12295_c0_g1_i4;TRINITY_DN14115_c0_g2_i4;TRINITY_DN15986_c0_g1_i1;TRINITY_DN16309_c0_g1_i3;TRINITY_DN16450_c0_g2_i2;TRINITY_DN17070_c0_g1_i3;TRINITY_DN17402_c0_g1_i4;TRINITY_DN17439_c0_g1_i2;TRINITY_DN17464_c0_g2_i3;TRINITY_DN17464_c0_g4_i2;TRINITY_DN17900_c0_g1_i6;TRINITY_DN18171_c0_g1_i2;TRINITY_DN18547_c0_g1_i1;TRINITY_DN18833_c1_g1_i11;TRINITY_DN18833_c1_g5_i1;TRINITY_DN19243_c0_g1_i…	K08488;K08517;K08495;K08486;K08496;K08504;K08503;K08490;K08507;K08507;K08486;K08486;K08498;K08495;K08495;K08486;K08486;K08493;K08493;K08506;K08495;K08486;K08503;K08488;K08486;K08486;K08486;K08486;K08488;K08488;K08493;K08505;K08517;K08486;K08492;K08515;K08486;K08504;K08490;K08490;K08497;K08515;K08489;K08496;K08488;K08506
Genetic Information Processing-- Folding, sorting and degradation	Protein processing in endoplasmic reticulum	ko04141	235	TRINITY_DN12238_c0_g1_i1;TRINITY_DN13605_c0_g1_i1;TRINITY_DN13679_c0_g1_i1;TRINITY_DN14372_c0_g1_i1;TRINITY_DN14984_c0_g1_i1;TRINITY_DN15246_c0_g1_i4;TRINITY_DN15367_c0_g1_i1;TRINITY_DN15702_c0_g1_i2;TRINITY_DN15989_c0_g1_i1;TRINITY_DN16129_c0_g2_i1;TRINITY_DN16181_c0_g1_i3;TRINITY_DN16181_c0_g3_i1;TRINITY_DN16292_c0_g1_i1;TRINITY_DN16755_c0_g1_i1;TRINITY_DN16755_c0_g2_i2;TRINITY_DN16926_c0_g2_i1…	K13993;K14007;K09580;K13993;K13993;K13984;K13993;K13993;K12669;K09481;K13993;K13993;K13249;K14009;K14009;K01456;K08288;K13525;K07953;K07953;K14016;K09487;K10839;K04554;K06689;K12275;K08057;K08057;K13993;K13989;K06689;K14004;K14004;K10950;K12668;K12668;K03237;K03237;K09580;K03347;K14009;K13993;K13993;K07342;K06689;K10666;K10956;K09481;K03283;K14004;K13989;K09490;K09584;K09561;K10666;K12669;K10839;…
Genetic Information Processing-- Replication and repair	DNA replication	ko03030	83	TRINITY_DN11247_c0_g1_i1;TRINITY_DN11548_c0_g2_i3;TRINITY_DN11604_c0_g1_i1;TRINITY_DN13756_c0_g1_i1;TRINITY_DN13870_c0_g1_i1;TRINITY_DN13870_c0_g2_i1;TRINITY_DN14692_c0_g1_i1;TRINITY_DN14898_c0_g1_i1;TRINITY_DN15273_c0_g1_i1;TRINITY_DN15273_c0_g2_i1;TRINITY_DN16058_c0_g1_i1;TRINITY_DN16487_c0_g1_i3;TRINITY_DN16835_c0_g1_i2;TRINITY_DN17002_c0_g1_i1;TRINITY_DN17657_c0_g1_i2;TRINITY_DN17822_c0_g1_i5…	K07466;K07466;K10742;K02685;K02324;K02324;K10740;K02325;K02324;K02324;K02685;K10744;K10743;K07466;K10755;K07466;K07466;K10756;K10745;K02328;K07466;K10756;K07466;K07466;K07466;K02320;K02320;K02320;K04802;K10742;K02326;K03469;K04799;K04799;K04799;K04799;K10754;K02209;K10739;K03505;K03505;K07466;K02324;K03504;K07466;K02684;K10739;K10739;K10747;K07466;K07466;K07466;K07466;K07466;K02684;K02684;K02541;…
Genetic Information Processing-- Replication and repair	Base excision repair	ko03410	49	TRINITY_DN10128_c0_g1_i2;TRINITY_DN13870_c0_g1_i1;TRINITY_DN13870_c0_g2_i1;TRINITY_DN14654_c0_g1_i1;TRINITY_DN14654_c0_g2_i1;TRINITY_DN14898_c0_g1_i1;TRINITY_DN15273_c0_g1_i1;TRINITY_DN15273_c0_g2_i1;TRINITY_DN16541_c0_g2_i6;TRINITY_DN18387_c0_g1_i1;TRINITY_DN18794_c0_g1_i5;TRINITY_DN19773_c0_g3_i1;TRINITY_DN19887_c0_g1_i8;TRINITY_DN20466_c0_g1_i2;TRINITY_DN20648_c1_g1_i4;TRINITY_DN20648_c1_g3_i1…	K03652;K02324;K02324;K01142;K01142;K02325;K02324;K02324;K03575;K02328;K10798;K04802;K02326;K10773;K10803;K10803;K04799;K04799;K04799;K04799;K10801;K01247;K03648;K03505;K03505;K02324;K03504;K01247;K01246;K10747;K03660;K03512;K01246;K10798;K10802;K10772;K10563;K10563;K10747;K10747;K10747;K10747;K10747;K10773;K04799;K02327;K10798;K02335;K02324
Genetic Information Processing-- Replication and repair	Nucleotide excision repair	ko03420	89	TRINITY_DN11247_c0_g1_i1;TRINITY_DN11548_c0_g2_i3;TRINITY_DN13870_c0_g1_i1;TRINITY_DN13870_c0_g2_i1;TRINITY_DN14692_c0_g1_i1;TRINITY_DN14898_c0_g1_i1;TRINITY_DN15273_c0_g1_i1;TRINITY_DN15273_c0_g2_i1;TRINITY_DN17002_c0_g1_i1;TRINITY_DN17316_c0_g1_i5;TRINITY_DN17570_c0_g1_i2;TRINITY_DN17657_c0_g1_i2;TRINITY_DN17822_c0_g1_i5;TRINITY_DN17844_c2_g1_i17;TRINITY_DN17861_c0_g1_i2;TRINITY_DN18387_c0_g1_i…	K07466;K07466;K02324;K02324;K10740;K02325;K02324;K02324;K07466;K10842;K10839;K10755;K07466;K07466;K10756;K02328;K07466;K10756;K07466;K07466;K07466;K04802;K02326;K03142;K10839;K10754;K06634;K06634;K06634;K03143;K10839;K10739;K10839;K03505;K03505;K07466;K10844;K02324;K03504;K10839;K10839;K07466;K10739;K10739;K10747;K07466;K10845;K10845;K07466;K10140;K07466;K02202;K07466;K07466;K10609;K03141;K10754;…
Genetic Information Processing-- Replication and repair	Mismatch repair	ko03430	58	TRINITY_DN11247_c0_g1_i1;TRINITY_DN11548_c0_g2_i3;TRINITY_DN14692_c0_g1_i1;TRINITY_DN17002_c0_g1_i1;TRINITY_DN17657_c0_g1_i2;TRINITY_DN17822_c0_g1_i5;TRINITY_DN17844_c2_g1_i17;TRINITY_DN17861_c0_g1_i2;TRINITY_DN18387_c0_g1_i1;TRINITY_DN18433_c0_g1_i2;TRINITY_DN18449_c0_g1_i1;TRINITY_DN18458_c0_g1_i2;TRINITY_DN18521_c0_g1_i6;TRINITY_DN19005_c0_g1_i1;TRINITY_DN19410_c0_g1_i2;TRINITY_DN19410_c0_g2_i…	K07466;K07466;K10740;K07466;K10755;K07466;K07466;K10756;K02328;K07466;K10756;K07466;K07466;K07466;K08734;K08734;K04802;K10746;K10754;K10739;K03505;K03505;K07466;K03504;K07466;K08736;K10739;K10739;K10747;K07466;K07466;K07466;K07466;K07466;K10754;K10746;K07456;K07466;K10858;K08735;K08735;K10747;K10747;K10747;K10747;K10747;K10755;K10755;K03111;K02327;K08737;K10746;K08737;K08739;K07466;K07466;K07466;…
Genetic Information Processing-- Replication and repair	Homologous recombination	ko03440	70	TRINITY_DN11247_c0_g1_i1;TRINITY_DN11548_c0_g2_i3;TRINITY_DN11863_c0_g1_i1;TRINITY_DN12316_c0_g1_i1;TRINITY_DN12970_c0_g1_i2;TRINITY_DN12970_c0_g2_i1;TRINITY_DN14486_c0_g1_i2;TRINITY_DN14486_c0_g2_i1;TRINITY_DN14692_c0_g1_i1;TRINITY_DN14942_c0_g1_i2;TRINITY_DN16803_c1_g4_i2;TRINITY_DN17002_c0_g1_i1;TRINITY_DN17822_c0_g1_i5;TRINITY_DN17844_c2_g1_i17;TRINITY_DN18387_c0_g1_i1;TRINITY_DN18433_c0_g1_i…	K07466;K07466;K10875;K08775;K08991;K08991;K10881;K10881;K10740;K10881;K10866;K07466;K07466;K07466;K02328;K07466;K07466;K07466;K07466;K10879;K03553;K03553;K10901;K10875;K10875;K10739;K03553;K03553;K03505;K03505;K07466;K10901;K10901;K04482;K03504;K07466;K10739;K10739;K10865;K07466;K07466;K07466;K07466;K10869;K07466;K10875;K10875;K10871;K10882;K07466;K03165;K03655;K03165;K10867;K03111;K02327;K10875;…
Genetic Information Processing-- Replication and repair	Non-homologous end-joining	ko03450	14	TRINITY_DN15208_c0_g1_i2;TRINITY_DN16803_c1_g4_i2;TRINITY_DN20738_c0_g2_i2;TRINITY_DN20738_c0_g3_i4;TRINITY_DN20738_c0_g4_i1;TRINITY_DN20738_c0_g5_i1;TRINITY_DN23750_c0_g1_i2;TRINITY_DN24068_c0_g1_i2;TRINITY_DN25109_c1_g1_i5;TRINITY_DN25321_c0_g1_i12;TRINITY_DN27702_c0_g2_i1;TRINITY_DN29432_c0_g2_i1;TRINITY_DN30663_c0_g1_i4;TRINITY_DN30663_c0_g2_i1	K10886;K10866;K04799;K04799;K04799;K04799;K10884;K10865;K03512;K10777;K10885;K04799;K10866;K10866
Genetic Information Processing-- Transcription	RNA polymerase	ko03020	61	TRINITY_DN10511_c0_g1_i1;TRINITY_DN10511_c0_g2_i1;TRINITY_DN12954_c0_g1_i1;TRINITY_DN13270_c0_g1_i1;TRINITY_DN13708_c0_g1_i1;TRINITY_DN14506_c0_g1_i3;TRINITY_DN15089_c0_g1_i1;TRINITY_DN15442_c0_g1_i1;TRINITY_DN16170_c0_g1_i2;TRINITY_DN16243_c0_g1_i1;TRINITY_DN16243_c0_g2_i1;TRINITY_DN16707_c0_g1_i2;TRINITY_DN16908_c0_g1_i1;TRINITY_DN16929_c0_g1_i2;TRINITY_DN16929_c0_g2_i1;TRINITY_DN17364_c0_g1_i3…	K03019;K03019;K03008;K03013;K03021;K03019;K03017;K03007;K03012;K03016;K03016;K03012;K03014;K03020;K03020;K03021;K03021;K03013;K03025;K03015;K03023;K03023;K03027;K03013;K03009;K03009;K03014;K03011;K03026;K03005;K03022;K03010;K03023;K03000;K03024;K03043;K03026;K03018;K03010;K03018;K14721;K03023;K03016;K03016;K03002;K03023;K03023;K02999;K03017;K03021;K03021;K03021;K03021;K03021;K03021;K03021;K03006;…
Genetic Information Processing-- Transcription	Basal transcription factors	ko03022	53	TRINITY_DN14178_c0_g1_i1;TRINITY_DN14775_c0_g1_i3;TRINITY_DN14983_c0_g1_i1;TRINITY_DN15394_c0_g1_i1;TRINITY_DN15928_c0_g1_i2;TRINITY_DN17316_c0_g1_i5;TRINITY_DN18361_c0_g1_i8;TRINITY_DN18549_c0_g1_i1;TRINITY_DN18677_c0_g1_i1;TRINITY_DN20190_c0_g2_i1;TRINITY_DN20304_c0_g1_i2;TRINITY_DN20492_c0_g1_i1;TRINITY_DN20519_c0_g3_i2;TRINITY_DN21242_c0_g1_i13;TRINITY_DN21781_c0_g1_i7;TRINITY_DN21781_c0_g2_i…	K03134;K03123;K14649;K14649;K03127;K10842;K03139;K03124;K03123;K03120;K03129;K03142;K03135;K03133;K06634;K06634;K06634;K03143;K10844;K03124;K14649;K14649;K03122;K03122;K10845;K10845;K03130;K02202;K03126;K03136;K03136;K03141;K03126;K03120;K03144;K03132;K03132;K03136;K03137;K03137;K03124;K03138;K10843;K10843;K03126;K03126;K03131;K03128;K03129;K03125;K06634;K06634;K03127
Genetic Information Processing-- Transcription	Spliceosome	ko03040	237	TRINITY_DN11348_c0_g1_i1;TRINITY_DN1161_c0_g1_i2;TRINITY_DN12580_c0_g1_i2;TRINITY_DN13840_c0_g1_i1;TRINITY_DN14755_c0_g1_i4;TRINITY_DN14829_c0_g1_i2;TRINITY_DN14913_c0_g1_i1;TRINITY_DN15184_c0_g1_i3;TRINITY_DN15454_c0_g1_i2;TRINITY_DN15505_c0_g1_i1;TRINITY_DN15505_c0_g2_i1;TRINITY_DN15543_c0_g1_i3;TRINITY_DN15620_c0_g5_i1;TRINITY_DN15666_c0_g1_i2;TRINITY_DN15740_c0_g1_i3;TRINITY_DN15762_c0_g1_i1;…	K12877;K12741;K12624;K11088;K12625;K12622;K12733;K09564;K12621;K12627;K12627;K11096;K12858;K12871;K12845;K12833;K12848;K12846;K12825;K12859;K12626;K12890;K11098;K12897;K09567;K12741;K12825;K12876;K12623;K12836;K12831;K12863;K12834;K11087;K11087;K12890;K12869;K11093;K11091;K11093;K11097;K11097;K12847;K11088;K12817;K13025;K13025;K12859;K12861;K12826;K11093;K12856;K06063;K11095;K12890;K11092;K12879;…
Genetic Information Processing-- Translation	Aminoacyl-tRNA biosynthesis	ko00970	83	TRINITY_DN12958_c0_g1_i1;TRINITY_DN13040_c0_g1_i1;TRINITY_DN13217_c0_g1_i1;TRINITY_DN13224_c0_g1_i1;TRINITY_DN14380_c0_g1_i1;TRINITY_DN16246_c0_g1_i1;TRINITY_DN16246_c1_g1_i1;TRINITY_DN16543_c0_g1_i1;TRINITY_DN17213_c0_g1_i6;TRINITY_DN17372_c0_g2_i2;TRINITY_DN17877_c0_g1_i1;TRINITY_DN17877_c0_g2_i1;TRINITY_DN18241_c1_g1_i2;TRINITY_DN18241_c1_g2_i9;TRINITY_DN19443_c0_g1_i1;TRINITY_DN19665_c0_g1_i2…	K01873;K01868;K01869;K01892;K01880;K01873;K01873;K01875;K02435;K01866;K01873;K01873;K01869;K01869;K01868;K01893;K01893;K01893;K01887;K01887;K01887;K01867;K01872;K01892;K02434;K01889;K01868;K01874;K01883;K01880;K01874;K01881;K01881;K01881;K01866;K01876;K14164;K00604;K01874;K01869;K01885;K01873;K01887;K01875;K02433;K01890;K01876;K01876;K04567;K04567;K01872;K01875;K01885;K01893;K01881;K01876;K01876;…
Genetic Information Processing-- Translation	Ribosome biogenesis in eukaryotes	ko03008	102	TRINITY_DN14188_c0_g1_i2;TRINITY_DN15618_c0_g1_i2;TRINITY_DN15618_c0_g2_i1;TRINITY_DN15618_c0_g3_i1;TRINITY_DN15740_c0_g1_i3;TRINITY_DN16125_c0_g1_i1;TRINITY_DN16200_c0_g1_i1;TRINITY_DN16533_c0_g1_i1;TRINITY_DN16533_c0_g2_i1;TRINITY_DN16564_c0_g1_i1;TRINITY_DN16952_c0_g1_i1;TRINITY_DN18070_c0_g1_i1;TRINITY_DN18109_c0_g1_i1;TRINITY_DN18298_c1_g1_i2;TRINITY_DN18779_c0_g1_i2;TRINITY_DN18880_c0_g2_i1…	K14521;K11130;K11130;K11130;K12845;K18532;K11129;K11131;K11131;K14561;K03097;K14560;K14546;K14572;K07562;K03264;K18532;K18532;K03537;K03538;K07562;K14563;K14563;K03097;K14545;K14566;K11128;K11108;K14549;K03115;K03115;K14568;K14568;K14571;K06943;K14550;K14565;K11131;K03264;K03264;K03264;K14559;K14569;K07179;K14570;K06943;K07936;K14564;K07936;K14574;K14572;K14572;K14572;K14555;K14555;K11883;K11883;…
Genetic Information Processing-- Translation	Ribosome	ko03010	470	TRINITY_DN11092_c0_g1_i1;TRINITY_DN12211_c0_g2_i1;TRINITY_DN12880_c0_g1_i2;TRINITY_DN12943_c0_g1_i2;TRINITY_DN13340_c0_g1_i2;TRINITY_DN13500_c0_g1_i2;TRINITY_DN13579_c0_g2_i1;TRINITY_DN13779_c0_g1_i1;TRINITY_DN14300_c0_g1_i1;TRINITY_DN14326_c0_g1_i1;TRINITY_DN14332_c0_g1_i3;TRINITY_DN14355_c0_g1_i4;TRINITY_DN14419_c0_g1_i1;TRINITY_DN14433_c0_g1_i3;TRINITY_DN14433_c0_g2_i1;TRINITY_DN14541_c0_g1_i1…	K02865;K02957;K02983;K02978;K02895;K02932;K02935;K02908;K02938;K02957;K02924;K02943;K02901;K02980;K02980;K02914;K02941;K02875;K02989;K02935;K02951;K02913;K02891;K02991;K02914;K02929;K02942;K02916;K02879;K02924;K02960;K02964;K02961;K02940;K02902;K02898;K02922;K02923;K02990;K02912;K02960;K02905;K02882;K02978;K02978;K02983;K02985;K02961;K02979;K02917;K02880;K02958;K02937;K02880;K02876;K02912;K02881;…
Genetic Information Processing-- Translation	RNA transport	ko03013	229	TRINITY_DN11348_c0_g1_i1;TRINITY_DN116_c0_g1_i1;TRINITY_DN12017_c0_g1_i1;TRINITY_DN12659_c0_g1_i1;TRINITY_DN12975_c0_g1_i1;TRINITY_DN13438_c0_g1_i1;TRINITY_DN13438_c0_g2_i1;TRINITY_DN13568_c0_g1_i2;TRINITY_DN13923_c0_g1_i1;TRINITY_DN14130_c0_g1_i1;TRINITY_DN14130_c0_g2_i1;TRINITY_DN15632_c0_g1_i1;TRINITY_DN15632_c0_g2_i1;TRINITY_DN15907_c0_g1_i1;TRINITY_DN15907_c0_g2_i1;TRINITY_DN15907_c1_g1_i4;T…	K12877;K03231;K03250;K03254;K03254;K03231;K03231;K14293;K14317;K03231;K03231;K03231;K03231;K03243;K03243;K03243;K03239;K14292;K03259;K03236;K13176;K12876;K14324;K03231;K03231;K03249;K00784;K00784;K14305;K03241;K12160;K05749;K14004;K13025;K13025;K03250;K14004;K07562;K03237;K03237;K03250;K03113;K14319;K12879;K03537;K12877;K05019;K03231;K03538;K07562;K03248;K13126;K14004;K13151;K14311;K14311;K03247;…
Genetic Information Processing-- Translation	mRNA surveillance pathway	ko03015	156	TRINITY_DN11348_c0_g1_i1;TRINITY_DN1327_c0_g1_i1;TRINITY_DN13678_c0_g1_i1;TRINITY_DN14563_c0_g1_i1;TRINITY_DN15001_c0_g1_i1;TRINITY_DN17090_c0_g1_i1;TRINITY_DN17397_c0_g1_i1;TRINITY_DN17479_c0_g1_i1;TRINITY_DN17501_c0_g1_i4;TRINITY_DN17920_c0_g1_i2;TRINITY_DN18121_c0_g3_i15;TRINITY_DN18448_c0_g1_i1;TRINITY_DN18448_c0_g2_i2;TRINITY_DN18508_c0_g1_i2;TRINITY_DN18540_c0_g1_i6;TRINITY_DN18649_c0_g1_i3…	K12877;K14409;K14416;K14416;K14408;K14396;K12876;K14324;K04382;K03265;K14408;K13025;K13025;K14962;K00565;K00565;K08873;K14962;K11583;K14411;K12877;K00565;K13126;K14406;K11584;K14396;K14411;K06269;K14397;K11584;K15544;K06100;K06269;K13114;K11583;K13126;K14402;K14402;K14402;K14408;K14399;K06269;K04382;K06269;K13126;K12883;K14416;K14416;K06269;K11583;K11584;K14294;K13917;K13917;K14396;K14325;K14397;…
Human Diseases-- Drug resistance: antimicrobial	Vancomycin resistance	ko01502	1	TRINITY_DN23255_c0_g1_i5	K01000
Human Diseases-- Endocrine and metabolic disease	AGE-RAGE signaling pathway in diabetic complications	ko04933	19	TRINITY_DN14453_c0_g1_i2;TRINITY_DN14453_c0_g2_i1;TRINITY_DN18390_c0_g2_i1;TRINITY_DN18890_c0_g1_i7;TRINITY_DN19433_c2_g1_i5;TRINITY_DN19448_c0_g1_i2;TRINITY_DN19763_c0_g1_i2;TRINITY_DN20065_c0_g1_i5;TRINITY_DN20065_c0_g2_i3;TRINITY_DN20065_c0_g3_i1;TRINITY_DN20221_c0_g1_i1;TRINITY_DN20625_c0_g1_i4;TRINITY_DN20751_c1_g1_i2;TRINITY_DN20751_c1_g2_i1;TRINITY_DN21655_c0_g1_i9;TRINITY_DN23327_c0_g3_i6…	K05857;K05857;K04392;K04392;K04392;K04392;K05857;K04392;K04392;K04392;K05857;K04392;K04392;K04392;K04392;K05857;K04371;K05857;K05857
Metabolism-- Amino acid metabolism	Arginine biosynthesis	ko00220	52	TRINITY_DN11093_c0_g2_i1;TRINITY_DN11297_c0_g1_i1;TRINITY_DN11826_c0_g1_i1;TRINITY_DN14694_c0_g1_i3;TRINITY_DN14747_c0_g1_i1;TRINITY_DN16652_c0_g1_i2;TRINITY_DN16696_c0_g1_i1;TRINITY_DN16696_c0_g2_i2;TRINITY_DN17196_c0_g1_i5;TRINITY_DN17565_c0_g1_i1;TRINITY_DN18253_c0_g1_i2;TRINITY_DN18253_c0_g2_i1;TRINITY_DN19487_c0_g1_i5;TRINITY_DN20340_c0_g1_i6;TRINITY_DN20511_c2_g1_i6;TRINITY_DN21803_c0_g1_i1…	K00620;K01915;K01915;K00145;K01755;K01915;K01476;K01476;K01940;K01438;K00818;K00818;K00261;K14272;K14272;K14677;K00811;K00262;K14455;K13427;K14682;K14272;K14454;K14454;K00261;K14677;K14682;K00930;K01940;K01940;K00814;K01915;K00611;K14272;K14272;K00818;K00818;K00818;K01427;K00620;K00620;K01915;K01915;K14455;K01755;K14682;K01915;K01915;K00261;K01915;K14272;K14272
Metabolism-- Amino acid metabolism	Alanine, aspartate and glutamate metabolism	ko00250	71	TRINITY_DN11288_c0_g1_i1;TRINITY_DN11288_c0_g2_i1;TRINITY_DN11288_c0_g3_i1;TRINITY_DN11297_c0_g1_i1;TRINITY_DN11826_c0_g1_i1;TRINITY_DN12772_c0_g1_i1;TRINITY_DN13177_c0_g1_i1;TRINITY_DN13537_c0_g1_i2;TRINITY_DN14747_c0_g1_i1;TRINITY_DN16652_c0_g1_i2;TRINITY_DN17196_c0_g1_i5;TRINITY_DN17852_c0_g1_i2;TRINITY_DN19083_c0_g1_i2;TRINITY_DN19487_c0_g1_i5;TRINITY_DN20207_c0_g1_i1;TRINITY_DN20340_c0_g1_i6…	K01953;K01953;K01953;K01915;K01915;K00764;K00609;K00264;K01755;K01915;K01940;K00827;K00609;K00261;K01580;K14272;K14272;K00764;K00811;K00262;K14455;K01580;K16871;K01956;K00827;K01953;K14272;K14454;K17761;K14454;K00261;K13566;K00830;K00827;K00764;K00764;K00294;K00764;K00764;K00764;K00764;K01940;K01940;K00820;K00820;K01580;K01580;K00814;K01915;K14272;K14272;K13566;K00820;K01915;K01915;K01756;K01756;…
Metabolism-- Amino acid metabolism	Glycine, serine and threonine metabolism	ko00260	121	TRINITY_DN10903_c0_g1_i1;TRINITY_DN10906_c0_g1_i1;TRINITY_DN13615_c0_g1_i1;TRINITY_DN14773_c0_g1_i2;TRINITY_DN15031_c0_g1_i2;TRINITY_DN15283_c0_g1_i2;TRINITY_DN15694_c0_g1_i4;TRINITY_DN15788_c0_g1_i2;TRINITY_DN16970_c0_g1_i1;TRINITY_DN16970_c0_g2_i1;TRINITY_DN17089_c0_g1_i1;TRINITY_DN17303_c0_g1_i1;TRINITY_DN17509_c0_g1_i1;TRINITY_DN17509_c0_g2_i2;TRINITY_DN17852_c0_g1_i2;TRINITY_DN18421_c0_g1_i8…	K00600;K00600;K01754;K15634;K02437;K00872;K00281;K01696;K02437;K02437;K00276;K01695;K15919;K15919;K00827;K00130;K15919;K00382;K00276;K12235;K01834;K12235;K00133;K00600;K14272;K14272;K15919;K15919;K01696;K01733;K06001;K15633;K01733;K00130;K15634;K15919;K00306;K00306;K00600;K00600;K00831;K00382;K06001;K06001;K00600;K00276;K12524;K12524;K00058;K12524;K01733;K01620;K00827;K01079;K00382;K14085;K00872;…
Metabolism-- Amino acid metabolism	Cysteine and methionine metabolism	ko00270	111	TRINITY_DN1081_c0_g1_i1;TRINITY_DN14126_c0_g1_i1;TRINITY_DN14224_c0_g1_i1;TRINITY_DN14799_c0_g1_i2;TRINITY_DN14799_c0_g2_i1;TRINITY_DN15314_c0_g1_i2;TRINITY_DN15314_c1_g1_i1;TRINITY_DN15539_c0_g1_i1;TRINITY_DN15608_c0_g1_i1;TRINITY_DN15743_c0_g1_i6;TRINITY_DN16164_c0_g1_i1;TRINITY_DN16176_c0_g1_i3;TRINITY_DN16426_c0_g1_i2;TRINITY_DN16910_c0_g1_i4;TRINITY_DN17274_c0_g1_i2;TRINITY_DN17520_c0_g1_i3;…	K00016;K01762;K00826;K00549;K00549;K01251;K01251;K00016;K00797;K00826;K00549;K01611;K00025;K00789;K00815;K00558;K00558;K00558;K00025;K00827;K00640;K08967;K00789;K00547;K08967;K00133;K05933;K00789;K16054;K05933;K00026;K00547;K01738;K00797;K00811;K13034;K14455;K00899;K00899;K01244;K01244;K00558;K00026;K01738;K08963;K12524;K12524;K00640;K08963;K00025;K12524;K01011;K01011;K00827;K00026;K00640;K01919;…
Metabolism-- Amino acid metabolism	Valine, leucine and isoleucine degradation	ko00280	63	TRINITY_DN12745_c0_g1_i3;TRINITY_DN14224_c0_g1_i1;TRINITY_DN14499_c0_g1_i1;TRINITY_DN1523_c0_g1_i1;TRINITY_DN15743_c0_g1_i6;TRINITY_DN16626_c0_g2_i13;TRINITY_DN17852_c0_g1_i2;TRINITY_DN19239_c0_g1_i4;TRINITY_DN19693_c0_g1_i9;TRINITY_DN19693_c0_g2_i1;TRINITY_DN20175_c0_g1_i2;TRINITY_DN20434_c0_g1_i17;TRINITY_DN20459_c0_g1_i3;TRINITY_DN21254_c0_g1_i2;TRINITY_DN21319_c3_g2_i2;TRINITY_DN21681_c0_g1_i…	K18660;K00826;K00128;K05605;K00826;K00140;K00827;K00382;K05605;K05605;K05607;K05605;K00128;K00626;K07513;K01641;K00382;K07513;K01969;K00140;K05605;K00128;K00827;K00166;K00382;K00128;K00128;K00167;K14085;K00140;K00140;K01640;K00253;K00826;K00826;K00166;K00128;K00128;K00827;K00626;K00166;K00166;K00382;K00382;K00128;K05605;K01640;K01640;K01640;K00128;K00020;K05605;K05605;K01640;K09699;K18660;K18660;…
Metabolism-- Amino acid metabolism	Valine, leucine and isoleucine biosynthesis	ko00290	22	TRINITY_DN13615_c0_g1_i1;TRINITY_DN14224_c0_g1_i1;TRINITY_DN15743_c0_g1_i6;TRINITY_DN20167_c0_g2_i1;TRINITY_DN20167_c0_g3_i1;TRINITY_DN21441_c0_g1_i5;TRINITY_DN21970_c0_g1_i1;TRINITY_DN21970_c0_g2_i2;TRINITY_DN22309_c5_g1_i6;TRINITY_DN24682_c1_g2_i1;TRINITY_DN24682_c1_g3_i1;TRINITY_DN24890_c0_g1_i2;TRINITY_DN25302_c0_g1_i2;TRINITY_DN25302_c0_g2_i8;TRINITY_DN27966_c0_g1_i4;TRINITY_DN28229_c0_g1_i2…	K01754;K00826;K00826;K01653;K01653;K01704;K00052;K00052;K01653;K00826;K00826;K00053;K01687;K01687;K01754;K01649;K01652;K01703;K01649;K00826;K01649;K01652
Metabolism-- Amino acid metabolism	Lysine biosynthesis	ko00300	17	TRINITY_DN18283_c0_g1_i2;TRINITY_DN1978_c0_g1_i1;TRINITY_DN20288_c0_g1_i1;TRINITY_DN22435_c0_g1_i2;TRINITY_DN22889_c0_g1_i1;TRINITY_DN22889_c0_g2_i1;TRINITY_DN22947_c0_g1_i2;TRINITY_DN23385_c1_g1_i2;TRINITY_DN23667_c0_g1_i1;TRINITY_DN23965_c0_g1_i7;TRINITY_DN24069_c0_g1_i4;TRINITY_DN24753_c0_g1_i1;TRINITY_DN25184_c0_g1_i16;TRINITY_DN25184_c0_g2_i1;TRINITY_DN25598_c0_g1_i2;TRINITY_DN26318_c0_g2_i9…	K01714;K01586;K00133;K10206;K12524;K12524;K01778;K12524;K10206;K14085;K01714;K01586;K00928;K00928;K00928;K00215;K01586
Metabolism-- Amino acid metabolism	Lysine degradation	ko00310	38	TRINITY_DN13741_c0_g1_i3;TRINITY_DN13741_c0_g2_i1;TRINITY_DN14499_c0_g1_i1;TRINITY_DN15100_c0_g1_i2;TRINITY_DN20459_c0_g1_i3;TRINITY_DN21034_c0_g1_i15;TRINITY_DN21254_c0_g1_i2;TRINITY_DN21770_c0_g1_i1;TRINITY_DN21770_c0_g2_i1;TRINITY_DN22106_c0_g1_i11;TRINITY_DN23538_c0_g1_i1;TRINITY_DN23842_c1_g2_i6;TRINITY_DN23842_c1_g4_i1;TRINITY_DN23965_c0_g1_i7;TRINITY_DN24859_c0_g3_i2;TRINITY_DN24863_c1_g1_…	K11420;K11420;K00128;K11420;K00128;K11420;K00626;K00306;K00306;K11423;K00128;K00128;K00128;K14085;K00128;K00128;K00626;K11420;K11420;K00128;K18826;K00128;K00164;K00164;K11420;K11420;K14157;K18826;K00658;K00658;K18826;K11420;K11422;K11423;K11420;K11420;K11423;K11423
Metabolism-- Amino acid metabolism	Arginine and proline metabolism	ko00330	65	TRINITY_DN14499_c0_g1_i1;TRINITY_DN15473_c0_g1_i4;TRINITY_DN15473_c0_g2_i1;TRINITY_DN15608_c0_g1_i1;TRINITY_DN15865_c0_g1_i1;TRINITY_DN16087_c0_g1_i1;TRINITY_DN16176_c0_g1_i3;TRINITY_DN16580_c0_g1_i2;TRINITY_DN16580_c0_g2_i1;TRINITY_DN16696_c0_g1_i1;TRINITY_DN16696_c0_g2_i2;TRINITY_DN17192_c0_g1_i1;TRINITY_DN17192_c0_g2_i1;TRINITY_DN17972_c0_g1_i1;TRINITY_DN18079_c0_g1_i3;TRINITY_DN18497_c0_g1_i1…	K00128;K00472;K00472;K00797;K00286;K12259;K01611;K12259;K12259;K01476;K01476;K13366;K13366;K12259;K00472;K00819;K00472;K00472;K10536;K17839;K17839;K00128;K00318;K17839;K00472;K01259;K00797;K00811;K12657;K14455;K00472;K12657;K12251;K00472;K13366;K00472;K00128;K13427;K00128;K00128;K14085;K14454;K17839;K14454;K00128;K00128;K00797;K17839;K00294;K01426;K00128;K00128;K01611;K01259;K17839;K12657;K01611;…
Metabolism-- Amino acid metabolism	Histidine metabolism	ko00340	23	TRINITY_DN11054_c0_g1_i2;TRINITY_DN14499_c0_g1_i1;TRINITY_DN19086_c0_g2_i6;TRINITY_DN19086_c0_g6_i1;TRINITY_DN20341_c0_g1_i11;TRINITY_DN20459_c0_g1_i3;TRINITY_DN22473_c0_g1_i2;TRINITY_DN23241_c0_g1_i1;TRINITY_DN23261_c0_g1_i3;TRINITY_DN23538_c0_g1_i1;TRINITY_DN23842_c1_g2_i6;TRINITY_DN23842_c1_g4_i1;TRINITY_DN23965_c0_g1_i7;TRINITY_DN24234_c0_g1_i3;TRINITY_DN24394_c0_g1_i4;TRINITY_DN24859_c0_g3_i…	K01590;K00128;K01814;K01814;K01590;K00128;K18649;K00817;K11755;K00128;K00128;K00128;K14085;K01693;K00013;K00128;K00128;K01663;K01590;K00128;K00765;K00128;K01663
Metabolism-- Amino acid metabolism	Tyrosine metabolism	ko00350	68	TRINITY_DN14033_c0_g1_i1;TRINITY_DN15572_c0_g1_i2;TRINITY_DN16265_c0_g1_i2;TRINITY_DN17089_c0_g1_i1;TRINITY_DN17162_c0_g1_i1;TRINITY_DN17274_c0_g1_i2;TRINITY_DN17275_c0_g1_i2;TRINITY_DN18459_c0_g1_i1;TRINITY_DN18459_c0_g2_i1;TRINITY_DN18459_c0_g3_i2;TRINITY_DN18599_c0_g1_i1;TRINITY_DN18599_c0_g2_i4;TRINITY_DN18599_c0_g3_i1;TRINITY_DN18835_c0_g2_i1;TRINITY_DN18970_c0_g1_i11;TRINITY_DN19006_c0_g1_i…	K07253;K00422;K00451;K00276;K00121;K00815;K01592;K00422;K00422;K00422;K00422;K00422;K00422;K07253;K00121;K00001;K00276;K00422;K01557;K00001;K01592;K00422;K00422;K01555;K00121;K18857;K00811;K14455;K00276;K00817;K14454;K14454;K00121;K00422;K00422;K00121;K00276;K01592;K01592;K00457;K00457;K15849;K00422;K00422;K00422;K00422;K00422;K01555;K00276;K00276;K00121;K00121;K00121;K00121;K00121;K00276;K00815;…
Metabolism-- Amino acid metabolism	Phenylalanine metabolism	ko00360	63	TRINITY_DN10625_c0_g1_i1;TRINITY_DN13972_c0_g1_i1;TRINITY_DN14033_c0_g1_i1;TRINITY_DN15717_c0_g1_i2;TRINITY_DN17089_c0_g1_i1;TRINITY_DN17274_c0_g1_i2;TRINITY_DN18835_c0_g2_i1;TRINITY_DN19039_c0_g1_i2;TRINITY_DN19255_c0_g1_i2;TRINITY_DN20393_c0_g1_i4;TRINITY_DN20559_c0_g1_i2;TRINITY_DN20559_c0_g4_i2;TRINITY_DN20559_c0_g5_i1;TRINITY_DN20876_c0_g2_i1;TRINITY_DN21700_c1_g1_i1;TRINITY_DN21790_c0_g1_i1…	K10775;K01904;K07253;K01904;K00276;K00815;K07253;K10775;K00276;K01904;K00487;K00487;K00487;K00588;K00074;K00487;K00811;K14455;K00276;K00817;K14454;K01904;K14454;K01426;K01904;K00487;K00487;K00276;K00457;K00457;K00487;K00487;K01904;K01904;K01904;K15849;K00276;K00487;K00487;K00487;K00276;K10775;K10775;K10775;K10775;K10775;K01904;K01904;K10775;K10775;K00276;K00815;K14455;K00276;K01904;K00276;K00487;…
Metabolism-- Amino acid metabolism	Tryptophan metabolism	ko00380	39	TRINITY_DN11528_c0_g1_i3;TRINITY_DN12548_c0_g1_i1;TRINITY_DN12548_c0_g2_i1;TRINITY_DN12548_c0_g3_i1;TRINITY_DN12548_c2_g1_i1;TRINITY_DN12736_c0_g1_i2;TRINITY_DN14499_c0_g1_i1;TRINITY_DN18203_c1_g2_i1;TRINITY_DN20459_c0_g1_i3;TRINITY_DN20665_c1_g6_i1;TRINITY_DN20665_c1_g7_i1;TRINITY_DN20992_c0_g1_i2;TRINITY_DN21254_c0_g1_i2;TRINITY_DN21675_c0_g1_i3;TRINITY_DN22393_c3_g1_i6;TRINITY_DN22796_c2_g3_i1…	K11820;K07408;K07408;K07408;K07408;K11816;K00128;K11816;K00128;K11816;K11816;K07408;K00626;K11820;K11816;K11816;K07408;K07408;K00128;K00128;K00128;K14085;K11816;K16903;K00128;K00128;K00626;K01426;K00128;K03781;K03781;K03781;K03781;K00128;K03781;K00164;K00164;K11816;K11816
Metabolism-- Amino acid metabolism	Phenylalanine, tyrosine and tryptophan biosynthesis	ko00400	60	TRINITY_DN12988_c0_g1_i1;TRINITY_DN1315_c0_g1_i1;TRINITY_DN15413_c0_g1_i1;TRINITY_DN15788_c0_g1_i2;TRINITY_DN16803_c1_g3_i2;TRINITY_DN17274_c0_g1_i2;TRINITY_DN17303_c0_g1_i1;TRINITY_DN18128_c0_g1_i2;TRINITY_DN18820_c0_g1_i1;TRINITY_DN18931_c0_g1_i1;TRINITY_DN18931_c0_g2_i3;TRINITY_DN18931_c0_g3_i3;TRINITY_DN18931_c0_g4_i1;TRINITY_DN19423_c0_g1_i1;TRINITY_DN19578_c0_g2_i6;TRINITY_DN19599_c0_g2_i2;…	K01657;K01626;K15227;K01696;K01736;K00815;K01695;K01626;K13832;K05359;K05359;K05359;K05359;K01850;K01735;K15227;K00766;K01817;K01658;K01696;K06001;K05359;K01736;K01850;K00811;K06001;K06001;K14455;K13832;K15227;K15227;K05359;K01850;K01609;K00817;K14454;K14454;K01609;K01609;K01657;K01626;K06001;K00891;K01736;K00766;K00766;K00800;K00800;K15849;K13832;K00891;K00815;K14455;K06001;K06001;K06001;K06001;…
Metabolism-- Biosynthesis of other secondary metabolites	Caffeine metabolism	ko00232	2	TRINITY_DN22626_c0_g1_i3;TRINITY_DN27029_c0_g1_i1	K00365;K00106
Metabolism-- Biosynthesis of other secondary metabolites	Aflatoxin biosynthesis	ko00254	4	TRINITY_DN10771_c0_g1_i1;TRINITY_DN27477_c0_g2_i2;TRINITY_DN30868_c1_g1_i6;TRINITY_DN30868_c1_g2_i1	K11262;K11262;K11262;K11262
Metabolism-- Biosynthesis of other secondary metabolites	Monobactam biosynthesis	ko00261	12	TRINITY_DN18283_c0_g1_i2;TRINITY_DN20126_c0_g1_i1;TRINITY_DN20288_c0_g1_i1;TRINITY_DN22889_c0_g1_i1;TRINITY_DN22889_c0_g2_i1;TRINITY_DN23385_c1_g1_i2;TRINITY_DN23932_c0_g1_i2;TRINITY_DN24069_c0_g1_i4;TRINITY_DN25184_c0_g1_i16;TRINITY_DN25184_c0_g2_i1;TRINITY_DN25598_c0_g1_i2;TRINITY_DN26318_c0_g2_i9	K01714;K13811;K00133;K12524;K12524;K12524;K13811;K01714;K00928;K00928;K00928;K00215
Metabolism-- Biosynthesis of other secondary metabolites	Phenylpropanoid biosynthesis	ko00940	150	TRINITY_DN10314_c0_g1_i1;TRINITY_DN10625_c0_g1_i1;TRINITY_DN1112_c0_g1_i1;TRINITY_DN11319_c0_g1_i1;TRINITY_DN12857_c0_g1_i1;TRINITY_DN13180_c0_g1_i1;TRINITY_DN13180_c0_g2_i1;TRINITY_DN13412_c0_g1_i1;TRINITY_DN13436_c0_g1_i3;TRINITY_DN13465_c0_g1_i1;TRINITY_DN13952_c0_g1_i1;TRINITY_DN13972_c0_g1_i1;TRINITY_DN14156_c0_g1_i1;TRINITY_DN14296_c0_g2_i2;TRINITY_DN14616_c0_g1_i1;TRINITY_DN15182_c0_g1_i1;…	K13065;K10775;K13065;K18368;K13065;K01188;K01188;K00430;K18368;K00430;K00430;K01904;K13066;K13065;K01188;K00430;K13065;K00430;K01904;K00430;K00430;K00430;K00430;K00430;K00083;K00430;K00083;K12356;K00430;K10775;K00430;K05349;K00430;K13065;K00083;K00430;K00430;K00083;K01904;K00487;K00487;K00487;K00430;K00588;K00430;K00430;K13066;K00083;K00083;K18368;K18368;K00430;K13065;K00487;K01188;K01188;K09754;…
Metabolism-- Biosynthesis of other secondary metabolites	Flavonoid biosynthesis	ko00941	59	TRINITY_DN10314_c0_g1_i1;TRINITY_DN1112_c0_g1_i1;TRINITY_DN1281_c0_g1_i1;TRINITY_DN12857_c0_g1_i1;TRINITY_DN13410_c0_g1_i1;TRINITY_DN14296_c0_g2_i2;TRINITY_DN15513_c0_g1_i1;TRINITY_DN15607_c0_g1_i1;TRINITY_DN15774_c0_g1_i1;TRINITY_DN15774_c0_g2_i1;TRINITY_DN16079_c0_g1_i2;TRINITY_DN16832_c0_g1_i1;TRINITY_DN18627_c0_g1_i2;TRINITY_DN18787_c0_g1_i4;TRINITY_DN19452_c0_g1_i4;TRINITY_DN20559_c0_g1_i2;T…	K13065;K13065;K00660;K13065;K00660;K13065;K13065;K00660;K00660;K00660;K05277;K00660;K05280;K05278;K13065;K00487;K00487;K00487;K00588;K13065;K00487;K09754;K09754;K00660;K00660;K13065;K05280;K13065;K00475;K00660;K00660;K00660;K13082;K13065;K13065;K13065;K09754;K09754;K09754;K09754;K00487;K00487;K13065;K13065;K00487;K00487;K09754;K01859;K00487;K00487;K00487;K13065;K00660;K13065;K00475;K13065;K00487;…
Metabolism-- Biosynthesis of other secondary metabolites	Flavone and flavonol biosynthesis	ko00944	2	TRINITY_DN18627_c0_g1_i2;TRINITY_DN22772_c0_g1_i3	K05280;K05280
Metabolism-- Biosynthesis of other secondary metabolites	Stilbenoid, diarylheptanoid and gingerol biosynthesis	ko00945	38	TRINITY_DN10314_c0_g1_i1;TRINITY_DN1112_c0_g1_i1;TRINITY_DN12857_c0_g1_i1;TRINITY_DN14296_c0_g2_i2;TRINITY_DN15513_c0_g1_i1;TRINITY_DN19452_c0_g1_i4;TRINITY_DN20559_c0_g1_i2;TRINITY_DN20559_c0_g4_i2;TRINITY_DN20559_c0_g5_i1;TRINITY_DN20876_c0_g2_i1;TRINITY_DN21676_c0_g2_i1;TRINITY_DN21790_c0_g1_i1;TRINITY_DN21958_c0_g1_i3;TRINITY_DN21958_c0_g2_i4;TRINITY_DN22395_c4_g1_i11;TRINITY_DN23530_c1_g1_i1…	K13065;K13065;K13065;K13065;K13065;K13065;K00487;K00487;K00487;K00588;K13065;K00487;K09754;K09754;K13065;K13065;K13065;K13065;K13065;K09754;K09754;K09754;K09754;K00487;K00487;K13065;K13065;K00487;K00487;K09754;K00487;K00487;K00487;K13065;K13065;K13065;K00487;K13065
Metabolism-- Biosynthesis of other secondary metabolites	Isoquinoline alkaloid biosynthesis	ko00950	44	TRINITY_DN15572_c0_g1_i2;TRINITY_DN17089_c0_g1_i1;TRINITY_DN17274_c0_g1_i2;TRINITY_DN17275_c0_g1_i2;TRINITY_DN18459_c0_g1_i1;TRINITY_DN18459_c0_g2_i1;TRINITY_DN18459_c0_g3_i2;TRINITY_DN18599_c0_g1_i1;TRINITY_DN18599_c0_g2_i4;TRINITY_DN18599_c0_g3_i1;TRINITY_DN19255_c0_g1_i2;TRINITY_DN19457_c0_g1_i2;TRINITY_DN20063_c0_g1_i1;TRINITY_DN20109_c0_g2_i1;TRINITY_DN20109_c0_g3_i4;TRINITY_DN21888_c0_g1_i6…	K00422;K00276;K00815;K01592;K00422;K00422;K00422;K00422;K00422;K00422;K00276;K00422;K01592;K00422;K00422;K00811;K14455;K00276;K14454;K14454;K00422;K00422;K00276;K01592;K01592;K15849;K00422;K00422;K00422;K00422;K00422;K00276;K00276;K00276;K00815;K14455;K00276;K00276;K00276;K00276;K00276;K00422;K00422;K00276
Metabolism-- Biosynthesis of other secondary metabolites	Tropane, piperidine and pyridine alkaloid biosynthesis	ko00960	25	TRINITY_DN15010_c0_g1_i1;TRINITY_DN15748_c0_g1_i3;TRINITY_DN16434_c0_g1_i3;TRINITY_DN17089_c0_g1_i1;TRINITY_DN17274_c0_g1_i2;TRINITY_DN19255_c0_g1_i2;TRINITY_DN21888_c0_g1_i6;TRINITY_DN22397_c0_g1_i4;TRINITY_DN22422_c0_g1_i3;TRINITY_DN23241_c0_g1_i1;TRINITY_DN24117_c0_g1_i1;TRINITY_DN24466_c0_g1_i1;TRINITY_DN26515_c0_g1_i2;TRINITY_DN27277_c0_g1_i15;TRINITY_DN27903_c1_g1_i5;TRINITY_DN28883_c0_g1_i…	K08081;K08081;K08081;K00276;K00815;K00276;K00811;K14455;K00276;K00817;K14454;K14454;K00276;K15849;K00276;K00276;K00276;K00815;K14455;K00276;K00276;K00276;K00276;K00276;K00276
Metabolism-- Biosynthesis of other secondary metabolites	Betalain biosynthesis	ko00965	2	TRINITY_DN19368_c0_g1_i1;TRINITY_DN23766_c0_g1_i4	K15777;K15777
Metabolism-- Biosynthesis of other secondary metabolites	Glucosinolate biosynthesis	ko00966	4	TRINITY_DN11528_c0_g1_i3;TRINITY_DN19630_c0_g1_i7;TRINITY_DN21675_c0_g1_i3;TRINITY_DN5057_c0_g1_i1	K11820;K12153;K11820;K12153
Metabolism-- Carbohydrate metabolism	Glycolysis / Gluconeogenesis	ko00010	173	TRINITY_DN10592_c0_g1_i1;TRINITY_DN1081_c0_g1_i1;TRINITY_DN10824_c0_g1_i1;TRINITY_DN1168_c0_g1_i1;TRINITY_DN11740_c0_g1_i1;TRINITY_DN11740_c0_g2_i1;TRINITY_DN12141_c0_g1_i1;TRINITY_DN12141_c0_g2_i1;TRINITY_DN12687_c0_g1_i1;TRINITY_DN13482_c0_g1_i1;TRINITY_DN14256_c0_g1_i1;TRINITY_DN14499_c0_g1_i1;TRINITY_DN14773_c0_g1_i2;TRINITY_DN15165_c0_g1_i1;TRINITY_DN15539_c0_g1_i1;TRINITY_DN15921_c0_g1_i1;T…	K00844;K00016;K00850;K01689;K01568;K01568;K01568;K01568;K01568;K00844;K00873;K00128;K15634;K01803;K00016;K00844;K01623;K01792;K01785;K00121;K00873;K00131;K00873;K01610;K00131;K00873;K00627;K01785;K00121;K00001;K00382;K00873;K01785;K01792;K00001;K01834;K00162;K01689;K00162;K00162;K03841;K00128;K00850;K01623;K01623;K01792;K00121;K15633;K18857;K00134;K00134;K15634;K01792;K01803;K00382;K00927;K03103;…
Metabolism-- Carbohydrate metabolism	Citrate cycle (TCA cycle)	ko00020	71	TRINITY_DN16426_c0_g1_i2;TRINITY_DN17661_c0_g1_i1;TRINITY_DN18318_c1_g1_i6;TRINITY_DN18323_c0_g1_i3;TRINITY_DN18699_c0_g1_i1;TRINITY_DN19239_c0_g1_i4;TRINITY_DN19577_c0_g2_i2;TRINITY_DN19760_c0_g2_i2;TRINITY_DN19865_c1_g1_i3;TRINITY_DN19867_c0_g1_i1;TRINITY_DN20076_c0_g1_i2;TRINITY_DN20111_c0_g1_i1;TRINITY_DN20272_c0_g1_i1;TRINITY_DN20557_c0_g1_i3;TRINITY_DN21048_c0_g1_i2;TRINITY_DN21279_c0_g2_i5…	K00025;K00025;K01610;K01900;K00627;K00382;K01648;K01647;K00162;K00030;K00162;K00162;K00235;K01899;K00030;K00235;K00031;K00026;K01899;K01647;K00382;K01648;K00026;K00162;K00162;K00031;K01679;K00162;K00031;K00025;K00161;K00161;K00627;K00627;K01648;K00026;K00382;K00026;K00234;K00627;K00161;K00026;K00382;K00382;K01610;K00627;K00162;K00162;K00162;K00162;K01648;K00164;K00164;K00026;K00026;K01900;K01681;…
Metabolism-- Carbohydrate metabolism	Pentose phosphate pathway	ko00030	74	TRINITY_DN10824_c0_g1_i1;TRINITY_DN11907_c0_g1_i1;TRINITY_DN13875_c0_g1_i2;TRINITY_DN14544_c0_g1_i1;TRINITY_DN14544_c0_g2_i3;TRINITY_DN14544_c0_g3_i1;TRINITY_DN16870_c0_g1_i1;TRINITY_DN17945_c0_g1_i1;TRINITY_DN18122_c0_g1_i6;TRINITY_DN18137_c0_g1_i4;TRINITY_DN18137_c0_g2_i1;TRINITY_DN18248_c0_g1_i2;TRINITY_DN18399_c0_g1_i3;TRINITY_DN18569_c0_g1_i3;TRINITY_DN19979_c0_g1_i5;TRINITY_DN20387_c1_g1_i2…	K00850;K00948;K01807;K00036;K00036;K00036;K01623;K00131;K01807;K00948;K00948;K01057;K00131;K01057;K01057;K00852;K03841;K00616;K00616;K00850;K01623;K01623;K01057;K01807;K00033;K00616;K01783;K01783;K00616;K03841;K01623;K01810;K01623;K00895;K01807;K00895;K00895;K03841;K03841;K00850;K00850;K03841;K01807;K03841;K03841;K01807;K01807;K01623;K00036;K01783;K01783;K00850;K00850;K01810;K01835;K00036;K00036;…
Metabolism-- Carbohydrate metabolism	Pentose and glucuronate interconversions	ko00040	66	TRINITY_DN10421_c0_g1_i2;TRINITY_DN11219_c0_g1_i1;TRINITY_DN12073_c1_g1_i1;TRINITY_DN12510_c0_g1_i1;TRINITY_DN12510_c0_g2_i1;TRINITY_DN12945_c0_g1_i1;TRINITY_DN13494_c0_g1_i3;TRINITY_DN14065_c0_g1_i1;TRINITY_DN14499_c0_g1_i1;TRINITY_DN15592_c0_g1_i2;TRINITY_DN16236_c0_g1_i1;TRINITY_DN17156_c0_g1_i1;TRINITY_DN18206_c0_g1_i3;TRINITY_DN18227_c2_g1_i1;TRINITY_DN18314_c0_g1_i2;TRINITY_DN18826_c0_g1_i1…	K01213;K01051;K01728;K01184;K01184;K01728;K01051;K01213;K00128;K01051;K01728;K01728;K01805;K01051;K01728;K01051;K01051;K00008;K01728;K01051;K01051;K00128;K00012;K01728;K01728;K00012;K00699;K00699;K01728;K01783;K01783;K16190;K01728;K01051;K01051;K01051;K00854;K00854;K01728;K01728;K00128;K01728;K00128;K00128;K01051;K01051;K01213;K00128;K00128;K01213;K00963;K01051;K01051;K00128;K01783;K01783;K00128;…
Metabolism-- Carbohydrate metabolism	Fructose and mannose metabolism	ko00051	74	TRINITY_DN10592_c0_g1_i1;TRINITY_DN10824_c0_g1_i1;TRINITY_DN11155_c0_g1_i1;TRINITY_DN11596_c0_g1_i1;TRINITY_DN13482_c0_g1_i1;TRINITY_DN13726_c0_g1_i2;TRINITY_DN15121_c0_g1_i1;TRINITY_DN15165_c0_g1_i1;TRINITY_DN15921_c0_g1_i1;TRINITY_DN16349_c0_g1_i1;TRINITY_DN16870_c0_g1_i1;TRINITY_DN18206_c0_g1_i3;TRINITY_DN18722_c0_g1_i2;TRINITY_DN18932_c0_g1_i2;TRINITY_DN19066_c0_g1_i1;TRINITY_DN20362_c0_g1_i1…	K00844;K00850;K00847;K00847;K00844;K00847;K01809;K01803;K00844;K02377;K01623;K01805;K01711;K00008;K19355;K18447;K03841;K00850;K01623;K01623;K19355;K00847;K00966;K00966;K01803;K17497;K01103;K03841;K01809;K01623;K00844;K00966;K01803;K01623;K00895;K00895;K00895;K03841;K03841;K00850;K00850;K03841;K00844;K03841;K03841;K19355;K19355;K01623;K19355;K19355;K19355;K00847;K00847;K00844;K00850;K00850;K00966;…
Metabolism-- Carbohydrate metabolism	Galactose metabolism	ko00052	65	TRINITY_DN10454_c0_g1_i1;TRINITY_DN10592_c0_g1_i1;TRINITY_DN10824_c0_g1_i1;TRINITY_DN13482_c0_g1_i1;TRINITY_DN14121_c0_g2_i2;TRINITY_DN14389_c0_g1_i2;TRINITY_DN15025_c0_g1_i10;TRINITY_DN15622_c0_g1_i3;TRINITY_DN15921_c0_g1_i1;TRINITY_DN16016_c0_g1_i4;TRINITY_DN17111_c3_g1_i1;TRINITY_DN17511_c0_g1_i1;TRINITY_DN18739_c0_g1_i2;TRINITY_DN19441_c0_g1_i3;TRINITY_DN19648_c0_g1_i1;TRINITY_DN19919_c0_g1_i…	K06617;K00844;K00850;K00844;K01187;K12309;K12309;K01193;K00844;K00965;K01785;K18819;K01785;K01785;K06617;K01187;K01784;K00850;K06617;K18819;K18819;K06617;K07407;K00844;K06617;K01784;K00850;K00850;K06617;K00844;K01784;K01784;K06617;K00963;K06617;K07407;K06611;K06611;K00844;K12309;K00850;K00850;K01835;K00963;K12447;K12447;K01835;K07407;K06617;K01187;K06617;K01193;K01193;K06611;K06617;K06617;K00850;…
Metabolism-- Carbohydrate metabolism	Ascorbate and aldarate metabolism	ko00053	55	TRINITY_DN11261_c0_g1_i1;TRINITY_DN13908_c0_g1_i1;TRINITY_DN14499_c0_g1_i1;TRINITY_DN14859_c0_g2_i1;TRINITY_DN14987_c0_g1_i4;TRINITY_DN16544_c0_g1_i4;TRINITY_DN16600_c0_g1_i1;TRINITY_DN16734_c0_g1_i1;TRINITY_DN16734_c0_g2_i1;TRINITY_DN19265_c0_g1_i4;TRINITY_DN19871_c0_g2_i1;TRINITY_DN20254_c0_g1_i1;TRINITY_DN20459_c0_g1_i3;TRINITY_DN20717_c0_g1_i1;TRINITY_DN20775_c1_g3_i6;TRINITY_DN20780_c0_g1_i6…	K00434;K00469;K00128;K08232;K00469;K08232;K00434;K00469;K00469;K00434;K10046;K00434;K00128;K00012;K00423;K17744;K00012;K00699;K00699;K00225;K16190;K10047;K18649;K08232;K08232;K10046;K00434;K00128;K14190;K00434;K00128;K00128;K14085;K08232;K08232;K08232;K00128;K00128;K00434;K00434;K14190;K14190;K14190;K00128;K00128;K08232;K12447;K12447;K14190;K00434;K00434;K00434;K00434;K00434;K10046
Metabolism-- Carbohydrate metabolism	Starch and sucrose metabolism	ko00500	211	TRINITY_DN10421_c0_g1_i2;TRINITY_DN10592_c0_g1_i1;TRINITY_DN10729_c0_g1_i1;TRINITY_DN11155_c0_g1_i1;TRINITY_DN11219_c0_g1_i1;TRINITY_DN11596_c0_g1_i1;TRINITY_DN11697_c0_g1_i1;TRINITY_DN12265_c0_g1_i1;TRINITY_DN12265_c0_g2_i1;TRINITY_DN12510_c0_g1_i1;TRINITY_DN12510_c0_g2_i1;TRINITY_DN12596_c0_g1_i2;TRINITY_DN13180_c0_g1_i1;TRINITY_DN13180_c0_g2_i1;TRINITY_DN13482_c0_g1_i1;TRINITY_DN13494_c0_g1_i3…	K01213;K00844;K01513;K00847;K01051;K00847;K08679;K01513;K01513;K01184;K01184;K19892;K01188;K01188;K00844;K01051;K00847;K01213;K01187;K01188;K01513;K00975;K00975;K01051;K01193;K01087;K00844;K13648;K08679;K08679;K08679;K01194;K01051;K00688;K00975;K00975;K00975;K01051;K01051;K01176;K05349;K01087;K00975;K01051;K01051;K01187;K01179;K01087;K18447;K01087;K19891;K19891;K00012;K16055;K00975;K00847;K00012;…
Metabolism-- Carbohydrate metabolism	Amino sugar and nucleotide sugar metabolism	ko00520	162	TRINITY_DN10592_c0_g1_i1;TRINITY_DN11155_c0_g1_i1;TRINITY_DN11596_c0_g1_i1;TRINITY_DN11697_c0_g1_i1;TRINITY_DN12536_c0_g1_i2;TRINITY_DN13482_c0_g1_i1;TRINITY_DN13636_c0_g1_i1;TRINITY_DN13726_c0_g1_i2;TRINITY_DN15121_c0_g1_i1;TRINITY_DN15584_c0_g1_i1;TRINITY_DN15584_c0_g2_i1;TRINITY_DN15678_c0_g1_i1;TRINITY_DN15921_c0_g1_i1;TRINITY_DN1594_c0_g1_i1;TRINITY_DN16016_c0_g1_i4;TRINITY_DN16152_c0_g1_i1;…	K00844;K00847;K00847;K08679;K12373;K00844;K01183;K00847;K01809;K00975;K00975;K01183;K00844;K13648;K00965;K01183;K01183;K02377;K08679;K08679;K00326;K08679;K12448;K00326;K01183;K00975;K01711;K00975;K00975;K01183;K01183;K12448;K01183;K12451;K00975;K10046;K01784;K00621;K00012;K00975;K00847;K00012;K00966;K00966;K01209;K00326;K17497;K13648;K00326;K13648;K00975;K00975;K16190;K06118;K08678;K08678;K08679;…
Metabolism-- Carbohydrate metabolism	Inositol phosphate metabolism	ko00562	76	TRINITY_DN11507_c0_g1_i1;TRINITY_DN11532_c0_g1_i1;TRINITY_DN12056_c0_g1_i1;TRINITY_DN13319_c0_g1_i1;TRINITY_DN13908_c0_g1_i1;TRINITY_DN14453_c0_g1_i2;TRINITY_DN14453_c0_g2_i1;TRINITY_DN14987_c0_g1_i4;TRINITY_DN15165_c0_g1_i1;TRINITY_DN16626_c0_g2_i13;TRINITY_DN16734_c0_g1_i1;TRINITY_DN16734_c0_g2_i1;TRINITY_DN18647_c1_g1_i2;TRINITY_DN19067_c0_g1_i1;TRINITY_DN19619_c0_g1_i1;TRINITY_DN19763_c0_g1_i…	K01114;K00921;K20279;K01114;K00469;K05857;K05857;K00469;K01803;K00140;K00469;K00469;K19517;K01114;K00999;K05857;K00913;K05857;K15422;K01803;K00889;K10047;K03103;K18649;K01114;K01114;K19517;K00921;K00921;K00140;K05857;K01114;K01803;K00889;K00140;K00140;K01110;K01092;K01858;K00913;K00889;K01110;K10572;K00915;K00915;K00915;K00914;K05857;K05857;K00889;K01858;K00889;K18081;K00913;K00913;K00889;K03103;…
Metabolism-- Carbohydrate metabolism	Pyruvate metabolism	ko00620	122	TRINITY_DN10771_c0_g1_i1;TRINITY_DN1081_c0_g1_i1;TRINITY_DN14168_c0_g1_i1;TRINITY_DN14168_c1_g1_i1;TRINITY_DN14256_c0_g1_i1;TRINITY_DN14499_c0_g1_i1;TRINITY_DN15539_c0_g1_i1;TRINITY_DN15880_c0_g1_i2;TRINITY_DN16426_c0_g1_i2;TRINITY_DN16680_c0_g1_i2;TRINITY_DN16799_c0_g1_i2;TRINITY_DN16799_c1_g1_i1;TRINITY_DN17013_c0_g1_i1;TRINITY_DN17661_c0_g1_i1;TRINITY_DN17689_c1_g3_i2;TRINITY_DN17768_c0_g1_i1;…	K11262;K00016;K00029;K00029;K00873;K00128;K00016;K01638;K00025;K02160;K01961;K01961;K01069;K00025;K01512;K00873;K00873;K01610;K00873;K00029;K00627;K01759;K00382;K01961;K00873;K02160;K00162;K00162;K00162;K00128;K00626;K00026;K00029;K00382;K00029;K01961;K18881;K18881;K00026;K00162;K00162;K01679;K00162;K02160;K00025;K00161;K00161;K00128;K00873;K00627;K00627;K00026;K00382;K01759;K00128;K00128;K00873;…
Metabolism-- Carbohydrate metabolism	Glyoxylate and dicarboxylate metabolism	ko00630	110	TRINITY_DN10903_c0_g1_i1;TRINITY_DN10906_c0_g1_i1;TRINITY_DN11297_c0_g1_i1;TRINITY_DN11826_c0_g1_i1;TRINITY_DN14236_c0_g1_i2;TRINITY_DN14975_c0_g1_i2;TRINITY_DN15031_c0_g1_i2;TRINITY_DN15439_c0_g1_i2;TRINITY_DN15694_c0_g1_i4;TRINITY_DN15880_c0_g1_i2;TRINITY_DN16280_c0_g1_i3;TRINITY_DN16426_c0_g1_i2;TRINITY_DN16652_c0_g1_i2;TRINITY_DN16750_c0_g1_i1;TRINITY_DN16970_c0_g1_i1;TRINITY_DN16970_c0_g2_i1…	K00600;K00600;K01915;K01915;K01602;K11517;K02437;K11517;K00281;K01638;K11517;K00025;K01915;K18121;K02437;K02437;K15919;K15919;K00025;K11517;K19269;K19269;K15919;K19269;K00382;K01647;K01602;K01602;K00600;K14272;K14272;K15919;K15919;K19269;K00626;K00026;K15919;K00600;K00600;K01647;K00382;K01433;K01455;K00600;K18121;K00026;K00025;K00026;K00382;K00122;K14272;K00605;K00026;K00600;K00600;K00600;K00830;…
Metabolism-- Carbohydrate metabolism	Propanoate metabolism	ko00640	55	TRINITY_DN10771_c0_g1_i1;TRINITY_DN1081_c0_g1_i1;TRINITY_DN1523_c0_g1_i1;TRINITY_DN15539_c0_g1_i1;TRINITY_DN16626_c0_g2_i13;TRINITY_DN16680_c0_g1_i2;TRINITY_DN16799_c0_g1_i2;TRINITY_DN16799_c1_g1_i1;TRINITY_DN18323_c0_g1_i3;TRINITY_DN19239_c0_g1_i4;TRINITY_DN19307_c1_g5_i5;TRINITY_DN19454_c0_g1_i2;TRINITY_DN19693_c0_g1_i9;TRINITY_DN19693_c0_g2_i1;TRINITY_DN20434_c0_g1_i17;TRINITY_DN20557_c0_g1_i3…	K11262;K00016;K05605;K00016;K00140;K02160;K01961;K01961;K01900;K00382;K01961;K02160;K05605;K05605;K05605;K01899;K00626;K01578;K01899;K00382;K01961;K00140;K02160;K05605;K00166;K00382;K00167;K00140;K00140;K00166;K01962;K00626;K00166;K00166;K00382;K00382;K05605;K05605;K05605;K01962;K11262;K09699;K01900;K01895;K01900;K01961;K01961;K11262;K11262;K00140;K00140;K01962;K05605;K00016;K01900
Metabolism-- Carbohydrate metabolism	Butanoate metabolism	ko00650	24	TRINITY_DN16750_c0_g1_i1;TRINITY_DN20167_c0_g2_i1;TRINITY_DN20167_c0_g3_i1;TRINITY_DN20207_c0_g1_i1;TRINITY_DN21254_c0_g1_i2;TRINITY_DN21681_c0_g1_i2;TRINITY_DN21700_c1_g1_i1;TRINITY_DN22302_c0_g1_i20;TRINITY_DN22309_c5_g1_i6;TRINITY_DN2251_c0_g1_i1;TRINITY_DN22769_c0_g1_i4;TRINITY_DN24301_c1_g1_i1;TRINITY_DN24588_c1_g3_i2;TRINITY_DN25400_c0_g4_i1;TRINITY_DN26349_c3_g1_i8;TRINITY_DN26349_c3_g2_i2…	K18121;K01653;K01653;K01580;K00626;K01641;K00074;K18121;K01653;K01580;K16871;K17761;K01640;K00626;K01580;K01580;K01640;K01640;K01640;K01640;K01652;K18121;K18121;K01652
Metabolism-- Carbohydrate metabolism	C5-Branched dibasic acid metabolism	ko00660	9	TRINITY_DN20167_c0_g2_i1;TRINITY_DN20167_c0_g3_i1;TRINITY_DN21441_c0_g1_i5;TRINITY_DN21970_c0_g1_i1;TRINITY_DN21970_c0_g2_i2;TRINITY_DN22309_c5_g1_i6;TRINITY_DN28948_c0_g1_i1;TRINITY_DN29904_c0_g2_i3;TRINITY_DN7737_c0_g1_i1	K01653;K01653;K01704;K00052;K00052;K01653;K01652;K01703;K01652
Metabolism-- Energy metabolism	Oxidative phosphorylation	ko00190	147	TRINITY_DN10082_c0_g1_i1;TRINITY_DN10207_c0_g1_i1;TRINITY_DN12370_c0_g1_i3;TRINITY_DN13339_c0_g2_i1;TRINITY_DN13609_c0_g1_i2;TRINITY_DN13829_c0_g1_i1;TRINITY_DN14242_c0_g1_i1;TRINITY_DN14825_c0_g1_i4;TRINITY_DN15201_c0_g1_i1;TRINITY_DN15345_c0_g1_i1;TRINITY_DN15392_c0_g1_i5;TRINITY_DN15673_c0_g1_i1;TRINITY_DN15791_c0_g1_i1;TRINITY_DN15966_c0_g1_i1;TRINITY_DN15990_c0_g1_i2;TRINITY_DN16106_c0_g1_i1…	K02126;K05582;K01535;K02112;K03946;K03661;K02135;K02265;K11353;K03955;K02140;K00416;K02150;K03955;K11352;K02152;K02151;K03937;K02134;K02267;K02260;K03950;K03939;K03952;K03940;K03937;K03937;K02267;K03966;K02155;K03965;K02150;K02153;K02153;K01507;K02109;K02113;K03946;K03946;K01507;K01507;K01507;K03940;K02137;K00417;K01507;K03941;K05575;K03938;K00411;K00411;K00413;K02155;K01535;K01507;K03953;K11353;…
Metabolism-- Energy metabolism	Photosynthesis	ko00195	84	TRINITY_DN10328_c0_g1_i1;TRINITY_DN10884_c0_g1_i2;TRINITY_DN11238_c0_g1_i1;TRINITY_DN11671_c0_g1_i1;TRINITY_DN12043_c0_g1_i2;TRINITY_DN12454_c0_g1_i2;TRINITY_DN12682_c0_g1_i2;TRINITY_DN12936_c0_g1_i1;TRINITY_DN13168_c0_g1_i2;TRINITY_DN13339_c0_g2_i1;TRINITY_DN13893_c0_g1_i2;TRINITY_DN14164_c0_g1_i1;TRINITY_DN14391_c0_g1_i2;TRINITY_DN15407_c0_g1_i2;TRINITY_DN15407_c0_g2_i1;TRINITY_DN15531_c0_g1_i1…	K02717;K02639;K02636;K02716;K02699;K02693;K03541;K02695;K08901;K02112;K14332;K02639;K02704;K02716;K02716;K08902;K02639;K08906;K02639;K08901;K02723;K02699;K02698;K02704;K02692;K02701;K02109;K02113;K02641;K02693;K02639;K14332;K08901;K08901;K02639;K02639;K02717;K02717;K02694;K02695;K02115;K08901;K08903;K03541;K02115;K02721;K02636;K02693;K02693;K02111;K02717;K02641;K02641;K02690;K02690;K02638;K02705;…
Metabolism-- Energy metabolism	Photosynthesis - antenna proteins	ko00196	36	TRINITY_DN10762_c0_g1_i1;TRINITY_DN11099_c0_g1_i1;TRINITY_DN12900_c0_g1_i1;TRINITY_DN14116_c0_g1_i1;TRINITY_DN14297_c0_g1_i2;TRINITY_DN14802_c0_g1_i2;TRINITY_DN15692_c0_g1_i2;TRINITY_DN17793_c0_g1_i1;TRINITY_DN17793_c1_g1_i1;TRINITY_DN17793_c1_g2_i1;TRINITY_DN17793_c2_g1_i1;TRINITY_DN17793_c3_g1_i1;TRINITY_DN18379_c0_g1_i1;TRINITY_DN18622_c0_g1_i3;TRINITY_DN18622_c0_g2_i1;TRINITY_DN19340_c0_g1_i3…	K08917;K08909;K08915;K08910;K08916;K08908;K08910;K08912;K08912;K08912;K08912;K08912;K08908;K08917;K08917;K08916;K14172;K08910;K08913;K08913;K08912;K08912;K08909;K08907;K08914;K08914;K08914;K08915;K08908;K08912;K08912;K08912;K08912;K08912;K08911;K08907
Metabolism-- Energy metabolism	Carbon fixation in photosynthetic organisms	ko00710	107	TRINITY_DN12675_c0_g1_i1;TRINITY_DN13875_c0_g1_i2;TRINITY_DN14168_c0_g1_i1;TRINITY_DN14168_c1_g1_i1;TRINITY_DN14236_c0_g1_i2;TRINITY_DN15165_c0_g1_i1;TRINITY_DN16426_c0_g1_i2;TRINITY_DN16870_c0_g1_i1;TRINITY_DN17661_c0_g1_i1;TRINITY_DN18122_c0_g1_i6;TRINITY_DN18318_c1_g1_i6;TRINITY_DN1856_c0_g1_i1;TRINITY_DN19768_c0_g1_i6;TRINITY_DN19768_c0_g2_i1;TRINITY_DN20340_c0_g1_i6;TRINITY_DN20457_c0_g1_i1;…	K05298;K01807;K00029;K00029;K01602;K01803;K00025;K01623;K00025;K01807;K01610;K00029;K01602;K01602;K14272;K03841;K14272;K01623;K01623;K01100;K01100;K00134;K00134;K01807;K00026;K00029;K01803;K01783;K01783;K00029;K00927;K00927;K14455;K03841;K00026;K01623;K00025;K00026;K01803;K14272;K14454;K00026;K01623;K00927;K01595;K01595;K01807;K14454;K03841;K03841;K03841;K01807;K03841;K03841;K01807;K01807;K01623;…
Metabolism-- Energy metabolism	Nitrogen metabolism	ko00910	44	TRINITY_DN11297_c0_g1_i1;TRINITY_DN11735_c0_g1_i1;TRINITY_DN11826_c0_g1_i1;TRINITY_DN13537_c0_g1_i2;TRINITY_DN13559_c0_g1_i1;TRINITY_DN13559_c0_g2_i1;TRINITY_DN16083_c1_g1_i1;TRINITY_DN16652_c0_g1_i2;TRINITY_DN17340_c0_g1_i7;TRINITY_DN18356_c0_g1_i1;TRINITY_DN19295_c0_g1_i3;TRINITY_DN19487_c0_g1_i5;TRINITY_DN19538_c0_g1_i1;TRINITY_DN19643_c0_g1_i7;TRINITY_DN20274_c0_g1_i17;TRINITY_DN20274_c0_g2_i…	K01915;K01674;K01915;K00264;K01674;K01674;K01674;K01915;K01673;K01674;K01673;K00261;K01674;K01673;K01674;K01674;K01455;K00262;K00261;K02575;K01673;K02575;K02575;K02575;K01674;K00366;K01915;K10534;K01673;K01915;K01915;K02575;K02575;K01674;K01673;K00264;K01674;K01915;K01915;K01673;K00261;K01915;K01673;K10534
Metabolism-- Energy metabolism	Sulfur metabolism	ko00920	35	TRINITY_DN15092_c0_g1_i2;TRINITY_DN15326_c0_g1_i1;TRINITY_DN15519_c0_g1_i4;TRINITY_DN17784_c0_g1_i1;TRINITY_DN18291_c0_g1_i2;TRINITY_DN19869_c0_g1_i4;TRINITY_DN20126_c0_g1_i1;TRINITY_DN20371_c1_g1_i5;TRINITY_DN20631_c0_g1_i1;TRINITY_DN21176_c0_g1_i3;TRINITY_DN21241_c0_g1_i4;TRINITY_DN21241_c0_g2_i1;TRINITY_DN21241_c0_g3_i1;TRINITY_DN21591_c0_g1_i4;TRINITY_DN21752_c0_g1_i9;TRINITY_DN22288_c0_g1_i4…	K08738;K00860;K08738;K01082;K00640;K17725;K13811;K15422;K08738;K01082;K00387;K00387;K00387;K00860;K01738;K13034;K01738;K00640;K01011;K01011;K00640;K01738;K13811;K01738;K01738;K01738;K05907;K01739;K01739;K08738;K00640;K01738;K00392;K00640;K01738
Metabolism-- Glycan biosynthesis and metabolism	N-Glycan biosynthesis	ko00510	63	TRINITY_DN10220_c0_g1_i1;TRINITY_DN12075_c0_g1_i1;TRINITY_DN14146_c0_g1_i1;TRINITY_DN14497_c0_g1_i1;TRINITY_DN15989_c0_g1_i1;TRINITY_DN16320_c0_g2_i2;TRINITY_DN17268_c0_g1_i2;TRINITY_DN17828_c0_g1_i1;TRINITY_DN17828_c0_g2_i1;TRINITY_DN18664_c0_g1_i2;TRINITY_DN18791_c0_g1_i2;TRINITY_DN18791_c0_g3_i1;TRINITY_DN18795_c0_g1_i3;TRINITY_DN20664_c0_g1_i2;TRINITY_DN20703_c0_g1_i2;TRINITY_DN20803_c1_g1_i1…	K00737;K00737;K03847;K07252;K12669;K03847;K07252;K00737;K00737;K00721;K12668;K12668;K07432;K00737;K12669;K01230;K01001;K09659;K12666;K03842;K03842;K00737;K07151;K03842;K07441;K07441;K07441;K12667;K12667;K12670;K03844;K03842;K03842;K07151;K00902;K03849;K00726;K00726;K03845;K00737;K03850;K00737;K12670;K03846;K12666;K12670;K00736;K03848;K00729;K03842;K05546;K01230;K01001;K03843;K03843;K01228;K01231;…
Metabolism-- Glycan biosynthesis and metabolism	Other glycan degradation	ko00511	24	TRINITY_DN12536_c0_g1_i2;TRINITY_DN14389_c0_g1_i2;TRINITY_DN15025_c0_g1_i10;TRINITY_DN15918_c0_g1_i2;TRINITY_DN16590_c0_g1_i3;TRINITY_DN17317_c0_g1_i2;TRINITY_DN26032_c0_g1_i2;TRINITY_DN26146_c0_g1_i1;TRINITY_DN26314_c0_g1_i1;TRINITY_DN26339_c1_g1_i2;TRINITY_DN26582_c0_g1_i1;TRINITY_DN26618_c0_g1_i8;TRINITY_DN26618_c0_g2_i1;TRINITY_DN26944_c0_g1_i2;TRINITY_DN27262_c0_g1_i1;TRINITY_DN27262_c0_g2_i…	K12373;K12309;K12309;K01206;K01444;K01191;K12373;K01191;K01191;K12309;K01191;K01206;K01206;K12373;K15923;K15923;K12373;K12373;K17108;K01191;K01190;K01191;K01191;K17108
Metabolism-- Glycan biosynthesis and metabolism	Various types of N-glycan biosynthesis	ko00513	48	TRINITY_DN14146_c0_g1_i1;TRINITY_DN15989_c0_g1_i1;TRINITY_DN16320_c0_g2_i2;TRINITY_DN18791_c0_g1_i2;TRINITY_DN18791_c0_g3_i1;TRINITY_DN18795_c0_g1_i3;TRINITY_DN20703_c0_g1_i2;TRINITY_DN20803_c1_g1_i1;TRINITY_DN21600_c0_g1_i2;TRINITY_DN21742_c1_g2_i4;TRINITY_DN21742_c1_g4_i1;TRINITY_DN22326_c0_g1_i4;TRINITY_DN22570_c0_g1_i2;TRINITY_DN22668_c4_g2_i7;TRINITY_DN22892_c0_g1_i4;TRINITY_DN22892_c0_g2_i2…	K03847;K12669;K03847;K12668;K12668;K07432;K12669;K01230;K12666;K03842;K03842;K14412;K07151;K03842;K07441;K07441;K07441;K12667;K12667;K12670;K03714;K03844;K03842;K03842;K07151;K00726;K00726;K03845;K00753;K00753;K12670;K03846;K12666;K12670;K00736;K03842;K14413;K01230;K14413;K03843;K03843;K01231;K03847;K03842;K12669;K12669;K12669;K12669
Metabolism-- Glycan biosynthesis and metabolism	Other types of O-glycan biosynthesis	ko00514	6	TRINITY_DN11137_c0_g1_i1;TRINITY_DN11137_c0_g2_i1;TRINITY_DN15669_c0_g1_i2;TRINITY_DN18647_c2_g3_i7;TRINITY_DN27825_c0_g3_i3;TRINITY_DN29538_c0_g1_i1	K18134;K18134;K18134;K13667;K03691;K09667
Metabolism-- Glycan biosynthesis and metabolism	Glycosaminoglycan degradation	ko00531	20	TRINITY_DN11432_c0_g1_i1;TRINITY_DN11432_c0_g2_i2;TRINITY_DN12536_c0_g1_i2;TRINITY_DN14389_c0_g1_i2;TRINITY_DN15025_c0_g1_i10;TRINITY_DN17558_c0_g1_i1;TRINITY_DN18887_c1_g1_i1;TRINITY_DN23308_c0_g1_i4;TRINITY_DN23423_c0_g3_i2;TRINITY_DN25859_c0_g1_i16;TRINITY_DN26032_c0_g1_i2;TRINITY_DN26339_c1_g1_i2;TRINITY_DN26476_c0_g1_i4;TRINITY_DN26944_c0_g1_i2;TRINITY_DN27814_c1_g1_i1;TRINITY_DN27814_c1_g2_…	K01205;K01205;K12373;K12309;K12309;K07964;K07964;K07964;K01205;K10532;K12373;K12309;K10532;K12373;K12373;K12373;K10532;K07964;K07964;K01205
Metabolism-- Glycan biosynthesis and metabolism	Glycosylphosphatidylinositol(GPI)-anchor biosynthesis	ko00563	28	TRINITY_DN15332_c0_g1_i2;TRINITY_DN16108_c0_g1_i1;TRINITY_DN16108_c0_g2_i1;TRINITY_DN17519_c0_g1_i2;TRINITY_DN19646_c0_g1_i1;TRINITY_DN20264_c0_g1_i2;TRINITY_DN21679_c0_g1_i1;TRINITY_DN21914_c0_g1_i4;TRINITY_DN22392_c0_g1_i7;TRINITY_DN22657_c0_g1_i3;TRINITY_DN22903_c2_g1_i1;TRINITY_DN23086_c0_g1_i1;TRINITY_DN23912_c0_g2_i3;TRINITY_DN24007_c1_g1_i6;TRINITY_DN24693_c0_g1_i3;TRINITY_DN25285_c0_g1_i1…	K03861;K03861;K03861;K07542;K05288;K05290;K05284;K03434;K03858;K05288;K05292;K05283;K07541;K03859;K05293;K05285;K05286;K11001;K03857;K05287;K05289;K05289;K05310;K05291;K05291;K05288;K03860;K03860
Metabolism-- Glycan biosynthesis and metabolism	Glycosphingolipid biosynthesis - globo series	ko00603	12	TRINITY_DN12536_c0_g1_i2;TRINITY_DN17994_c0_g1_i1;TRINITY_DN17994_c0_g2_i1;TRINITY_DN22522_c0_g1_i2;TRINITY_DN23371_c0_g1_i1;TRINITY_DN25890_c0_g1_i4;TRINITY_DN26032_c0_g1_i2;TRINITY_DN26944_c0_g1_i2;TRINITY_DN27814_c1_g1_i1;TRINITY_DN27814_c1_g2_i1;TRINITY_DN28065_c0_g1_i11;TRINITY_DN9813_c0_g1_i1	K12373;K01988;K01988;K01988;K07407;K07407;K12373;K12373;K12373;K12373;K07407;K07407
Metabolism-- Glycan biosynthesis and metabolism	Glycosphingolipid biosynthesis - ganglio series	ko00604	8	TRINITY_DN12536_c0_g1_i2;TRINITY_DN14389_c0_g1_i2;TRINITY_DN15025_c0_g1_i10;TRINITY_DN26032_c0_g1_i2;TRINITY_DN26339_c1_g1_i2;TRINITY_DN26944_c0_g1_i2;TRINITY_DN27814_c1_g1_i1;TRINITY_DN27814_c1_g2_i1	K12373;K12309;K12309;K12373;K12309;K12373;K12373;K12373
Metabolism-- Lipid metabolism	Fatty acid biosynthesis	ko00061	71	TRINITY_DN10771_c0_g1_i1;TRINITY_DN11260_c0_g1_i1;TRINITY_DN11332_c0_g1_i1;TRINITY_DN11779_c0_g1_i1;TRINITY_DN12262_c0_g1_i1;TRINITY_DN14323_c0_g1_i1;TRINITY_DN14323_c0_g2_i1;TRINITY_DN16680_c0_g1_i2;TRINITY_DN16799_c0_g1_i2;TRINITY_DN16799_c1_g1_i1;TRINITY_DN16887_c0_g1_i1;TRINITY_DN17074_c0_g1_i3;TRINITY_DN17074_c0_g2_i1;TRINITY_DN18507_c0_g1_i1;TRINITY_DN18507_c1_g1_i2;TRINITY_DN18949_c0_g1_i6…	K11262;K09458;K03921;K03921;K09458;K09458;K09458;K02160;K01961;K01961;K00059;K00059;K00059;K09458;K09458;K09458;K00059;K01961;K02160;K02372;K02372;K10781;K10781;K01961;K02160;K00059;K10782;K09458;K09458;K00208;K00208;K00208;K00645;K00645;K00645;K09458;K09458;K03921;K10781;K01897;K01962;K03921;K00208;K01897;K01897;K01897;K00648;K01897;K01962;K11262;K01897;K01897;K01897;K01897;K01897;K10782;K10782;…
Metabolism-- Lipid metabolism	Fatty acid elongation	ko00062	43	TRINITY_DN11471_c0_g1_i1;TRINITY_DN12222_c0_g1_i1;TRINITY_DN12438_c0_g1_i2;TRINITY_DN12548_c1_g1_i1;TRINITY_DN13874_c0_g1_i2;TRINITY_DN15074_c0_g1_i1;TRINITY_DN15074_c0_g2_i1;TRINITY_DN15609_c0_g1_i1;TRINITY_DN15922_c0_g2_i1;TRINITY_DN15922_c0_g3_i1;TRINITY_DN15922_c0_g4_i1;TRINITY_DN16269_c0_g1_i2;TRINITY_DN16383_c0_g1_i1;TRINITY_DN16383_c0_g2_i1;TRINITY_DN16667_c0_g1_i1;TRINITY_DN18606_c1_g1_i4…	K01074;K10251;K15397;K15397;K15397;K15397;K15397;K10258;K10251;K10251;K10251;K15397;K10703;K10703;K15397;K10258;K15397;K10251;K10703;K01068;K15397;K15397;K15397;K15397;K15397;K15397;K15397;K15397;K15397;K15397;K07512;K15397;K01074;K01074;K15397;K15397;K15397;K15397;K15397;K15397;K15397;K15397;K15397
Metabolism-- Lipid metabolism	Fatty acid degradation	ko00071	50	TRINITY_DN14499_c0_g1_i1;TRINITY_DN17162_c0_g1_i1;TRINITY_DN18970_c0_g1_i11;TRINITY_DN19006_c0_g1_i5;TRINITY_DN19595_c0_g1_i3;TRINITY_DN19710_c0_g1_i1;TRINITY_DN20336_c0_g1_i2;TRINITY_DN20459_c0_g1_i3;TRINITY_DN21131_c0_g1_i9;TRINITY_DN21254_c0_g1_i2;TRINITY_DN21262_c0_g1_i4;TRINITY_DN21319_c3_g2_i2;TRINITY_DN22139_c0_g1_i1;TRINITY_DN23538_c0_g1_i1;TRINITY_DN23842_c1_g2_i6;TRINITY_DN23842_c1_g4_i…	K00128;K00121;K00121;K00001;K00232;K00001;K00232;K00128;K00121;K00626;K18857;K07513;K07513;K00128;K00128;K00128;K14085;K00121;K00128;K00128;K01897;K00626;K00232;K00128;K00121;K00128;K01897;K01897;K01897;K01897;K10527;K01897;K01897;K10527;K01897;K01897;K01897;K01897;K00121;K00121;K00121;K00121;K00121;K00232;K00232;K00232;K13953;K13953;K01897;K01897
Metabolism-- Lipid metabolism	Synthesis and degradation of ketone bodies	ko00072	8	TRINITY_DN21254_c0_g1_i2;TRINITY_DN21681_c0_g1_i2;TRINITY_DN24588_c1_g3_i2;TRINITY_DN25400_c0_g4_i1;TRINITY_DN26429_c0_g1_i9;TRINITY_DN26429_c0_g3_i1;TRINITY_DN26429_c0_g4_i1;TRINITY_DN27321_c0_g1_i11	K00626;K01641;K01640;K00626;K01640;K01640;K01640;K01640
Metabolism-- Lipid metabolism	Cutin, suberine and wax biosynthesis	ko00073	44	TRINITY_DN10333_c0_g1_i1;TRINITY_DN10589_c0_g1_i1;TRINITY_DN10589_c0_g2_i1;TRINITY_DN11809_c0_g1_i1;TRINITY_DN12552_c0_g1_i1;TRINITY_DN13823_c0_g1_i1;TRINITY_DN14324_c0_g1_i2;TRINITY_DN15996_c0_g1_i1;TRINITY_DN1787_c0_g1_i1;TRINITY_DN18594_c0_g1_i3;TRINITY_DN18861_c0_g1_i1;TRINITY_DN18861_c0_g3_i1;TRINITY_DN18922_c0_g1_i1;TRINITY_DN18923_c0_g2_i2;TRINITY_DN18923_c0_g3_i1;TRINITY_DN18923_c0_g4_i1;…	K13356;K15404;K15404;K15404;K13356;K13356;K13356;K13356;K15401;K15400;K15400;K15400;K15400;K13407;K13407;K13407;K15400;K15404;K15404;K15404;K15404;K15404;K17991;K15404;K13356;K15400;K15398;K15398;K15400;K15404;K17991;K17991;K15403;K15402;K15400;K13356;K15398;K15401;K15403;K15404;K15401;K13407;K15400;K15404
Metabolism-- Lipid metabolism	Steroid biosynthesis	ko00100	39	TRINITY_DN11677_c0_g1_i1;TRINITY_DN16238_c0_g1_i3;TRINITY_DN18785_c0_g1_i2;TRINITY_DN19744_c4_g1_i11;TRINITY_DN20845_c0_g1_i4;TRINITY_DN21485_c0_g1_i1;TRINITY_DN21589_c0_g1_i5;TRINITY_DN21753_c0_g1_i1;TRINITY_DN22134_c0_g1_i1;TRINITY_DN22391_c0_g1_i2;TRINITY_DN22391_c0_g2_i11;TRINITY_DN23455_c0_g1_i1;TRINITY_DN23709_c0_g1_i1;TRINITY_DN23721_c0_g1_i2;TRINITY_DN23721_c1_g1_i4;TRINITY_DN23721_c1_g2_…	K14423;K14424;K08246;K01824;K00801;K00227;K14423;K14424;K01052;K00511;K00511;K07748;K08242;K00511;K00511;K00511;K00511;K09828;K14423;K14423;K00559;K09832;K08242;K01824;K01824;K01824;K07748;K07748;K00511;K01853;K14674;K00222;K01853;K01853;K00213;K05917;K01052;K14674;K14674
Metabolism-- Lipid metabolism	Glycerolipid metabolism	ko00561	83	TRINITY_DN10294_c0_g1_i2;TRINITY_DN11704_c0_g1_i3;TRINITY_DN13392_c0_g1_i1;TRINITY_DN14499_c0_g1_i1;TRINITY_DN15818_c0_g1_i2;TRINITY_DN17854_c0_g1_i3;TRINITY_DN18153_c0_g1_i1;TRINITY_DN18304_c0_g1_i5;TRINITY_DN18304_c0_g2_i1;TRINITY_DN18455_c0_g1_i2;TRINITY_DN18510_c0_g1_i9;TRINITY_DN18612_c0_g1_i1;TRINITY_DN18612_c0_g2_i1;TRINITY_DN18776_c0_g1_i1;TRINITY_DN19258_c0_g5_i1;TRINITY_DN19270_c0_g1_i1…	K11155;K00901;K00901;K00128;K09480;K01054;K13523;K01054;K01054;K01054;K01054;K00901;K00901;K03715;K13519;K13508;K03715;K00679;K00128;K01054;K14457;K06119;K06118;K13523;K13523;K00901;K13513;K13523;K00630;K00901;K07407;K03715;K03715;K00128;K13506;K13506;K13506;K01054;K00128;K00128;K03715;K14085;K00901;K14457;K14457;K13508;K00128;K00128;K00864;K15728;K00901;K01054;K07407;K15918;K13523;K00128;K00128;…
Metabolism-- Lipid metabolism	Glycerophospholipid metabolism	ko00564	134	TRINITY_DN10429_c0_g1_i1;TRINITY_DN11507_c0_g1_i1;TRINITY_DN11704_c0_g1_i3;TRINITY_DN12460_c0_g1_i1;TRINITY_DN12460_c0_g2_i1;TRINITY_DN13319_c0_g1_i1;TRINITY_DN13392_c0_g1_i1;TRINITY_DN13616_c0_g1_i1;TRINITY_DN13672_c0_g1_i1;TRINITY_DN13672_c0_g2_i1;TRINITY_DN14540_c0_g1_i2;TRINITY_DN14540_c0_g2_i1;TRINITY_DN15254_c0_g1_i1;TRINITY_DN15701_c0_g1_i1;TRINITY_DN16453_c1_g1_i1;TRINITY_DN16453_c1_g2_i2…	K01115;K01114;K00901;K00995;K00995;K01114;K00901;K01115;K01115;K01115;K01115;K01115;K01115;K00550;K08730;K08730;K08730;K06130;K06130;K01047;K01047;K01115;K00968;K00968;K13523;K14156;K14156;K00901;K00901;K01517;K00995;K01114;K00967;K01094;K13519;K13508;K00006;K00006;K00006;K00999;K00006;K00006;K00006;K00006;K06130;K06130;K08730;K08730;K16860;K00981;K08744;K01115;K01115;K01115;K01115;K00111;K13510;…
Metabolism-- Lipid metabolism	Ether lipid metabolism	ko00565	44	TRINITY_DN10429_c0_g1_i1;TRINITY_DN11507_c0_g1_i1;TRINITY_DN13319_c0_g1_i1;TRINITY_DN13616_c0_g1_i1;TRINITY_DN13672_c0_g1_i1;TRINITY_DN13672_c0_g2_i1;TRINITY_DN14540_c0_g1_i2;TRINITY_DN14540_c0_g2_i1;TRINITY_DN15254_c0_g1_i1;TRINITY_DN17747_c0_g1_i3;TRINITY_DN17747_c0_g2_i1;TRINITY_DN17753_c0_g1_i8;TRINITY_DN19067_c0_g1_i1;TRINITY_DN19258_c0_g5_i1;TRINITY_DN21144_c0_g1_i2;TRINITY_DN21405_c0_g6_i1…	K01115;K01114;K01114;K01115;K01115;K01115;K01115;K01115;K01115;K01047;K01047;K01115;K01114;K13519;K16860;K04628;K01115;K01115;K01115;K01115;K13510;K13510;K01114;K01114;K01114;K13510;K01115;K00993;K00993;K00993;K01115;K14674;K01115;K01115;K01115;K01115;K01115;K01115;K01115;K14674;K14674;K01115;K01115;K01115
Metabolism-- Lipid metabolism	Arachidonic acid metabolism	ko00590	22	TRINITY_DN10976_c0_g1_i1;TRINITY_DN12235_c0_g1_i1;TRINITY_DN12763_c0_g1_i1;TRINITY_DN15176_c0_g1_i1;TRINITY_DN16665_c0_g1_i1;TRINITY_DN17747_c0_g1_i3;TRINITY_DN17747_c0_g2_i1;TRINITY_DN18085_c0_g1_i1;TRINITY_DN19826_c0_g1_i2;TRINITY_DN19838_c0_g1_i1;TRINITY_DN20665_c1_g2_i3;TRINITY_DN20706_c0_g1_i3;TRINITY_DN21331_c0_g1_i4;TRINITY_DN22146_c0_g1_i2;TRINITY_DN24103_c0_g1_i2;TRINITY_DN24104_c0_g1_i1…	K18592;K18592;K18592;K00432;K18592;K01047;K01047;K00079;K01254;K00432;K18592;K15730;K18592;K05309;K05309;K00432;K00432;K18592;K14674;K00432;K14674;K14674
Metabolism-- Lipid metabolism	Linoleic acid metabolism	ko00591	27	TRINITY_DN17747_c0_g1_i3;TRINITY_DN17747_c0_g2_i1;TRINITY_DN17772_c0_g1_i4;TRINITY_DN17772_c0_g2_i1;TRINITY_DN18587_c1_g1_i1;TRINITY_DN18587_c1_g2_i1;TRINITY_DN18587_c4_g1_i2;TRINITY_DN18587_c4_g2_i1;TRINITY_DN18587_c4_g3_i1;TRINITY_DN18587_c4_g4_i1;TRINITY_DN18587_c4_g5_i1;TRINITY_DN18587_c4_g6_i1;TRINITY_DN18946_c0_g1_i1;TRINITY_DN18946_c0_g2_i1;TRINITY_DN23648_c1_g1_i1;TRINITY_DN23648_c1_g2_i1…	K01047;K01047;K00454;K00454;K00454;K00454;K00454;K00454;K00454;K00454;K00454;K00454;K15718;K15718;K00454;K00454;K14674;K15718;K00454;K15718;K00454;K00454;K00454;K00454;K00454;K14674;K14674
Metabolism-- Lipid metabolism	alpha-Linolenic acid metabolism	ko00592	57	TRINITY_DN11796_c0_g1_i2;TRINITY_DN13720_c0_g1_i1;TRINITY_DN14854_c0_g1_i2;TRINITY_DN16343_c0_g1_i2;TRINITY_DN16343_c0_g2_i2;TRINITY_DN16758_c0_g1_i1;TRINITY_DN17039_c0_g1_i2;TRINITY_DN17747_c0_g1_i3;TRINITY_DN17747_c0_g2_i1;TRINITY_DN17772_c0_g1_i4;TRINITY_DN17772_c0_g2_i1;TRINITY_DN18587_c1_g1_i1;TRINITY_DN18587_c1_g2_i1;TRINITY_DN18587_c4_g1_i2;TRINITY_DN18587_c4_g2_i1;TRINITY_DN18587_c4_g3_i1…	K10525;K05894;K01723;K10529;K10529;K10525;K10525;K01047;K01047;K00454;K00454;K00454;K00454;K00454;K00454;K00454;K00454;K00454;K00454;K10526;K05894;K05894;K00232;K00232;K01723;K01723;K18857;K10528;K07513;K08241;K07513;K00454;K00454;K01723;K05894;K05894;K05894;K01723;K00232;K10526;K14674;K10527;K10527;K00454;K00454;K00232;K00232;K00232;K00454;K00454;K00454;K00454;K14674;K16818;K14674;K16818;K16818
Metabolism-- Lipid metabolism	Sphingolipid metabolism	ko00600	31	TRINITY_DN12081_c0_g1_i1;TRINITY_DN14389_c0_g1_i2;TRINITY_DN15025_c0_g1_i10;TRINITY_DN17103_c0_g2_i1;TRINITY_DN18174_c0_g1_i1;TRINITY_DN21017_c0_g2_i3;TRINITY_DN21017_c0_g3_i1;TRINITY_DN21334_c0_g1_i1;TRINITY_DN21405_c0_g6_i1;TRINITY_DN22513_c0_g1_i2;TRINITY_DN22990_c0_g1_i3;TRINITY_DN23371_c0_g1_i1;TRINITY_DN24530_c0_g1_i5;TRINITY_DN24619_c0_g1_i4;TRINITY_DN25091_c0_g1_i4;TRINITY_DN25890_c0_g1_i…	K04716;K12309;K12309;K04712;K04713;K04711;K04711;K04710;K04628;K01634;K04710;K07407;K04708;K00654;K00654;K07407;K12349;K12309;K04712;K04715;K04718;K07407;K04718;K04718;K04713;K17108;K00654;K00654;K01190;K17108;K07407
Metabolism-- Lipid metabolism	Biosynthesis of unsaturated fatty acids	ko01040	31	TRINITY_DN11332_c0_g1_i1;TRINITY_DN11779_c0_g1_i1;TRINITY_DN12222_c0_g1_i1;TRINITY_DN15609_c0_g1_i1;TRINITY_DN15922_c0_g2_i1;TRINITY_DN15922_c0_g3_i1;TRINITY_DN15922_c0_g4_i1;TRINITY_DN16383_c0_g1_i1;TRINITY_DN16383_c0_g2_i1;TRINITY_DN16887_c0_g1_i1;TRINITY_DN17074_c0_g1_i3;TRINITY_DN17074_c0_g2_i1;TRINITY_DN18606_c1_g1_i4;TRINITY_DN19213_c0_g1_i2;TRINITY_DN19595_c0_g1_i3;TRINITY_DN20336_c0_g1_i2…	K03921;K03921;K10251;K10258;K10251;K10251;K10251;K10703;K10703;K00059;K00059;K00059;K10258;K00059;K00232;K00232;K10251;K10703;K07513;K07513;K01068;K00059;K10256;K03921;K03921;K00232;K03921;K03921;K00232;K00232;K00232
Metabolism-- Metabolism of cofactors and vitamins	Ubiquinone and other terpenoid-quinone biosynthesis	ko00130	56	TRINITY_DN13972_c0_g1_i1;TRINITY_DN15267_c0_g1_i4;TRINITY_DN15717_c0_g1_i2;TRINITY_DN16162_c0_g1_i2;TRINITY_DN16162_c0_g2_i1;TRINITY_DN16167_c0_g1_i4;TRINITY_DN17274_c0_g1_i2;TRINITY_DN17906_c0_g1_i1;TRINITY_DN19495_c0_g1_i14;TRINITY_DN19495_c0_g2_i1;TRINITY_DN20393_c0_g1_i4;TRINITY_DN20559_c0_g1_i2;TRINITY_DN20559_c0_g4_i2;TRINITY_DN20559_c0_g5_i1;TRINITY_DN20768_c0_g1_i5;TRINITY_DN20871_c1_g1_i…	K01904;K06127;K01904;K12502;K12502;K03809;K00815;K14760;K00591;K00591;K01904;K00487;K00487;K00487;K01661;K03183;K03809;K00487;K12501;K09833;K03809;K03809;K03809;K06126;K06127;K09834;K09834;K01904;K05928;K06125;K01904;K00487;K00487;K00457;K00457;K00487;K00487;K06127;K06127;K01904;K01904;K01904;K02548;K00487;K00487;K00487;K03809;K01904;K01904;K00815;K14759;K06127;K01904;K00487;K05928;K01904
Metabolism-- Metabolism of cofactors and vitamins	One carbon pool by folate	ko00670	27	TRINITY_DN10903_c0_g1_i1;TRINITY_DN10906_c0_g1_i1;TRINITY_DN15206_c0_g1_i1;TRINITY_DN17838_c0_g1_i5;TRINITY_DN20321_c0_g1_i3;TRINITY_DN21875_c0_g1_i9;TRINITY_DN21875_c0_g2_i2;TRINITY_DN22103_c0_g1_i8;TRINITY_DN22223_c0_g1_i4;TRINITY_DN22223_c0_g2_i1;TRINITY_DN22250_c0_g1_i1;TRINITY_DN23341_c0_g1_i1;TRINITY_DN24228_c0_g2_i3;TRINITY_DN24374_c0_g1_i1;TRINITY_DN24374_c0_g2_i1;TRINITY_DN24374_c0_g3_i1…	K00600;K00600;K01934;K00601;K00600;K00600;K00600;K01433;K01934;K01934;K00600;K01938;K00605;K00600;K00600;K00600;K00604;K00600;K00297;K00600;K00600;K00600;K00600;K00602;K13998;K00605;K00288
Metabolism-- Metabolism of cofactors and vitamins	Thiamine metabolism	ko00730	16	TRINITY_DN12734_c0_g1_i1;TRINITY_DN14252_c0_g1_i1;TRINITY_DN14955_c0_g1_i1;TRINITY_DN15343_c0_g1_i3;TRINITY_DN17065_c0_g1_i3;TRINITY_DN19533_c0_g1_i2;TRINITY_DN20928_c0_g1_i3;TRINITY_DN21546_c0_g1_i1;TRINITY_DN21562_c0_g2_i2;TRINITY_DN23078_c0_g1_i11;TRINITY_DN27050_c0_g1_i2;TRINITY_DN27050_c0_g2_i1;TRINITY_DN27548_c0_g1_i5;TRINITY_DN28542_c0_g1_i5;TRINITY_DN29365_c0_g2_i1;TRINITY_DN30344_c0_g2_i7	K03146;K01662;K01662;K14153;K06928;K03146;K01662;K04487;K00878;K00949;K01662;K01662;K03147;K01662;K01662;K01662
Metabolism-- Metabolism of cofactors and vitamins	Riboflavin metabolism	ko00740	17	TRINITY_DN13424_c0_g1_i1;TRINITY_DN15993_c0_g1_i3;TRINITY_DN19133_c0_g2_i13;TRINITY_DN19133_c0_g4_i1;TRINITY_DN20686_c0_g1_i3;TRINITY_DN20686_c0_g2_i2;TRINITY_DN22002_c0_g1_i5;TRINITY_DN23279_c0_g1_i1;TRINITY_DN23403_c0_g1_i4;TRINITY_DN23403_c0_g2_i2;TRINITY_DN23403_c0_g3_i1;TRINITY_DN23403_c0_g4_i1;TRINITY_DN25038_c1_g1_i4;TRINITY_DN26728_c0_g1_i1;TRINITY_DN27529_c0_g1_i13;TRINITY_DN29694_c0_g1_…	K14652;K00793;K11752;K11752;K18453;K18453;K14652;K00861;K00794;K00794;K00794;K00794;K00794;K14652;K11752;K11752;K11752
Metabolism-- Metabolism of cofactors and vitamins	Vitamin B6 metabolism	ko00750	21	TRINITY_DN11074_c0_g1_i2;TRINITY_DN11777_c0_g1_i1;TRINITY_DN15425_c0_g1_i2;TRINITY_DN17610_c0_g1_i1;TRINITY_DN19927_c0_g1_i4;TRINITY_DN20130_c2_g1_i5;TRINITY_DN20834_c0_g1_i12;TRINITY_DN21407_c1_g1_i4;TRINITY_DN2195_c0_g1_i1;TRINITY_DN21960_c0_g1_i1;TRINITY_DN22800_c0_g1_i3;TRINITY_DN23359_c0_g1_i9;TRINITY_DN23433_c0_g1_i1;TRINITY_DN25127_c0_g1_i1;TRINITY_DN25746_c0_g1_i6;TRINITY_DN27016_c1_g1_i1…	K06215;K06215;K13248;K06215;K08681;K05275;K01733;K01733;K06215;K00831;K05275;K00868;K01733;K06215;K06215;K01733;K00275;K06215;K01733;K13248;K06215
Metabolism-- Metabolism of cofactors and vitamins	Nicotinate and nicotinamide metabolism	ko00760	30	TRINITY_DN10729_c0_g1_i1;TRINITY_DN12265_c0_g1_i1;TRINITY_DN12265_c0_g2_i1;TRINITY_DN14996_c0_g1_i4;TRINITY_DN15386_c0_g1_i1;TRINITY_DN16484_c0_g1_i1;TRINITY_DN20994_c0_g1_i1;TRINITY_DN21136_c0_g1_i2;TRINITY_DN21276_c0_g1_i5;TRINITY_DN22528_c0_g1_i3;TRINITY_DN25759_c2_g2_i1;TRINITY_DN26598_c0_g1_i3;TRINITY_DN27017_c0_g1_i1;TRINITY_DN27017_c0_g2_i2;TRINITY_DN27017_c0_g3_i3;TRINITY_DN27137_c0_g1_i5…	K01513;K01513;K01513;K00858;K01513;K18551;K01240;K03787;K01081;K00858;K00858;K03787;K00763;K00763;K00763;K03426;K01950;K01950;K01950;K00763;K03517;K00858;K00763;K00278;K00858;K00858;K06210;K06210;K06210;K01513
Metabolism-- Metabolism of cofactors and vitamins	Pantothenate and CoA biosynthesis	ko00770	35	TRINITY_DN10729_c0_g1_i1;TRINITY_DN12265_c0_g1_i1;TRINITY_DN12265_c0_g2_i1;TRINITY_DN14224_c0_g1_i1;TRINITY_DN14973_c0_g1_i1;TRINITY_DN15386_c0_g1_i1;TRINITY_DN15743_c0_g1_i6;TRINITY_DN19673_c0_g1_i1;TRINITY_DN19673_c0_g2_i1;TRINITY_DN19673_c0_g3_i1;TRINITY_DN19910_c0_g1_i1;TRINITY_DN20167_c0_g2_i1;TRINITY_DN20167_c0_g3_i1;TRINITY_DN20925_c0_g1_i2;TRINITY_DN21438_c0_g1_i4;TRINITY_DN22309_c5_g1_i6…	K01513;K01513;K01513;K00826;K01598;K01513;K00826;K06133;K06133;K06133;K00859;K01653;K01653;K01431;K01918;K01653;K01922;K09680;K00826;K00826;K06133;K00053;K01687;K01687;K01464;K00606;K00606;K00207;K01652;K09680;K09680;K09680;K00826;K01513;K01652
Metabolism-- Metabolism of cofactors and vitamins	Biotin metabolism	ko00780	30	TRINITY_DN11260_c0_g1_i1;TRINITY_DN12262_c0_g1_i1;TRINITY_DN14323_c0_g1_i1;TRINITY_DN14323_c0_g2_i1;TRINITY_DN14630_c0_g1_i1;TRINITY_DN16887_c0_g1_i1;TRINITY_DN17074_c0_g1_i3;TRINITY_DN17074_c0_g2_i1;TRINITY_DN18507_c0_g1_i1;TRINITY_DN18507_c1_g1_i2;TRINITY_DN18949_c0_g1_i6;TRINITY_DN19213_c0_g1_i2;TRINITY_DN19568_c0_g1_i1;TRINITY_DN19568_c0_g3_i1;TRINITY_DN21512_c0_g1_i1;TRINITY_DN23447_c0_g1_i2…	K09458;K09458;K09458;K09458;K00652;K00059;K00059;K00059;K09458;K09458;K09458;K00059;K02372;K02372;K01012;K00059;K09458;K09458;K00208;K00208;K00208;K09458;K09458;K00208;K01942;K19562;K09458;K00208;K09458;K09458
Metabolism-- Metabolism of cofactors and vitamins	Lipoic acid metabolism	ko00785	4	TRINITY_DN18447_c0_g1_i2;TRINITY_DN19121_c0_g1_i3;TRINITY_DN21829_c0_g1_i4;TRINITY_DN24947_c1_g1_i9	K03801;K03644;K03644;K03801
Metabolism-- Metabolism of cofactors and vitamins	Folate biosynthesis	ko00790	17	TRINITY_DN15872_c0_g1_i2;TRINITY_DN18097_c0_g1_i2;TRINITY_DN18658_c0_g2_i1;TRINITY_DN18818_c0_g1_i4;TRINITY_DN20661_c0_g2_i3;TRINITY_DN22344_c0_g1_i5;TRINITY_DN22497_c0_g4_i3;TRINITY_DN22931_c0_g1_i3;TRINITY_DN23338_c0_g1_i6;TRINITY_DN23872_c0_g1_i4;TRINITY_DN24383_c0_g1_i2;TRINITY_DN25773_c0_g1_i5;TRINITY_DN25874_c0_g1_i2;TRINITY_DN26603_c0_g1_i3;TRINITY_DN26871_c0_g1_i1;TRINITY_DN29290_c0_g1_i1…	K03639;K18482;K13941;K01307;K03639;K03635;K01633;K01930;K18482;K01495;K01495;K20457;K01307;K01930;K03635;K13998;K13950
Metabolism-- Metabolism of cofactors and vitamins	Porphyrin and chlorophyll metabolism	ko00860	53	TRINITY_DN15954_c0_g1_i1;TRINITY_DN16635_c0_g1_i1;TRINITY_DN17121_c0_g1_i1;TRINITY_DN17561_c0_g1_i2;TRINITY_DN17804_c0_g2_i2;TRINITY_DN19112_c1_g1_i3;TRINITY_DN19524_c0_g1_i4;TRINITY_DN19524_c0_g2_i1;TRINITY_DN20291_c0_g1_i1;TRINITY_DN20406_c1_g1_i1;TRINITY_DN20449_c1_g1_i26;TRINITY_DN20636_c0_g1_i2;TRINITY_DN20755_c0_g1_i2;TRINITY_DN20827_c0_g1_i1;TRINITY_DN21083_c0_g1_i1;TRINITY_DN21163_c0_g1_i…	K08099;K02495;K03428;K00231;K19054;K13606;K01719;K01719;K02492;K01845;K18010;K01599;K04040;K01749;K19073;K08101;K00699;K00699;K01599;K02257;K00228;K10960;K10960;K10960;K02492;K02492;K02259;K02259;K00510;K00510;K01772;K13545;K18010;K00231;K03404;K13606;K13606;K13606;K01885;K00510;K00510;K13071;K01698;K03405;K03405;K01772;K01885;K13600;K13600;K13606;K03403;K04035;K00510
Metabolism-- Metabolism of other amino acids	beta-Alanine metabolism	ko00410	66	TRINITY_DN14499_c0_g1_i1;TRINITY_DN1523_c0_g1_i1;TRINITY_DN15608_c0_g1_i1;TRINITY_DN16087_c0_g1_i1;TRINITY_DN16580_c0_g1_i2;TRINITY_DN16580_c0_g2_i1;TRINITY_DN16626_c0_g2_i13;TRINITY_DN17089_c0_g1_i1;TRINITY_DN17192_c0_g1_i1;TRINITY_DN17192_c0_g2_i1;TRINITY_DN17972_c0_g1_i1;TRINITY_DN19255_c0_g1_i2;TRINITY_DN19535_c0_g1_i5;TRINITY_DN19535_c0_g2_i2;TRINITY_DN19693_c0_g1_i9;TRINITY_DN19693_c0_g2_i1…	K00128;K05605;K00797;K12259;K12259;K12259;K00140;K00276;K13366;K13366;K12259;K00276;K17839;K17839;K05605;K05605;K01580;K05605;K00128;K17839;K01431;K01578;K01918;K00797;K00276;K01580;K00140;K05605;K13366;K00128;K00128;K00128;K14085;K00140;K00140;K17839;K00128;K00128;K00797;K17839;K01464;K00128;K01580;K01580;K05605;K00276;K00128;K00207;K05605;K05605;K00276;K17839;K00276;K17839;K00276;K00276;K00140;…
Metabolism-- Metabolism of other amino acids	Taurine and hypotaurine metabolism	ko00430	17	TRINITY_DN10976_c0_g1_i1;TRINITY_DN12235_c0_g1_i1;TRINITY_DN12763_c0_g1_i1;TRINITY_DN16665_c0_g1_i1;TRINITY_DN18039_c0_g1_i1;TRINITY_DN18567_c1_g3_i1;TRINITY_DN18567_c1_g4_i2;TRINITY_DN20207_c0_g1_i1;TRINITY_DN20388_c0_g2_i3;TRINITY_DN20665_c1_g2_i3;TRINITY_DN21331_c0_g1_i4;TRINITY_DN2251_c0_g1_i1;TRINITY_DN25617_c0_g1_i3;TRINITY_DN26349_c3_g1_i8;TRINITY_DN26349_c3_g2_i2;TRINITY_DN26740_c0_g1_i7;…	K18592;K18592;K18592;K18592;K10712;K10712;K10712;K01580;K10712;K18592;K18592;K01580;K18592;K01580;K01580;K10712;K10712
Metabolism-- Metabolism of other amino acids	Phosphonate and phosphinate metabolism	ko00440	9	TRINITY_DN17834_c0_g1_i2;TRINITY_DN17834_c0_g2_i4;TRINITY_DN19097_c0_g1_i1;TRINITY_DN2243_c0_g1_i1;TRINITY_DN25464_c0_g1_i2;TRINITY_DN25464_c0_g2_i2;TRINITY_DN25815_c0_g1_i3;TRINITY_DN25815_c0_g2_i3;TRINITY_DN26076_c0_g1_i6	K00968;K00968;K00967;K00968;K00967;K00967;K00993;K00993;K00993
Metabolism-- Metabolism of other amino acids	Selenocompound metabolism	ko00450	19	TRINITY_DN14799_c0_g1_i2;TRINITY_DN14799_c0_g2_i1;TRINITY_DN16164_c0_g1_i1;TRINITY_DN16558_c0_g1_i2;TRINITY_DN20126_c0_g1_i1;TRINITY_DN22753_c0_g1_i2;TRINITY_DN22926_c0_g1_i3;TRINITY_DN23419_c0_g1_i7;TRINITY_DN23932_c0_g1_i2;TRINITY_DN24159_c0_g1_i3;TRINITY_DN24188_c0_g1_i6;TRINITY_DN25883_c0_g1_i3;TRINITY_DN26133_c0_g1_i8;TRINITY_DN26269_c0_g1_i4;TRINITY_DN26269_c0_g2_i2;TRINITY_DN29908_c0_g1_i1…	K00549;K00549;K00549;K00384;K13811;K11717;K00384;K01874;K13811;K01874;K01760;K01761;K01874;K01739;K01739;K08247;K00549;K00549;K01874
Metabolism-- Metabolism of other amino acids	Cyanoamino acid metabolism	ko00460	53	TRINITY_DN10903_c0_g1_i1;TRINITY_DN10906_c0_g1_i1;TRINITY_DN10976_c0_g1_i1;TRINITY_DN12235_c0_g1_i1;TRINITY_DN12763_c0_g1_i1;TRINITY_DN13123_c0_g1_i1;TRINITY_DN13180_c0_g1_i1;TRINITY_DN13180_c0_g2_i1;TRINITY_DN14616_c0_g1_i1;TRINITY_DN16665_c0_g1_i1;TRINITY_DN18872_c0_g1_i1;TRINITY_DN19138_c0_g3_i8;TRINITY_DN19630_c0_g1_i7;TRINITY_DN19959_c0_g3_i1;TRINITY_DN20321_c0_g1_i3;TRINITY_DN20665_c1_g2_i3…	K00600;K00600;K18592;K18592;K18592;K08248;K01188;K01188;K01188;K18592;K13035;K05349;K12153;K08248;K00600;K18592;K18592;K00600;K00600;K01188;K01188;K05350;K01455;K00600;K13034;K01188;K05349;K01188;K00600;K00600;K00600;K01188;K01188;K01188;K01188;K01188;K05349;K05349;K05349;K18592;K00600;K05350;K05350;K05349;K00600;K00600;K00600;K00600;K05349;K05349;K01188;K12153;K05349
Metabolism-- Metabolism of other amino acids	Glutathione metabolism	ko00480	106	TRINITY_DN10976_c0_g1_i1;TRINITY_DN11261_c0_g1_i1;TRINITY_DN12235_c0_g1_i1;TRINITY_DN12583_c0_g1_i3;TRINITY_DN12763_c0_g1_i1;TRINITY_DN13326_c0_g1_i1;TRINITY_DN13513_c0_g1_i2;TRINITY_DN13974_c0_g1_i1;TRINITY_DN14544_c0_g1_i1;TRINITY_DN14544_c0_g2_i3;TRINITY_DN14544_c0_g3_i1;TRINITY_DN14840_c0_g1_i2;TRINITY_DN15176_c0_g1_i1;TRINITY_DN15608_c0_g1_i1;TRINITY_DN16034_c0_g1_i5;TRINITY_DN16034_c0_g2_i1…	K18592;K00434;K18592;K01255;K18592;K00799;K00799;K01256;K00036;K00036;K00036;K00799;K00432;K00797;K00799;K00799;K01255;K00799;K00799;K01256;K00799;K00434;K18592;K10808;K00799;K00799;K00799;K00799;K00434;K00432;K00434;K00799;K00799;K00799;K18592;K00799;K00799;K10808;K10808;K10808;K00031;K18592;K00799;K00033;K00797;K00799;K00799;K00799;K00799;K00799;K00434;K00031;K00031;K00799;K00434;K00799;K01919;…
Metabolism-- Metabolism of terpenoids and polyketides	Terpenoid backbone biosynthesis	ko00900	68	TRINITY_DN14252_c0_g1_i1;TRINITY_DN14772_c0_g1_i1;TRINITY_DN14772_c1_g1_i1;TRINITY_DN14955_c0_g1_i1;TRINITY_DN16319_c0_g1_i1;TRINITY_DN16479_c0_g1_i1;TRINITY_DN18113_c0_g1_i22;TRINITY_DN18315_c0_g1_i1;TRINITY_DN18572_c0_g1_i5;TRINITY_DN18715_c0_g1_i3;TRINITY_DN18757_c0_g1_i1;TRINITY_DN19550_c0_g1_i1;TRINITY_DN20001_c0_g1_i4;TRINITY_DN20253_c0_g1_i3;TRINITY_DN20537_c0_g1_i3;TRINITY_DN20893_c0_g1_i…	K01662;K15889;K15889;K01662;K13789;K01770;K13789;K01823;K11778;K00587;K01823;K15892;K01770;K03527;K00787;K06013;K01662;K00869;K05955;K00869;K00869;K00626;K15889;K15889;K01641;K15891;K10960;K10960;K10960;K13789;K05906;K13789;K08658;K15889;K14066;K00991;K15891;K00919;K00919;K00919;K01597;K11778;K11778;K00938;K00626;K03527;K00021;K00099;K05954;K05356;K01662;K01662;K03526;K14066;K14066;K00021;K03527;…
Metabolism-- Metabolism of terpenoids and polyketides	Monoterpenoid biosynthesis	ko00902	12	TRINITY_DN16318_c0_g1_i2;TRINITY_DN19929_c0_g1_i3;TRINITY_DN20021_c0_g1_i11;TRINITY_DN20021_c0_g2_i1;TRINITY_DN20813_c0_g1_i4;TRINITY_DN25295_c0_g1_i1;TRINITY_DN25295_c0_g2_i34;TRINITY_DN25295_c2_g1_i1;TRINITY_DN25432_c0_g1_i1;TRINITY_DN25432_c0_g2_i1;TRINITY_DN25432_c1_g2_i1;TRINITY_DN26242_c0_g1_i5	K15086;K15095;K15095;K15095;K15095;K15095;K15095;K15095;K15095;K15095;K15095;K15086
Metabolism-- Metabolism of terpenoids and polyketides	Limonene and pinene degradation	ko00903	9	TRINITY_DN14499_c0_g1_i1;TRINITY_DN20459_c0_g1_i3;TRINITY_DN23538_c0_g1_i1;TRINITY_DN23842_c1_g2_i6;TRINITY_DN23842_c1_g4_i1;TRINITY_DN24859_c0_g3_i2;TRINITY_DN24863_c1_g1_i4;TRINITY_DN26335_c1_g4_i6;TRINITY_DN26674_c0_g1_i3	K00128;K00128;K00128;K00128;K00128;K00128;K00128;K00128;K00128
Metabolism-- Metabolism of terpenoids and polyketides	Diterpenoid biosynthesis	ko00904	39	TRINITY_DN10056_c0_g1_i1;TRINITY_DN1097_c0_g1_i1;TRINITY_DN11141_c0_g1_i1;TRINITY_DN12228_c0_g1_i1;TRINITY_DN13660_c0_g1_i1;TRINITY_DN13768_c0_g1_i1;TRINITY_DN14264_c0_g1_i2;TRINITY_DN14264_c2_g1_i1;TRINITY_DN14264_c2_g2_i1;TRINITY_DN14695_c0_g1_i2;TRINITY_DN15155_c0_g1_i1;TRINITY_DN15983_c0_g1_i14;TRINITY_DN15997_c0_g1_i2;TRINITY_DN16235_c0_g1_i3;TRINITY_DN20108_c0_g1_i3;TRINITY_DN21299_c1_g1_i2…	K04125;K20513;K04125;K04124;K04125;K05282;K04120;K04120;K04120;K04123;K04122;K04123;K04125;K05282;K04125;K17961;K04125;K04125;K04125;K20513;K17982;K17982;K04121;K17961;K17961;K17961;K04125;K04125;K04121;K04120;K05282;K04125;K04120;K04120;K20513;K05282;K05282;K04120;K04124
Metabolism-- Metabolism of terpenoids and polyketides	Brassinosteroid biosynthesis	ko00905	12	TRINITY_DN17867_c0_g1_i2;TRINITY_DN1960_c0_g1_i1;TRINITY_DN20003_c0_g1_i2;TRINITY_DN20003_c0_g2_i1;TRINITY_DN20799_c0_g2_i1;TRINITY_DN20799_c0_g3_i1;TRINITY_DN23066_c0_g1_i2;TRINITY_DN24177_c0_g1_i5;TRINITY_DN27648_c0_g1_i8;TRINITY_DN4072_c0_g1_i1;TRINITY_DN6800_c0_g1_i1;TRINITY_DN8290_c0_g1_i1	K09591;K15639;K12640;K12640;K12639;K12639;K09588;K12639;K12637;K12639;K15639;K15639
Metabolism-- Metabolism of terpenoids and polyketides	Carotenoid biosynthesis	ko00906	43	TRINITY_DN11771_c0_g1_i2;TRINITY_DN12937_c0_g1_i2;TRINITY_DN13031_c0_g1_i1;TRINITY_DN14800_c0_g1_i4;TRINITY_DN15950_c0_g1_i1;TRINITY_DN19157_c0_g1_i1;TRINITY_DN19803_c0_g2_i3;TRINITY_DN19845_c0_g1_i1;TRINITY_DN21199_c0_g1_i4;TRINITY_DN21234_c2_g1_i3;TRINITY_DN21421_c0_g3_i1;TRINITY_DN22565_c0_g1_i2;TRINITY_DN22628_c0_g1_i2;TRINITY_DN23230_c2_g2_i1;TRINITY_DN23230_c2_g3_i4;TRINITY_DN24371_c0_g1_i2…	K09840;K17911;K09840;K09841;K15746;K09843;K09839;K14593;K09840;K09841;K09840;K06444;K15747;K15746;K15746;K09840;K15744;K09843;K09843;K00514;K09841;K09840;K09835;K02293;K09837;K09840;K09840;K09843;K09843;K09838;K09838;K09838;K06443;K09842;K09840;K02291;K09843;K09843;K09840;K09843;K09843;K09840;K09840
Metabolism-- Metabolism of terpenoids and polyketides	Zeatin biosynthesis	ko00908	27	TRINITY_DN11804_c0_g1_i1;TRINITY_DN12852_c0_g1_i2;TRINITY_DN14976_c0_g1_i1;TRINITY_DN15902_c0_g1_i1;TRINITY_DN17069_c0_g1_i1;TRINITY_DN17164_c4_g1_i4;TRINITY_DN1751_c0_g1_i1;TRINITY_DN17986_c1_g2_i1;TRINITY_DN18209_c0_g1_i1;TRINITY_DN19266_c0_g1_i1;TRINITY_DN19370_c0_g1_i3;TRINITY_DN19370_c1_g1_i1;TRINITY_DN19634_c0_g1_i5;TRINITY_DN19915_c0_g1_i1;TRINITY_DN22483_c0_g1_i1;TRINITY_DN26738_c0_g1_i8;…	K13495;K13495;K13495;K10760;K13495;K13495;K00279;K13495;K13495;K13495;K13495;K13495;K13495;K00279;K00279;K00791;K13495;K13495;K13495;K00791;K00791;K00279;K13495;K13495;K10760;K13495;K00279
Metabolism-- Metabolism of terpenoids and polyketides	Sesquiterpenoid and triterpenoid biosynthesis	ko00909	23	TRINITY_DN15278_c0_g2_i1;TRINITY_DN15930_c0_g1_i5;TRINITY_DN19401_c0_g1_i3;TRINITY_DN20235_c0_g1_i3;TRINITY_DN20845_c0_g1_i4;TRINITY_DN21919_c0_g1_i14;TRINITY_DN22391_c0_g1_i2;TRINITY_DN22391_c0_g2_i11;TRINITY_DN22766_c0_g1_i8;TRINITY_DN23721_c0_g1_i2;TRINITY_DN23721_c1_g1_i4;TRINITY_DN23721_c1_g2_i2;TRINITY_DN23721_c1_g3_i2;TRINITY_DN2439_c0_g1_i1;TRINITY_DN24538_c2_g3_i1;TRINITY_DN26926_c1_g2_i…	K15803;K14181;K15813;K15813;K00801;K15891;K00511;K00511;K15813;K00511;K00511;K00511;K00511;K15891;K15803;K15472;K00511;K15813;K15813;K15813;K15813;K15813;K15813
Metabolism-- Nucleotide metabolism	Purine metabolism	ko00230	221	TRINITY_DN10511_c0_g1_i1;TRINITY_DN10511_c0_g2_i1;TRINITY_DN10729_c0_g1_i1;TRINITY_DN11907_c0_g1_i1;TRINITY_DN12265_c0_g1_i1;TRINITY_DN12265_c0_g2_i1;TRINITY_DN12490_c0_g1_i1;TRINITY_DN12772_c0_g1_i1;TRINITY_DN12790_c0_g1_i1;TRINITY_DN12954_c0_g1_i1;TRINITY_DN13270_c0_g1_i1;TRINITY_DN13345_c0_g1_i1;TRINITY_DN13475_c0_g1_i2;TRINITY_DN13708_c0_g1_i1;TRINITY_DN13756_c0_g1_i1;TRINITY_DN13870_c0_g1_i1…	K03019;K03019;K01513;K00948;K01513;K01513;K00942;K00764;K01952;K03008;K03013;K01952;K01952;K03021;K02685;K02324;K02324;K18151;K00873;K03019;K02325;K01952;K03017;K02324;K02324;K00860;K01513;K03007;K01952;K01952;K01952;K02685;K18532;K03012;K03016;K03016;K03012;K03014;K03020;K03020;K06928;K03021;K03021;K01952;K01952;K01952;K10808;K03013;K00873;K00601;K00940;K00940;K14641;K14641;K00873;K00948;K00948;…
Metabolism-- Nucleotide metabolism	Pyrimidine metabolism	ko00240	150	TRINITY_DN10511_c0_g1_i1;TRINITY_DN10511_c0_g2_i1;TRINITY_DN10628_c0_g1_i2;TRINITY_DN11084_c1_g1_i1;TRINITY_DN12954_c0_g1_i1;TRINITY_DN13177_c0_g1_i1;TRINITY_DN13270_c0_g1_i1;TRINITY_DN13708_c0_g1_i1;TRINITY_DN13756_c0_g1_i1;TRINITY_DN13870_c0_g1_i1;TRINITY_DN13870_c0_g2_i1;TRINITY_DN14506_c0_g1_i3;TRINITY_DN14898_c0_g1_i1;TRINITY_DN15089_c0_g1_i1;TRINITY_DN15273_c0_g1_i1;TRINITY_DN15273_c0_g2_i1…	K03019;K03019;K01520;K01489;K03008;K00609;K03013;K03021;K02685;K02324;K02324;K03019;K02325;K03017;K02324;K02324;K01493;K03007;K01520;K01520;K02685;K00857;K03012;K03016;K03016;K00384;K03012;K03014;K03020;K03020;K01937;K00857;K03021;K03021;K10808;K03013;K00940;K00940;K09903;K14641;K14641;K03025;K02328;K03015;K00940;K03023;K03023;K01519;K00609;K03027;K02320;K02320;K02320;K03013;K03009;K03009;K03014;…
Organismal Systems-- Environmental adaptation	Plant-pathogen interaction	ko04626	242	TRINITY_DN10830_c0_g1_i2;TRINITY_DN11001_c1_g1_i1;TRINITY_DN11504_c0_g1_i1;TRINITY_DN12011_c0_g1_i2;TRINITY_DN12011_c0_g2_i1;TRINITY_DN12250_c0_g2_i3;TRINITY_DN12461_c0_g1_i1;TRINITY_DN12461_c0_g2_i1;TRINITY_DN12626_c0_g1_i1;TRINITY_DN12758_c0_g1_i1;TRINITY_DN13035_c0_g1_i1;TRINITY_DN14284_c0_g1_i1;TRINITY_DN14609_c0_g3_i1;TRINITY_DN14635_c0_g1_i2;TRINITY_DN14635_c0_g2_i1;TRINITY_DN14899_c0_g1_i1…	K13448;K13457;K13448;K13457;K13457;K13434;K13436;K13436;K13412;K13412;K02183;K13412;K13459;K02183;K02183;K02183;K13457;K13457;K13448;K13448;K13448;K05391;K05391;K13448;K13448;K13448;K13459;K13448;K13448;K02183;K13448;K13449;K13420;K13448;K13448;K02183;K13448;K02183;K13416;K09487;K13430;K13420;K02183;K13457;K13420;K13448;K13420;K13420;K13448;K13412;K13448;K13459;K13412;K13416;K13436;K13436;K13412;…
Organismal Systems-- Environmental adaptation	Circadian rhythm - plant	ko04712	59	TRINITY_DN1281_c0_g1_i1;TRINITY_DN13410_c0_g1_i1;TRINITY_DN14209_c0_g1_i1;TRINITY_DN15607_c0_g1_i1;TRINITY_DN15774_c0_g1_i1;TRINITY_DN15774_c0_g2_i1;TRINITY_DN16832_c0_g1_i1;TRINITY_DN16922_c0_g1_i1;TRINITY_DN16922_c0_g2_i1;TRINITY_DN16952_c0_g1_i1;TRINITY_DN17669_c1_g1_i3;TRINITY_DN17741_c0_g1_i1;TRINITY_DN17741_c0_g2_i1;TRINITY_DN18860_c0_g3_i1;TRINITY_DN18860_c0_g4_i2;TRINITY_DN18999_c0_g1_i3;…	K00660;K00660;K16223;K00660;K00660;K00660;K00660;K12116;K12116;K03097;K12126;K16223;K16223;K16241;K16241;K10143;K03097;K12115;K03115;K03115;K12130;K12130;K00660;K00660;K12130;K12130;K12125;K12125;K00660;K00660;K00660;K12115;K12121;K16240;K16240;K03097;K03097;K12124;K10143;K10143;K10143;K10143;K12126;K12118;K12118;K12120;K12119;K12129;K16240;K12127;K12125;K12121;K00660;K12124;K12133;K12133;K12125;…
