# Supplementary material for: Transcriptome analysis of two Pogostemon cablin chemotypes reveals genes related to patchouli alcohol biosynthesis
Source: PeerJ. 2021 Aug 26;9:e12025. doi: 10.7717/peerj.12025 (PMC8403477; doi:10.7717/peerj.12025)
Supplement: Supplemental Information 5 [file peerj-09-12025-s005.xls]

gene_id	baseMean	baseMean_control_NX	baseMean_case_PX	foldChange	log2FoldChange	pval	padj	up_down	expression_NX1	expression_NX2	expression_NX3	expression_PX1	expression_PX2	expression_PX3	NR id	NR annotation	Swissprot id	Swissprot annotation	KEGG id	KO	KEGG gene name	KEGG description	Pathway	Pathway definition	KOG id	KOG defination	KOG code	KOG categories	KOG class	eggNOG abbreviation	eggNOG id	eggNOG description	GO annotation	Pfam IDs	Pfam Description
TRINITY_DN0_c0_g1_i1	10.93225522	21.86451044	0	0	#NAME?	1.37E-05	0.000108333	Down	6.276514	5.156044	1.629421	0	0	0	--	--	--	--	--	--	--	--	--	--	--	--	--	--	--	--	--	--	--	--	--
TRINITY_DN10001_c0_g1_i2	10.99418558	1.0637287	20.92464246	19.6710331	4.298000823	1.93E-05	0.000148379	Up	0.1113687	0	0.2538748	2.034083	0.9366297	2.13824	--	--	--	--	--	--	--	--	--	--	--	--	--	--	--	--	--	--	--	--	--
TRINITY_DN10003_c0_g1_i2	48.29795428	28.10814328	68.48776528	2.436580908	1.284858129	0.000667136	0.003645957	Up	4.097411	6.288985	6.018089	8.379287	11.54505	12.2441	PIN09438.1	hypothetical protein CDL12_17977 [Handroanthus impetiginosus]	--	--	--	--	--	--	--	--	--	--	--	--	--	--	--	--	--	--	--
TRINITY_DN10004_c0_g1_i1	65.04831442	93.56789218	36.52873666	0.3903982	-1.356981695	3.05E-05	0.000225292	Down	14.30406	13.33725	12.76903	3.816703	3.85873	5.05465	--	--	--	--	--	--	--	--	--	--	--	--	--	--	--	--	--	--	--	--	--
TRINITY_DN10012_c0_g1_i1	6.025535559	1.740436795	10.31063432	5.924164756	2.566611764	0.029656958	0.09333314	Up	3.73E-32	0.4872679	0.1944708	1.650037	1.177839	0.5340894	KYP66486.1	Retrovirus-related Pol polyprotein from transposon TNT 1-94 [Cajanus cajan]	P10978|POLX_TOBAC	Retrovirus-related Pol polyprotein from transposon TNT 1-94 OS=Nicotiana tabacum OX=4097 PE=2 SV=1	--	--	--	--	--	--	--	--	--	--	--	L	COG2801	Retrotransposon protein	Cellular Component: retrotransposon nucleocapsid (GO:0000943);|Molecular Function: nucleic acid binding (GO:0003676);|Molecular Function: RNA-directed DNA polymerase activity (GO:0003964);|Molecular Function: aspartic-type endopeptidase activity (GO:0004190);|Molecular Function: endonuclease activity (GO:0004519);|Molecular Function: zinc ion binding (GO:0008270);|Biological Process: DNA integrat…	--	--
TRINITY_DN10021_c0_g1_i1	6.913107456	13.09119654	0.735018369	0.056146004	-4.154672852	0.001618183	0.007990232	Down	2.552885	1.029422	1.271101	0.204648	0	0	--	--	--	--	--	--	--	--	--	--	--	--	--	--	--	--	--	--	--	--	--
TRINITY_DN10040_c0_g1_i1	7.92151635	14.33643764	1.506595062	0.105088523	-3.250322972	0.003466701	0.015473351	Down	1.78684	3.99117	1.566722	0.242912	0	0.2467556	--	--	--	--	--	--	--	--	--	--	--	--	--	--	--	--	--	--	--	--	--
TRINITY_DN10044_c0_g1_i2	13.66210421	0.624179352	26.70002907	42.77621325	5.418736869	6.15E-07	6.09E-06	Up	0	0.2394066	0	5.287366	2.357025	2.741772	AIC62617.1	UBB, partial [synthetic construct]	P42740|UBIQP_AGLNE	Polyubiquitin OS=Aglaothamnion neglectum OX=2765 PE=2 SV=2	--	--	--	--	--	--	KOG0001	Ubiquitin and ubiquitin-like proteins	[OR]	CELLULAR PROCESSES AND SIGNALING|POORLY CHARACTERIZED	Posttranslational modification, protein turnover, chaperones |General function prediction only	O	COG5272	ubiquitin	Cellular Component: nucleus (GO:0005634);|Cellular Component: cytoplasm (GO:0005737);	PF00240.22,PF11976.7,PF14560.5,PF13881.5,PF10302.8	Ubiquitin family|Ubiquitin-2 like Rad60 SUMO-like|Ubiquitin-like domain|Ubiquitin-2 like Rad60 SUMO-like|DUF2407 ubiquitin-like domain
TRINITY_DN10050_c0_g1_i1	8.773311348	13.90844849	3.638174202	0.261580161	-1.934674966	0.040807523	0.120534611	Down	1.439737	2.303599	2.589397	0.4544184	0.9066939	0	--	--	--	--	--	--	--	--	--	--	--	--	--	--	--	--	--	--	--	--	--
TRINITY_DN10054_c0_g1_i1	4.628141781	0.936269028	8.320014533	8.886350274	3.151591009	0.046307753	0.133288063	Up	0	0.6278409	0	0.6640935	0.6746277	2.689734	XP_012840056.1	PREDICTED: uncharacterized protein LOC105960429 isoform X2 [Erythranthe guttata]	--	--	--	--	--	--	--	--	--	--	--	--	--	--	--	--	--	--	--
TRINITY_DN10056_c0_g1_i1	12.52008907	25.04017815	0	0	#NAME?	8.82E-07	8.55E-06	Down	1.111235	2.635581	1.279311	0	0	0	PIN01285.1	Iron/ascorbate family oxidoreductase [Handroanthus impetiginosus]	Q9XG83|G2OX_PHACN	Gibberellin 2-beta-dioxygenase OS=Phaseolus coccineus OX=3886 GN=GA2OX1 PE=2 SV=1	gra:105778651	K04125	E1.14.11.13	gibberellin 2-oxidase	ko00904	Diterpenoid biosynthesis	KOG0143	Iron/ascorbate family oxidoreductases	[QR]	METABOLISM|POORLY CHARACTERIZED	Secondary metabolites biosynthesis, transport and catabolism |General function prediction only	S	COG3491	2OGFe(II) oxygenase	Biological Process: gibberellin biosynthetic process (GO:0009686);|Molecular Function: gibberellin 2-beta-dioxygenase activity (GO:0045543);|Molecular Function: metal ion binding (GO:0046872);	--	--
TRINITY_DN10063_c0_g1_i1	6.542435686	12.3604009	0.724470471	0.058612215	-4.092654839	0.002433759	0.011400422	Down	1.929548	0.9496704	1.230443	0	0.1555269	0	PIN03091.1	hypothetical protein CDL12_24389 [Handroanthus impetiginosus]	Q43845|SPSA_SOLTU	Probable sucrose-phosphate synthase OS=Solanum tuberosum OX=4113 GN=SPS PE=2 SV=1	--	--	--	--	--	--	--	--	--	--	--	--	--	--	Biological Process: sucrose biosynthetic process (GO:0005986);|Molecular Function: sucrose synthase activity (GO:0016157);|Molecular Function: sucrose-phosphate synthase activity (GO:0046524);	--	--
TRINITY_DN10063_c1_g1_i2	8.814019818	17.62803964	0	0	#NAME?	3.94E-06	3.42E-05	Down	1.265988	2.207692	1.723247	1.34E-79	1.05E-99	2.30E-86	--	--	--	--	--	--	--	--	--	--	--	--	--	--	--	--	--	--	--	--	--
TRINITY_DN10066_c0_g1_i1	16.12787573	30.71259808	1.543153387	0.050244964	-4.314877184	1.66E-07	1.78E-06	Down	1.958176	4.43779	4.106316	0	0	0.421474	--	--	--	--	--	--	--	--	--	--	--	--	--	--	--	--	--	--	--	--	--
TRINITY_DN10066_c0_g2_i1	19.73044178	38.72586519	0.735018369	0.018980037	-5.719373356	1.01E-10	1.62E-09	Down	5.968591	3.960035	3.192213	0.1770621	0	6.92E-07	--	--	--	--	--	--	--	--	--	--	--	--	--	--	--	--	--	--	--	--	--
TRINITY_DN10076_c0_g1_i1	16.3825201	25.67059272	7.094447476	0.276364771	-1.855354372	0.006228986	0.025535299	Down	5.947773	3.159219	3.624074	0	1.413617	1.44881	--	--	--	--	--	--	--	--	--	--	--	--	--	--	--	--	--	--	--	--	--
TRINITY_DN10082_c0_g1_i1	36.51537524	72.30628001	0.724470471	0.010019468	-6.641050257	6.00E-21	2.10E-19	Down	4.626811	5.926473	6.52467	0	0.1589702	0	ADR78284.1	chimeric ATP6 protein [synthetic construct]	P21535|ATP6_SCHPO	ATP synthase subunit a OS=Schizosaccharomyces pombe (strain 972 / ATCC 24843) OX=284812 GN=atp6 PE=3 SV=3	spo:ScpofMp06	K02126	ATPeF0A, MTATP6, ATP6	F-type H+-transporting ATPase subunit a	ko00190	Oxidative phosphorylation	KOG4665	ATP synthase F0 subunit 6 and related proteins	[C]	METABOLISM	Energy production and conversion	C	COG0356	it plays a direct role in the translocation of protons across the membrane (By similarity)	Cellular Component: mitochondrial proton-transporting ATP synthase complex, coupling factor F(o) (GO:0000276);|Molecular Function: structural molecule activity (GO:0005198);|Molecular Function: proton transmembrane transporter activity (GO:0015078);|Cellular Component: integral component of membrane (GO:0016021);|Biological Process: mitochondrial ATP synthesis coupled proton transport (GO:0042776…	--	--
TRINITY_DN10083_c0_g1_i1	20.70176573	35.84168947	5.561841986	0.155178008	-2.68800398	2.19E-05	0.000166578	Down	6.697565	6.447953	5.31048	0.3795179	1.182724	0.8474719	--	--	--	--	--	--	--	--	--	--	--	--	--	--	--	--	--	--	--	--	--
TRINITY_DN10094_c0_g1_i1	11.30971747	18.51953912	4.099895831	0.221382174	-2.175389036	0.009619105	0.036878379	Down	2.049482	1.505174	1.482789	0.3145522	0.2363893	0.3557305	--	--	--	--	--	--	--	--	--	--	--	--	--	--	--	--	--	--	--	--	--
TRINITY_DN10105_c0_g1_i2	30.08233175	60.16466351	0	0	#NAME?	2.27E-10	3.48E-09	Down	10.4709	4.0583	7.685715	0	0	0	--	--	--	--	--	--	--	--	--	--	--	--	--	--	--	--	--	--	--	--	--
TRINITY_DN10108_c0_g1_i1	6.723047041	13.44609408	0	0	#NAME?	6.73E-05	0.000463566	Down	0.8623277	0.7183476	1.925275	0	0	0	--	--	--	--	--	--	--	--	--	--	--	--	--	--	--	--	--	--	--	--	--
TRINITY_DN10108_c0_g2_i1	60.94130634	37.48791076	84.39470191	2.251251142	1.170727008	0.000278653	0.00167535	Up	2.471933	2.353643	1.509728	3.778692	3.718018	4.003466	--	--	--	--	--	--	--	--	--	--	--	--	--	--	--	--	--	--	--	--	--
TRINITY_DN10115_c0_g1_i1	20.18075937	38.18810732	2.173411413	0.056913305	-4.13509022	0.000113697	0.000744571	Down	4.519278	11.58805	5.718132	0	0.988965	0	--	--	--	--	--	--	--	--	--	--	--	--	--	--	--	--	--	--	--	--	--
TRINITY_DN10116_c0_g1_i2	127.2312255	173.5064619	80.95598917	0.466587747	-1.099779673	1.84E-06	1.69E-05	Down	6.967912	6.842878	7.64174	2.194529	3.102111	2.781623	PIM97452.1	hypothetical protein CDL12_30078 [Handroanthus impetiginosus]	O65695|SAU50_ARATH	Auxin-responsive protein SAUR50 OS=Arabidopsis thaliana OX=3702 GN=SAUR50 PE=1 SV=1	sind:105166021	K14488	SAUR	SAUR family protein	ko04075	Plant hormone signal transduction	--	--	--	--	--	S	ENOG410YQII	auxin-responsive protein	Biological Process: auxin-activated signaling pathway (GO:0009734);|Biological Process: regulation of growth (GO:0040008);	--	--
TRINITY_DN10132_c0_g1_i1	5.305323052	10.6106461	0	0	#NAME?	0.000631501	0.003472107	Down	0.8239897	3.287345	2.206843	0	0	0	--	--	--	--	--	--	--	--	--	--	--	--	--	--	--	--	--	--	--	--	--
TRINITY_DN10134_c0_g1_i1	34.93119798	54.95640248	14.90599347	0.271233065	-1.882395033	3.34E-05	0.000245281	Down	6.974327	5.817638	6.743232	1.277295	1.294076	1.68609	--	--	--	--	--	--	--	--	--	--	--	--	--	--	--	--	--	--	--	--	--
TRINITY_DN10139_c0_g1_i1	275.2524541	0	550.5049081	Inf	Inf	4.36E-178	2.61E-175	Up	0	0	0	7.27722	8.677736	8.693533	XP_026383234.1	uncharacterized protein LOC113278679 [Papaver somniferum]	--	--	--	--	--	--	--	--	--	--	--	--	--	S	ENOG410YBST	Mariner sub-class	--	--	--
TRINITY_DN10144_c0_g1_i2	91.00425591	54.78257964	127.2259322	2.322379359	1.215603655	6.47E-06	5.41E-05	Up	9.563901	14.42764	9.603259	21.51817	18.93391	22.31871	--	--	--	--	--	--	--	--	--	--	--	--	--	--	--	--	--	--	--	--	--
TRINITY_DN10148_c0_g1_i1	9.563338047	19.12667609	0	0	#NAME?	1.14E-06	1.09E-05	Down	1.220496	1.255228	1.981348	0	0	0	KHN23468.1	Transposon TX1 putative 149 kDa protein, partial [Glycine soja]	--	--	--	--	--	--	--	--	KOG1075	FOG: Reverse transcriptase	[R]	POORLY CHARACTERIZED	General function prediction only	S	ENOG4111K5V	Reverse transcriptase (RNA-dependent DNA polymerase)	--	--	--
TRINITY_DN10153_c0_g2_i1	53.16965491	34.12053725	72.21877256	2.116577826	1.081733537	0.00211591	0.0101092	Up	2.662446	3.227632	2.668483	6.126886	3.452719	5.09153	--	--	--	--	--	--	--	--	--	--	--	--	--	--	--	--	--	--	--	--	--
TRINITY_DN10157_c0_g1_i1	8.11568894	16.23137788	0	0	#NAME?	1.20E-05	9.57E-05	Down	1.160973	1.943419	1.080692	0	0	0	XP_022889475.1	uncharacterized protein LOC111404988 [Olea europaea var. sylvestris]	--	--	--	--	--	--	--	--	--	--	--	--	--	--	--	--	--	--	--
TRINITY_DN10158_c0_g1_i1	7.641012334	15.28202467	0	0	#NAME?	5.62E-05	0.000393778	Down	4.24785	2.488723	1.319755	0	3.84E-76	0	EPS59181.1	hypothetical protein M569_15629, partial [Genlisea aurea]	--	--	--	--	--	--	--	--	--	--	--	--	--	S	ENOG410YHE3	NA	--	--	--
TRINITY_DN10166_c0_g1_i1	16.52817152	25.6752343	7.381108746	0.287479704	-1.798467992	0.008655624	0.033789539	Down	4.263753	2.857241	2.288534	0.861244	0.860293	0.4214804	--	--	--	--	--	--	--	--	--	--	--	--	--	--	--	--	--	--	--	--	--
TRINITY_DN10170_c0_g1_i1	8.773391213	3.41482296	14.13195947	4.138416437	2.049078827	0.030328043	0.095041827	Up	0	1.214969	0.6459107	2.596241	1.511155	1.99827	EOY08513.1	Uncharacterized protein TCM_023017 [Theobroma cacao]	--	--	--	--	--	--	--	--	KOG0017	FOG: Transposon-encoded proteins with TYA, reverse transcriptase, integrase domains in various combinations	[R]	POORLY CHARACTERIZED	General function prediction only	S	ENOG410YIHT	Retrotransposon protein	--	--	--
TRINITY_DN10176_c0_g1_i1	16.95343228	31.59213448	2.31473008	0.073269189	-3.770649538	6.93E-07	6.81E-06	Down	5.841124	5.244561	6.560246	0	0	1.095948	XP_020551503.1	potassium channel SKOR-like [Sesamum indicum]	--	--	--	--	--	--	--	--	--	--	--	--	--	U	ENOG410XPSE	Potassium voltage-gated channel, subfamily H (Eag-related), member	--	--	--
TRINITY_DN10184_c0_g1_i3	58.77557436	36.31868687	81.23246186	2.236657458	1.161344326	0.000473118	0.002689238	Up	2.88829	3.81905	2.741169	5.72244	6.027581	5.267796	--	--	--	--	--	--	--	--	--	--	--	--	--	--	--	--	--	--	--	--	--
TRINITY_DN10190_c1_g1_i2	47.90517129	17.93748423	77.87285834	4.341347836	2.118143018	3.63E-08	4.27E-07	Up	1.15308	0.2677085	0.6407604	2.514884	2.519227	2.177818	XP_019197536.1	PREDICTED: uncharacterized protein LOC109191356 isoform X1 [Ipomoea nil]	--	--	--	--	--	--	--	--	--	--	--	--	--	S	ENOG410YBST	Mariner sub-class	--	--	--
TRINITY_DN10190_c1_g2_i1	68.94898947	44.72190018	93.17607876	2.083455273	1.058978129	0.000810149	0.004334129	Up	4.417654	5.279826	5.716652	7.285045	8.313592	10.44568	--	--	--	--	--	--	--	--	--	--	--	--	--	--	--	--	--	--	--	--	--
TRINITY_DN10196_c0_g1_i1	677.6831423	117.6567206	1237.709564	10.51966736	3.395017182	6.21E-157	3.13E-154	Up	11.76437	14.3807	11.36901	100.6654	101.3672	116.5835	EYU43991.1	hypothetical protein MIMGU_mgv1a015249mg [Erythranthe guttata]	O24248|PRU1_PRUAV	Major allergen Pru av 1 OS=Prunus avium OX=42229 GN=PRUA1 PE=1 SV=1	--	--	--	--	--	--	--	--	--	--	--	S	ENOG410YZ38	Pathogenesis-related protein	Biological Process: defense response (GO:0006952);|Biological Process: response to biotic stimulus (GO:0009607);	PF00407.18	Pathogenesis-related protein Bet v I family
TRINITY_DN10203_c0_g1_i1	152.1479148	61.56577484	242.7300547	3.942613495	1.979152286	1.12E-18	3.35E-17	Up	6.917205	9.827293	14.31534	33.57608	31.21677	33.60663	--	--	--	--	--	--	--	--	--	--	--	--	--	--	--	--	--	--	--	--	--
TRINITY_DN10212_c0_g2_i1	8.970290894	14.1923733	3.748208493	0.264100191	-1.920842752	0.041248744	0.121608381	Down	1.450047	1.639923	1.091972	0.495211	0	0.3419999	XP_018860397.1	PREDICTED: uncharacterized protein LOC109022054 [Juglans regia]	Q94HW2|POLR1_ARATH	Retrovirus-related Pol polyprotein from transposon RE1 OS=Arabidopsis thaliana OX=3702 GN=RE1 PE=2 SV=1	--	--	--	--	--	--	KOG0017	FOG: Transposon-encoded proteins with TYA, reverse transcriptase, integrase domains in various combinations	[R]	POORLY CHARACTERIZED	General function prediction only	S	ENOG410ZK3M	NA	Cellular Component: retrotransposon nucleocapsid (GO:0000943);|Molecular Function: nucleic acid binding (GO:0003676);|Molecular Function: RNA-directed DNA polymerase activity (GO:0003964);|Molecular Function: aspartic-type endopeptidase activity (GO:0004190);|Molecular Function: endonuclease activity (GO:0004519);|Biological Process: DNA recombination (GO:0006310);|Biological Process: DNA integra…	--	--
TRINITY_DN10221_c0_g1_i1	14.30095127	28.60190254	0	0	#NAME?	0.002326801	0.010959892	Down	3.204095	4.229672	1.70E-48	3.26E-56	1.45E-61	2.45E-61	NP_001345198.1	putative aquaporin PIP1 [Glycine max]	P25794|PIP2_PEA	Probable aquaporin PIP-type 7a OS=Pisum sativum OX=3888 GN=TRG-31 PE=2 SV=2	gmx:100780145	K09872	PIP	aquaporin PIP	--	--	KOG0223	Aquaporin (major intrinsic protein family)	[G]	METABOLISM	Carbohydrate transport and metabolism	G	COG0580	Channel that permits osmotically driven movement of water in both directions. It is involved in the osmoregulation and in the maintenance of cell turgor during volume expansion in rapidly growing cells. It mediates rapid entry or exit of water in response to abrupt changes in osmolarity (By similarity)	Cellular Component: plasma membrane (GO:0005886);|Molecular Function: channel activity (GO:0015267);|Cellular Component: integral component of membrane (GO:0016021);	PF00230.19	Major intrinsic protein
TRINITY_DN10236_c0_g1_i1	9.609849807	17.03046635	2.18923326	0.128548051	-2.959620357	0.021556352	0.071917352	Down	0.5128884	4.383281	3.908474	0.5331749	0.5238886	0	--	--	--	--	--	--	--	--	--	--	--	--	--	--	--	--	--	--	--	--	--
TRINITY_DN10237_c0_g1_i1	11.94823702	23.89647405	0	0	#NAME?	3.74E-08	4.37E-07	Down	1.807141	2.404005	2.744618	0	0	0	--	--	--	--	--	--	--	--	--	--	--	--	--	--	--	--	--	--	--	--	--
TRINITY_DN10249_c0_g1_i1	143.9072147	34.67474261	253.1396868	7.300405649	2.86797663	1.72E-23	6.93E-22	Up	1.832842	1.25358	3.192837	13.70941	10.05489	13.31669	KZV27092.1	hypothetical protein F511_36998 [Dorcoceras hygrometricum]	P86352|LECA_SPAPA	Seed lectin alpha chain OS=Spatholobus parviflorus OX=132465 PE=1 SV=1	--	--	--	--	--	--	--	--	--	--	--	S	ENOG41122PY	L-type lectin-domain containing receptor kinase	Molecular Function: carbohydrate binding (GO:0030246);|Biological Process: killing of cells of other organism (GO:0031640);|Molecular Function: metal ion binding (GO:0046872);|Biological Process: defense response to fungus (GO:0050832);	PF00139.18	Legume lectin domain
TRINITY_DN10249_c0_g2_i1	894.2940855	386.0302461	1402.557925	3.633285057	1.86127456	1.97E-73	3.53E-71	Up	22.21387	25.85802	26.08888	73.16917	75.85537	68.23326	KZV27092.1	hypothetical protein F511_36998 [Dorcoceras hygrometricum]	P81371|LECS_VATMA	Seed lectin OS=Vatairea macrocarpa OX=77050 PE=1 SV=1	--	--	--	--	--	--	--	--	--	--	--	--	--	--	Molecular Function: carbohydrate binding (GO:0030246);|Molecular Function: metal ion binding (GO:0046872);	PF00139.18	Legume lectin domain
TRINITY_DN10250_c0_g1_i2	26.864211	51.48680858	2.241613431	0.043537626	-4.521593437	1.07E-08	1.35E-07	Down	4.802739	2.542379	2.770217	0.2525086	0	0.129188	XP_015162527.1	PREDICTED: protein TSS isoform X2 [Solanum tuberosum]	F4JKH6|TSS_ARATH	Protein TSS OS=Arabidopsis thaliana OX=3702 GN=TSS PE=1 SV=1	sot:102597930	K03255	TIF31, CLU1	protein TIF31	--	--	KOG1839	Uncharacterized protein CLU1/cluA/TIF31 involved in mitochondrial morphology/distribution, also found associated with eIF-3	[R]	POORLY CHARACTERIZED	General function prediction only	S	ENOG410XQUQ	Involved in proper cytoplasmic distribution of mitochondria (By similarity)	Biological Process: cell cycle (GO:0007049);|Biological Process: multicellular organism development (GO:0007275);|Biological Process: response to abscisic acid (GO:0009737);	--	--
TRINITY_DN10260_c0_g1_i1	8.758250619	17.51650124	0	0	#NAME?	0.004339255	0.018791433	Down	3.788699	4.157696	0	0	0	0	ACU15064.1	unknown [Glycine max]	Q8LD26|DRMH3_ARATH	Dormancy-associated protein homolog 3 OS=Arabidopsis thaliana OX=3702 GN=At1g56220 PE=1 SV=1	--	--	--	--	--	--	--	--	--	--	--	S	ENOG410YZ0W	Dormancy auxin associated	--	--	--
TRINITY_DN10286_c0_g1_i1	84.36509151	168.730183	0	0	#NAME?	1.19E-52	1.40E-50	Down	7.843942	7.344928	7.247906	0	0	0	XP_012831975.1	PREDICTED: WAT1-related protein At2g37460-like [Erythranthe guttata]	Q9ZUS1|WTR13_ARATH	WAT1-related protein At2g37460 OS=Arabidopsis thaliana OX=3702 GN=At2g37460 PE=2 SV=1	--	--	--	--	--	--	--	--	--	--	--	S	ENOG410YBPN	Auxin-induced protein	Cellular Component: plasma membrane (GO:0005886);|Cellular Component: integral component of membrane (GO:0016021);|Molecular Function: transmembrane transporter activity (GO:0022857);	PF00892.19	EamA-like transporter family
TRINITY_DN10293_c0_g1_i1	6.489754528	0	12.97950906	Inf	Inf	4.42E-05	0.000316303	Up	0	0	0	1.462389	2.921606	2.193007	--	--	--	--	--	--	--	--	--	--	--	--	--	--	--	--	--	--	--	--	--
TRINITY_DN10296_c0_g1_i1	19.62462472	2.391659921	36.85758952	15.41088229	3.945877555	1.04E-07	1.14E-06	Up	0.3190588	0.7843852	0.25329	7.757621	3.520402	5.841778	--	--	--	--	--	--	--	--	--	--	--	--	--	--	--	--	--	--	--	--	--
TRINITY_DN10298_c0_g1_i1	17.88396473	8.132529875	27.63539959	3.398130718	1.764741351	0.023017606	0.075922201	Up	2.370157	0.9304539	0.3652135	1.33679	4.042818	4.686902	--	--	--	--	--	--	--	--	--	--	--	--	--	--	--	--	--	--	--	--	--
TRINITY_DN10299_c0_g1_i1	15.22151667	28.12830327	2.31473008	0.082291849	-3.603106654	6.47E-06	5.42E-05	Down	6.224247	3.926566	3.817128	0	0	0.9676655	--	--	--	--	--	--	--	--	--	--	--	--	--	--	--	--	--	--	--	--	--
TRINITY_DN10314_c0_g1_i1	26.67621305	51.83282582	1.519600276	0.029317334	-5.092102265	2.93E-13	5.92E-12	Down	2.759779	1.988431	2.291246	0	0.03941563	0.1289159	XP_011089981.1	agmatine coumaroyltransferase-2 [Sesamum indicum]	Q7XPK7|AHT1_ORYSJ	Agmatine hydroxycinnamoyltransferase 1 OS=Oryza sativa subsp. japonica OX=39947 GN=AHT1 PE=1 SV=1	sind:105170772	K13065	E2.3.1.133, HCT	shikimate O-hydroxycinnamoyltransferase	ko00940|ko00945|ko00941	Phenylpropanoid biosynthesis|Stilbenoid, diarylheptanoid and gingerol biosynthesis|Flavonoid biosynthesis	--	--	--	--	--	S	ENOG410XTI7	Transferase family	Molecular Function: hydroxycinnamoyltransferase activity (GO:0050734);	PF02458.14	Transferase family
TRINITY_DN10328_c0_g1_i1	10.92935646	21.85871293	0	0	#NAME?	0.007098946	0.02859548	Down	1.938457	3.494526	0	0	0	0	KHN38354.1	Oxygen-evolving enhancer protein 2, chloroplastic [Glycine soja]	P16059|PSBP_PEA	Oxygen-evolving enhancer protein 2, chloroplastic OS=Pisum sativum OX=3888 GN=PSBP PE=1 SV=1	gmx:100813388	K02717	psbP	photosystem II oxygen-evolving enhancer protein 2	ko00195	Photosynthesis	--	--	--	--	--	S	ENOG4110ARY	Oxygen-evolving enhancer protein 2	Molecular Function: calcium ion binding (GO:0005509);|Cellular Component: chloroplast thylakoid membrane (GO:0009535);|Cellular Component: photosystem II oxygen evolving complex (GO:0009654);|Biological Process: photosynthesis (GO:0015979);|Cellular Component: extrinsic component of membrane (GO:0019898);	PF01789.15	PsbP
TRINITY_DN10333_c0_g1_i1	9.337815237	4.160699294	14.51493118	3.48857972	1.802639802	0.040725718	0.120379143	Up	1.570828	0	0.5921068	1.684335	2.07769	2.243245	XP_011078802.1	fatty acyl-CoA reductase 2 [Sesamum indicum]	--	--	sind:105162476	K13356	FAR	alcohol-forming fatty acyl-CoA reductase	ko00073|ko04146	Cutin, suberine and wax biosynthesis|Peroxisome	--	--	--	--	--	S	ENOG410XS7R	fatty-acyl-CoA reductase (alcohol-forming) activity	--	--	--
TRINITY_DN10341_c0_g2_i1	11.73763081	0.651223126	22.8240385	35.04795452	5.131258343	0.001133	0.005829114	Up	0.3155394	1.83E-40	6.71E-08	0.5074216	3.634832	4.300234	PIN20308.1	hypothetical protein CDL12_06988 [Handroanthus impetiginosus]	--	--	--	--	--	--	--	--	--	--	--	--	--	S	ENOG4111CVP	NA	--	--	--
TRINITY_DN10343_c0_g1_i1	6.208893311	11.64620993	0.771576693	0.066251313	-3.915907154	0.003868133	0.016996047	Down	1.248733	2.198382	0.8982	0	6.88E-68	0.1849534	KZV21584.1	peroxidase 64 [Dorcoceras hygrometricum]	--	--	--	--	--	--	--	--	--	--	--	--	--	S	ENOG410YP2B	Retroviral aspartyl protease	--	PF08284.10,PF13975.5	Retroviral aspartyl protease|gag-polyprotein putative aspartyl protease
TRINITY_DN10343_c0_g3_i1	3.676923539	7.353847077	0	0	#NAME?	0.021378267	0.07147556	Down	2.626299	1.856631	4.37E-13	0	2.55E-67	5.79E-97	--	--	--	--	--	--	--	--	--	--	--	--	--	--	--	--	--	--	--	--	--
TRINITY_DN10347_c0_g1_i1	7.06238193	14.12476386	0	0	#NAME?	5.40E-05	0.000380147	Down	1.13251	2.63086	1.352029	0	0	0	KYP47726.1	Transposon TX1 uncharacterized [Cajanus cajan]	P92555|M1250_ARATH	Uncharacterized mitochondrial protein AtMg01250 OS=Arabidopsis thaliana OX=3702 GN=AtMg01250 PE=4 SV=1	--	--	--	--	--	--	KOG1075	FOG: Reverse transcriptase	[R]	POORLY CHARACTERIZED	General function prediction only	S	ENOG410Y65V	Retrotransposon protein	Cellular Component: mitochondrion (GO:0005739);	PF00078.26	Reverse transcriptase (RNA-dependent DNA polymerase)
TRINITY_DN10351_c0_g1_i1	3.159141626	6.318283252	0	0	#NAME?	0.015797418	0.055726778	Down	1.454829	1.858309	0.7523098	0	0	0	XP_023920489.1	receptor-like protein EIX2 [Quercus suber]	--	--	--	--	--	--	--	--	--	--	--	--	--	T	ENOG41102Z7	receptor protein kinase	--	PF12799.6,PF13855.5	Leucine Rich repeats (2 copies)|Leucine rich repeat
TRINITY_DN10352_c0_g1_i1	4.09308986	8.186179719	0	0	#NAME?	0.003876702	0.017023813	Down	1.343844	1.638491	1.284702	0	0	0	--	--	--	--	--	--	--	--	--	--	--	--	--	--	--	--	--	--	--	--	--
TRINITY_DN10354_c1_g1_i1	8.123956802	13.98802101	2.259892593	0.161559136	-2.629865756	0.009843354	0.037579426	Down	1.659563	2.460008	2.575092	0.3611832	0	0.3875481	--	--	--	--	--	--	--	--	--	--	--	--	--	--	--	--	--	--	--	--	--
TRINITY_DN10355_c0_g1_i1	18.2143402	26.74584679	9.682833612	0.362031297	-1.465813672	0.01781406	0.061535166	Down	2.871182	4.145048	3.878107	1.18427	0.8001471	1.165647	--	--	--	--	--	--	--	--	--	--	--	--	--	--	--	--	--	--	--	--	--
TRINITY_DN10366_c0_g1_i1	13.0501842	23.51761552	2.582752871	0.109822055	-3.186760279	0.001124562	0.005790953	Down	3.241522	5.591253	1.929929	1.66E-53	0.6260948	0.3269732	--	--	--	--	--	--	--	--	--	--	--	--	--	--	--	--	--	--	--	--	--
TRINITY_DN10371_c0_g1_i1	15.56649286	25.33722195	5.795763768	0.228745037	-2.128187654	0.00288782	0.013230401	Down	3.830252	3.654744	3.521654	2.96E-94	2.052673	0	--	--	--	--	--	--	--	--	--	--	--	--	--	--	--	--	--	--	--	--	--
TRINITY_DN10379_c0_g1_i1	11.05689532	16.80414959	5.309641042	0.315972017	-1.662131298	0.037249883	0.112090418	Down	1.549519	4.558407	3.591264	0.8040918	0	1.580639	--	--	--	--	--	--	--	--	--	--	--	--	--	--	--	--	--	--	--	--	--
TRINITY_DN10380_c0_g1_i1	8.573787565	13.33679789	3.810777245	0.285734048	-1.807255138	0.049729165	0.141093566	Down	0.8536192	1.482473	1.53065	0.00011104	0.1524526	0.7593445	XP_011090870.1	uncharacterized protein LOC105171448 [Sesamum indicum]	--	--	--	--	--	--	--	--	--	--	--	--	--	--	--	--	--	--	--
TRINITY_DN10388_c0_g1_i1	15.04065151	0.624179352	29.45712366	47.19336448	5.560512122	9.16E-07	8.84E-06	Up	0	0.151941	0	0.9489338	2.711395	2.848349	--	--	--	--	--	--	--	--	--	--	--	--	--	--	--	--	--	--	--	--	--
TRINITY_DN10390_c0_g1_i1	35.74302858	49.86295465	21.6231025	0.433650646	-1.205394836	0.006156784	0.025293594	Down	6.604121	5.966417	5.181124	2.846811	1.149955	2.199472	--	--	--	--	--	--	--	--	--	--	--	--	--	--	--	--	--	--	--	--	--
TRINITY_DN10391_c0_g1_i1	6.017624636	1.740436795	10.29481248	5.915074023	2.564396223	0.029715838	0.093497679	Up	0	0.7868756	0.2398557	1.777929	2.161811	0.7514695	KYP57718.1	Retrovirus-related Pol polyprotein from transposon TNT 1-94 [Cajanus cajan]	P10978|POLX_TOBAC	Retrovirus-related Pol polyprotein from transposon TNT 1-94 OS=Nicotiana tabacum OX=4097 PE=2 SV=1	--	--	--	--	--	--	KOG0017	FOG: Transposon-encoded proteins with TYA, reverse transcriptase, integrase domains in various combinations	[R]	POORLY CHARACTERIZED	General function prediction only	S	ENOG410XS4D	Retrotransposon protein	Cellular Component: retrotransposon nucleocapsid (GO:0000943);|Molecular Function: nucleic acid binding (GO:0003676);|Molecular Function: RNA-directed DNA polymerase activity (GO:0003964);|Molecular Function: aspartic-type endopeptidase activity (GO:0004190);|Molecular Function: endonuclease activity (GO:0004519);|Molecular Function: zinc ion binding (GO:0008270);|Biological Process: DNA integrat…	--	--
TRINITY_DN10403_c0_g1_i1	18.85171998	2.184627732	35.51881222	16.25851934	4.023123972	1.52E-08	1.87E-07	Up	0	1.06136	0	3.767582	6.681549	4.256909	--	--	--	--	--	--	--	--	--	--	--	--	--	--	--	S	ENOG410Z97W	NA	--	PF17440.1	Thiol-activated cytolysin beta sandwich domain
TRINITY_DN10407_c0_g1_i1	12.16179532	22.85355391	1.470036737	0.064324207	-3.958494418	0.047318395	0.135549913	Down	1.07E-80	8.028979	4.120964	0.6580409	0	0	--	--	--	--	--	--	--	--	--	--	--	--	--	--	--	--	--	--	--	--	--
TRINITY_DN10409_c0_g1_i1	6.605062769	0	13.21012554	Inf	Inf	0.004694898	0.020093862	Up	0	0	0	2.380177	0	3.161742	--	--	--	--	--	--	--	--	--	--	--	--	--	--	--	--	--	--	--	--	--
TRINITY_DN10427_c0_g1_i1	162.3753742	319.971031	4.779717395	0.014937969	-6.064872164	3.45E-81	7.16E-79	Down	48.33478	46.13317	41.70592	0	1.291017	0.3406431	--	--	--	--	--	--	--	--	--	--	--	--	--	--	--	--	--	--	--	--	--
TRINITY_DN10430_c0_g1_i1	16.01576692	23.59254645	8.438987392	0.357697182	-1.483189341	0.03288365	0.101619412	Down	4.022646	5.637417	2.711551	1.012661	1.986904	0.497046	--	--	--	--	--	--	--	--	--	--	--	--	--	--	--	--	--	--	--	--	--
TRINITY_DN10436_c0_g1_i1	8.888276774	17.40904436	0.367509184	0.021110245	-5.565912896	2.85E-05	0.000211778	Down	1.597922	2.256432	1.874443	0.1203283	0	0	--	--	--	--	--	--	--	--	--	--	--	--	--	--	--	--	--	--	--	--	--
TRINITY_DN10436_c0_g2_i1	18.39814696	35.70958821	1.086705707	0.030431762	-5.038278299	2.79E-09	3.78E-08	Down	2.691641	2.482668	2.252086	0	0.1964295	0	--	--	--	--	--	--	--	--	--	--	--	--	--	--	--	--	--	--	--	--	--
TRINITY_DN10440_c0_g1_i1	9.265833651	2.765158638	15.76650866	5.701845979	2.511429069	0.008806928	0.034274083	Up	0.2730176	0.1315742	0.4143738	0.9019902	0.8510781	1.907011	--	--	--	--	--	--	--	--	--	--	--	--	--	--	--	--	--	--	--	--	--
TRINITY_DN10450_c0_g1_i1	14.02198967	20.92316212	7.12081722	0.34033179	-1.554986176	0.031850803	0.099014074	Down	1.931435	2.33391	1.583791	0.3903767	0.3825119	0.7796718	--	--	--	--	--	--	--	--	--	--	--	--	--	--	--	--	--	--	--	--	--
TRINITY_DN10454_c0_g1_i1	4.845603165	0.738117137	8.953089193	12.12963193	3.600463868	0.018577861	0.063762864	Up	0	1.13E-49	0.4411708	1.568883	1.056004	1.660612	--	--	--	--	sind:105159745	K06617	E2.4.1.82	raffinose synthase	ko00052	Galactose metabolism	--	--	--	--	--	--	--	--	--	--	--
TRINITY_DN10462_c0_g1_i1	167.8826645	51.2669379	284.4983911	5.549354083	2.472319859	1.28E-21	4.63E-20	Up	9.755552	9.430069	9.847957	37.23342	51.19522	41.74783	--	--	--	--	--	--	--	--	--	--	--	--	--	--	--	--	--	--	--	--	--
TRINITY_DN10466_c0_g1_i2	12.69253714	25.38507429	0	0	#NAME?	0.000102682	0.000679255	Down	1.027892	4.107286	2.017201	0	0	0	--	--	--	--	--	--	--	--	--	--	--	--	--	--	--	--	--	--	--	--	--
TRINITY_DN10468_c0_g1_i1	33.48149606	66.96299212	0	0	#NAME?	1.86E-21	6.73E-20	Down	11.23853	14.11061	9.873502	0	0	0	--	--	--	--	--	--	--	--	--	--	--	--	--	--	--	--	--	--	--	--	--
TRINITY_DN10470_c0_g1_i1	18.81888104	29.29665175	8.341110329	0.284712069	-1.812424445	0.003203804	0.014454851	Down	2.774586	3.727383	3.122346	0.8271562	0	1.428584	--	--	--	--	--	--	--	--	--	--	--	--	--	--	--	--	--	--	--	--	--
TRINITY_DN10475_c0_g1_i1	7.853260612	14.16336784	1.543153387	0.108953845	-3.198210982	0.002847218	0.013077384	Down	0.9720204	0.8063981	1.801018	0	0	0.2849175	BAV56707.1	transposase [Ipomoea nil]	--	--	--	--	--	--	--	--	--	--	--	--	--	S	ENOG410Z2X5	CACTA, En Spm sub-class	--	PF13960.5,PF13963.5	Domain of unknown function (DUF4218)|Transposase-associated domain
TRINITY_DN10482_c0_g1_i1	19.79310819	0	39.58621637	Inf	Inf	2.90E-14	6.28E-13	Up	0	0	0	2.521823	2.842861	4.172865	XP_012843198.1	PREDICTED: pathogenesis-related protein STH-2-like [Erythranthe guttata]	Q40280|MAL12_MALDO	Major allergen Mal d 1 OS=Malus domestica OX=3750 PE=1 SV=3	--	--	--	--	--	--	--	--	--	--	--	S	ENOG410YZ38	Pathogenesis-related protein	Biological Process: defense response (GO:0006952);|Biological Process: response to biotic stimulus (GO:0009607);	PF00407.18	Pathogenesis-related protein Bet v I family
TRINITY_DN10485_c0_g1_i1	33.72526061	11.88916619	55.56135503	4.673276001	2.224434244	1.92E-06	1.76E-05	Up	1.232845	0.6126644	0.9493897	4.145486	2.362269	3.994981	--	--	--	--	--	--	--	--	--	--	--	--	--	--	--	--	--	--	--	--	--
TRINITY_DN10499_c0_g1_i1	12.50972174	18.7327717	6.286671774	0.335597523	-1.575196029	0.045103722	0.130523603	Down	3.718109	1.722926	1.908572	1.30782	0.3250315	0.3549476	XP_016438238.1	PREDICTED: aquaporin NIP6-1-like isoform X2 [Nicotiana tabacum]	Q9SAI4|NIP61_ARATH	Aquaporin NIP6-1 OS=Arabidopsis thaliana OX=3702 GN=NIP6-1 PE=1 SV=1	sind:105158323	K09874	NIP	aquaporin NIP	--	--	KOG0223	Aquaporin (major intrinsic protein family)	[G]	METABOLISM	Carbohydrate transport and metabolism	G	COG0580	Channel that permits osmotically driven movement of water in both directions. It is involved in the osmoregulation and in the maintenance of cell turgor during volume expansion in rapidly growing cells. It mediates rapid entry or exit of water in response to abrupt changes in osmolarity (By similarity)	Cellular Component: plasma membrane (GO:0005886);|Biological Process: water transport (GO:0006833);|Molecular Function: glycerol transmembrane transporter activity (GO:0015168);|Molecular Function: urea transmembrane transporter activity (GO:0015204);|Molecular Function: channel activity (GO:0015267);|Cellular Component: integral component of membrane (GO:0016021);|Biological Process: borate tran…	PF00230.19	Major intrinsic protein
TRINITY_DN10501_c0_g1_i2	44.65536636	70.65161612	18.6591166	0.264100351	-1.920841877	1.53E-06	1.42E-05	Down	2.526709	2.812164	3.109966	0.3613945	0.6482703	0.7992624	--	--	--	--	--	--	--	--	--	--	--	--	--	--	--	--	--	--	--	--	--
TRINITY_DN10503_c0_g1_i1	16.2578611	32.51572221	0	0	#NAME?	1.18E-10	1.87E-09	Down	7.917173	8.5084	3.992412	0	0	0	--	--	--	--	--	--	--	--	--	--	--	--	--	--	--	--	--	--	--	--	--
TRINITY_DN10506_c0_g1_i1	31.59601408	63.19202816	0	0	#NAME?	1.99E-20	6.70E-19	Down	11.79463	8.157174	11.24922	0	0	0	--	--	--	--	--	--	--	--	--	--	--	--	--	--	--	--	--	--	--	--	--
TRINITY_DN10507_c0_g1_i2	8.101186211	16.20237242	0	0	#NAME?	9.47E-06	7.70E-05	Down	1.495618	2.167427	3.172886	0	0	0	--	--	--	--	--	--	--	--	--	--	--	--	--	--	--	--	--	--	--	--	--
TRINITY_DN10527_c0_g2_i1	5.926060509	11.85212102	0	0	#NAME?	0.001059918	0.005501128	Down	2.162796	1.679129	0.327742	0	6.66E-98	0	PIN26155.1	Tripeptidyl-peptidase II [Handroanthus impetiginosus]	--	--	--	--	--	--	--	--	--	--	--	--	--	--	--	--	--	--	--
TRINITY_DN10535_c0_g1_i1	12.49143407	2.724592978	22.25827516	8.169394601	3.03022917	0.000308839	0.001837609	Up	0	0.2787694	0.3634945	1.40801	1.644529	1.420445	PIM97624.1	H+/oligopeptide symporter [Handroanthus impetiginosus]	Q9LQL2|PTR14_ARATH	Protein NRT1/ PTR FAMILY 7.3 OS=Arabidopsis thaliana OX=3702 GN=NPF7.3 PE=1 SV=2	sind:105167169	K14638	SLC15A3_4, PHT	solute carrier family 15 (peptide/histidine transporter), member 3/4	--	--	KOG1237	H+/oligopeptide symporter	[E]	METABOLISM	Amino acid transport and metabolism	E	COG3104	transporter	Cellular Component: plasma membrane (GO:0005886);|Biological Process: leaf senescence (GO:0010150);|Biological Process: response to nitrate (GO:0010167);|Molecular Function: nitrate transmembrane transporter activity (GO:0015112);|Molecular Function: symporter activity (GO:0015293);|Molecular Function: potassium:proton antiporter activity (GO:0015386);|Biological Process: nitrate transport (GO:00…	PF00854.20	POT family
TRINITY_DN10535_c0_g2_i1	8.299578799	0.984156182	15.61500142	15.86638553	3.987901605	0.000571456	0.003180492	Up	0	0	0.3658857	2.145862	1.284795	1.659985	XP_011085074.1	protein NRT1/ PTR FAMILY 7.3 isoform X2 [Sesamum indicum]	Q9LQL2|PTR14_ARATH	Protein NRT1/ PTR FAMILY 7.3 OS=Arabidopsis thaliana OX=3702 GN=NPF7.3 PE=1 SV=2	sind:105167169	K14638	SLC15A3_4, PHT	solute carrier family 15 (peptide/histidine transporter), member 3/4	--	--	KOG1237	H+/oligopeptide symporter	[E]	METABOLISM	Amino acid transport and metabolism	E	COG3104	transporter	Cellular Component: plasma membrane (GO:0005886);|Biological Process: leaf senescence (GO:0010150);|Biological Process: response to nitrate (GO:0010167);|Molecular Function: nitrate transmembrane transporter activity (GO:0015112);|Molecular Function: symporter activity (GO:0015293);|Molecular Function: potassium:proton antiporter activity (GO:0015386);|Biological Process: nitrate transport (GO:00…	PF00854.20	POT family
TRINITY_DN10536_c0_g1_i1	13.85602518	27.34454118	0.367509184	0.013439947	-6.21732874	2.96E-08	3.52E-07	Down	2.478018	2.863204	3.004488	0.08045938	0	0	XP_011070477.1	46 kDa FK506-binding nuclear protein [Sesamum indicum]	--	--	--	--	--	--	--	--	--	--	--	--	--	S	ENOG41116DF	NA	--	--	--
TRINITY_DN10545_c0_g1_i1	6.033421159	0.651223126	11.41561919	17.52950523	4.131713372	0.001759338	0.008599292	Up	0.2997331	0	0	2.016771	1.985411	0.9270623	XP_012853343.1	PREDICTED: scarecrow-like protein 23 [Erythranthe guttata]	Q9LDL7|PAT1_ARATH	Scarecrow-like transcription factor PAT1 OS=Arabidopsis thaliana OX=3702 GN=PAT1 PE=2 SV=1	--	--	--	--	--	--	--	--	--	--	--	S	ENOG410YBEA	GRAS domain family	Molecular Function: DNA-binding transcription factor activity (GO:0003700);|Cellular Component: nucleus (GO:0005634);|Cellular Component: cytoplasm (GO:0005737);|Biological Process: red, far-red light phototransduction (GO:0009585);|Biological Process: photomorphogenesis (GO:0009640);|Molecular Function: sequence-specific DNA binding (GO:0043565);	PF03514.13	GRAS domain family
TRINITY_DN10559_c0_g1_i1	63.5214845	127.042969	0	0	#NAME?	5.03E-40	4.04E-38	Down	19.72271	22.1205	19.86024	0	0	0	PQM38675.1	hypothetical protein Pyn_15137 [Prunus yedoensis var. nudiflora]	P83241|IP23_CAPAN	Proteinase inhibitor PSI-1.2 OS=Capsicum annuum OX=4072 PE=1 SV=1	--	--	--	--	--	--	--	--	--	--	--	S	ENOG410Z7Y9	Potato type II proteinase inhibitor family	Molecular Function: serine-type endopeptidase inhibitor activity (GO:0004867);	--	--
TRINITY_DN10587_c0_g1_i1	25.8406613	10.24334778	41.43797481	4.045354674	2.016266195	8.77E-05	0.000588543	Up	0.9678769	2.78188	0.7333664	4.543315	6.164208	3.98436	--	--	--	--	--	--	--	--	--	--	--	--	--	--	--	--	--	--	--	--	--
TRINITY_DN10588_c0_g1_i1	24.50114997	49.00229995	0	0	#NAME?	4.51E-16	1.13E-14	Down	3.88743	4.952075	5.771255	0	0	0	--	--	--	--	--	--	--	--	--	--	--	--	--	--	--	--	--	--	--	--	--
TRINITY_DN10603_c0_g2_i1	36.14206806	20.62723941	51.65689672	2.504304899	1.324410221	0.038304637	0.114563149	Up	0.5286853	5.057996	2.165428	3.779994	4.304943	7.438019	--	--	--	--	--	--	--	--	--	--	--	--	--	--	--	--	--	--	--	--	--
TRINITY_DN10612_c0_g1_i1	15.85976575	22.7875381	8.931993397	0.391968336	-1.351190979	0.037410062	0.112479328	Down	3.137029	4.572532	6.194896	0.8996261	1.815668	1.736342	--	--	--	--	--	--	--	--	--	--	--	--	--	--	--	--	--	--	--	--	--
TRINITY_DN10618_c0_g1_i1	9.912487399	0.624179352	19.20079545	30.76166391	4.943061636	7.59E-06	6.28E-05	Up	0	0.2542632	0	2.036192	2.137	1.182347	XP_011072201.1	uncharacterized protein LOC105157495 [Sesamum indicum]	--	--	--	--	--	--	--	--	--	--	--	--	--	--	--	--	--	--	--
TRINITY_DN10621_c0_g1_i1	11.58713909	23.17427819	0	0	#NAME?	5.35E-07	5.35E-06	Down	4.838826	3.926779	1.706765	0	0	0	--	--	--	--	--	--	--	--	--	--	--	--	--	--	--	--	--	--	--	--	--
TRINITY_DN10629_c0_g1_i1	41.88162237	60.68347003	23.07977471	0.380330503	-1.394674444	0.011068881	0.041391359	Down	9.86293	6.890951	4.12843	2.400156	1.680935	2.258321	--	--	--	--	--	--	--	--	--	--	--	--	--	--	--	--	--	--	--	--	--
TRINITY_DN10631_c0_g1_i1	36.82044658	18.36463279	55.27626038	3.009930065	1.589729967	0.000301933	0.001802379	Up	4.179238	1.121048	4.510534	10.29541	6.950421	7.104952	--	--	--	--	--	--	--	--	--	--	--	--	--	--	--	--	--	--	--	--	--
TRINITY_DN10634_c0_g1_i2	8.401050169	14.17997251	2.622127829	0.184917695	-2.435044812	0.01331751	0.048401867	Down	0.8518002	2.282716	2.093745	0.2875144	0.1425248	0.3245549	--	--	--	--	--	--	--	--	--	--	--	--	--	--	--	--	--	--	--	--	--
TRINITY_DN10647_c0_g1_i1	13.91149401	21.12979143	6.693196599	0.316765862	-1.65851123	0.030706979	0.096063535	Down	3.030192	0.8955737	3.325818	0.6145166	0.6126314	0.6972774	XP_022862348.1	protein phosphatase 2C 70-like [Olea europaea var. sylvestris]	P46014|P2C70_ARATH	Protein phosphatase 2C 70 OS=Arabidopsis thaliana OX=3702 GN=KAPP PE=1 SV=2	cit:102613902	K01090	E3.1.3.16	protein phosphatase	--	--	--	--	--	--	--	--	--	--	Molecular Function: protein serine/threonine phosphatase activity (GO:0004722);|Cellular Component: plasma membrane (GO:0005886);|Cellular Component: integral component of membrane (GO:0016021);|Molecular Function: metal ion binding (GO:0046872);|Molecular Function: [pyruvate kinase]-phosphatase activity (GO:0050408);	--	--
TRINITY_DN10675_c0_g1_i1	2.750296799	5.500593598	0	0	#NAME?	0.029067051	0.091863862	Down	1.199739	1.737053	0.4684353	0	0	0	--	--	--	--	--	--	--	--	--	--	--	--	--	--	--	--	--	--	--	--	--
TRINITY_DN10684_c0_g1_i1	5.627273868	11.25454774	0	0	#NAME?	0.000438353	0.002510493	Down	1.140908	2.244681	1.048968	0	0	0	--	--	--	--	--	--	--	--	--	--	--	--	--	--	--	--	--	--	--	--	--
TRINITY_DN10685_c0_g1_i1	24.48219194	48.19280719	0.771576693	0.016010204	-5.964864464	1.22E-13	2.55E-12	Down	8.42579	5.247936	7.055548	0	0	0.2975382	--	--	--	--	--	--	--	--	--	--	--	--	--	--	--	--	--	--	--	--	--
TRINITY_DN10686_c0_g1_i2	9.856034692	15.21865394	4.493415442	0.295257088	-1.759956403	0.045689328	0.131881829	Down	2.197371	0.8329344	1.426408	0.0993077	0.3919207	0.5332476	XP_009396708.1	PREDICTED: uncharacterized protein At4g06744-like [Musa acuminata subsp. malaccensis]	Q8W3M4|Y4744_ARATH	Uncharacterized protein At4g06744 OS=Arabidopsis thaliana OX=3702 GN=At4g06744 PE=2 SV=1	--	--	--	--	--	--	--	--	--	--	--	S	COG4886	leucine Rich Repeat	Cellular Component: extracellular region (GO:0005576);	--	--
TRINITY_DN10689_c0_g1_i1	19.54902688	28.70375488	10.39429887	0.362123315	-1.465447028	0.013256916	0.048224215	Down	1.924693	1.293541	2.32481	0.6612935	0.4354927	0.469033	OTG14868.1	putative zinc finger, CCHC-type [Helianthus annuus]	Q94HW2|POLR1_ARATH	Retrovirus-related Pol polyprotein from transposon RE1 OS=Arabidopsis thaliana OX=3702 GN=RE1 PE=2 SV=1	--	--	--	--	--	--	KOG0017	FOG: Transposon-encoded proteins with TYA, reverse transcriptase, integrase domains in various combinations	[R]	POORLY CHARACTERIZED	General function prediction only	L	COG2801	Retrotransposon protein	Cellular Component: retrotransposon nucleocapsid (GO:0000943);|Molecular Function: nucleic acid binding (GO:0003676);|Molecular Function: RNA-directed DNA polymerase activity (GO:0003964);|Molecular Function: aspartic-type endopeptidase activity (GO:0004190);|Molecular Function: endonuclease activity (GO:0004519);|Biological Process: DNA recombination (GO:0006310);|Biological Process: DNA integra…	PF07727.13	Reverse transcriptase (RNA-dependent DNA polymerase)
TRINITY_DN10690_c0_g1_i2	328.1006553	188.8717019	467.3296086	2.474323066	1.307033882	7.01E-19	2.13E-17	Up	28.26263	27.57584	20.00764	46.0055	53.91764	51.6871	PLY67308.1	hypothetical protein LSAT_8X142920 [Lactuca sativa]	P82353|NLTP2_PRUAR	Non-specific lipid-transfer protein 2 OS=Prunus armeniaca OX=36596 PE=1 SV=1	--	--	--	--	--	--	--	--	--	--	--	--	--	--	Biological Process: lipid transport (GO:0006869);|Molecular Function: lipid binding (GO:0008289);	--	--
TRINITY_DN10694_c0_g1_i1	10.33295075	4.405179536	16.26072197	3.691273384	1.884118591	0.024485886	0.079882695	Up	0.2213609	0.3725078	0.2230882	0.6865178	1.175043	0.6719077	--	--	--	--	--	--	--	--	--	--	--	--	--	--	--	--	--	--	--	--	--
TRINITY_DN10695_c0_g1_i1	37.55246033	62.94127788	12.16364277	0.193253826	-2.371431117	6.57E-05	0.00045326	Down	8.715599	18.91244	12.75844	2.50068	2.524977	1.242853	--	--	--	--	--	--	--	--	--	--	--	--	--	--	--	--	--	--	--	--	--
TRINITY_DN10697_c0_g1_i1	22.42777751	11.86832281	32.98723222	2.779435035	1.474791662	0.009044349	0.035056795	Up	2.777561	1.351714	1.462445	3.117155	3.161936	6.129581	PIN06019.1	hypothetical protein CDL12_21442 [Handroanthus impetiginosus]	--	--	--	--	--	--	--	--	--	--	--	--	--	--	--	--	--	--	--
TRINITY_DN10699_c0_g1_i1	10.43897744	20.87795487	0	0	#NAME?	3.79E-07	3.87E-06	Down	1.780323	2.310162	1.969787	0	0	0	XP_011073053.2	LOW QUALITY PROTEIN: protein O-linked-mannose beta-1,4-N-acetylglucosaminyltransferase 2-like [Sesamum indicum]	--	--	--	--	--	--	--	--	KOG4698	Uncharacterized conserved protein	[S]	POORLY CHARACTERIZED	Function unknown	S	ENOG410ZHQA	glycosyltransferase	--	PF04577.13	Protein of unknown function (DUF563)
TRINITY_DN10699_c0_g2_i1	7.030136017	14.06027203	0	0	#NAME?	5.56E-05	0.000389867	Down	2.219186	2.403404	1.930502	0	0	0	PIN23282.1	protein O-GlcNAc transferase [Handroanthus impetiginosus]	--	--	--	--	--	--	--	--	KOG4698	Uncharacterized conserved protein	[S]	POORLY CHARACTERIZED	Function unknown	S	ENOG410ZHQA	glycosyltransferase	--	--	--
TRINITY_DN10701_c0_g1_i2	12.48940196	24.97880393	0	0	#NAME?	2.14E-08	2.59E-07	Down	5.356876	3.708299	3.836875	0	0	0	--	--	--	--	--	--	--	--	--	--	--	--	--	--	--	--	--	--	--	--	--
TRINITY_DN10701_c1_g1_i1	10.02570987	20.05141974	0	0	#NAME?	4.15E-05	0.000298605	Down	6.173484	1.54578	4.289656	0	0	0	--	--	--	--	--	--	--	--	--	--	--	--	--	--	--	--	--	--	--	--	--
TRINITY_DN10702_c0_g1_i2	6.261344752	11.05019545	1.472494053	0.133255023	-2.907738175	0.016634036	0.058095621	Down	0.4899587	1.671197	1.409879	0	0.2463849	0.1327617	XP_011083674.1	zinc-finger homeodomain protein 5 [Sesamum indicum]	Q53N87|ZHD4_ORYSJ	Zinc-finger homeodomain protein 4 OS=Oryza sativa subsp. japonica OX=39947 GN=ZHD4 PE=2 SV=2	--	--	--	--	--	--	--	--	--	--	--	--	--	--	Molecular Function: DNA binding (GO:0003677);|Cellular Component: nucleus (GO:0005634);|Molecular Function: metal ion binding (GO:0046872);	--	--
TRINITY_DN10703_c0_g1_i1	13.32481469	19.56818713	7.081442262	0.361885453	-1.466394979	0.047621865	0.136250962	Down	2.208128	2.902491	2.128229	0.235549	0.9294762	0.9083807	--	--	--	--	--	--	--	--	--	--	--	--	--	--	--	--	--	--	--	--	--
TRINITY_DN10712_c0_g1_i1	6.560731079	11.96409712	1.15736504	0.096736513	-3.36979565	0.010914833	0.040892787	Down	3.376793	0.4717103	2.949135	0	0	0.5164323	--	--	--	--	--	--	--	--	--	--	--	--	--	--	--	--	--	--	--	--	--
TRINITY_DN10713_c0_g2_i1	6.388892492	2.013519615	10.76426537	5.34599479	2.418458432	0.034213232	0.10486307	Up	0.3454962	0.3286435	0.535186	1.724582	2.137695	1.89079	BAL46523.1	hypothetical protein [Gentiana scabra x Gentiana triflora]	--	--	--	--	--	--	--	--	KOG0017	FOG: Transposon-encoded proteins with TYA, reverse transcriptase, integrase domains in various combinations	[R]	POORLY CHARACTERIZED	General function prediction only	L	COG2801	Retrotransposon protein	--	--	--
TRINITY_DN10715_c0_g1_i1	11.02562018	4.378135762	17.67310459	4.036673495	2.0131669	0.013445738	0.048790245	Up	0.2376087	1.173694	0.546107	1.936182	3.311754	1.312591	PIN12567.1	hypothetical protein CDL12_14816 [Handroanthus impetiginosus]	--	--	--	--	--	--	--	--	--	--	--	--	--	S	ENOG4111KKZ	NA	--	--	--
TRINITY_DN10718_c0_g1_i2	8.445758009	2.558126449	14.33338957	5.603080947	2.486220335	0.04594569	0.132445081	Up	0.2040213	0.5982424	0.4751036	1.989241	0.3955857	3.209749	--	--	--	--	--	--	--	--	--	--	--	--	--	--	--	--	--	--	--	--	--
TRINITY_DN10720_c0_g2_i1	7.050075217	12.65120949	1.448940942	0.114529836	-3.126204619	0.007549337	0.030089301	Down	1.057066	2.256342	1.791474	0	0.4308949	0	--	--	--	--	--	--	--	--	--	--	--	--	--	--	--	--	--	--	--	--	--
TRINITY_DN10726_c0_g1_i1	8.648060871	15.8366329	1.45948884	0.092159037	-3.439730546	0.001329895	0.006719491	Down	1.517971	0.9370324	1.429313	0.1525365	0.1512247	1.38E-12	--	--	--	--	--	--	--	--	--	--	--	--	--	--	--	--	--	--	--	--	--
TRINITY_DN10736_c0_g1_i2	23.16067771	46.32135541	0	0	#NAME?	3.57E-15	8.38E-14	Down	2.582267	3.768713	3.494378	8.96E-19	7.93E-73	4.90E-45	XP_022852785.1	RING-H2 finger protein ATL48-like isoform X2 [Olea europaea var. sylvestris]	Q7X843|ATL48_ARATH	RING-H2 finger protein ATL48 OS=Arabidopsis thaliana OX=3702 GN=ATL48 PE=1 SV=2	--	--	--	--	--	--	KOG4431	Uncharacterized protein, induced by hypoxia	[R]	POORLY CHARACTERIZED	General function prediction only	S	ENOG41121ET	HIG1 hypoxia inducible domain family, member	Cellular Component: integral component of membrane (GO:0016021);|Biological Process: protein ubiquitination (GO:0016567);|Molecular Function: transferase activity (GO:0016740);|Molecular Function: ubiquitin protein ligase binding (GO:0031625);|Molecular Function: metal ion binding (GO:0046872);	PF04588.12	Hypoxia induced protein conserved region
TRINITY_DN10741_c0_g1_i1	17.34213439	26.11942524	8.56484353	0.327910873	-1.608624355	0.015105045	0.053668073	Down	4.532201	3.330707	2.208123	1.52476	0.2999424	0.869403	--	--	--	--	--	--	--	--	--	--	--	--	--	--	--	--	--	--	--	--	--
TRINITY_DN10744_c0_g1_i1	13.43600079	6.519115048	20.35288654	3.122032114	1.642485378	0.026282283	0.084624179	Up	0.4835354	0.588928	0.7456814	1.548348	1.779255	1.190664	XP_011090870.1	uncharacterized protein LOC105171448 [Sesamum indicum]	Q9FJ30|FBL88_ARATH	Putative F-box/LRR-repeat protein At5g41840 OS=Arabidopsis thaliana OX=3702 GN=At5g41840 PE=4 SV=1	--	--	--	--	--	--	--	--	--	--	--	--	--	--	--	--	--
TRINITY_DN10748_c0_g1_i1	7.836288838	13.39440592	2.278171756	0.170083822	-2.555682171	0.016346393	0.0573292	Down	1.940575	1.544465	0.6937682	0.1749975	0	0.3813797	XP_012835624.1	PREDICTED: probable serine/threonine-protein kinase WNK4 [Erythranthe guttata]	Q6EU49|WNK4_ORYSJ	Probable serine/threonine-protein kinase WNK4 OS=Oryza sativa subsp. japonica OX=39947 GN=WNK4 PE=2 SV=1	sind:105173068	K08867	WNK, PRKWNK	WNK lysine deficient protein kinase	--	--	KOG0584	Serine/threonine protein kinase	[R]	POORLY CHARACTERIZED	General function prediction only	T	ENOG410XQWZ	WNK lysine deficient protein kinase	Molecular Function: protein serine/threonine kinase activity (GO:0004674);|Molecular Function: ATP binding (GO:0005524);|Cellular Component: cytoplasm (GO:0005737);|Biological Process: protein phosphorylation (GO:0006468);|Biological Process: intracellular signal transduction (GO:0035556);	--	--
TRINITY_DN10751_c0_g1_i1	15.73043197	25.11162341	6.349240526	0.252840703	-1.983699361	0.01681833	0.058604013	Down	3.44113	1.168983	4.552232	0.5763133	0.5733511	0.8532203	--	--	--	--	--	--	--	--	--	--	--	--	--	--	--	--	--	--	--	--	--
TRINITY_DN10755_c0_g1_i3	62.92821248	88.30109403	37.55533093	0.425309917	-1.233413602	0.000253704	0.001540427	Down	10.05047	7.769662	5.884668	2.487928	2.684273	2.917297	--	--	--	--	--	--	--	--	--	--	--	--	--	--	--	--	--	--	--	--	--
TRINITY_DN10761_c0_g1_i1	14.71339709	2.359974558	27.06681962	11.469115	3.519682167	1.29E-05	0.000102252	Up	0.1905461	0.1835651	0.7221536	2.708476	4.013288	3.187683	--	--	--	--	--	--	--	--	--	--	--	--	--	--	--	--	--	--	--	--	--
TRINITY_DN10762_c0_g1_i1	6.702623952	13.4052479	0	0	#NAME?	0.007107534	0.028619915	Down	2.805369	2.448234	0	0	0	0	KHN33514.1	Chlorophyll a-b binding protein CP24 10A, chloroplastic [Glycine soja]	P27524|CB4A_SOLLC	Chlorophyll a-b binding protein CP24 10A, chloroplastic OS=Solanum lycopersicum OX=4081 GN=CAP10A PE=3 SV=1	gmx:100527463	K08917	LHCB6	light-harvesting complex II chlorophyll a/b binding protein 6	ko00196	Photosynthesis - antenna proteins	--	--	--	--	--	S	ENOG410ZGWX	Chlorophyll A-B binding protein	Biological Process: response to light stimulus (GO:0009416);|Cellular Component: photosystem II (GO:0009523);|Cellular Component: chloroplast thylakoid membrane (GO:0009535);|Biological Process: photosynthesis, light harvesting in photosystem I (GO:0009768);|Cellular Component: chloroplast envelope (GO:0009941);|Cellular Component: plastoglobule (GO:0010287);|Cellular Component: integral componen…	PF00504.20	Chlorophyll A-B binding protein
TRINITY_DN10773_c0_g1_i1	19.1615907	8.214344594	30.1088368	3.665397337	1.873969598	0.003154497	0.01426074	Up	0.4932712	1.442956	2.230762	3.744596	4.37853	4.424345	PIN10846.1	hypothetical protein CDL12_16554 [Handroanthus impetiginosus]	--	--	--	--	--	--	--	--	--	--	--	--	--	S	ENOG4111AVX	NA	--	PF05553.10	Cotton fibre expressed protein
TRINITY_DN10776_c0_g3_i1	21.99318716	32.31448753	11.67188678	0.361196716	-1.469143318	0.009939684	0.037870747	Down	3.510925	2.132368	2.025763	0.5578903	0.40697	1.306745	--	--	--	--	--	--	--	--	--	--	--	--	--	--	--	--	--	--	--	--	--
TRINITY_DN1077_c0_g1_i1	4.243932558	8.487865117	0	0	#NAME?	0.025372687	0.082186362	Down	3.419811	0	1.798369	0	0	0	XP_012845857.1	PREDICTED: uncharacterized protein LOC105965855 [Erythranthe guttata]	--	--	--	--	--	--	--	--	--	--	--	--	--	--	--	--	--	--	--
TRINITY_DN10789_c0_g1_i1	71.63732366	31.38550517	111.8891421	3.564994144	1.833899707	3.00E-09	4.05E-08	Up	3.031456	5.554047	2.729984	10.02501	10.97751	11.35831	XP_022869417.1	uncharacterized protein LOC111388838 [Olea europaea var. sylvestris]	--	--	--	--	--	--	--	--	--	--	--	--	--	S	ENOG410Z68U	NA	--	--	--
TRINITY_DN10794_c0_g1_i1	24.69782127	43.78915164	5.606490893	0.128033787	-2.965403525	4.50E-07	4.54E-06	Down	8.472412	9.012972	7.698132	1.010204	0.5177474	1.161304	--	--	--	--	--	--	--	--	--	--	--	--	--	--	--	--	--	--	--	--	--
TRINITY_DN10795_c0_g1_i1	980.8292908	1636.764531	324.8940504	0.198497734	-2.332805557	1.31E-79	2.65E-77	Down	239.9223	226.1211	202.8877	37.29493	33.36954	36.61513	--	--	--	--	--	--	--	--	--	--	--	--	--	--	--	--	--	--	--	--	--
TRINITY_DN1079_c0_g1_i1	2.38567838	4.771356759	0	0	#NAME?	0.047131608	0.135168377	Down	1.057225	0.3387081	0.5355328	0	0	0	--	--	--	--	--	--	--	--	--	--	--	--	--	--	--	--	--	--	--	--	--
TRINITY_DN10800_c0_g1_i1	218.6552927	304.2477758	133.0628096	0.437350147	-1.193139315	3.19E-11	5.37E-10	Down	31.52737	31.16951	33.3531	9.349041	12.50338	12.08413	XP_022868152.1	nudix hydrolase 1-like [Olea europaea var. sylvestris]	Q9CA40|NUDT1_ARATH	Nudix hydrolase 1 OS=Arabidopsis thaliana OX=3702 GN=NUDT1 PE=1 SV=1	sind:105156429	K03574	mutT, NUDT15, MTH2	8-oxo-dGTP diphosphatase	--	--	--	--	--	--	--	F	COG1051	NUDiX hydrolase	Molecular Function: NAD+ diphosphatase activity (GO:0000210);|Cellular Component: cytosol (GO:0005829);|Biological Process: dGTP catabolic process (GO:0006203);|Biological Process: cellular response to DNA damage stimulus (GO:0006974);|Molecular Function: 8-oxo-7,8-dihydroguanosine triphosphate pyrophosphatase activity (GO:0008413);|Molecular Function: dihydroneopterin triphosphate pyrophosphohyd…	PF00293.27	NUDIX domain
TRINITY_DN10801_c0_g1_i1	3.595606943	0.558128722	6.633085163	11.88450783	3.571010254	0.041776	0.122875524	Up	0	0.2132404	0.1682424	1.119641	0.9218633	0.4382373	XP_010938192.1	PREDICTED: transcription factor MYB108-like [Elaeis guineensis]	Q2QZJ8|JAMYB_ORYSJ	Transcription factor JAMYB OS=Oryza sativa subsp. japonica OX=39947 GN=JAMYB PE=2 SV=1	cic:CICLE_v10005387mg	K09422	MYBP	transcription factor MYB, plant	--	--	KOG0048	Transcription factor, Myb superfamily	[K]	INFORMATION STORAGE AND PROCESSING	Transcription	K	COG5147	Myblike DNAbinding domain containing protein	Cellular Component: nucleus (GO:0005634);|Biological Process: defense response (GO:0006952);|Molecular Function: sequence-specific DNA binding (GO:0043565);	--	--
TRINITY_DN10811_c0_g1_i2	10.90979185	21.81958371	0	0	#NAME?	7.38E-07	7.23E-06	Down	2.715718	3.119259	6.182033	0	0	0	--	--	--	--	--	--	--	--	--	--	--	--	--	--	--	--	--	--	--	--	--
TRINITY_DN10814_c0_g1_i1	11.21709968	22.43419937	0	0	#NAME?	1.38E-07	1.49E-06	Down	3.359702	1.769993	2.044504	0	0	0	--	--	--	--	--	--	--	--	--	--	--	--	--	--	--	--	--	--	--	--	--
TRINITY_DN10814_c0_g2_i1	12.28000001	0	24.56000003	Inf	Inf	4.30E-09	5.69E-08	Up	0	0	0	1.204031	1.226083	1.424938	--	--	--	--	--	--	--	--	--	--	--	--	--	--	--	--	--	--	--	--	--
TRINITY_DN10815_c0_g1_i1	15.57363844	22.69528428	8.451992606	0.372411841	-1.425029149	0.043026524	0.12577133	Down	2.334155	3.550776	1.589987	0.4542172	1.356776	0.4514585	--	--	--	--	--	--	--	--	--	--	--	--	--	--	--	--	--	--	--	--	--
TRINITY_DN10815_c1_g1_i1	28.7665917	43.60140403	13.93177938	0.319525935	-1.645995061	0.000823531	0.00439923	Down	6.157848	9.635486	7.265461	1.776277	0.9047825	3.393567	--	--	--	--	--	--	--	--	--	--	--	--	--	--	--	--	--	--	--	--	--
TRINITY_DN10817_c0_g1_i1	12.19862222	5.230190683	19.16705375	3.664695021	1.873693141	0.023750302	0.077874707	Up	0.1804262	0.5224044	0.7538529	2.129112	1.357287	0.6820009	PIN19102.1	hypothetical protein CDL12_08213 [Handroanthus impetiginosus]	O23160|MYB73_ARATH	Transcription factor MYB73 OS=Arabidopsis thaliana OX=3702 GN=MYB73 PE=1 SV=1	--	--	--	--	--	--	KOG0048	Transcription factor, Myb superfamily	[K]	INFORMATION STORAGE AND PROCESSING	Transcription	K	COG5147	Myblike DNAbinding domain containing protein	Molecular Function: DNA-binding transcription factor activity (GO:0003700);|Cellular Component: nucleus (GO:0005634);|Biological Process: regulation of transcription, DNA-templated (GO:0006355);|Biological Process: response to ethylene (GO:0009723);|Biological Process: response to abscisic acid (GO:0009737);|Biological Process: response to salicylic acid (GO:0009751);|Biological Process: response…	PF00249.30,PF13921.5	Myb-like DNA-binding domain|Myb-like DNA-binding domain
TRINITY_DN1081_c0_g1_i1	4.528199058	9.056398117	0	0	#NAME?	0.002060397	0.009883506	Down	0.9934853	1.543293	1.062968	0	0	0	AIC49126.1	LDHB, partial [synthetic construct]	P22988|LDHA_HORVU	L-lactate dehydrogenase A OS=Hordeum vulgare OX=4513 PE=1 SV=1	smo:SELMODRAFT_236713	K00016	LDH, ldh	L-lactate dehydrogenase	ko00640|ko00620|ko00270|ko00010	Propanoate metabolism|Pyruvate metabolism|Cysteine and methionine metabolism|Glycolysis / Gluconeogenesis	KOG1495	Lactate dehydrogenase	[C]	METABOLISM	Energy production and conversion	C	COG0039	Catalyzes the reversible oxidation of malate to oxaloacetate (By similarity)	Molecular Function: L-lactate dehydrogenase activity (GO:0004459);|Cellular Component: cytoplasm (GO:0005737);|Biological Process: carbohydrate metabolic process (GO:0005975);|Biological Process: carboxylic acid metabolic process (GO:0019752);	PF02866.17	lactate/malate dehydrogenase, alpha/beta C-terminal domain
TRINITY_DN10827_c0_g1_i1	31.04119136	8.831202452	53.25118026	6.029890103	2.592131709	2.40E-07	2.52E-06	Up	0.726166	1.265078	1.228977	4.520542	4.953708	5.825789	XP_011087146.1	uncharacterized protein LOC105168709 [Sesamum indicum]	F4JIJ7|BH162_ARATH	Transcription factor bHLH162 OS=Arabidopsis thaliana OX=3702 GN=BHLH162 PE=1 SV=1	--	--	--	--	--	--	--	--	--	--	--	S	ENOG410YMWG	HLH	Molecular Function: RNA polymerase II regulatory region sequence-specific DNA binding (GO:0000977);|Molecular Function: DNA-binding transcription factor activity (GO:0003700);|Biological Process: regulation of transcription, DNA-templated (GO:0006355);|Biological Process: regulation of transcription by RNA polymerase II (GO:0006357);|Molecular Function: transcription factor binding (GO:0008134);|…	--	--
TRINITY_DN10829_c1_g1_i1	8.118971357	2.703749597	13.53419312	5.005712486	2.323575429	0.042582127	0.124729334	Up	0.227116	0.653686	0.174861	1.981885	2.221558	0.2366768	AAS86319.1	gamma-curcumene synthase [Pogostemon cablin]	Q49SP7|TPSCS_POGCB	Gamma-curcumene synthase OS=Pogostemon cablin OX=28511 PE=1 SV=1	--	--	--	--	--	--	--	--	--	--	--	--	--	--	Molecular Function: magnesium ion binding (GO:0000287);|Cellular Component: cytosol (GO:0005829);|Molecular Function: sesquiterpene synthase activity (GO:0010334);|Biological Process: terpenoid biosynthetic process (GO:0016114);|Biological Process: farnesyl diphosphate metabolic process (GO:0045338);|Biological Process: sesquiterpene biosynthetic process (GO:0051762);|Molecular Function: gamma-cu…	PF03936.15	Terpene synthase family, metal binding domain
TRINITY_DN10829_c1_g2_i2	5.681175535	0.246039046	11.11631203	45.18108903	5.49764714	0.000868438	0.00460472	Up	0	0	0.1522405	1.941465	0.8765821	0.9743724	AAS86319.1	gamma-curcumene synthase [Pogostemon cablin]	Q49SP7|TPSCS_POGCB	Gamma-curcumene synthase OS=Pogostemon cablin OX=28511 PE=1 SV=1	--	--	--	--	--	--	--	--	--	--	--	S	ENOG410YBXH	synthase	Molecular Function: magnesium ion binding (GO:0000287);|Cellular Component: cytosol (GO:0005829);|Molecular Function: sesquiterpene synthase activity (GO:0010334);|Biological Process: terpenoid biosynthetic process (GO:0016114);|Biological Process: farnesyl diphosphate metabolic process (GO:0045338);|Biological Process: sesquiterpene biosynthetic process (GO:0051762);|Molecular Function: gamma-cu…	PF03936.15	Terpene synthase family, metal binding domain
TRINITY_DN10846_c0_g1_i3	38.08427025	0	76.16854051	Inf	Inf	7.22E-27	3.50E-25	Up	0	0	0	7.71677	9.020993	8.783609	--	--	--	--	--	--	--	--	--	--	--	--	--	--	--	--	--	--	--	--	--
TRINITY_DN10860_c0_g1_i1	2.823887775	5.64777555	0	0	#NAME?	0.040732971	0.120379692	Down	2.273595	0.7397202	0.29579	2.08E-56	1.39E-46	6.06E-77	GAU50532.1	hypothetical protein TSUD_369590 [Trifolium subterraneum]	--	--	--	--	--	--	--	--	KOG0017	FOG: Transposon-encoded proteins with TYA, reverse transcriptase, integrase domains in various combinations	[R]	POORLY CHARACTERIZED	General function prediction only	L	COG2801	Retrotransposon protein	--	PF00665.25	Integrase core domain
TRINITY_DN10861_c0_g1_i1	3.527420792	7.054841585	0	0	#NAME?	0.019003372	0.064990589	Down	0.2909627	2.571941	0.8821621	0	0	0	KZV39537.1	hypothetical protein F511_32705 [Dorcoceras hygrometricum]	Q9SUC3|MS5_ARATH	Protein POLLENLESS 3 OS=Arabidopsis thaliana OX=3702 GN=MS5 PE=2 SV=2	--	--	--	--	--	--	--	--	--	--	--	S	ENOG4110VSD	male sterility MS5	Cellular Component: nucleus (GO:0005634);|Biological Process: male meiotic nuclear division (GO:0007140);|Biological Process: microsporogenesis (GO:0009556);|Biological Process: cell division (GO:0051301);|Biological Process: meiotic cell cycle (GO:0051321);	--	--
TRINITY_DN10866_c0_g1_i1	6.87622594	1.85437458	11.8980773	6.416221095	2.681723856	0.020128136	0.068169549	Up	0	0.2185503	0.5135603	1.021031	1.347644	1.350109	XP_011076757.1	7-deoxyloganetic acid glucosyltransferase-like [Sesamum indicum]	U3U992|UGT8_CATRO	7-deoxyloganetic acid glucosyltransferase OS=Catharanthus roseus OX=4058 GN=UGT709C2 PE=1 SV=1	--	--	--	--	--	--	KOG1192	UDP-glucuronosyl and UDP-glucosyl transferase	[GC]	METABOLISM|METABOLISM	Carbohydrate transport and metabolism |Energy production and conversion	S	COG1819	Transferase	Molecular Function: UDP-glucosyltransferase activity (GO:0035251);|Molecular Function: 7-deoxyloganetic acid glucosyltransferase activity (GO:0102970);|Biological Process: (-)-secologanin biosynthetic process (GO:1900994);	--	--
TRINITY_DN10867_c0_g1_i1	5.827335682	10.91965299	0.735018369	0.067311513	-3.893002896	0.004953195	0.021032777	Down	1.684065	1.223873	2.593028	0.240673	0	2.81E-105	--	--	--	--	--	--	--	--	--	--	--	--	--	--	--	--	--	--	--	--	--
TRINITY_DN10870_c0_g1_i1	20.71838955	41.43677909	0	0	#NAME?	1.20E-09	1.69E-08	Down	3.734189	5.608744	8.782181	0	0	0	--	--	--	--	--	--	--	--	--	--	--	--	--	--	--	--	--	--	--	--	--
TRINITY_DN10874_c0_g1_i1	7.705521572	15.41104314	0	0	#NAME?	0.004201607	0.018265039	Down	4.148766	0.7962548	1.347251	2.75E-64	4.06E-66	1.24E-49	KYP40876.1	Putative ribonuclease H protein At1g65750 family [Cajanus cajan]	P0C2F6|RNHX1_ARATH	Putative ribonuclease H protein At1g65750 OS=Arabidopsis thaliana OX=3702 GN=At1g65750 PE=3 SV=1	--	--	--	--	--	--	KOG1075	FOG: Reverse transcriptase	[R]	POORLY CHARACTERIZED	General function prediction only	K	ENOG41128X0	calmodulin-binding transcription activator	Molecular Function: nucleic acid binding (GO:0003676);|Molecular Function: RNA-DNA hybrid ribonuclease activity (GO:0004523);|Molecular Function: metal ion binding (GO:0046872);	--	--
TRINITY_DN10875_c0_g1_i1	9.009290364	18.01858073	0	0	#NAME?	3.62E-06	3.16E-05	Down	2.934513	3.321736	1.629011	0	0	0	XP_008783284.1	uncharacterized protein LOC103702572 [Phoenix dactylifera]	--	--	--	--	--	--	--	--	--	--	--	--	--	--	--	--	--	PF08284.10,PF13975.5	Retroviral aspartyl protease|gag-polyprotein putative aspartyl protease
TRINITY_DN10877_c0_g1_i1	19.16593679	30.26812663	8.063746943	0.266410506	-1.908277116	0.009381977	0.03613713	Down	2.050502	2.724449	0.9537285	0.4786448	0.5864814	0.1171407	--	--	--	--	--	--	--	--	--	--	--	--	--	--	--	--	--	--	--	--	--
TRINITY_DN10883_c0_g2_i1	52.56634581	33.77676221	71.35592941	2.112574585	1.079002277	0.00232734	0.010961292	Up	3.453456	3.914216	3.96489	6.352484	8.01509	4.958603	EYU43990.1	hypothetical protein MIMGU_mgv1a015287mg [Erythranthe guttata]	O50001|PRU1_PRUAR	Major allergen Pru ar 1 OS=Prunus armeniaca OX=36596 PE=1 SV=1	--	--	--	--	--	--	--	--	--	--	--	S	ENOG410YZ38	Pathogenesis-related protein	Biological Process: defense response (GO:0006952);|Biological Process: response to biotic stimulus (GO:0009607);	PF00407.18	Pathogenesis-related protein Bet v I family
TRINITY_DN10884_c0_g1_i2	10.88824767	21.77649533	0	0	#NAME?	0.005390894	0.022601723	Down	5.600735	3.622797	0	0	0	0	KHN48094.1	Ferredoxin, chloroplastic [Glycine soja]	Q9ZTS2|FER_CAPAN	Ferredoxin, chloroplastic OS=Capsicum annuum OX=4072 GN=AP1 PE=1 SV=1	gmx:100305932	K02639	petF	ferredoxin	ko00195	Photosynthesis	--	--	--	--	--	C	COG0633	Ferredoxin	Molecular Function: electron transfer activity (GO:0009055);|Cellular Component: chloroplast (GO:0009507);|Molecular Function: metal ion binding (GO:0046872);|Molecular Function: 2 iron, 2 sulfur cluster binding (GO:0051537);	PF00111.26	2Fe-2S iron-sulfur cluster binding domain
TRINITY_DN10885_c0_g1_i2	14.24676008	25.49860919	2.994910962	0.117453895	-3.08983354	7.11E-05	0.000486539	Down	1.702992	3.109774	3.854265	0.5408846	0	0.3152181	--	--	--	--	--	--	--	--	--	--	--	--	--	--	--	--	--	--	--	--	--
TRINITY_DN10887_c0_g1_i1	9.26276994	3.674383892	14.85115599	4.041808483	2.015000963	0.028406761	0.090210446	Up	0.2526538	0.9707055	0.7839676	2.289509	2.024443	1.944049	XP_012840958.1	PREDICTED: uncharacterized protein LOC105961266 [Erythranthe guttata]	Q9ZUZ3|SAU32_ARATH	Auxin-responsive protein SAUR32 OS=Arabidopsis thaliana OX=3702 GN=SAUR32 PE=2 SV=1	sind:105174268	K14488	SAUR	SAUR family protein	ko04075	Plant hormone signal transduction	--	--	--	--	--	S	ENOG411175A	SAUR family	Cellular Component: nucleus (GO:0005634);|Cellular Component: cytoplasm (GO:0005737);|Biological Process: multicellular organism development (GO:0007275);|Biological Process: auxin-activated signaling pathway (GO:0009734);|Biological Process: regulation of growth (GO:0040008);|Biological Process: regulation of seedling development (GO:1900140);	PF02519.13	Auxin responsive protein
TRINITY_DN10893_c0_g1_i1	12.63993512	20.48433099	4.795539242	0.234107682	-2.094755821	0.006101108	0.0251063	Down	2.677115	2.192964	5.134418	0.5025316	0.9991084	0.498265	--	--	--	--	--	--	--	--	--	--	--	--	--	--	--	--	--	--	--	--	--
TRINITY_DN10903_c0_g1_i1	4.151818996	8.303637992	0	0	#NAME?	0.01597104	0.05622128	Down	2.641905	2.210975	0	0	0	0	KHN46622.1	Serine hydroxymethyltransferase, mitochondrial [Glycine soja]	P34899|GLYM_PEA	Serine hydroxymethyltransferase, mitochondrial OS=Pisum sativum OX=3888 PE=1 SV=1	gmx:100499635	K00600	glyA, SHMT	glycine hydroxymethyltransferase	ko00260|ko00630|ko00460|ko00670	Glycine, serine and threonine metabolism|Glyoxylate and dicarboxylate metabolism|Cyanoamino acid metabolism|One carbon pool by folate	KOG2467	Glycine/serine hydroxymethyltransferase	[E]	METABOLISM	Amino acid transport and metabolism	E	COG0112	Catalyzes the reversible interconversion of serine and glycine with tetrahydrofolate (THF) serving as the one-carbon carrier. This reaction serves as the major source of one-carbon groups required for the biosynthesis of purines, thymidylate, methionine, and other important biomolecules. Also exhibits THF- independent aldolase activity toward beta-hydroxyamino acids, producing glycine and aldehyd…	Molecular Function: glycine hydroxymethyltransferase activity (GO:0004372);|Cellular Component: mitochondrion (GO:0005739);|Biological Process: glycine biosynthetic process from serine (GO:0019264);|Molecular Function: pyridoxal phosphate binding (GO:0030170);|Biological Process: tetrahydrofolate interconversion (GO:0035999);	PF00464.18	Serine hydroxymethyltransferase
TRINITY_DN10904_c0_g2_i1	27.36261716	44.91444657	9.810787749	0.218432787	-2.194738671	0.022550764	0.074718746	Down	9.486027	5.859919	2.440359	0.391089	0.7744109	1.966746	--	--	--	--	--	--	--	--	--	--	--	--	--	--	--	--	--	--	--	--	--
TRINITY_DN10906_c0_g1_i1	14.28742938	28.57485877	0	0	#NAME?	0.0027896	0.012846536	Down	1.987278	2.844171	6.41E-76	7.01E-55	1.18E-73	7.53E-62	XP_006584499.1	serine hydroxymethyltransferase 3 isoform X1 [Glycine max]	P50433|GLYM_SOLTU	Serine hydroxymethyltransferase, mitochondrial OS=Solanum tuberosum OX=4113 PE=2 SV=1	gmx:100499634	K00600	glyA, SHMT	glycine hydroxymethyltransferase	ko00260|ko00630|ko00460|ko00670	Glycine, serine and threonine metabolism|Glyoxylate and dicarboxylate metabolism|Cyanoamino acid metabolism|One carbon pool by folate	KOG2467	Glycine/serine hydroxymethyltransferase	[E]	METABOLISM	Amino acid transport and metabolism	E	COG0112	Catalyzes the reversible interconversion of serine and glycine with tetrahydrofolate (THF) serving as the one-carbon carrier. This reaction serves as the major source of one-carbon groups required for the biosynthesis of purines, thymidylate, methionine, and other important biomolecules. Also exhibits THF- independent aldolase activity toward beta-hydroxyamino acids, producing glycine and aldehyd…	Molecular Function: glycine hydroxymethyltransferase activity (GO:0004372);|Cellular Component: mitochondrion (GO:0005739);|Biological Process: glycine biosynthetic process from serine (GO:0019264);|Molecular Function: pyridoxal phosphate binding (GO:0030170);|Biological Process: tetrahydrofolate interconversion (GO:0035999);	PF00464.18	Serine hydroxymethyltransferase
TRINITY_DN10911_c0_g1_i2	26.93601943	51.55730879	2.31473008	0.044896255	-4.477261083	5.93E-09	7.69E-08	Down	3.972404	8.705043	7.958862	0	0	0.7627937	--	--	--	--	--	--	--	--	--	--	--	--	--	--	--	--	--	--	--	--	--
TRINITY_DN10914_c0_g1_i1	21.51761524	39.39705629	3.638174202	0.092346346	-3.436801308	1.86E-07	1.97E-06	Down	3.262557	5.282417	4.71869	0.2624641	0.6561804	0	--	--	--	--	--	--	--	--	--	--	--	--	--	--	--	--	--	--	--	--	--
TRINITY_DN10919_c0_g1_i2	14.42775007	5.282719427	23.57278071	4.462243555	2.15776926	0.003566922	0.015847439	Up	0.1045251	0.7070886	0.7420821	1.958822	1.245951	2.549388	XP_022846362.1	uncharacterized protein LOC111369111 [Olea europaea var. sylvestris]	Q9FX67|HRS1_ARATH	Transcription factor HRS1 OS=Arabidopsis thaliana OX=3702 GN=HRS1 PE=2 SV=1	spen:107007236	K09955	K09955	uncharacterized protein	--	--	--	--	--	--	--	S	COG3533	Secreted protein	Molecular Function: DNA binding (GO:0003677);|Molecular Function: DNA-binding transcription factor activity (GO:0003700);|Cellular Component: nucleus (GO:0005634);|Biological Process: regulation of transcription, DNA-templated (GO:0006355);|Biological Process: negative regulation of abscisic acid-activated signaling pathway (GO:0009788);|Biological Process: cellular response to phosphate starvati…	--	--
TRINITY_DN10921_c0_g1_i1	140.2659591	215.0825056	65.44941271	0.304299099	-1.716438032	8.41E-14	1.77E-12	Down	40.06405	43.88836	35.55502	7.053204	14.10117	8.321994	--	--	--	--	--	--	--	--	--	--	--	--	--	--	--	--	--	--	--	--	--
TRINITY_DN10937_c0_g1_i2	15.73142639	23.91195762	7.550895156	0.315779046	-1.663012655	0.014633398	0.052332297	Down	2.914003	4.615787	2.593858	0	0.8191504	1.666306	--	--	--	--	--	--	--	--	--	--	--	--	--	--	--	--	--	--	--	--	--
TRINITY_DN10945_c0_g2_i1	18.40050463	36.80100926	0	0	#NAME?	0.000171144	0.001079742	Down	1.461289	12.31974	7.780223	1.79E-87	2.68E-56	7.65E-71	--	--	--	--	--	--	--	--	--	--	--	--	--	--	--	--	--	--	--	--	--
TRINITY_DN10956_c0_g1_i2	16.8468346	33.69366921	0	0	#NAME?	2.62E-11	4.45E-10	Down	2.984929	3.795076	5.506142	0	0	0	--	--	--	--	--	--	--	--	--	--	--	--	--	--	--	--	--	--	--	--	--
TRINITY_DN10963_c0_g1_i1	93.6885735	187.377147	0	0	#NAME?	3.24E-58	4.36E-56	Down	3.193729	3.479684	3.045608	0	0	0	APB87341.1	large protein [synthetic construct]	--	--	--	--	--	--	--	--	--	--	--	--	--	--	--	--	--	PF14318.5,PF00946.18	Mononegavirales mRNA-capping region V|Mononegavirales RNA dependent RNA polymerase
TRINITY_DN10964_c0_g1_i1	18.86911381	35.80928589	1.928941734	0.053867082	-4.214452278	9.04E-06	7.38E-05	Down	8.174804	9.717922	3.541252	0	0	0.98713	--	--	--	--	--	--	--	--	--	--	--	--	--	--	--	--	--	--	--	--	--
TRINITY_DN10967_c0_g1_i1	13.56468085	1.674386165	25.45497554	15.20257159	3.926243478	0.000234316	0.001432113	Up	0	0.5049233	0.4091252	4.897898	1.400494	4.772493	--	--	--	--	--	--	--	--	--	--	--	--	--	--	--	--	--	--	--	--	--
TRINITY_DN10973_c0_g1_i2	15.00908211	30.01816421	0	0	#NAME?	4.49E-10	6.67E-09	Down	3.929383	3.182118	4.517256	0	0	0	--	--	--	--	--	--	--	--	--	--	--	--	--	--	--	--	--	--	--	--	--
TRINITY_DN10974_c0_g1_i1	15.65030383	31.30060767	0	0	#NAME?	3.59E-08	4.22E-07	Down	6.755774	5.189942	2.496173	0	0	0	--	--	--	--	--	--	--	--	--	--	--	--	--	--	--	--	--	--	--	--	--
TRINITY_DN10975_c0_g1_i1	20.36213324	28.91231105	11.81195544	0.408544146	-1.291436114	0.0264841	0.08517129	Down	1.256896	1.91381	1.861011	0.7830128	0.5374372	0.3242971	XP_011084671.1	serine/threonine-protein kinase TIO [Sesamum indicum]	Q2QAV0|TIO_ARATH	Serine/threonine-protein kinase TIO OS=Arabidopsis thaliana OX=3702 GN=TIO PE=1 SV=1	--	--	--	--	--	--	--	--	--	--	--	T	ENOG410XRQ6	Serine threonine kinase	Biological Process: cytokinesis by cell plate formation (GO:0000911);|Molecular Function: protein serine/threonine kinase activity (GO:0004674);|Molecular Function: ATP binding (GO:0005524);|Cellular Component: cytoskeleton (GO:0005856);|Biological Process: male meiosis cytokinesis (GO:0007112);|Cellular Component: phragmoplast (GO:0009524);|Biological Process: embryo sac cellularization (GO:0009…	--	--
TRINITY_DN10979_c0_g2_i1	6.559185204	0	13.11837041	Inf	Inf	4.21E-05	0.000302521	Up	0.02907166	0	3.66E-53	2.072352	1.157408	2.947866	PIN21777.1	hypothetical protein CDL12_05525 [Handroanthus impetiginosus]	--	--	--	--	--	--	--	--	--	--	--	--	--	O	ENOG410YIE6	Heat shock protein	--	--	--
TRINITY_DN10994_c0_g1_i1	4.317296691	7.899575013	0.735018369	0.093045305	-3.425922831	0.032968283	0.101804713	Down	0.7350617	1.694388	0.9502999	0.2235985	0	0	XP_011071492.1	serine/threonine-protein kinase RUNKEL [Sesamum indicum]	F4JY37|RUK_ARATH	Serine/threonine-protein kinase RUNKEL OS=Arabidopsis thaliana OX=3702 GN=RUK PE=1 SV=1	sind:105156925	K17545	ULK4	serine/threonine-protein kinase ULK4	--	--	KOG0597	Serine-threonine protein kinase FUSED	[R]	POORLY CHARACTERIZED	General function prediction only	T	ENOG410XRQ6	Serine threonine kinase	Biological Process: cytokinesis by cell plate formation (GO:0000911);|Biological Process: phragmoplast assembly (GO:0000914);|Molecular Function: ATP binding (GO:0005524);|Cellular Component: spindle (GO:0005819);|Cellular Component: microtubule (GO:0005874);|Biological Process: protein phosphorylation (GO:0006468);|Biological Process: cellularization (GO:0007349);|Molecular Function: microtubule…	PF00069.24,PF07714.16	Protein kinase domain|Protein tyrosine kinase
TRINITY_DN11002_c0_g1_i1	16.77458268	26.24644721	7.302718147	0.278236444	-1.845616694	0.006232034	0.025540873	Down	3.305141	4.12778	3.276479	1.366421	1.018814	0	--	--	--	--	--	--	--	--	--	--	--	--	--	--	--	--	--	--	--	--	--
TRINITY_DN11004_c0_g1_i1	31.00143393	54.16039679	7.842471058	0.144800842	-2.787858103	7.75E-08	8.68E-07	Down	10.89036	9.761307	7.310358	0	1.627912	1.619674	--	--	--	--	--	--	--	--	--	--	--	--	--	--	--	--	--	--	--	--	--
TRINITY_DN1100_c0_g1_i2	4.459048231	8.918096463	0	0	#NAME?	0.002017013	0.00970514	Down	0.5116422	1.509546	1.796623	0	0	0	PQM39464.1	hypothetical protein Pyn_41061 [Prunus yedoensis var. nudiflora]	Q6JN46|EIX2_SOLLC	Receptor-like protein EIX2 OS=Solanum lycopersicum OX=4081 GN=EIX2 PE=1 SV=2	--	--	--	--	--	--	KOG0619	FOG: Leucine rich repeat	[R]	POORLY CHARACTERIZED	General function prediction only	S	COG4886	leucine Rich Repeat	Cellular Component: plasma membrane (GO:0005886);|Cellular Component: integral component of membrane (GO:0016021);|Biological Process: defense response to fungus (GO:0050832);	--	--
TRINITY_DN11014_c0_g1_i1	18.18428203	31.04064386	5.327920205	0.171643353	-2.542514102	0.001456616	0.007282761	Down	7.84831	3.286207	4.478955	0.5721374	0	1.672253	--	--	--	--	--	--	--	--	--	--	--	--	--	--	--	--	--	--	--	--	--
TRINITY_DN11016_c0_g1_i1	29.13770815	58.27541631	0	0	#NAME?	4.46E-13	8.88E-12	Down	6.721663	12.99232	7.698189	0	0	0	--	--	--	--	--	--	--	--	--	--	--	--	--	--	--	--	--	--	--	--	--
TRINITY_DN11017_c0_g1_i1	41.20083829	63.35113837	19.05053821	0.300713432	-1.733538787	2.89E-05	0.000214236	Down	4.847039	6.041938	5.150216	1.497708	0.8067101	1.633547	--	--	--	--	--	--	--	--	--	--	--	--	--	--	--	--	--	--	--	--	--
TRINITY_DN11019_c0_g1_i2	10.59789367	17.0934342	4.102353147	0.239995843	-2.058918679	0.013367437	0.048558585	Down	1.514321	2.946243	4.718804	0	0.9172319	0.883292	--	--	--	--	--	--	--	--	--	--	--	--	--	--	--	--	--	--	--	--	--
TRINITY_DN1101_c0_g1_i1	6.079924921	11.06259624	1.097253604	0.099185904	-3.333721092	0.011178861	0.041737296	Down	1.46614	1.527397	0.8907718	0.2091974	0.1035814	0	XP_019168755.1	PREDICTED: ethylene-responsive transcription factor ERF003-like [Ipomoea nil]	Q94AW5|ERF03_ARATH	Ethylene-responsive transcription factor ERF003 OS=Arabidopsis thaliana OX=3702 GN=ERF003 PE=2 SV=1	--	--	--	--	--	--	--	--	--	--	--	--	--	--	Molecular Function: DNA binding (GO:0003677);|Molecular Function: DNA-binding transcription factor activity (GO:0003700);|Cellular Component: nucleus (GO:0005634);|Biological Process: ethylene-activated signaling pathway (GO:0009873);	PF00847.19	AP2 domain
TRINITY_DN11022_c0_g1_i1	5.03013829	10.06027658	0	0	#NAME?	0.001033395	0.005375809	Down	2.806217	1.976007	1.672764	0	0	0	--	--	--	--	--	--	--	--	--	--	--	--	--	--	--	--	--	--	--	--	--
TRINITY_DN11027_c0_g1_i1	14.90422606	29.80845212	0	0	#NAME?	6.31E-10	9.17E-09	Down	2.627603	2.866857	2.42086	0	0	0	--	--	--	--	--	--	--	--	--	--	--	--	--	--	--	--	--	--	--	--	--
TRINITY_DN11045_c0_g2_i1	9.641391229	4.134776621	15.14800584	3.663560871	1.873246587	0.047888665	0.136881189	Up	0	0.3970422	1.262295	1.979866	1.959884	1.177455	--	--	--	--	--	--	--	--	--	--	--	--	--	--	--	--	--	--	--	--	--
TRINITY_DN11046_c0_g1_i2	8.389822129	15.62227922	1.15736504	0.074084263	-3.754689075	0.000787511	0.004224971	Down	3.13808	2.20337	2.099214	0	0	0.4479495	XP_021602663.1	uncharacterized protein LOC110607810 [Manihot esculenta]	Q94HW2|POLR1_ARATH	Retrovirus-related Pol polyprotein from transposon RE1 OS=Arabidopsis thaliana OX=3702 GN=RE1 PE=2 SV=1	--	--	--	--	--	--	KOG0017	FOG: Transposon-encoded proteins with TYA, reverse transcriptase, integrase domains in various combinations	[R]	POORLY CHARACTERIZED	General function prediction only	L	COG2801	Retrotransposon protein	Cellular Component: retrotransposon nucleocapsid (GO:0000943);|Molecular Function: nucleic acid binding (GO:0003676);|Molecular Function: RNA-directed DNA polymerase activity (GO:0003964);|Molecular Function: aspartic-type endopeptidase activity (GO:0004190);|Molecular Function: endonuclease activity (GO:0004519);|Biological Process: DNA recombination (GO:0006310);|Biological Process: DNA integra…	--	--
TRINITY_DN11046_c0_g2_i1	6.562001503	13.12400301	0	0	#NAME?	0.000107582	0.00070847	Down	2.744249	2.289891	2.39652	0	0	0	XP_011081378.1	uncharacterized protein LOC105164425 [Sesamum indicum]	P92520|M820_ARATH	Uncharacterized mitochondrial protein AtMg00820 OS=Arabidopsis thaliana OX=3702 GN=AtMg00820 PE=4 SV=1	--	--	--	--	--	--	KOG0017	FOG: Transposon-encoded proteins with TYA, reverse transcriptase, integrase domains in various combinations	[R]	POORLY CHARACTERIZED	General function prediction only	L	COG2801	Retrotransposon protein	Cellular Component: retrotransposon nucleocapsid (GO:0000943);|Cellular Component: mitochondrion (GO:0005739);	PF07727.13	Reverse transcriptase (RNA-dependent DNA polymerase)
TRINITY_DN1104_c1_g1_i1	3.269979214	6.539958429	0	0	#NAME?	0.011167919	0.041707434	Down	0.3482005	0.6801208	1.311238	0	0	0	CDP18090.1	unnamed protein product [Coffea canephora]	--	--	--	--	--	--	--	--	KOG1075	FOG: Reverse transcriptase	[R]	POORLY CHARACTERIZED	General function prediction only	S	ENOG4111K5V	Reverse transcriptase (RNA-dependent DNA polymerase)	--	--	--
TRINITY_DN11050_c0_g1_i1	4.607771576	9.215543151	0	0	#NAME?	0.001923437	0.009301225	Down	1.140745	1.249093	0.7346877	0	0	0	--	--	--	--	--	--	--	--	--	--	--	--	--	--	--	--	--	--	--	--	--
TRINITY_DN11051_c0_g1_i1	18.4105023	29.75748218	7.063522417	0.237369626	-2.074792756	0.001243385	0.006335278	Down	2.774456	1.862055	2.213333	0.8124753	0.1612942	0.3529596	--	--	--	--	--	--	--	--	--	--	--	--	--	--	--	--	--	--	--	--	--
TRINITY_DN11053_c0_g1_i1	11.98413745	19.54270216	4.425572742	0.226456541	-2.142693881	0.008472067	0.033195489	Down	2.117741	2.077994	1.878616	0.5028162	0.3319148	0.1713513	--	--	--	--	--	--	--	--	--	--	--	--	--	--	--	--	--	--	--	--	--
TRINITY_DN11055_c0_g1_i1	16.32539441	28.50132946	4.149459369	0.145588274	-2.78003393	0.013549907	0.049123148	Down	1.593849	6.827354	3.422269	0	0.4964257	0.9448568	--	--	--	--	--	--	--	--	--	--	--	--	--	--	--	--	--	--	--	--	--
TRINITY_DN11058_c0_g1_i1	11.94147391	21.63887707	2.244070747	0.103705508	-3.26943557	0.000234611	0.001433724	Down	1.900842	3.503421	1.689146	0	0.2937053	0.3289838	XP_012857372.1	PREDICTED: protein NRT1/ PTR FAMILY 7.3 [Erythranthe guttata]	Q9LQL2|PTR14_ARATH	Protein NRT1/ PTR FAMILY 7.3 OS=Arabidopsis thaliana OX=3702 GN=NPF7.3 PE=1 SV=2	sind:105155943	K14638	SLC15A3_4, PHT	solute carrier family 15 (peptide/histidine transporter), member 3/4	--	--	KOG1237	H+/oligopeptide symporter	[E]	METABOLISM	Amino acid transport and metabolism	E	COG3104	transporter	Cellular Component: plasma membrane (GO:0005886);|Biological Process: leaf senescence (GO:0010150);|Biological Process: response to nitrate (GO:0010167);|Molecular Function: nitrate transmembrane transporter activity (GO:0015112);|Molecular Function: symporter activity (GO:0015293);|Molecular Function: potassium:proton antiporter activity (GO:0015386);|Biological Process: nitrate transport (GO:00…	--	--
TRINITY_DN11060_c0_g1_i1	13.82455904	5.740432251	21.90868582	3.816556814	1.932271668	0.021771017	0.072515936	Up	0.2767106	1.606539	1.066778	1.219622	4.634655	3.620787	PIN22198.1	hypothetical protein CDL12_05100 [Handroanthus impetiginosus]	--	--	--	--	--	--	--	--	--	--	--	--	--	S	ENOG410ZH4A	NA	--	--	--
TRINITY_DN11063_c0_g1_i1	11.95183321	20.9351252	2.968541218	0.141797156	-2.818099496	0.000990991	0.005180703	Down	2.910894	5.320706	2.831535	0	0.817441	0.4216391	--	--	--	--	--	--	--	--	--	--	--	--	--	--	--	--	--	--	--	--	--
TRINITY_DN11073_c0_g1_i2	343.6885596	681.778719	5.598400311	0.008211462	-6.928145108	3.77E-175	2.14E-172	Down	129.289	148.0235	135.7492	9.57E-07	1.482929	1.278527	--	--	--	--	--	--	--	--	--	--	--	--	--	--	--	--	--	--	--	--	--
TRINITY_DN11079_c0_g2_i1	79.72253276	1.872538056	157.5725275	84.14917227	6.394877176	1.03E-31	6.11E-30	Up	0	1.163533	0	19.71976	30.83946	28.3477	--	--	--	--	--	--	--	--	--	--	--	--	--	--	--	--	--	--	--	--	--
TRINITY_DN11084_c0_g1_i1	24.69262506	45.38484069	4.000409437	0.088144177	-3.503990923	7.33E-06	6.09E-05	Down	6.316285	3.435154	3.148775	0.2231116	0.6632401	0	--	--	--	--	--	--	--	--	--	--	--	--	--	--	--	--	--	--	--	--	--
TRINITY_DN11084_c1_g1_i1	64.05809566	116.4784055	11.63778577	0.099913677	-3.323174012	9.39E-18	2.66E-16	Down	7.002707	5.246525	4.748115	0.2481161	0.3605881	0.7233042	XP_016503535.1	PREDICTED: cytidine deaminase 1-like [Nicotiana tabacum]	O65896|CDA1_ARATH	Cytidine deaminase 1 OS=Arabidopsis thaliana OX=3702 GN=CDA1 PE=1 SV=1	sind:105173608	K01489	cdd, CDA	cytidine deaminase	ko00240	Pyrimidine metabolism	KOG0833	Cytidine deaminase	[F]	METABOLISM	Nucleotide transport and metabolism	F	COG0295	cytidine deaminase	Molecular Function: cytidine deaminase activity (GO:0004126);|Cellular Component: cytosol (GO:0005829);|Biological Process: cytidine catabolic process (GO:0006216);|Molecular Function: zinc ion binding (GO:0008270);|Biological Process: cytidine deamination (GO:0009972);|Molecular Function: protein homodimerization activity (GO:0042803);|Molecular Function: deoxycytidine deaminase activity (GO:004…	--	--
TRINITY_DN11093_c0_g1_i1	8.912316361	17.82463272	0	0	#NAME?	0.000250141	0.001520642	Down	1.191454	4.611523	2.142028	0	0	0	XP_012836341.1	PREDICTED: uncharacterized protein LOC105956976 [Erythranthe guttata]	--	--	--	--	--	--	--	--	KOG1075	FOG: Reverse transcriptase	[R]	POORLY CHARACTERIZED	General function prediction only	S	ENOG410Y65V	Retrotransposon protein	--	--	--
TRINITY_DN11093_c0_g2_i1	9.867545679	19.73509136	0	0	#NAME?	1.03E-06	9.90E-06	Down	4.413908	2.720405	2.156529	0	0	0	XP_023908235.1	uncharacterized protein LOC112019924 [Quercus suber]	--	--	bna:106392594	K00620	argJ	glutamate N-acetyltransferase / amino-acid N-acetyltransferase	ko00220	Arginine biosynthesis	KOG1075	FOG: Reverse transcriptase	[R]	POORLY CHARACTERIZED	General function prediction only	S	ENOG410Y65V	Retrotransposon protein	--	--	--
TRINITY_DN11099_c0_g1_i1	18.9547095	37.909419	0	0	#NAME?	0.001098156	0.00567106	Down	3.658128	3.811665	0	0	0	0	KRH74072.1	hypothetical protein GLYMA_02G309500 [Glycine max]	Q32904|CB23_PEA	Chlorophyll a-b binding protein 3, chloroplastic OS=Pisum sativum OX=3888 GN=lhca3 PE=1 SV=1	gmx:100784090	K08909	LHCA3	light-harvesting complex I chlorophyll a/b binding protein 3	ko00196	Photosynthesis - antenna proteins	--	--	--	--	--	S	ENOG410ZM8E	Chlorophyll a-b binding protein	Cellular Component: photosystem I (GO:0009522);|Cellular Component: photosystem II (GO:0009523);|Cellular Component: chloroplast thylakoid membrane (GO:0009535);|Biological Process: photosynthesis, light harvesting (GO:0009765);|Cellular Component: integral component of membrane (GO:0016021);|Molecular Function: chlorophyll binding (GO:0016168);|Biological Process: protein-chromophore linkage (GO…	PF00504.20	Chlorophyll A-B binding protein
TRINITY_DN11100_c0_g1_i2	95.84765508	191.6953102	0	0	#NAME?	7.99E-60	1.13E-57	Down	4.052075	4.167703	4.758608	3.54E-33	1.72E-81	5.77E-107	XP_022899445.1	uncharacterized protein LOC111412764 [Olea europaea var. sylvestris]	--	--	--	--	--	--	--	--	--	--	--	--	--	--	--	--	--	--	--
TRINITY_DN11100_c0_g2_i1	25.94999877	51.89999755	0	0	#NAME?	6.60E-17	1.76E-15	Down	6.34781	5.519989	6.623642	0	0	0	--	--	--	--	--	--	--	--	--	--	--	--	--	--	--	--	--	--	--	--	--
TRINITY_DN11112_c0_g1_i2	13.58328794	23.4735642	3.693011689	0.157326414	-2.668167182	0.000629848	0.00346386	Down	5.783891	2.838839	5.672949	0	1.321635	0.4804761	--	--	--	--	--	--	--	--	--	--	--	--	--	--	--	--	--	--	--	--	--
TRINITY_DN11120_c0_g1_i1	4.770577357	9.541154714	0	0	#NAME?	0.001534341	0.00762935	Down	1.152421	1.237258	0.7706329	0	0	0	--	--	--	--	--	--	--	--	--	--	--	--	--	--	--	--	--	--	--	--	--
TRINITY_DN11120_c0_g2_i1	5.98289652	10.87908733	1.086705707	0.099889418	-3.323524333	0.010079736	0.038291863	Down	0.8233772	1.342796	2.005239	0	0.2873823	0	--	--	--	--	--	--	--	--	--	--	--	--	--	--	--	--	--	--	--	--	--
TRINITY_DN11121_c0_g2_i1	7.688102675	15.37620535	0	0	#NAME?	0.030718167	0.096085496	Down	0.8470559	7.396635	1.325529	0	0	0	--	--	--	--	--	--	--	--	--	--	--	--	--	--	--	--	--	--	--	--	--
TRINITY_DN11122_c0_g1_i3	73.75342854	145.192127	2.31473008	0.015942532	-5.970975444	1.78E-38	1.36E-36	Down	11.74149	11.0726	10.51966	0	0	0.4237228	--	--	--	--	--	--	--	--	--	--	--	--	--	--	--	--	--	--	--	--	--
TRINITY_DN11123_c0_g1_i1	6.678260083	13.35652017	0	0	#NAME?	8.94E-05	0.000598712	Down	2.444149	2.420893	2.445135	0	0	0	--	--	--	--	--	--	--	--	--	--	--	--	--	--	--	--	--	--	--	--	--
TRINITY_DN11128_c0_g1_i1	69.80338814	103.6782633	35.928513	0.34653853	-1.528912325	1.31E-06	1.23E-05	Down	4.12729	6.05739	5.230859	1.471187	1.604349	1.238103	PIN16796.1	Oxysterol-binding protein [Handroanthus impetiginosus]	Q9SW00|ORP4B_ARATH	Oxysterol-binding protein-related protein 4B OS=Arabidopsis thaliana OX=3702 GN=ORP4B PE=2 SV=2	sind:105161654	K20464	OSBPL5_8, ORP5_8	oxysterol-binding protein-related protein 5	--	--	KOG2210	Oxysterol-binding protein	[T]	CELLULAR PROCESSES AND SIGNALING	Signal transduction mechanisms	S	ENOG410XRW6	Oxysterol-binding protein	Cellular Component: cytosol (GO:0005829);|Molecular Function: lipid binding (GO:0008289);|Molecular Function: sterol transporter activity (GO:0015248);|Cellular Component: membrane (GO:0016020);|Molecular Function: sterol binding (GO:0032934);|Cellular Component: intracellular membrane-bounded organelle (GO:0043231);	PF01237.17	Oxysterol-binding protein
TRINITY_DN1112_c0_g1_i1	5.81036248	11.62072496	0	0	#NAME?	0.000343617	0.002024635	Down	2.187289	2.45722	1.422892	0	0	0	XP_011084630.1	shikimate O-hydroxycinnamoyltransferase-like [Sesamum indicum]	Q8GSM7|HST_TOBAC	Shikimate O-hydroxycinnamoyltransferase OS=Nicotiana tabacum OX=4097 GN=HST PE=1 SV=1	sind:105166835	K13065	E2.3.1.133, HCT	shikimate O-hydroxycinnamoyltransferase	ko00940|ko00945|ko00941	Phenylpropanoid biosynthesis|Stilbenoid, diarylheptanoid and gingerol biosynthesis|Flavonoid biosynthesis	--	--	--	--	--	S	ENOG410XPQ7	hydroxycinnamoyl-Coenzyme A shikimate quinate hydroxycinnamoyltransferase-like	Molecular Function: shikimate O-hydroxycinnamoyltransferase activity (GO:0047172);	PF02458.14	Transferase family
TRINITY_DN11131_c0_g1_i1	4.029360024	8.058720047	0	0	#NAME?	0.004462156	0.019228992	Down	1.257425	2.410614	0.9739542	0	0	0	--	--	--	--	--	--	--	--	--	--	--	--	--	--	--	--	--	--	--	--	--
TRINITY_DN11135_c0_g1_i2	12.90500773	25.81001547	0	0	#NAME?	1.16E-08	1.45E-07	Down	5.4198	3.430077	3.830938	0	0	0	--	--	--	--	--	--	--	--	--	--	--	--	--	--	--	--	--	--	--	--	--
TRINITY_DN11135_c0_g2_i1	6.496931715	12.99386343	0	0	#NAME?	0.000452555	0.002583681	Down	2.693965	3.511934	0.7023813	0	0	0	--	--	--	--	--	--	--	--	--	--	--	--	--	--	--	--	--	--	--	--	--
TRINITY_DN11141_c0_g2_i1	7.337006142	14.67401228	0	0	#NAME?	0.002499204	0.011664239	Down	1.340413	4.833684	1.398167	0	0	0	--	--	--	--	--	--	--	--	--	--	--	--	--	--	--	--	--	--	--	--	--
TRINITY_DN11141_c0_g3_i1	6.087106046	12.17421209	0	0	#NAME?	0.000209554	0.001297721	Down	2.372539	1.724752	2.070035	0	0	0	--	--	--	--	--	--	--	--	--	--	--	--	--	--	--	--	--	--	--	--	--
TRINITY_DN11142_c0_g1_i1	100.6560406	188.1835221	13.12855899	0.069764658	-3.84135983	3.48E-26	1.62E-24	Down	15.78111	23.04268	18.70649	0.4228318	1.041659	1.704381	--	--	--	--	--	--	--	--	--	--	--	--	--	--	--	--	--	--	--	--	--
TRINITY_DN11154_c0_g1_i1	49.34806577	97.55704565	1.139085878	0.011676101	-6.420297646	2.13E-27	1.06E-25	Down	2.346901	2.250488	2.38452	0.02297582	0	0.04688439	XP_011093261.1	uncharacterized protein LOC105173270 [Sesamum indicum]	--	--	--	--	--	--	--	--	--	--	--	--	--	--	--	--	--	PF04434.16,PF10551.8	SWIM zinc finger|MULE transposase domain
TRINITY_DN11156_c0_g1_i2	24.91760396	36.07884822	13.7563597	0.381285999	-1.391054538	0.009750275	0.037293222	Down	2.198365	2.522693	1.620774	0.4440464	0.7775124	0.6951728	XP_011090927.1	putative serine/threonine-protein kinase [Sesamum indicum]	Q8L4H4|NORK_MEDTR	Nodulation receptor kinase OS=Medicago truncatula OX=3880 GN=NORK PE=1 SV=2	--	--	--	--	--	--	KOG1187	Serine/threonine protein kinase	[T]	CELLULAR PROCESSES AND SIGNALING	Signal transduction mechanisms	T	COG0515	Serine Threonine protein kinase	Molecular Function: protein kinase activity (GO:0004672);|Molecular Function: protein serine/threonine kinase activity (GO:0004674);|Molecular Function: ATP binding (GO:0005524);|Biological Process: nodulation (GO:0009877);|Cellular Component: integral component of membrane (GO:0016021);|Biological Process: protein autophosphorylation (GO:0046777);	PF07714.16,PF00069.24	Protein tyrosine kinase|Protein kinase domain
TRINITY_DN11157_c0_g1_i1	5.113371554	10.22674311	0	0	#NAME?	0.000883115	0.004673808	Down	1.892903	1.492336	1.606828	0	0	0	--	--	--	--	--	--	--	--	--	--	--	--	--	--	--	--	--	--	--	--	--
TRINITY_DN11158_c0_g1_i1	6.33758524	12.67517048	0	0	#NAME?	0.000131185	0.000849117	Down	3.429651	1.108766	3.717479	0	0	0	XP_011100958.1	mitogen-activated protein kinase 7 [Sesamum indicum]	Q39027|MPK7_ARATH	Mitogen-activated protein kinase 7 OS=Arabidopsis thaliana OX=3702 GN=MPK7 PE=1 SV=2	sind:105179061	K20537	MPK7_14	mitogen-activated protein kinase 7/14	--	--	KOG0660	Mitogen-activated protein kinase	[T]	CELLULAR PROCESSES AND SIGNALING	Signal transduction mechanisms	T	ENOG410XNY0	Mitogen-activated protein kinase	Molecular Function: MAP kinase activity (GO:0004707);|Molecular Function: ATP binding (GO:0005524);|Cellular Component: nucleus (GO:0005634);|Cellular Component: cytoplasm (GO:0005737);|Biological Process: defense response (GO:0006952);|Biological Process: regulation of gene expression (GO:0010468);|Biological Process: intracellular signal transduction (GO:0035556);|Biological Process: response t…	--	--
TRINITY_DN11163_c0_g1_i1	30.284053	17.43720924	43.13089676	2.47349769	1.306552552	0.007318327	0.02932305	Up	0.549513	1.190376	1.345759	2.590623	1.546118	1.986761	PIN15575.1	hypothetical protein CDL12_11781 [Handroanthus impetiginosus]	Q9M5J9|PGIP1_ARATH	Polygalacturonase inhibitor 1 OS=Arabidopsis thaliana OX=3702 GN=PGIP1 PE=1 SV=1	--	--	--	--	--	--	--	--	--	--	--	S	ENOG410YB0Y	polygalacturonase inhibiting protein	Cellular Component: extracellular region (GO:0005576);|Cellular Component: cell wall (GO:0005618);|Cellular Component: Golgi apparatus (GO:0005794);|Cellular Component: plant-type cell wall (GO:0009505);|Cellular Component: plasmodesma (GO:0009506);|Cellular Component: membrane (GO:0016020);|Molecular Function: polygalacturonase inhibitor activity (GO:0090353);	PF13855.5,PF12799.6,PF08263.11,PF00560.32,PF13516.5	Leucine rich repeat|Leucine Rich repeats (2 copies)|Leucine rich repeat N-terminal domain|Leucine Rich Repeat|Leucine Rich repeat
TRINITY_DN11166_c0_g1_i1	10.98768272	21.97536544	0	0	#NAME?	3.57E-05	0.000260503	Down	7.302433	2.875404	2.864572	0	0	0	--	--	--	--	--	--	--	--	--	--	--	--	--	--	--	--	--	--	--	--	--
TRINITY_DN11167_c0_g1_i1	45.29792737	75.86492162	14.73093312	0.19417318	-2.364584148	1.32E-08	1.65E-07	Down	11.56467	10.1407	9.302336	2.255515	1.820858	0.8345829	--	--	--	--	--	--	--	--	--	--	--	--	--	--	--	--	--	--	--	--	--
TRINITY_DN11169_c0_g1_i1	33.70895134	67.41790268	0	0	#NAME?	7.35E-22	2.70E-20	Down	7.619963	8.604539	11.04836	0	0	0	--	--	--	--	--	--	--	--	--	--	--	--	--	--	--	--	--	--	--	--	--
TRINITY_DN1116_c0_g1_i1	17.19099177	33.99619519	0.385788347	0.011347986	-6.461419915	3.42E-10	5.13E-09	Down	1.724292	1.285725	1.301599	0	0	0.04759775	KYP76889.1	hypothetical protein KK1_021151, partial [Cajanus cajan]	--	--	--	--	--	--	--	--	KOG1075	FOG: Reverse transcriptase	[R]	POORLY CHARACTERIZED	General function prediction only	--	--	--	--	--	--
TRINITY_DN11173_c0_g1_i3	17.4714394	26.92623809	8.016640721	0.297725984	-1.747942959	0.048829383	0.139018576	Down	2.119522	5.326455	2.270309	0.9060695	1.341563	0	--	--	--	--	--	--	--	--	--	--	--	--	--	--	--	--	--	--	--	--	--
TRINITY_DN11178_c0_g1_i1	19.3974842	29.46663877	9.328329642	0.316572573	-1.659391827	0.007415468	0.029636409	Down	5.278068	6.567435	3.560172	1.111839	1.13321	1.696147	--	--	--	--	--	--	--	--	--	--	--	--	--	--	--	--	--	--	--	--	--
TRINITY_DN11193_c0_g1_i2	13.73008194	21.44960548	6.010558402	0.280217667	-1.835380179	0.012140606	0.044751137	Down	3.145062	3.82734	3.443331	0.7850001	0.3897621	1.219697	--	--	--	--	--	--	--	--	--	--	--	--	--	--	--	--	--	--	--	--	--
TRINITY_DN11194_c0_g1_i1	22.90500448	45.44777371	0.362235236	0.007970363	-6.971138927	1.56E-13	3.24E-12	Down	4.219942	3.605551	2.26367	0	0.07960682	0	XP_012857318.1	PREDICTED: metacaspase-9-like [Erythranthe guttata]	Q9FYE1|MCA9_ARATH	Metacaspase-9 OS=Arabidopsis thaliana OX=3702 GN=AMC9 PE=1 SV=1	--	--	--	--	--	--	KOG1546	Metacaspase involved in regulation of apoptosis	[DO]	CELLULAR PROCESSES AND SIGNALING|CELLULAR PROCESSES AND SIGNALING	Cell cycle control, cell division, chromosome partitioning |Posttranslational modification, protein turnover, chaperones	O	ENOG410Y41C	Metacaspase	Molecular Function: cysteine-type peptidase activity (GO:0008234);|Cellular Component: apoplast (GO:0048046);	PF00656.21	Caspase domain
TRINITY_DN11194_c0_g2_i1	4.538558359	8.352646247	0.724470471	0.086735443	-3.527234545	0.024628044	0.08022539	Down	0.8977517	1.287587	1.184759	0	0.183862	0	PIN11039.1	Metacaspase involved in regulation of apoptosis [Handroanthus impetiginosus]	Q9FYE1|MCA9_ARATH	Metacaspase-9 OS=Arabidopsis thaliana OX=3702 GN=AMC9 PE=1 SV=1	--	--	--	--	--	--	KOG1546	Metacaspase involved in regulation of apoptosis	[DO]	CELLULAR PROCESSES AND SIGNALING|CELLULAR PROCESSES AND SIGNALING	Cell cycle control, cell division, chromosome partitioning |Posttranslational modification, protein turnover, chaperones	O	ENOG410Y41C	Metacaspase	Molecular Function: cysteine-type peptidase activity (GO:0008234);|Cellular Component: apoplast (GO:0048046);	PF00656.21	Caspase domain
TRINITY_DN11197_c0_g1_i1	26.46338016	37.1549777	15.77178261	0.424486397	-1.236209773	0.01773141	0.061286979	Down	7.220607	6.610396	3.853726	1.714097	1.219801	3.147394	PNT41417.1	hypothetical protein POPTR_004G155400v3 [Populus trichocarpa]	Q9SIJ5|RADL2_ARATH	Protein RADIALIS-like 2 OS=Arabidopsis thaliana OX=3702 GN=RL2 PE=2 SV=1	--	--	--	--	--	--	KOG0724	Zuotin and related molecular chaperones (DnaJ superfamily), contains DNA-binding domains	[O]	CELLULAR PROCESSES AND SIGNALING	Posttranslational modification, protein turnover, chaperones	K	ENOG410YUEI	Myb-like DNA-binding domain	Molecular Function: DNA binding (GO:0003677);|Molecular Function: DNA-binding transcription factor activity (GO:0003700);|Cellular Component: nucleus (GO:0005634);|Biological Process: gravitropism (GO:0009630);|Biological Process: embryo development ending in seed dormancy (GO:0009793);|Biological Process: response to red light (GO:0010114);	--	--
TRINITY_DN1119_c0_g1_i1	75.73230523	47.75014024	103.7144702	2.172024411	1.119040317	0.000140703	0.00090479	Up	3.854902	4.024924	3.636969	7.025881	7.411833	5.724264	--	--	--	--	--	--	--	--	--	--	--	--	--	--	--	--	--	--	--	--	--
TRINITY_DN11201_c0_g1_i1	15.64396085	9.071478808	22.21644289	2.449043134	1.292218184	0.049358507	0.140243535	Up	2.389425	0.7725861	1.523821	3.077317	3.788587	2.659852	PIN25501.1	hypothetical protein CDL12_01753 [Handroanthus impetiginosus]	Q680Z7|PPR24_ARATH	Pentatricopeptide repeat-containing protein At1g09220, mitochondrial OS=Arabidopsis thaliana OX=3702 GN=PCMP-E25 PE=2 SV=1	--	--	--	--	--	--	--	--	--	--	--	S	ENOG410Z7Z7	Pentatricopeptide repeat-containing protein	--	--	--
TRINITY_DN1120_c0_g1_i1	2.492075819	4.984151638	0	0	#NAME?	0.03631915	0.109936039	Down	0.3343936	0.9777534	1.300065	0	0	0	--	--	--	--	--	--	--	--	--	--	--	--	--	--	--	--	--	--	--	--	--
TRINITY_DN11211_c0_g1_i2	9.73671945	2.013519615	17.45991929	8.671343035	3.116255458	0.001029266	0.005356738	Up	0.2106099	0.2040717	0.3198596	1.345936	2.351675	2.071353	--	--	--	--	--	--	--	--	--	--	--	--	--	--	--	--	--	--	--	--	--
TRINITY_DN11217_c0_g1_i3	238.4029468	86.19591645	390.6099772	4.531652929	2.180037372	1.04E-21	3.80E-20	Up	16.07346	9.039758	15.30788	56.22746	42.72465	48.80233	OMO98386.1	hypothetical protein COLO4_13926 [Corchorus olitorius]	--	--	--	--	--	--	--	--	--	--	--	--	--	--	--	--	--	--	--
TRINITY_DN11218_c0_g1_i1	37.63947664	72.74330664	2.535646649	0.034857457	-4.842388887	1.17E-15	2.84E-14	Down	15.58128	13.99044	9.055205	0	1.10839	0	--	--	--	--	--	--	--	--	--	--	--	--	--	--	--	--	--	--	--	--	--
TRINITY_DN11221_c0_g1_i2	59.68990902	82.42064413	36.95917391	0.448421318	-1.157073228	0.000473038	0.002689238	Down	6.00933	6.504477	7.302457	2.432833	1.791067	2.940149	PIN01354.1	hypothetical protein CDL12_26136 [Handroanthus impetiginosus]	--	--	--	--	--	--	--	--	--	--	--	--	--	S	ENOG4111USD	Late embryogenesis abundant protein	--	--	--
TRINITY_DN11226_c0_g1_i2	15.5693094	26.57981797	4.558800827	0.171513621	-2.54360494	0.000421171	0.002426167	Down	4.56601	3.123142	2.908861	0	0.3565273	1.098443	--	--	--	--	--	--	--	--	--	--	--	--	--	--	--	--	--	--	--	--	--
TRINITY_DN11232_c0_g1_i1	15.32224863	30.64449726	0	0	#NAME?	0.023806324	0.078024583	Down	14.44282	2.884525	0.6594253	0.000139893	1.06E-06	3.28E-76	--	--	--	--	--	--	--	--	--	--	--	--	--	--	--	--	--	--	--	--	--
TRINITY_DN11234_c0_g1_i1	13.87911179	21.53693719	6.22128639	0.288865883	-1.791528271	0.016860223	0.058722943	Down	5.103549	2.989453	3.136128	1.85372	0.7182684	0	--	--	--	--	--	--	--	--	--	--	--	--	--	--	--	--	--	--	--	--	--
TRINITY_DN11238_c0_g1_i1	10.54911422	21.09822843	0	0	#NAME?	0.004011415	0.01753396	Down	4.031875	2.999777	0	0	0	0	NP_001276268.2	photosynthetic electron transfer C-like protein [Glycine max]	P26291|UCRIA_PEA	Cytochrome b6-f complex iron-sulfur subunit, chloroplastic OS=Pisum sativum OX=3888 GN=petC PE=2 SV=1	gmx:100799420	K02636	petC	cytochrome b6-f complex iron-sulfur subunit	ko00195	Photosynthesis	KOG1671	Ubiquinol cytochrome c reductase, subunit RIP1	[C]	METABOLISM	Energy production and conversion	C	COG0723	Component of the ubiquinol-cytochrome c reductase complex (complex III or cytochrome b-c1 complex), which is a respiratory chain that generates an electrochemical potential coupled to ATP synthesis (By similarity)	Molecular Function: plastoquinol--plastocyanin reductase activity (GO:0009496);|Cellular Component: chloroplast thylakoid membrane (GO:0009535);|Biological Process: photosynthesis (GO:0015979);|Cellular Component: integral component of membrane (GO:0016021);|Molecular Function: electron transporter, transferring electrons within cytochrome b6/f complex of photosystem II activity (GO:0045158);|Mol…	PF08802.9	Cytochrome B6-F complex Fe-S subunit
TRINITY_DN11239_c0_g1_i2	86.45582361	115.3413932	57.57025398	0.499129171	-1.002514872	0.000507982	0.002863737	Down	8.984606	12.14283	13.71058	6.110528	3.559972	4.264872	--	--	Q9M373|AGP20_ARATH	Arabinogalactan protein 20 OS=Arabidopsis thaliana OX=3702 GN=AGP20 PE=1 SV=1	--	--	--	--	--	--	--	--	--	--	--	--	--	--	Cellular Component: plasma membrane (GO:0005886);|Cellular Component: anchored component of membrane (GO:0031225);	--	--
TRINITY_DN11240_c0_g1_i1	19.00728475	37.24299282	0.771576693	0.020717365	-5.593015636	2.28E-10	3.49E-09	Down	4.170413	4.785175	3.595947	0	0	0.2400975	--	--	--	--	--	--	--	--	--	--	--	--	--	--	--	--	--	--	--	--	--
TRINITY_DN11254_c0_g2_i1	67.03848436	2.286602434	131.7903663	57.63588997	5.848895555	3.72E-37	2.70E-35	Up	0.5109613	1.05E-36	0.39025	14.66454	11.41702	14.8117	--	--	--	--	--	--	--	--	--	--	--	--	--	--	--	--	--	--	--	--	--
TRINITY_DN11260_c0_g1_i1	20.11275249	28.27504751	11.95045747	0.422650306	-1.242463602	0.034627479	0.105898076	Down	1.375008	1.080658	1.150006	0.3888258	0.316825	0.5241332	XP_009590113.1	PREDICTED: 3-oxoacyl-[acyl-carrier-protein] synthase I, chloroplastic-like [Nicotiana tomentosiformis]	P52410|KASC1_ARATH	3-oxoacyl-[acyl-carrier-protein] synthase I, chloroplastic OS=Arabidopsis thaliana OX=3702 GN=KAS1 PE=1 SV=2	jcu:105645646	K09458	fabF	3-oxoacyl-[acyl-carrier-protein] synthase II	ko00061|ko00780	Fatty acid biosynthesis|Biotin metabolism	KOG1394	3-oxoacyl-(acyl-carrier-protein) synthase (I and II)	[IQ]	METABOLISM|METABOLISM	Lipid transport and metabolism |Secondary metabolites biosynthesis, transport and catabolism	I	COG0304	Catalyzes the condensation reaction of fatty acid synthesis by the addition to an acyl acceptor of two carbons from malonyl-ACP (By similarity)	Molecular Function: 3-oxoacyl-[acyl-carrier-protein] synthase activity (GO:0004315);|Biological Process: fatty acid biosynthetic process (GO:0006633);|Cellular Component: chloroplast stroma (GO:0009570);	PF00109.25,PF02801.21	Beta-ketoacyl synthase, N-terminal domain|Beta-ketoacyl synthase, C-terminal domain
TRINITY_DN11263_c0_g2_i1	21.81572152	43.63144304	0	0	#NAME?	2.01E-05	0.000154311	Down	6.271702	3.25932	13.23405	4.83E-33	3.42E-48	2.05E-48	--	--	--	--	--	--	--	--	--	--	--	--	--	--	--	--	--	--	--	--	--
TRINITY_DN11266_c0_g1_i2	15.86345782	31.72691565	0	0	#NAME?	1.19E-10	1.89E-09	Down	4.006693	3.500059	5.587618	0	0	0	XP_011100958.1	mitogen-activated protein kinase 7 [Sesamum indicum]	Q39027|MPK7_ARATH	Mitogen-activated protein kinase 7 OS=Arabidopsis thaliana OX=3702 GN=MPK7 PE=1 SV=2	sind:105179061	K20537	MPK7_14	mitogen-activated protein kinase 7/14	--	--	KOG0660	Mitogen-activated protein kinase	[T]	CELLULAR PROCESSES AND SIGNALING	Signal transduction mechanisms	T	ENOG410XNY0	Mitogen-activated protein kinase	Molecular Function: MAP kinase activity (GO:0004707);|Molecular Function: ATP binding (GO:0005524);|Cellular Component: nucleus (GO:0005634);|Cellular Component: cytoplasm (GO:0005737);|Biological Process: defense response (GO:0006952);|Biological Process: regulation of gene expression (GO:0010468);|Biological Process: intracellular signal transduction (GO:0035556);|Biological Process: response t…	PF00069.24	Protein kinase domain
TRINITY_DN11269_c0_g1_i3	326.6627831	460.5280725	192.7974937	0.418644389	-1.256202804	5.58E-17	1.49E-15	Down	8.180724	9.477094	10.14807	3.200299	3.364347	2.832722	XP_019163427.1	PREDICTED: uncharacterized protein LOC109159770 [Ipomoea nil]	--	--	--	--	--	--	--	--	--	--	--	--	--	S	ENOG410Z0Y2	transposon protein	--	--	--
TRINITY_DN11270_c0_g1_i1	14.11260165	1.441869006	26.7833343	18.57542827	4.215323568	9.10E-07	8.80E-06	Up	0.09932819	0.1924653	0.150458	1.987192	1.688882	1.968436	XP_011081030.1	probable transcriptional regulator SLK3 isoform X2 [Sesamum indicum]	Q94BP0|SLK2_ARATH	Probable transcriptional regulator SLK2 OS=Arabidopsis thaliana OX=3702 GN=SLK2 PE=1 SV=1	--	--	--	--	--	--	--	--	--	--	--	--	--	--	Biological Process: negative regulation of transcription by RNA polymerase II (GO:0000122);|Molecular Function: RNA polymerase II activating transcription factor binding (GO:0001102);|Cellular Component: nucleus (GO:0005634);|Cellular Component: transcription factor complex (GO:0005667);|Biological Process: multicellular organism development (GO:0007275);|Biological Process: embryo development en…	PF01803.15	LIM-domain binding protein
TRINITY_DN11270_c0_g2_i1	17.00526902	3.542282632	30.4682554	8.60130559	3.104555663	1.55E-05	0.000121131	Up	0.1140642	0.3316275	0.5174986	1.500677	2.517863	2.225983	XP_011081029.1	probable transcriptional regulator SLK3 isoform X1 [Sesamum indicum]	Q8W234|SEUSS_ARATH	Transcriptional corepressor SEUSS OS=Arabidopsis thaliana OX=3702 GN=SEU PE=1 SV=1	--	--	--	--	--	--	--	--	--	--	--	K	ENOG410XT7C	NA	Biological Process: negative regulation of transcription by RNA polymerase II (GO:0000122);|Molecular Function: RNA polymerase II activating transcription factor binding (GO:0001102);|Biological Process: response to hypoxia (GO:0001666);|Molecular Function: DNA binding (GO:0003677);|Cellular Component: nucleus (GO:0005634);|Cellular Component: nucleoplasm (GO:0005654);|Cellular Component: transcr…	PF01803.15	LIM-domain binding protein
TRINITY_DN11272_c0_g1_i1	5.498989816	10.27350916	0.724470471	0.070518307	-3.825858355	0.013206387	0.048066654	Down	2.982825	0.9450378	1.029271	0	0.2809316	0	GAU40717.1	hypothetical protein TSUD_263670 [Trifolium subterraneum]	P92523|M860_ARATH	Uncharacterized mitochondrial protein AtMg00860 OS=Arabidopsis thaliana OX=3702 GN=AtMg00860 PE=4 SV=1	--	--	--	--	--	--	KOG0017	FOG: Transposon-encoded proteins with TYA, reverse transcriptase, integrase domains in various combinations	[R]	POORLY CHARACTERIZED	General function prediction only	L	COG2801	Retrotransposon protein	Cellular Component: mitochondrion (GO:0005739);	--	--
TRINITY_DN11275_c0_g3_i1	7.119532213	2.445747469	11.79331696	4.821968379	2.26962219	0.027283883	0.087316505	Up	1.094456	0	0.2862605	1.062335	2.811588	1.13781	PIN02916.1	Ubiquitin--protein ligase [Handroanthus impetiginosus]	Q6AVN2|SIRP1_ORYSJ	E3 ubiquitin-protein ligase SIRP1 OS=Oryza sativa subsp. japonica OX=39947 GN=SIRP1 PE=1 SV=1	sind:105170616	K11982	RNF115_126	E3 ubiquitin-protein ligase RNF115/126	--	--	KOG0800	FOG: Predicted E3 ubiquitin ligase	[O]	CELLULAR PROCESSES AND SIGNALING	Posttranslational modification, protein turnover, chaperones	O	ENOG41121N2	zinc ion binding	Cellular Component: cytoplasm (GO:0005737);|Biological Process: ubiquitin-dependent protein catabolic process (GO:0006511);|Molecular Function: metal ion binding (GO:0046872);|Molecular Function: ubiquitin protein ligase activity (GO:0061630);	--	--
TRINITY_DN1127_c0_g1_i1	92.57273587	29.55001229	155.5954595	5.265495592	2.396569325	6.18E-17	1.65E-15	Up	0.874069	1.290402	1.237623	4.966412	4.705051	4.657338	XP_012850744.1	PREDICTED: cytochrome P450 CYP72A219-like [Erythranthe guttata]	H2DH21|C7A29_PANGI	Cytochrome P450 CYP72A219 OS=Panax ginseng OX=4054 PE=2 SV=1	--	--	--	--	--	--	KOG0157	Cytochrome P450 CYP4/CYP19/CYP26 subfamilies	[QI]	METABOLISM|METABOLISM	Secondary metabolites biosynthesis, transport and catabolism |Lipid transport and metabolism	Q	COG2124	Cytochrome p450	Molecular Function: monooxygenase activity (GO:0004497);|Molecular Function: iron ion binding (GO:0005506);|Cellular Component: integral component of membrane (GO:0016021);|Molecular Function: oxidoreductase activity, acting on paired donors, with incorporation or reduction of molecular oxygen (GO:0016705);|Molecular Function: heme binding (GO:0020037);	PF00067.21	Cytochrome P450
TRINITY_DN11285_c0_g1_i1	19.78363541	31.02316378	8.544107052	0.275410565	-1.860344193	0.002939116	0.013423413	Down	5.483882	4.529311	8.048791	3.117321	0	1.003204	--	--	--	--	--	--	--	--	--	--	--	--	--	--	--	--	--	--	--	--	--
TRINITY_DN11289_c0_g1_i1	7.905970104	2.66474274	13.14719747	4.933758621	2.302687135	0.02154999	0.071911982	Up	0.4240094	0.2075317	0.244708	1.232021	0.4674713	1.768441	XP_021292688.1	probable S-adenosylmethionine-dependent methyltransferase At5g37990 [Herrania umbratica]	Q9FKR0|MT878_ARATH	Probable S-adenosylmethionine-dependent methyltransferase At5g38780 OS=Arabidopsis thaliana OX=3702 GN=At5g38780 PE=2 SV=1	--	--	--	--	--	--	--	--	--	--	--	S	ENOG4111PH9	methyltransferase	Molecular Function: methyltransferase activity (GO:0008168);|Molecular Function: metal ion binding (GO:0046872);	PF03492.14	SAM dependent carboxyl methyltransferase
TRINITY_DN11291_c0_g1_i1	12.28318682	20.11479047	4.451583169	0.221308951	-2.175866295	0.016580328	0.057939247	Down	2.50998	1.038052	1.051312	0.1191111	0.4158322	0.2768093	XP_011081326.1	protein NRT1/ PTR FAMILY 7.3 [Sesamum indicum]	Q9LQL2|PTR14_ARATH	Protein NRT1/ PTR FAMILY 7.3 OS=Arabidopsis thaliana OX=3702 GN=NPF7.3 PE=1 SV=2	sind:105164382	K14638	SLC15A3_4, PHT	solute carrier family 15 (peptide/histidine transporter), member 3/4	--	--	KOG1237	H+/oligopeptide symporter	[E]	METABOLISM	Amino acid transport and metabolism	E	COG3104	transporter	Cellular Component: plasma membrane (GO:0005886);|Biological Process: leaf senescence (GO:0010150);|Biological Process: response to nitrate (GO:0010167);|Molecular Function: nitrate transmembrane transporter activity (GO:0015112);|Molecular Function: symporter activity (GO:0015293);|Molecular Function: potassium:proton antiporter activity (GO:0015386);|Biological Process: nitrate transport (GO:00…	PF00854.20	POT family
TRINITY_DN11291_c0_g2_i1	9.45440239	17.43876804	1.470036737	0.084297052	-3.56837401	0.000480906	0.002729745	Down	2.216793	2.188323	3.630289	0.6082608	0	0	XP_012857372.1	PREDICTED: protein NRT1/ PTR FAMILY 7.3 [Erythranthe guttata]	Q9LQL2|PTR14_ARATH	Protein NRT1/ PTR FAMILY 7.3 OS=Arabidopsis thaliana OX=3702 GN=NPF7.3 PE=1 SV=2	mdm:103436871	K14638	SLC15A3_4, PHT	solute carrier family 15 (peptide/histidine transporter), member 3/4	--	--	KOG1237	H+/oligopeptide symporter	[E]	METABOLISM	Amino acid transport and metabolism	E	COG3104	transporter	Cellular Component: plasma membrane (GO:0005886);|Biological Process: leaf senescence (GO:0010150);|Biological Process: response to nitrate (GO:0010167);|Molecular Function: nitrate transmembrane transporter activity (GO:0015112);|Molecular Function: symporter activity (GO:0015293);|Molecular Function: potassium:proton antiporter activity (GO:0015386);|Biological Process: nitrate transport (GO:00…	--	--
TRINITY_DN11292_c0_g1_i1	17.38269773	27.38710334	7.378292113	0.269407539	-1.892137872	0.03088544	0.096495477	Down	4.820634	1.468663	2.735934	0.2720977	1.165615	0.5506397	AJD25237.1	cytochrome P450 CYP706C35 [Salvia miltiorrhiza]	F8S1I0|C7BL2_LACSA	Costunolide synthase OS=Lactuca sativa OX=4236 GN=CYP71BL2 PE=1 SV=1	--	--	--	--	--	--	KOG0156	Cytochrome P450 CYP2 subfamily	[Q]	METABOLISM	Secondary metabolites biosynthesis, transport and catabolism	Q	COG2124	Cytochrome p450	Molecular Function: monooxygenase activity (GO:0004497);|Molecular Function: iron ion binding (GO:0005506);|Cellular Component: integral component of membrane (GO:0016021);|Molecular Function: oxidoreductase activity, acting on paired donors, with incorporation or reduction of molecular oxygen (GO:0016705);|Molecular Function: heme binding (GO:0020037);	PF00067.21	Cytochrome P450
TRINITY_DN11297_c0_g1_i1	15.70481167	31.40962335	0	0	#NAME?	0.003779419	0.016667556	Down	6.633452	3.870385	1.18E-27	2.34E-26	2.16E-26	6.66E-55	KRH11350.1	hypothetical protein GLYMA_15G102000 [Glycine max]	P15102|GLNA4_PHAVU	Glutamine synthetase leaf isozyme, chloroplastic OS=Phaseolus vulgaris OX=3885 PE=2 SV=1	gmx:100780873	K01915	glnA, GLUL	glutamine synthetase	ko00910|ko00630|ko00250|ko00220	Nitrogen metabolism|Glyoxylate and dicarboxylate metabolism|Alanine, aspartate and glutamate metabolism|Arginine biosynthesis	KOG0683	Glutamine synthetase	[E]	METABOLISM	Amino acid transport and metabolism	E	COG0174	glutamine synthetase	Molecular Function: glutamate-ammonia ligase activity (GO:0004356);|Molecular Function: ATP binding (GO:0005524);|Biological Process: glutamine biosynthetic process (GO:0006542);|Cellular Component: chloroplast (GO:0009507);	PF00120.23	Glutamine synthetase, catalytic domain
TRINITY_DN11300_c0_g1_i1	29.332323	41.86872643	16.79591957	0.401156687	-1.31776225	0.006811178	0.027595483	Down	3.01614	3.025207	2.583438	1.098431	0.5680413	1.092104	XP_020548841.1	uncharacterized protein LOC105159669 isoform X2 [Sesamum indicum]	--	--	--	--	--	--	--	--	--	--	--	--	--	S	ENOG410YU0E	WRC	--	PF08879.9	WRC
TRINITY_DN11306_c0_g1_i1	7.204680892	2.592491717	11.81687007	4.55811295	2.188436675	0.04904305	0.13951314	Up	5.15E-45	0.2305803	0.7182455	0.8529753	1.95345	0.9685392	--	--	--	--	--	--	--	--	--	--	--	--	--	--	--	--	--	--	--	--	--
TRINITY_DN11316_c0_g1_i2	19.09825496	28.42755445	9.768955475	0.343643893	-1.541013775	0.009623843	0.036887198	Down	2.728292	4.827822	4.92221	0.495594	0.9994847	1.994792	--	--	--	--	--	--	--	--	--	--	--	--	--	--	--	--	--	--	--	--	--
TRINITY_DN11319_c0_g1_i1	44.64813157	66.24531549	23.05094765	0.347963437	-1.522992376	0.000110443	0.000725521	Down	3.739601	3.627757	3.833023	1.117867	0.9472867	1.049642	PIN07578.1	Lysophospholipase [Handroanthus impetiginosus]	Q9C942|CSE_ARATH	Caffeoylshikimate esterase OS=Arabidopsis thaliana OX=3702 GN=CSE PE=1 SV=1	sind:105157552	K18368	CSE	caffeoylshikimate esterase	ko00940	Phenylpropanoid biosynthesis	KOG1455	Lysophospholipase	[I]	METABOLISM	Lipid transport and metabolism	I	COG2267	alpha beta hydrolase fold	Molecular Function: 2-acylglycerol O-acyltransferase activity (GO:0003846);|Molecular Function: lysophospholipase activity (GO:0004622);|Cellular Component: endoplasmic reticulum (GO:0005783);|Cellular Component: Golgi apparatus (GO:0005794);|Cellular Component: plasma membrane (GO:0005886);|Biological Process: response to oxidative stress (GO:0006979);|Cellular Component: plasmodesma (GO:0009506…	PF12146.7,PF12697.6	Serine aminopeptidase, S33|Alpha/beta hydrolase family
TRINITY_DN11325_c0_g2_i1	8.79662201	0.558128722	17.0351153	30.52183957	4.931770012	3.72E-05	0.000270556	Up	3.33E-84	0.09018908	0.07188356	1.407009	1.325964	1.074548	--	--	--	--	--	--	--	--	--	--	--	--	--	--	--	--	--	--	--	--	--
TRINITY_DN11339_c0_g1_i1	27.00704552	44.78770511	9.226385932	0.20600265	-2.2792652	0.001537945	0.007642984	Down	13.55363	6.578811	6.576768	1.780294	1.756837	0.9093888	--	--	--	--	--	--	--	--	--	--	--	--	--	--	--	--	--	--	--	--	--
TRINITY_DN11344_c0_g1_i1	26.42194927	41.2345805	11.60931803	0.281543255	-1.828571504	0.013802164	0.049874354	Down	8.313975	3.29233	4.357872	1.573053	0.3996782	1.588311	--	--	--	--	--	--	--	--	--	--	--	--	--	--	--	--	--	--	--	--	--
TRINITY_DN11349_c0_g1_i2	56.89910634	75.93056937	37.86764331	0.49871407	-1.003715188	0.003446271	0.015394156	Down	5.218903	3.521013	4.628139	1.375325	2.121576	1.80972	XP_011077952.1	meiotic nuclear division protein 1 homolog [Sesamum indicum]	Q8GYD2|MND1_ARATH	Meiotic nuclear division protein 1 homolog OS=Arabidopsis thaliana OX=3702 GN=MND1 PE=1 SV=1	--	--	--	--	--	--	KOG3433	Protein involved in meiotic recombination/predicted coiled-coil protein	[DR]	CELLULAR PROCESSES AND SIGNALING|POORLY CHARACTERIZED	Cell cycle control, cell division, chromosome partitioning |General function prediction only	D	COG5124	meiotic nuclear divisions 1 homolog (S. cerevisiae)	Molecular Function: double-stranded DNA binding (GO:0003690);|Cellular Component: nucleolus (GO:0005730);|Biological Process: double-strand break repair (GO:0006302);|Biological Process: reciprocal meiotic recombination (GO:0007131);|Biological Process: embryo sac development (GO:0009553);|Biological Process: pollen development (GO:0009555);|Biological Process: response to ionizing radiation (GO:…	PF03962.14	Mnd1 family
TRINITY_DN11351_c0_g1_i1	4.343297902	0.492078091	8.194517713	16.65288063	4.057699852	0.01624467	0.05704737	Up	0	0	0.2179882	1.043702	1.049676	1.376876	ORD93171.1	ART2 [Enterospora canceri]	Q8TGM7|ART2_YEAST	Putative uncharacterized protein ART2 OS=Saccharomyces cerevisiae (strain ATCC 204508 / S288c) OX=559292 GN=ART2 PE=5 SV=1	--	--	--	--	--	--	--	--	--	--	--	S	ENOG4111JHC	senescence-associated protein	--	--	--
TRINITY_DN11352_c0_g1_i1	17.16197953	24.71460141	9.609357646	0.388812973	-1.362851739	0.035258358	0.107429363	Down	3.791551	2.194836	3.012205	0.4878177	1.452153	0.7439818	--	--	--	--	--	--	--	--	--	--	--	--	--	--	--	--	--	--	--	--	--
TRINITY_DN11359_c0_g1_i1	10.46089275	16.49093881	4.43084669	0.268683714	-1.896019217	0.029342129	0.092559226	Down	1.757626	2.683369	1.576313	0.7204814	0.3511414	0.1736721	PNX74294.1	ribonuclease H [Trifolium pratense]	--	--	--	--	--	--	--	--	--	--	--	--	--	--	--	--	--	--	--
TRINITY_DN11376_c0_g1_i1	6.343566782	12.68713356	0	0	#NAME?	0.000130485	0.000844949	Down	1.614251	1.249592	2.31126	0	0	0	--	--	--	--	--	--	--	--	--	--	--	--	--	--	--	--	--	--	--	--	--
TRINITY_DN11377_c0_g1_i1	24.54404148	39.50719307	9.580889903	0.242510013	-2.043883779	0.00025758	0.001561473	Down	6.156522	8.014462	5.20533	1.88701	1.272925	0.5658616	--	--	--	--	--	--	--	--	--	--	--	--	--	--	--	--	--	--	--	--	--
TRINITY_DN1137_c0_g1_i1	6.369315909	11.24258465	1.496047164	0.133069682	-2.909746184	0.017048088	0.059254506	Down	1.751737	1.721706	1.223317	0	0.2294401	0.2372198	--	--	--	--	--	--	--	--	--	--	--	--	--	--	--	--	--	--	--	--	--
TRINITY_DN11389_c0_g1_i1	13.35660961	24.8756733	1.837545922	0.073869193	-3.758883366	0.02926671	0.092353407	Down	3.581117	9.614204	1.407336	0.8891971	0	0	--	--	--	--	--	--	--	--	--	--	--	--	--	--	--	--	--	--	--	--	--
TRINITY_DN11389_c0_g2_i2	16.06021629	27.74196606	4.378466519	0.15782827	-2.66357245	0.00020522	0.001272962	Down	1.708002	3.28431	2.913215	0.4778935	0.4749986	0	--	--	--	--	--	--	--	--	--	--	--	--	--	--	--	--	--	--	--	--	--
TRINITY_DN11394_c0_g1_i1	7.737457263	13.20201672	2.272897807	0.172162924	-2.538153606	0.015756362	0.055600139	Down	1.166299	1.927944	1.173831	0.1219912	0.1227025	0.3896512	GAU30230.1	hypothetical protein TSUD_67820 [Trifolium subterraneum]	--	--	--	--	--	--	--	--	KOG1075	FOG: Reverse transcriptase	[R]	POORLY CHARACTERIZED	General function prediction only	S	ENOG4111K5V	Reverse transcriptase (RNA-dependent DNA polymerase)	--	PF13966.5	zinc-binding in reverse transcriptase
TRINITY_DN11395_c0_g1_i1	32.927471	62.52416554	3.330776453	0.053271826	-4.230483463	1.26E-13	2.63E-12	Down	5.357429	5.664085	6.09346	0	0.5079265	0.2477292	--	--	--	--	--	--	--	--	--	--	--	--	--	--	--	--	--	--	--	--	--
TRINITY_DN11401_c0_g1_i2	12.71361462	23.18315849	2.244070747	0.096797455	-3.368887069	0.000112768	0.000739402	Down	3.525911	2.116575	1.529376	0	0.2728269	0.2986214	--	--	--	--	--	--	--	--	--	--	--	--	--	--	--	--	--	--	--	--	--
TRINITY_DN11406_c0_g1_i1	11.63812644	23.27625289	0	0	#NAME?	1.26E-06	1.19E-05	Down	5.166674	2.823675	1.993243	0	0	0	--	--	--	--	--	--	--	--	--	--	--	--	--	--	--	--	--	--	--	--	--
TRINITY_DN1140_c0_g1_i1	4.990289642	9.256108812	0.724470471	0.078269442	-3.675407032	0.015974749	0.056229977	Down	2.514974	1.654636	1.298208	0	0.4390904	0	PON99959.1	hypothetical protein TorRG33x02_043770, partial [Trema orientale]	--	--	--	--	--	--	--	--	KOG0017	FOG: Transposon-encoded proteins with TYA, reverse transcriptase, integrase domains in various combinations	[R]	POORLY CHARACTERIZED	General function prediction only	--	--	--	--	--	--
TRINITY_DN11410_c0_g1_i1	39.68880975	52.93824128	26.43937822	0.499438168	-1.001622017	0.013595215	0.049256782	Down	1.765302	1.300452	1.819015	0.6846215	0.554259	0.737909	XP_011090143.2	ABC transporter B family member 11-like [Sesamum indicum]	Q9FWX7|AB11B_ARATH	ABC transporter B family member 11 OS=Arabidopsis thaliana OX=3702 GN=ABCB11 PE=2 SV=1	sind:105170910	K05658	ABCB1	ATP-binding cassette, subfamily B (MDR/TAP), member 1	ko02010	ABC transporters	KOG0055	Multidrug/pheromone exporter, ABC superfamily	[Q]	METABOLISM	Secondary metabolites biosynthesis, transport and catabolism	V	COG1132	(ABC) transporter	Molecular Function: ATP binding (GO:0005524);|Cellular Component: plasma membrane (GO:0005886);|Cellular Component: plasmodesma (GO:0009506);|Molecular Function: auxin efflux transmembrane transporter activity (GO:0010329);|Biological Process: basipetal auxin transport (GO:0010540);|Cellular Component: integral component of membrane (GO:0016021);|Molecular Function: ATPase activity, coupled to tr…	PF00005.26,PF02463.18	ABC transporter|RecF/RecN/SMC N terminal domain
TRINITY_DN11414_c0_g1_i1	5.420757251	10.11704403	0.724470471	0.071608908	-3.803717131	0.023069665	0.076060526	Down	3.026904	0.1042673	3.037604	0	0.3994223	0	--	--	--	--	--	--	--	--	--	--	--	--	--	--	--	--	--	--	--	--	--
TRINITY_DN11420_c0_g1_i1	21.31199232	37.36144983	5.26253482	0.140854674	-2.827720662	0.005839443	0.024205579	Down	3.693851	3.291909	9.232948	0.6015679	0.2965872	0.9932962	--	--	--	--	--	--	--	--	--	--	--	--	--	--	--	--	--	--	--	--	--
TRINITY_DN11422_c0_g1_i1	35.23823096	64.26572343	6.210738492	0.09664154	-3.371212743	3.00E-11	5.07E-10	Down	5.355635	6.930852	7.657249	0.9042086	0.6050944	0	--	--	--	--	--	--	--	--	--	--	--	--	--	--	--	--	--	--	--	--	--
TRINITY_DN11434_c0_g1_i1	13.64976043	21.36735306	5.932167804	0.27762764	-1.848776888	0.014207149	0.051041166	Down	3.347066	4.581706	2.573768	1.152592	0.5714755	0.5619772	--	--	--	--	--	--	--	--	--	--	--	--	--	--	--	--	--	--	--	--	--
TRINITY_DN11439_c0_g1_i1	4.262656584	8.525313169	0	0	#NAME?	0.003074153	0.013958691	Down	1.333091	1.109274	1.013293	0	0	0	PSS36078.1	Endonuclease [Actinidia chinensis var. chinensis]	Q9UR07|TF211_SCHPO	Transposon Tf2-11 polyprotein OS=Schizosaccharomyces pombe (strain 972 / ATCC 24843) OX=284812 GN=Tf2-11 PE=3 SV=1	--	--	--	--	--	--	KOG0017	FOG: Transposon-encoded proteins with TYA, reverse transcriptase, integrase domains in various combinations	[R]	POORLY CHARACTERIZED	General function prediction only	L	COG2801	Retrotransposon protein	Molecular Function: DNA binding (GO:0003677);|Molecular Function: RNA binding (GO:0003723);|Molecular Function: DNA-directed DNA polymerase activity (GO:0003887);|Molecular Function: RNA-directed DNA polymerase activity (GO:0003964);|Molecular Function: aspartic-type endopeptidase activity (GO:0004190);|Molecular Function: endonuclease activity (GO:0004519);|Cellular Component: nucleus (GO:000563…	--	--
TRINITY_DN1143_c0_g1_i1	6.733109621	13.46621924	0	0	#NAME?	9.28E-05	0.000619133	Down	1.416648	2.876207	1.057378	0	0	0	--	--	--	--	--	--	--	--	--	--	--	--	--	--	--	--	--	--	--	--	--
TRINITY_DN11440_c0_g1_i1	633.7447015	357.0234391	910.4659638	2.550157396	1.350586293	2.95E-25	1.30E-23	Up	51.39542	56.50125	51.82868	97.81838	107.8423	123.1673	--	--	--	--	--	--	--	--	--	--	--	--	--	--	--	--	--	--	--	--	--
TRINITY_DN11448_c0_g1_i1	8.206364861	1.926625604	14.48610412	7.518899413	2.910521501	0.003221504	0.014523165	Up	0.4679534	0.3051836	0	1.163138	1.876935	1.592832	XP_011080441.1	transcription factor BEE 1-like [Sesamum indicum]	A4D998|BH075_ARATH	Transcription factor bHLH75 OS=Arabidopsis thaliana OX=3702 GN=BHLH75 PE=2 SV=1	--	--	--	--	--	--	--	--	--	--	--	K	ENOG410YIJY	Transcription factor	Molecular Function: DNA-binding transcription factor activity (GO:0003700);|Cellular Component: nucleus (GO:0005634);|Biological Process: regulation of transcription, DNA-templated (GO:0006355);|Molecular Function: sequence-specific DNA binding (GO:0043565);|Molecular Function: protein dimerization activity (GO:0046983);|Biological Process: positive regulation of brassinosteroid biosynthetic proc…	--	--
TRINITY_DN1144_c0_g1_i1	8.986153957	2.412503302	15.55980461	6.449651116	2.689221122	0.006484869	0.026443376	Up	0	0.2707277	0.4264519	1.060893	1.51799	1.137124	XP_012833888.1	PREDICTED: protein NRT1/ PTR FAMILY 7.3-like [Erythranthe guttata]	Q9LQL2|PTR14_ARATH	Protein NRT1/ PTR FAMILY 7.3 OS=Arabidopsis thaliana OX=3702 GN=NPF7.3 PE=1 SV=2	sind:105167169	K14638	SLC15A3_4, PHT	solute carrier family 15 (peptide/histidine transporter), member 3/4	--	--	KOG1237	H+/oligopeptide symporter	[E]	METABOLISM	Amino acid transport and metabolism	E	COG3104	transporter	Cellular Component: plasma membrane (GO:0005886);|Biological Process: leaf senescence (GO:0010150);|Biological Process: response to nitrate (GO:0010167);|Molecular Function: nitrate transmembrane transporter activity (GO:0015112);|Molecular Function: symporter activity (GO:0015293);|Molecular Function: potassium:proton antiporter activity (GO:0015386);|Biological Process: nitrate transport (GO:00…	PF00854.20	POT family
TRINITY_DN11459_c0_g1_i1	7.346080106	12.83387781	1.8582824	0.144795083	-2.787915486	0.010185983	0.038650197	Down	0.8954667	1.751306	3.298709	0	0.3601619	0.3426231	--	--	--	--	--	--	--	--	--	--	--	--	--	--	--	--	--	--	--	--	--
TRINITY_DN11460_c0_g1_i1	14.69001924	24.25109107	5.128947417	0.211493471	-2.241314971	0.002555912	0.011894662	Down	2.439396	3.513458	2.061728	0.2397078	0.9572686	0.2416057	--	--	--	--	--	--	--	--	--	--	--	--	--	--	--	--	--	--	--	--	--
TRINITY_DN11461_c0_g1_i1	9.933762916	3.116255171	16.75127066	5.375448974	2.426385258	0.007212356	0.028970045	Up	0.1294095	0.4968846	0.3905799	1.272635	1.393382	1.585995	PIN14258.1	hypothetical protein CDL12_13117 [Handroanthus impetiginosus]	--	--	--	--	--	--	--	--	--	--	--	--	--	--	--	--	--	--	--
TRINITY_DN11461_c0_g2_i1	14.68726347	3.02936116	26.34516578	8.696607762	3.120452767	3.15E-05	0.000232746	Up	0.1599368	0.2572952	0.08064735	1.123188	1.116077	1.018526	PIN14258.1	hypothetical protein CDL12_13117 [Handroanthus impetiginosus]	--	--	--	--	--	--	--	--	--	--	--	--	--	--	--	--	--	--	--
TRINITY_DN11464_c0_g1_i1	25.65457353	37.94630698	13.36284009	0.352151267	-1.505732821	0.004005519	0.017509874	Down	4.740064	9.233319	6.726699	1.962983	2.000245	1.927096	--	--	--	--	--	--	--	--	--	--	--	--	--	--	--	--	--	--	--	--	--
TRINITY_DN11467_c0_g1_i1	303.5607814	108.0371145	499.0844484	4.619564775	2.207756937	2.32E-42	2.00E-40	Up	6.109857	8.334756	7.139888	27.74928	26.57946	26.15609	XP_012840655.1	PREDICTED: metalloendoproteinase 1-like [Erythranthe guttata]	Q5XF51|3MMP_ARATH	Metalloendoproteinase 3-MMP OS=Arabidopsis thaliana OX=3702 GN=3MMP PE=1 SV=1	--	--	--	--	--	--	KOG1565	Gelatinase A and related matrix metalloproteases	[OW]	CELLULAR PROCESSES AND SIGNALING|CELLULAR PROCESSES AND SIGNALING	Posttranslational modification, protein turnover, chaperones |Extracellular structures	O	ENOG410XQ5D	matrix metallopeptidase	Molecular Function: metalloendopeptidase activity (GO:0004222);|Cellular Component: plasma membrane (GO:0005886);|Molecular Function: zinc ion binding (GO:0008270);|Cellular Component: extracellular matrix (GO:0031012);|Cellular Component: anchored component of membrane (GO:0031225);	PF00413.23,PF01471.17	Matrixin|Putative peptidoglycan binding domain
TRINITY_DN11467_c0_g2_i1	7.464272476	14.56630972	0.362235236	0.024868017	-5.329564728	0.005502121	0.022995836	Down	4.939179	1.339336	1.584057	0.07748694	0.213729	0.003832225	XP_012840654.1	PREDICTED: metalloendoproteinase 1-like [Erythranthe guttata]	Q9ZUJ5|5MMP_ARATH	Metalloendoproteinase 5-MMP OS=Arabidopsis thaliana OX=3702 GN=5MMP PE=1 SV=1	--	--	--	--	--	--	KOG1565	Gelatinase A and related matrix metalloproteases	[OW]	CELLULAR PROCESSES AND SIGNALING|CELLULAR PROCESSES AND SIGNALING	Posttranslational modification, protein turnover, chaperones |Extracellular structures	O	ENOG410XQ5D	matrix metallopeptidase	Molecular Function: metalloendopeptidase activity (GO:0004222);|Cellular Component: plasma membrane (GO:0005886);|Molecular Function: zinc ion binding (GO:0008270);|Cellular Component: extracellular matrix (GO:0031012);|Cellular Component: anchored component of membrane (GO:0031225);	PF01471.17	Putative peptidoglycan binding domain
TRINITY_DN11479_c0_g2_i1	11.23536619	17.84127222	4.629460161	0.259480384	-1.946302618	0.016442068	0.057575777	Down	3.577532	3.662764	3.234024	0	0	2.181027	--	--	--	--	--	--	--	--	--	--	--	--	--	--	--	--	--	--	--	--	--
TRINITY_DN11480_c0_g1_i1	8.436532605	15.32991182	1.543153387	0.1006629	-3.312396023	0.00205934	0.009881026	Down	3.709872	1.668628	1.526622	0	0	0.5522038	XP_026396497.1	uncharacterized protein LOC113291119, partial [Papaver somniferum]	P92523|M860_ARATH	Uncharacterized mitochondrial protein AtMg00860 OS=Arabidopsis thaliana OX=3702 GN=AtMg00860 PE=4 SV=1	--	--	--	--	--	--	KOG0017	FOG: Transposon-encoded proteins with TYA, reverse transcriptase, integrase domains in various combinations	[R]	POORLY CHARACTERIZED	General function prediction only	L	COG2801	Retrotransposon protein	Cellular Component: mitochondrion (GO:0005739);	--	--
TRINITY_DN11481_c0_g1_i2	39.50216134	76.73669882	2.267623858	0.029550709	-5.080663444	5.97E-19	1.82E-17	Down	8.024397	6.329113	6.182348	0	0.136569	0.315047	--	--	--	--	--	--	--	--	--	--	--	--	--	--	--	--	--	--	--	--	--
TRINITY_DN11483_c0_g1_i2	28.44439418	56.16431789	0.724470471	0.012899123	-6.276583156	4.99E-07	5.01E-06	Down	7.102303	8.363201	2.58327	5.48E-42	0.1604935	1.05E-47	XP_011071161.1	protein SIEVE ELEMENT OCCLUSION B [Sesamum indicum]	Q9SS87|SEOB_ARATH	Protein SIEVE ELEMENT OCCLUSION B OS=Arabidopsis thaliana OX=3702 GN=SEOB PE=1 SV=1	--	--	--	--	--	--	--	--	--	--	--	S	ENOG4111ADI	Mediator complex subunit 28	Biological Process: phloem development (GO:0010088);|Molecular Function: protein homodimerization activity (GO:0042803);|Molecular Function: protein self-association (GO:0043621);	--	--
TRINITY_DN11487_c0_g1_i1	12.74371192	19.20356871	6.283855141	0.327223301	-1.611652612	0.035226108	0.107359924	Down	2.356168	2.588703	2.297148	0.7048917	0.7067912	0.5043191	CAN72498.1	hypothetical protein VITISV_010513 [Vitis vinifera]	Q94HW2|POLR1_ARATH	Retrovirus-related Pol polyprotein from transposon RE1 OS=Arabidopsis thaliana OX=3702 GN=RE1 PE=2 SV=1	--	--	--	--	--	--	KOG0017	FOG: Transposon-encoded proteins with TYA, reverse transcriptase, integrase domains in various combinations	[R]	POORLY CHARACTERIZED	General function prediction only	Q	COG2124	Cytochrome p450	Cellular Component: retrotransposon nucleocapsid (GO:0000943);|Molecular Function: nucleic acid binding (GO:0003676);|Molecular Function: RNA-directed DNA polymerase activity (GO:0003964);|Molecular Function: aspartic-type endopeptidase activity (GO:0004190);|Molecular Function: endonuclease activity (GO:0004519);|Biological Process: DNA recombination (GO:0006310);|Biological Process: DNA integra…	--	--
TRINITY_DN11488_c0_g1_i2	30.06790416	58.59265493	1.543153387	0.026336977	-5.246766447	1.32E-08	1.64E-07	Down	5.767513	2.624338	3.553786	4.09E-46	8.20E-46	0.247617	PHT35322.1	RuBisCO large subunit-binding protein subunit alpha, chloroplastic [Capsicum baccatum]	P21239|RUB1_BRANA	RuBisCO large subunit-binding protein subunit alpha, chloroplastic (Fragment) OS=Brassica napus OX=3708 PE=2 SV=2	--	--	--	--	--	--	KOG0356	Mitochondrial chaperonin, Cpn60/Hsp60p	[O]	CELLULAR PROCESSES AND SIGNALING	Posttranslational modification, protein turnover, chaperones	O	COG0459	Prevents misfolding and promotes the refolding and proper assembly of unfolded polypeptides generated under stress conditions (By similarity)	Molecular Function: ATP binding (GO:0005524);|Cellular Component: chloroplast (GO:0009507);|Biological Process: protein refolding (GO:0042026);	--	--
TRINITY_DN11495_c0_g2_i1	15.60968824	24.18504044	7.03433604	0.290854839	-1.781628789	0.010654698	0.040082718	Down	2.334487	3.204896	1.907266	0.197023	0.9604152	0.5896346	--	--	--	--	--	--	--	--	--	--	--	--	--	--	--	--	--	--	--	--	--
TRINITY_DN11498_c0_g1_i1	64.23619871	21.30286123	107.1695362	5.030757842	2.330775746	4.55E-12	8.29E-11	Up	2.685011	2.319574	1.81747	8.75025	8.814425	10.10701	KZV14017.1	hypothetical protein F511_44612 [Dorcoceras hygrometricum]	--	--	--	--	--	--	--	--	KOG0504	FOG: Ankyrin repeat	[R]	POORLY CHARACTERIZED	General function prediction only	S	COG0666	Ankyrin Repeat	--	PF13962.5	Domain of unknown function
TRINITY_DN11502_c0_g1_i1	81.8795092	31.33017416	132.4288442	4.226878649	2.079592694	1.09E-11	1.93E-10	Up	3.513572	5.192332	9.984175	19.79377	23.96942	20.29303	--	--	--	--	--	--	--	--	--	--	--	--	--	--	--	--	--	--	--	--	--
TRINITY_DN11512_c0_g1_i1	56.41590278	35.44578857	77.38601698	2.183221762	1.126458681	0.00074221	0.004005688	Up	1.570735	2.093437	1.090683	2.419774	2.908049	3.116487	XP_024963299.1	cysteine-rich receptor-like protein kinase 15 [Cynara cardunculus var. scolymus]	Q8GYA4|CRK10_ARATH	Cysteine-rich receptor-like protein kinase 10 OS=Arabidopsis thaliana OX=3702 GN=CRK10 PE=1 SV=3	--	--	--	--	--	--	--	--	--	--	--	--	--	--	--	PF01657.16,PF07714.16,PF00069.24	Salt stress response/antifungal|Protein tyrosine kinase|Protein kinase domain
TRINITY_DN11514_c0_g1_i1	10.65663276	21.31326551	0	0	#NAME?	3.14E-07	3.24E-06	Down	2.462564	4.899045	2.376929	0	0	0	--	--	--	--	--	--	--	--	--	--	--	--	--	--	--	--	--	--	--	--	--
TRINITY_DN11525_c0_g1_i1	15.92384016	24.33334349	7.514336831	0.308808234	-1.695216874	0.01148584	0.04272179	Down	3.286507	4.184305	3.647627	0.217385	0.8713837	1.651926	PIN13482.1	hypothetical protein CDL12_13899 [Handroanthus impetiginosus]	Q9SU13|FLA2_ARATH	Fasciclin-like arabinogalactan protein 2 OS=Arabidopsis thaliana OX=3702 GN=FLA2 PE=2 SV=1	--	--	--	--	--	--	--	--	--	--	--	M	ENOG4111EHG	fasciclin-like arabinogalactan protein	Cellular Component: vacuolar membrane (GO:0005774);|Cellular Component: plasma membrane (GO:0005886);|Cellular Component: membrane (GO:0016020);|Cellular Component: anchored component of membrane (GO:0031225);|Cellular Component: anchored component of plasma membrane (GO:0046658);	--	--
TRINITY_DN11526_c0_g1_i2	13.75442635	20.77909778	6.729754924	0.323871373	-1.626507142	0.026166134	0.084310004	Down	4.433532	3.348028	3.395936	0.5620822	0.9513465	1.305736	--	--	--	--	--	--	--	--	--	--	--	--	--	--	--	--	--	--	--	--	--
TRINITY_DN11528_c0_g1_i3	115.315093	70.11292916	160.5172569	2.289410224	1.194975993	0.00014129	0.000907924	Up	15.55194	14.18023	9.829149	25.8692	17.48815	29.68158	XP_011086491.1	UDP-glycosyltransferase 74B1 [Sesamum indicum]	O22822|U74F2_ARATH	UDP-glycosyltransferase 74F2 OS=Arabidopsis thaliana OX=3702 GN=UGT74F2 PE=1 SV=1	sind:105168211	K11820	UGT74B1	N-hydroxythioamide S-beta-glucosyltransferase	ko00966|ko00380	Glucosinolate biosynthesis|Tryptophan metabolism	KOG1192	UDP-glucuronosyl and UDP-glucosyl transferase	[GC]	METABOLISM|METABOLISM	Carbohydrate transport and metabolism |Energy production and conversion	S	COG1819	Transferase	Cellular Component: cytosol (GO:0005829);|Molecular Function: UDP-glycosyltransferase activity (GO:0008194);|Biological Process: salicylic acid metabolic process (GO:0009696);|Biological Process: positive regulation of seed germination (GO:0010030);|Biological Process: benzoate metabolic process (GO:0018874);|Molecular Function: UDP-glucosyltransferase activity (GO:0035251);|Cellular Component: i…	--	--
TRINITY_DN11531_c0_g1_i1	6.255612127	11.78675378	0.724470471	0.061464801	-4.024095739	0.037457146	0.11256486	Down	0	3.275175	2.34783	0	0.32523	0	XP_011071434.1	condensin-2 complex subunit H2 isoform X1 [Sesamum indicum]	--	--	sind:105156882	K11490	NCAPH2	condensin-2 complex subunit H2	--	--	--	--	--	--	--	--	--	--	--	--	--
TRINITY_DN11536_c0_g1_i1	6.368639562	12.37504389	0.362235236	0.02927143	-5.094362944	0.00074882	0.004034565	Down	1.987155	1.430462	2.801236	0	0.1623028	0	XP_022884402.1	germin-like protein subfamily 1 member 13 [Olea europaea var. sylvestris]	P92997|GL113_ARATH	Germin-like protein subfamily 1 member 13 OS=Arabidopsis thaliana OX=3702 GN=GLP6 PE=2 SV=2	--	--	--	--	--	--	--	--	--	--	--	S	ENOG410YERY	nutrient reservoir activity	Molecular Function: manganese ion binding (GO:0030145);|Molecular Function: nutrient reservoir activity (GO:0045735);|Cellular Component: apoplast (GO:0048046);	PF00190.21,PF07883.10	Cupin|Cupin domain
TRINITY_DN11536_c0_g2_i1	8.129009387	16.25801877	0	0	#NAME?	5.12E-05	0.000362352	Down	3.663729	1.034679	4.374744	0	0	0	PIN06152.1	hypothetical protein CDL12_21302 [Handroanthus impetiginosus]	Q9FID0|GL114_ARATH	Germin-like protein subfamily 1 member 14 OS=Arabidopsis thaliana OX=3702 GN=At5g39110 PE=3 SV=1	--	--	--	--	--	--	--	--	--	--	--	S	ENOG410YERY	nutrient reservoir activity	Cellular Component: cell wall (GO:0005618);|Molecular Function: manganese ion binding (GO:0030145);|Molecular Function: nutrient reservoir activity (GO:0045735);|Cellular Component: apoplast (GO:0048046);	PF00190.21	Cupin
TRINITY_DN11542_c0_g1_i1	6.929299828	13.85859966	0	0	#NAME?	0.000348557	0.002050018	Down	1.73808	1.678967	4.801707	0	0	0	--	--	--	--	--	--	--	--	--	--	--	--	--	--	--	--	--	--	--	--	--
TRINITY_DN11542_c0_g2_i1	4.426022916	8.852045832	0	0	#NAME?	0.002077945	0.009951904	Down	0.6235486	1.403216	2.047097	2.26E-75	0	7.74E-75	--	--	--	--	--	--	--	--	--	--	--	--	--	--	--	--	--	--	--	--	--
TRINITY_DN11543_c0_g1_i3	132.5124683	260.8649293	4.160007267	0.015946978	-5.970573143	3.81E-67	6.03E-65	Down	10.45872	10.39772	11.74232	0.06308892	0.06286034	0.2696673	GAU12981.1	hypothetical protein TSUD_191730 [Trifolium subterraneum]	--	--	--	--	--	--	--	--	--	--	--	--	--	--	--	--	--	PF14111.5	Domain of unknown function (DUF4283)
TRINITY_DN11548_c0_g1_i1	12.97105837	25.94211673	0	0	#NAME?	1.09E-08	1.37E-07	Down	5.031016	3.429383	3.377219	0	0	0	--	--	--	--	--	--	--	--	--	--	--	--	--	--	--	--	--	--	--	--	--
TRINITY_DN11548_c0_g2_i3	15.18040908	30.36081815	0	0	#NAME?	4.56E-10	6.76E-09	Down	2.626622	1.927071	1.784038	0	0	0	XP_009794119.1	PREDICTED: uncharacterized protein LOC104240911 isoform X2 [Nicotiana sylvestris]	--	--	aip:107612138	K07466	RFA1, RPA1, rpa	replication factor A1	ko03430|ko03030|ko03440|ko03420	Mismatch repair|DNA replication|Homologous recombination|Nucleotide excision repair	KOG0851	Single-stranded DNA-binding replication protein A (RPA), large (70 kD) subunit and related ssDNA-binding proteins	[L]	INFORMATION STORAGE AND PROCESSING	Replication, recombination and repair	--	--	--	--	PF08646.9	Replication factor-A C terminal domain
TRINITY_DN11560_c0_g1_i1	10.98465623	2.850931549	19.11838091	6.706011907	2.745455045	0.001073284	0.005560959	Up	0.8001284	1.75E-40	0.06549734	1.307235	1.038704	2.265821	XP_024032903.1	uncharacterized protein LOC112095347 [Morus notabilis]	--	--	--	--	--	--	--	--	--	--	--	--	--	--	--	--	--	--	--
TRINITY_DN11561_c0_g1_i1	5.423692994	10.11236762	0.735018369	0.072685092	-3.782196702	0.04729764	0.135524667	Down	0	2.730908	1.904665	0.3373677	0	0	--	--	--	--	--	--	--	--	--	--	--	--	--	--	--	--	--	--	--	--	--
TRINITY_DN11561_c1_g1_i1	12.75257959	20.39167429	5.113484888	0.250763366	-1.995601494	0.023621422	0.077519318	Down	4.172175	1.220421	4.269296	1.149835	0.7642937	0	--	--	--	--	--	--	--	--	--	--	--	--	--	--	--	--	--	--	--	--	--
TRINITY_DN11572_c0_g1_i1	8.132345109	12.91809192	3.3465983	0.259062896	-1.948625694	0.043758949	0.127490777	Down	0.8006963	2.322892	2.501426	0.4358988	0.4330571	0.4226487	--	--	--	--	--	--	--	--	--	--	--	--	--	--	--	--	--	--	--	--	--
TRINITY_DN11576_c0_g1_i2	87.88805571	128.2565596	47.51955186	0.370503872	-1.432439477	3.43E-07	3.52E-06	Down	20.99586	20.95074	21.53133	7.159257	5.960926	5.939921	PIN27107.1	hypothetical protein CDL12_00132 [Handroanthus impetiginosus]	--	--	--	--	--	--	--	--	--	--	--	--	--	--	--	--	--	--	--
TRINITY_DN11587_c0_g1_i1	21.40641885	32.59641582	10.21642188	0.313421633	-1.673823334	0.005112527	0.021584165	Down	4.613918	5.940752	3.493272	1.738224	1.701232	0	--	--	--	--	--	--	--	--	--	--	--	--	--	--	--	--	--	--	--	--	--
TRINITY_DN1158_c0_g1_i1	10.4912166	19.82506815	1.15736504	0.058378868	-4.098409949	7.13E-05	0.000487858	Down	3.18991	4.310208	1.877569	0	0	0.4299864	XP_015574659.1	uncharacterized protein LOC107261244 [Ricinus communis]	Q9ZT94|POLR2_ARATH	Retrovirus-related Pol polyprotein from transposon RE2 OS=Arabidopsis thaliana OX=3702 GN=RE2 PE=4 SV=1	--	--	--	--	--	--	KOG0017	FOG: Transposon-encoded proteins with TYA, reverse transcriptase, integrase domains in various combinations	[R]	POORLY CHARACTERIZED	General function prediction only	S	ENOG410XS4D	Retrotransposon protein	Cellular Component: retrotransposon nucleocapsid (GO:0000943);|Molecular Function: nucleic acid binding (GO:0003676);|Molecular Function: RNA-directed DNA polymerase activity (GO:0003964);|Molecular Function: aspartic-type endopeptidase activity (GO:0004190);|Molecular Function: endonuclease activity (GO:0004519);|Biological Process: DNA recombination (GO:0006310);|Biological Process: DNA integra…	PF07727.13	Reverse transcriptase (RNA-dependent DNA polymerase)
TRINITY_DN11590_c0_g1_i1	16.25062842	26.92359301	5.577663833	0.2071664	-2.271138063	0.00126474	0.006430074	Down	3.417958	2.709078	1.771073	0.4109858	0.4065894	0.4325923	--	--	Q9SN46|LRX5_ARATH	Leucine-rich repeat extensin-like protein 5 OS=Arabidopsis thaliana OX=3702 GN=LRX5 PE=2 SV=2	--	--	--	--	--	--	--	--	--	--	--	--	--	--	Molecular Function: structural constituent of cell wall (GO:0005199);|Cellular Component: extracellular region (GO:0005576);|Cellular Component: cell wall (GO:0005618);|Cellular Component: plasmodesma (GO:0009506);|Biological Process: cell wall organization (GO:0071555);	--	--
TRINITY_DN11599_c0_g1_i1	79.26849752	121.3377774	37.19921763	0.30657573	-1.705684606	2.05E-08	2.49E-07	Down	17.28507	13.61228	13.27712	2.931662	5.665941	2.288232	XP_011084993.1	uncharacterized protein LOC105167116 [Sesamum indicum]	--	--	--	--	--	--	--	--	--	--	--	--	--	S	ENOG410YQ10	protease inhibitor seed storage	--	PF14368.5,PF00234.21	Probable lipid transfer|Protease inhibitor/seed storage/LTP family
TRINITY_DN11602_c0_g1_i1	33.87507617	67.75015234	0	0	#NAME?	7.47E-22	2.74E-20	Down	7.08859	5.469385	7.085292	0	0	0	--	--	--	--	--	--	--	--	--	--	--	--	--	--	--	--	--	--	--	--	--
TRINITY_DN11609_c0_g2_i1	6.174245856	10.88372892	1.464762789	0.134582807	-2.893433978	0.018753308	0.064280671	Down	0.8000107	2.139299	1.679247	0.3232425	0.1608689	0	XP_022847002.1	kinesin-like protein KIN-5D [Olea europaea var. sylvestris]	Q9LZU5|KN5D_ARATH	Kinesin-like protein KIN-5D OS=Arabidopsis thaliana OX=3702 GN=KIN5D PE=3 SV=1	sind:105170675	K10398	KIF11, EG5	kinesin family member 11	--	--	KOG0243	Kinesin-like protein	[Z]	CELLULAR PROCESSES AND SIGNALING	Cytoskeleton	Z	COG5059	Kinesin family member	Molecular Function: microtubule motor activity (GO:0003777);|Molecular Function: ATP binding (GO:0005524);|Cellular Component: cytoplasm (GO:0005737);|Cellular Component: spindle (GO:0005819);|Cellular Component: kinesin complex (GO:0005871);|Cellular Component: microtubule (GO:0005874);|Cellular Component: plasma membrane (GO:0005886);|Biological Process: microtubule-based movement (GO:0007018);…	PF00225.22,PF16796.4	Kinesin motor domain|Microtubule binding
TRINITY_DN11619_c0_g1_i1	60.95450644	82.07970619	39.82930669	0.485251575	-1.0431952	0.011918898	0.044076133	Down	20.28691	15.10583	15.19747	10.77366	2.715928	6.173405	XP_011090124.1	CCR4-NOT transcription complex subunit 1 isoform X1 [Sesamum indicum]	--	--	sind:105170897	K12604	CNOT1, NOT1	CCR4-NOT transcription complex subunit 1	ko03018	RNA degradation	KOG1831	Negative regulator of transcription	[K]	INFORMATION STORAGE AND PROCESSING	Transcription	K	COG5103	Ccr4-NOT transcription complex, subunit	--	--	--
TRINITY_DN11621_c0_g1_i1	8.632132552	1.428347119	15.83591798	11.08688341	3.470781968	0.000854819	0.004543654	Up	0.02307305	0.3943412	0.1578827	2.085706	1.972429	0.8600771	AAY42548.1	beta-tubulin, partial [Micromonas pusilla]	P29500|TBB1_PEA	Tubulin beta-1 chain OS=Pisum sativum OX=3888 GN=TUBB1 PE=3 SV=1	fve:101313099	K07375	TUBB	tubulin beta	ko04145	Phagosome	KOG1375	Beta tubulin	[Z]	CELLULAR PROCESSES AND SIGNALING	Cytoskeleton	Z	COG5023	protein polymerization	Molecular Function: GTPase activity (GO:0003924);|Molecular Function: structural constituent of cytoskeleton (GO:0005200);|Molecular Function: GTP binding (GO:0005525);|Cellular Component: cytoplasm (GO:0005737);|Cellular Component: microtubule (GO:0005874);|Biological Process: microtubule-based process (GO:0007017);	--	--
TRINITY_DN11621_c0_g2_i1	6.88675306	1.507919636	12.26558648	8.134111518	3.02398477	0.007108997	0.028623266	Up	0.2094114	0.4041321	0.1644186	1.376341	1.529349	1.602715	--	--	--	--	--	--	--	--	--	--	--	--	--	--	--	--	--	--	--	--	--
TRINITY_DN11626_c0_g1_i1	39.71201388	21.74973207	57.67429569	2.651724421	1.406930852	0.000668273	0.003651292	Up	0.7260268	0.6005691	0.6840774	1.452596	1.320177	1.551842	XP_019418409.1	PREDICTED: uncharacterized protein LOC109329191 [Lupinus angustifolius]	P0C2F6|RNHX1_ARATH	Putative ribonuclease H protein At1g65750 OS=Arabidopsis thaliana OX=3702 GN=At1g65750 PE=3 SV=1	--	--	--	--	--	--	KOG1075	FOG: Reverse transcriptase	[R]	POORLY CHARACTERIZED	General function prediction only	S	ENOG410YADE	Reverse transcriptase (RNA-dependent DNA polymerase)	Molecular Function: nucleic acid binding (GO:0003676);|Molecular Function: RNA-DNA hybrid ribonuclease activity (GO:0004523);|Molecular Function: metal ion binding (GO:0046872);	PF00078.26,PF13966.5	Reverse transcriptase (RNA-dependent DNA polymerase)|zinc-binding in reverse transcriptase
TRINITY_DN11632_c0_g1_i1	17.17009702	25.583261	8.756933038	0.34229151	-1.546702586	0.018810315	0.064451738	Down	4.912447	4.842754	4.739112	1.937925	1.970108	0	--	--	--	--	--	--	--	--	--	--	--	--	--	--	--	--	--	--	--	--	--
TRINITY_DN11633_c0_g1_i1	27.14306618	3.395538383	50.89059397	14.98748894	3.905686784	2.15E-09	2.94E-08	Up	1.498516	0.3640579	0.2843122	6.577726	7.009789	12.12466	--	--	--	--	--	--	--	--	--	--	--	--	--	--	--	--	--	--	--	--	--
TRINITY_DN11640_c0_g1_i1	35.06590543	11.77943229	58.35237857	4.953751347	2.308521454	1.38E-05	0.000108775	Up	0.5430775	3.802683	2.156074	11.41548	6.242497	8.050044	--	--	--	--	--	--	--	--	--	--	--	--	--	--	--	--	--	--	--	--	--
TRINITY_DN11643_c0_g1_i1	15.30170682	23.00541227	7.598001378	0.330270168	-1.598281432	0.017287241	0.059938874	Down	2.536391	2.914032	3.08247	0	0.5113643	1.805679	--	--	--	--	--	--	--	--	--	--	--	--	--	--	--	--	--	--	--	--	--
TRINITY_DN11645_c0_g1_i1	8.208581904	16.41716381	0	0	#NAME?	3.98E-05	0.000287522	Down	4.480918	1.297771	4.625976	0	0	0	--	--	--	--	--	--	--	--	--	--	--	--	--	--	--	--	--	--	--	--	--
TRINITY_DN11660_c0_g1_i1	51.6054607	75.13297005	28.07795136	0.373710121	-1.420008457	0.00014861	0.000951458	Down	8.914769	11.47685	6.933421	2.974244	3.275306	1.970069	--	--	--	--	--	--	--	--	--	--	--	--	--	--	--	--	--	--	--	--	--
TRINITY_DN11666_c0_g1_i1	18.51207384	27.65398577	9.370161915	0.338835855	-1.561341548	0.03755928	0.112797117	Down	9.013015	2.531817	6.076394	1.208264	1.240131	2.38137	--	--	--	--	--	--	--	--	--	--	--	--	--	--	--	--	--	--	--	--	--
TRINITY_DN11667_c0_g1_i2	18.758099	37.516198	0	0	#NAME?	0.001356862	0.006837483	Down	6.173961	7.776821	0	0	0	0	KRH52242.1	hypothetical protein GLYMA_06G055500 [Glycine max]	--	--	--	--	--	--	--	--	--	--	--	--	--	S	ENOG410YXEC	Photosystem II reaction centre X protein (PsbX)	--	PF06596.10	Photosystem II reaction centre X protein (PsbX)
TRINITY_DN11672_c0_g1_i1	6.085205543	12.17041109	0	0	#NAME?	0.013117645	0.047808051	Down	2.287177	1.463375	0	0	0	0	KRH53627.1	hypothetical protein GLYMA_06G136500 [Glycine max]	P19954|PRSP1_SPIOL	Ribosome-binding factor PSRP1, chloroplastic OS=Spinacia oleracea OX=3562 GN=PSRP1 PE=1 SV=2	--	--	--	--	--	--	--	--	--	--	--	J	COG1544	sigma 54 modulation protein ribosomal protein S30ea	Biological Process: regulation of translation (GO:0006417);|Cellular Component: chloroplast stroma (GO:0009570);|Molecular Function: rRNA binding (GO:0019843);|Biological Process: primary metabolic process (GO:0044238);	PF16321.4,PF02482.18	Sigma 54 modulation/S30EA ribosomal protein C terminus|Sigma 54 modulation protein / S30EA ribosomal protein
TRINITY_DN11682_c0_g1_i1	25.66031198	35.70070791	15.61991605	0.437523987	-1.192565982	0.023543948	0.077293008	Down	3.916082	4.37515	3.062912	0.9408728	1.54415	1.485919	--	--	--	--	--	--	--	--	--	--	--	--	--	--	--	--	--	--	--	--	--
TRINITY_DN1168_c0_g1_i1	9.471872672	2.166464256	16.77728109	7.744083957	2.953094594	0.002450385	0.01146586	Up	0	0.2965613	0.35524	0.9508932	1.612277	1.846314	AOQ09873.1	Eno-RB [synthetic construct]	P42894|ENO_NEOFR	Enolase OS=Neocallimastix frontalis OX=4757 PE=3 SV=1	adl:AURDEDRAFT_51988	K01689	ENO, eno	enolase	ko03018|ko00010	RNA degradation|Glycolysis / Gluconeogenesis	KOG2670	Enolase	[G]	METABOLISM	Carbohydrate transport and metabolism	G	COG0148	Catalyzes the reversible conversion of 2- phosphoglycerate into phosphoenolpyruvate. It is essential for the degradation of carbohydrates via glycolysis (By similarity)	Cellular Component: phosphopyruvate hydratase complex (GO:0000015);|Molecular Function: magnesium ion binding (GO:0000287);|Molecular Function: phosphopyruvate hydratase activity (GO:0004634);|Biological Process: glycolytic process (GO:0006096);	PF00113.21,PF13378.5,PF07476.10	Enolase, C-terminal TIM barrel domain|Enolase C-terminal domain-like|Methylaspartate ammonia-lyase C-terminus
TRINITY_DN11697_c0_g1_i1	10.06083713	20.12167426	0	0	#NAME?	6.24E-07	6.18E-06	Down	3.078938	3.250569	3.611794	0	0	0	XP_011084213.1	UDP-glucuronate 4-epimerase 6 [Sesamum indicum]	--	--	sind:105166528	K08679	E5.1.3.6	UDP-glucuronate 4-epimerase	ko00520|ko00500	Amino sugar and nucleotide sugar metabolism|Starch and sucrose metabolism	--	--	--	--	--	M	COG1087	udp-glucose 4-epimerase	--	--	--
TRINITY_DN1169_c0_g2_i1	3.405180672	6.810361343	0	0	#NAME?	0.010762947	0.04042718	Down	1.347966	1.735303	1.049979	0	0	0	XP_012843176.1	PREDICTED: uncharacterized protein LOC105963330 [Erythranthe guttata]	--	--	--	--	--	--	--	--	--	--	--	--	--	--	--	--	--	--	--
TRINITY_DN11702_c0_g1_i1	27.12179122	37.10089016	17.14269227	0.462056091	-1.113860098	0.031711614	0.098621904	Down	7.596986	8.129807	4.38661	3.747892	1.105777	2.50704	XP_011085847.1	cysteine-rich repeat secretory protein 60 [Sesamum indicum]	Q0WPN8|CRR60_ARATH	Cysteine-rich repeat secretory protein 60 OS=Arabidopsis thaliana OX=3702 GN=CRRSP60 PE=1 SV=1	--	--	--	--	--	--	--	--	--	--	--	U	ENOG410YCA0	cysteine-rich repeat secretory protein	Cellular Component: plasmodesma (GO:0009506);|Cellular Component: integral component of membrane (GO:0016021);|Biological Process: viral process (GO:0016032);	PF01657.16	Salt stress response/antifungal
TRINITY_DN1170_c0_g1_i2	66.44935763	93.77140388	39.12731138	0.417262724	-1.260972053	7.18E-05	0.000491117	Down	7.993382	7.157292	8.385088	2.456034	2.432144	3.06125	XP_011081934.1	cytochrome P450 71D95-like [Sesamum indicum]	P93531|C71D7_SOLCH	Cytochrome P450 71D7 OS=Solanum chacoense OX=4108 GN=CYP71D7 PE=3 SV=1	--	--	--	--	--	--	KOG0156	Cytochrome P450 CYP2 subfamily	[Q]	METABOLISM	Secondary metabolites biosynthesis, transport and catabolism	Q	COG2124	Cytochrome p450	Molecular Function: monooxygenase activity (GO:0004497);|Molecular Function: iron ion binding (GO:0005506);|Molecular Function: oxidoreductase activity, acting on paired donors, with incorporation or reduction of molecular oxygen (GO:0016705);|Molecular Function: heme binding (GO:0020037);	--	--
TRINITY_DN11710_c0_g1_i1	6.96042464	13.92084928	0	0	#NAME?	6.43E-05	0.00044376	Down	3.549949	2.791307	2.245405	0	0	0	XP_022635785.1	uncharacterized protein LOC111241502 [Vigna radiata var. radiata]	Q94HW2|POLR1_ARATH	Retrovirus-related Pol polyprotein from transposon RE1 OS=Arabidopsis thaliana OX=3702 GN=RE1 PE=2 SV=1	--	--	--	--	--	--	KOG0017	FOG: Transposon-encoded proteins with TYA, reverse transcriptase, integrase domains in various combinations	[R]	POORLY CHARACTERIZED	General function prediction only	S	ENOG410ZK3M	NA	Cellular Component: retrotransposon nucleocapsid (GO:0000943);|Molecular Function: nucleic acid binding (GO:0003676);|Molecular Function: RNA-directed DNA polymerase activity (GO:0003964);|Molecular Function: aspartic-type endopeptidase activity (GO:0004190);|Molecular Function: endonuclease activity (GO:0004519);|Biological Process: DNA recombination (GO:0006310);|Biological Process: DNA integra…	PF07727.13	Reverse transcriptase (RNA-dependent DNA polymerase)
TRINITY_DN11710_c1_g1_i1	19.34997126	38.69994251	0	0	#NAME?	1.08E-12	2.09E-11	Down	3.688649	3.181258	2.923439	0	0	0	KHN17953.1	Retrovirus-related Pol polyprotein from transposon TNT 1-94 [Glycine soja]	Q94HW2|POLR1_ARATH	Retrovirus-related Pol polyprotein from transposon RE1 OS=Arabidopsis thaliana OX=3702 GN=RE1 PE=2 SV=1	bna:106454220	K01265	map	methionyl aminopeptidase	--	--	KOG0017	FOG: Transposon-encoded proteins with TYA, reverse transcriptase, integrase domains in various combinations	[R]	POORLY CHARACTERIZED	General function prediction only	L	COG2801	Retrotransposon protein	Cellular Component: retrotransposon nucleocapsid (GO:0000943);|Molecular Function: nucleic acid binding (GO:0003676);|Molecular Function: RNA-directed DNA polymerase activity (GO:0003964);|Molecular Function: aspartic-type endopeptidase activity (GO:0004190);|Molecular Function: endonuclease activity (GO:0004519);|Biological Process: DNA recombination (GO:0006310);|Biological Process: DNA integra…	--	--
TRINITY_DN11712_c0_g2_i3	8.658754382	17.31750876	0	0	#NAME?	4.90E-06	4.19E-05	Down	1.392216	1.341214	1.506732	0	0	0	--	--	--	--	--	--	--	--	--	--	--	--	--	--	--	--	--	--	--	--	--
TRINITY_DN11718_c0_g1_i1	18.43566671	36.87133342	0	0	#NAME?	3.62E-11	6.08E-10	Down	4.391272	5.373612	8.747097	0	0	0	--	--	--	--	--	--	--	--	--	--	--	--	--	--	--	--	--	--	--	--	--
TRINITY_DN11720_c0_g1_i1	22.51766578	43.19005438	1.845277186	0.042724586	-4.548789682	2.19E-10	3.35E-09	Down	1.998456	1.51573	2.238892	0.0882915	0.05871261	0.03533244	--	--	--	--	--	--	--	--	--	--	--	--	--	--	--	--	--	--	--	--	--
TRINITY_DN11726_c0_g2_i1	8.879974532	14.74430162	3.01564744	0.20452969	-2.289617812	0.016043853	0.056434011	Down	1.356689	2.370439	1.90763	0	0.3265503	0.6522771	--	--	--	--	--	--	--	--	--	--	--	--	--	--	--	--	--	--	--	--	--
TRINITY_DN11732_c0_g1_i1	122.9528924	51.28550425	194.6202805	3.794839953	1.924039041	2.18E-09	2.99E-08	Up	9.610052	13.74771	7.44895	23.20515	34.88838	35.927	PIN08290.1	hypothetical protein CDL12_19143 [Handroanthus impetiginosus]	--	--	--	--	--	--	--	--	--	--	--	--	--	--	--	--	--	--	--
TRINITY_DN11735_c0_g1_i1	439.5341869	596.2593694	282.8090045	0.474305343	-1.076111976	6.00E-16	1.49E-14	Down	36.78193	35.94124	34.42521	12.20191	16.23561	12.58623	EYU18692.1	hypothetical protein MIMGU_mgv1a011638mg [Erythranthe guttata]	F4JIK2|ATCA4_ARATH	Alpha carbonic anhydrase 4 OS=Arabidopsis thaliana OX=3702 GN=ACA4 PE=3 SV=1	sind:105159852	K01674	cah	carbonic anhydrase	ko00910	Nitrogen metabolism	KOG0382	Carbonic anhydrase	[R]	POORLY CHARACTERIZED	General function prediction only	P	COG3338	Carbonic anhydrase	Molecular Function: carbonate dehydratase activity (GO:0004089);|Molecular Function: zinc ion binding (GO:0008270);|Cellular Component: chloroplast thylakoid membrane (GO:0009535);|Cellular Component: chloroplast stroma (GO:0009570);	PF00194.20	Eukaryotic-type carbonic anhydrase
TRINITY_DN11747_c0_g1_i2	21.22935623	41.37200675	1.086705707	0.026266691	-5.250621739	6.60E-11	1.07E-09	Down	4.786878	4.27511	4.27837	0	0.2597242	0	EYU39677.1	hypothetical protein MIMGU_mgv1a018884mg [Erythranthe guttata]	--	--	--	--	--	--	--	--	--	--	--	--	--	S	COG2304	von Willebrand factor, type A	--	--	--
TRINITY_DN11758_c0_g2_i2	19.25104361	31.90310306	6.598984155	0.206844586	-2.273380896	0.000395473	0.002292977	Down	3.524764	2.636899	2.686932	0.5172137	0.7673913	0.1620664	--	--	--	--	--	--	--	--	--	--	--	--	--	--	--	--	--	--	--	--	--
TRINITY_DN1175_c0_g1_i1	15.0121823	30.02436461	0	0	#NAME?	4.86E-10	7.18E-09	Down	1.948527	1.335693	1.829514	0	0	0	XP_011084087.2	aluminum-activated malate transporter 12 [Sesamum indicum]	O49696|ALMTC_ARATH	Aluminum-activated malate transporter 12 OS=Arabidopsis thaliana OX=3702 GN=ALMT12 PE=2 SV=1	--	--	--	--	--	--	KOG4711	Predicted membrane protein	[R]	POORLY CHARACTERIZED	General function prediction only	S	ENOG410XR8V	aluminum-activated malate transporter	Cellular Component: plasma membrane (GO:0005886);|Biological Process: sulfate transport (GO:0008272);|Molecular Function: anion transmembrane transporter activity (GO:0008509);|Cellular Component: plant-type vacuole membrane (GO:0009705);|Biological Process: stomatal movement (GO:0010118);|Cellular Component: endomembrane system (GO:0012505);|Biological Process: malate transport (GO:0015743);|Cel…	PF11744.7	Aluminium activated malate transporter
TRINITY_DN11761_c0_g1_i2	20.46728814	40.93457627	0	0	#NAME?	0.001420378	0.007122761	Down	4.61082	3.357934	0	0	0	0	CAD57680.1	putative phosphatase [Glycine max]	Q09893|YAI5_SCHPO	Uncharacterized protein C24B11.05 OS=Schizosaccharomyces pombe (strain 972 / ATCC 24843) OX=284812 GN=SPAC24B11.05 PE=3 SV=1	gmx:547678	K07025	K07025	putative hydrolase of the HAD superfamily	--	--	KOG3109	Haloacid dehalogenase-like hydrolase	[R]	POORLY CHARACTERIZED	General function prediction only	S	COG1011	Hydrolase	Cellular Component: nucleus (GO:0005634);|Cellular Component: cytosol (GO:0005829);|Biological Process: pyrimidine nucleobase metabolic process (GO:0006206);|Molecular Function: nucleotidase activity (GO:0008252);|Molecular Function: 5'-nucleotidase activity (GO:0008253);|Biological Process: nucleotide catabolic process (GO:0009166);	PF13419.5,PF00702.25	Haloacid dehalogenase-like hydrolase|haloacid dehalogenase-like hydrolase
TRINITY_DN11765_c0_g1_i1	29.66726912	59.33453824	0	0	#NAME?	3.35E-19	1.04E-17	Down	7.798809	7.3499	7.885884	0	0	0	--	--	--	--	--	--	--	--	--	--	--	--	--	--	--	--	--	--	--	--	--
TRINITY_DN11768_c1_g2_i1	12.88798667	20.15647723	5.619496106	0.278793563	-1.842730843	0.015727364	0.055530191	Down	3.56681	1.362344	2.425259	0.3999449	0.3973459	0.7913	--	--	--	--	--	--	--	--	--	--	--	--	--	--	--	--	--	--	--	--	--
TRINITY_DN11772_c0_g1_i1	43.0587372	17.58787686	68.52959755	3.89641104	1.962145878	5.78E-05	0.000403373	Up	0.6171781	4.134991	0.7031863	4.336937	5.894224	6.609056	--	--	--	--	--	--	--	--	--	--	--	--	--	--	--	--	--	--	--	--	--
TRINITY_DN11777_c0_g1_i1	29.93447909	11.30243489	48.5665233	4.296996512	2.103328606	1.82E-05	0.00014068	Up	0.6005986	1.001454	0.774714	2.344683	3.454751	2.664995	--	--	Q8L940|PDX13_ARATH	Pyridoxal 5'-phosphate synthase subunit PDX1.3 OS=Arabidopsis thaliana OX=3702 GN=PDX13 PE=1 SV=2	ath:AT5G01410	K06215	pdxS, pdx1	pyridoxal 5'-phosphate synthase pdxS subunit	ko00750	Vitamin B6 metabolism	KOG1606	Stationary phase-induced protein, SOR/SNZ family	[H]	METABOLISM	Coenzyme transport and metabolism	H	COG0214	Involved in the production of pyridoxal phosphate, probably by incorporating ammonia into the pyridine ring (By similarity)	Cellular Component: cytosol (GO:0005829);|Cellular Component: plasma membrane (GO:0005886);|Biological Process: cellular amino acid metabolic process (GO:0006520);|Biological Process: response to oxidative stress (GO:0006979);|Biological Process: response to lipid hydroperoxide (GO:0006982);|Biological Process: pyridoxine biosynthetic process (GO:0008615);|Biological Process: response to salt str…	--	--
TRINITY_DN11778_c0_g1_i1	3.477992246	6.955984491	0	0	#NAME?	0.010116137	0.03841086	Down	1.528973	1.967336	0.7898686	0	0	0	--	--	--	--	--	--	--	--	--	--	--	--	--	--	--	--	--	--	--	--	--
TRINITY_DN11780_c0_g1_i2	19.27561829	38.55123658	0	0	#NAME?	1.06E-12	2.05E-11	Down	6.656578	3.63379	5.546038	0	0	0	--	--	--	--	--	--	--	--	--	--	--	--	--	--	--	--	--	--	--	--	--
TRINITY_DN11780_c0_g2_i1	16.59413205	32.08573655	1.102527553	0.034361921	-4.863045486	2.57E-08	3.08E-07	Down	3.171019	6.753108	4.754136	0.3902512	0	0	--	--	--	--	--	--	--	--	--	--	--	--	--	--	--	--	--	--	--	--	--
TRINITY_DN11787_c0_g1_i1	8.000209763	16.00041953	0	0	#NAME?	1.44E-05	0.000113429	Down	2.914628	2.418813	1.889665	0	0	0	--	--	--	--	--	--	--	--	--	--	--	--	--	--	--	--	--	--	--	--	--
TRINITY_DN11788_c0_g1_i1	32.11315421	17.52298215	46.70332626	2.665261305	1.414276983	0.002223119	0.010536024	Up	2.963189	3.747935	3.890512	8.151083	8.23558	6.808802	--	--	--	--	--	--	--	--	--	--	--	--	--	--	--	--	--	--	--	--	--
TRINITY_DN11797_c0_g1_i2	23.28632463	32.91050201	13.66214725	0.415130321	-1.268363786	0.046197642	0.133027757	Down	6.322876	3.900188	2.562074	1.069247	2.134814	1.075749	--	--	--	--	--	--	--	--	--	--	--	--	--	--	--	--	--	--	--	--	--
TRINITY_DN11820_c0_g1_i1	22.87546376	12.31095494	33.43997257	2.716277716	1.44163099	0.006728032	0.027314689	Up	0.7264589	0.971836	0.4378623	1.728675	1.394759	1.553866	XP_011081405.1	DNA mismatch repair protein MSH4 [Sesamum indicum]	F4JP48|MSH4_ARATH	DNA mismatch repair protein MSH4 OS=Arabidopsis thaliana OX=3702 GN=MSH4 PE=2 SV=1	sind:105164452	K08740	MSH4	DNA mismatch repair protein MSH4	--	--	KOG0220	Mismatch repair ATPase MSH4 (MutS family)	[L]	INFORMATION STORAGE AND PROCESSING	Replication, recombination and repair	L	COG0249	that it carries out the mismatch recognition step. This protein has a weak ATPase activity (By similarity)	Cellular Component: nuclear chromosome (GO:0000228);|Biological Process: resolution of meiotic recombination intermediates (GO:0000712);|Cellular Component: condensed nuclear chromosome (GO:0000794);|Cellular Component: synaptonemal complex (GO:0000795);|Molecular Function: damaged DNA binding (GO:0003684);|Molecular Function: ATP binding (GO:0005524);|Biological Process: mismatch repair (GO:0006…	PF00488.20	MutS domain V
TRINITY_DN11824_c0_g1_i1	13.38954548	26.77909096	0	0	#NAME?	5.44E-09	7.09E-08	Down	2.357514	2.35574	2.248068	0	0	0	AIC62734.1	TRBV3-1, partial [synthetic construct]	--	--	--	--	--	--	--	--	--	--	--	--	--	U	ENOG410YSIY	T cell receptor beta constant 2	--	PF07654.14	Immunoglobulin C1-set domain
TRINITY_DN11825_c0_g1_i1	12.35711021	6.618409845	18.09581058	2.734162888	1.451099194	0.046964978	0.134784173	Up	1.033082	0.4311736	0.4535576	1.819453	1.558859	0.959188	CDP05572.1	unnamed protein product [Coffea canephora]	Q8L612|MACP1_ARATH	MACPF domain-containing protein At1g14780 OS=Arabidopsis thaliana OX=3702 GN=At1g14780 PE=2 SV=1	--	--	--	--	--	--	--	--	--	--	--	S	ENOG410Y947	Membrane attack complex component perforin complement C9	Cellular Component: plasma membrane (GO:0005886);|Biological Process: immune response (GO:0006955);|Biological Process: plant-type hypersensitive response (GO:0009626);	PF01823.18	MAC/Perforin domain
TRINITY_DN11826_c0_g1_i1	12.80135138	25.60270276	0	0	#NAME?	0.003623082	0.016073355	Down	3.836178	2.616813	0	0	0	0	KRH20937.1	hypothetical protein GLYMA_13G210800 [Glycine max]	P15102|GLNA4_PHAVU	Glutamine synthetase leaf isozyme, chloroplastic OS=Phaseolus vulgaris OX=3885 PE=2 SV=1	gmx:548036	K01915	glnA, GLUL	glutamine synthetase	ko00910|ko00630|ko00250|ko00220	Nitrogen metabolism|Glyoxylate and dicarboxylate metabolism|Alanine, aspartate and glutamate metabolism|Arginine biosynthesis	KOG0683	Glutamine synthetase	[E]	METABOLISM	Amino acid transport and metabolism	E	COG0174	glutamine synthetase	Molecular Function: glutamate-ammonia ligase activity (GO:0004356);|Molecular Function: ATP binding (GO:0005524);|Biological Process: glutamine biosynthetic process (GO:0006542);|Cellular Component: chloroplast (GO:0009507);	PF03951.18	Glutamine synthetase, beta-Grasp domain
TRINITY_DN11849_c0_g1_i1	11.35819199	17.92084474	4.795539242	0.267595602	-1.901873688	0.02216449	0.07362698	Down	2.96406	2.874625	2.30305	0.4443162	0.9046409	0.456585	--	--	--	--	--	--	--	--	--	--	--	--	--	--	--	--	--	--	--	--	--
TRINITY_DN11854_c0_g1_i2	29.0307351	52.90615304	5.155317161	0.097442677	-3.359302427	0.000102411	0.000677757	Down	6.74343	2.688233	8.149324	0.7124033	0.4762427	0.2455329	--	--	--	--	--	--	--	--	--	--	--	--	--	--	--	--	--	--	--	--	--
TRINITY_DN11856_c0_g1_i1	27.32503308	50.7921827	3.857883467	0.075954276	-3.718725002	2.46E-10	3.76E-09	Down	3.099346	3.186565	4.425162	4.13E-44	0	0.700079	XP_022895990.1	hippocampus abundant transcript-like protein 1 [Olea europaea var. sylvestris]	--	--	--	--	--	--	--	--	KOG2816	Predicted transporter ADD1 (major facilitator superfamily)	[R]	POORLY CHARACTERIZED	General function prediction only	U	ENOG41101QS	Major Facilitator Superfamily	--	PF07690.15	Major Facilitator Superfamily
TRINITY_DN1185_c0_g1_i1	8.155185616	15.15300619	1.15736504	0.076378576	-3.710688161	0.004554697	0.019578727	Down	2.341011	2.901693	0.5996117	0	0	0.4151335	--	--	--	--	--	--	--	--	--	--	--	--	--	--	--	--	--	--	--	--	--
TRINITY_DN11864_c0_g2_i2	125.9492714	251.8985428	0	0	#NAME?	9.26E-78	1.80E-75	Down	8.823556	8.003264	9.754328	1.39E-71	3.47E-63	5.64E-67	--	--	--	--	--	--	--	--	--	--	--	--	--	--	--	--	--	--	--	--	--
TRINITY_DN11871_c0_g1_i1	21.32792591	42.65585182	0	0	#NAME?	4.75E-14	1.01E-12	Down	5.880152	6.709528	7.68039	0	0	0	--	--	--	--	--	--	--	--	--	--	--	--	--	--	--	--	--	--	--	--	--
TRINITY_DN11877_c0_g1_i1	12.67825327	25.35650653	0	0	#NAME?	1.41E-08	1.75E-07	Down	2.047858	3.103421	2.718456	3.53E-50	3.29E-63	0	--	--	--	--	--	--	--	--	--	--	--	--	--	--	--	--	--	--	--	--	--
TRINITY_DN11880_c0_g1_i1	28.59367162	54.23180723	2.955536004	0.054498202	-4.197647547	7.45E-12	1.34E-10	Down	7.236292	5.895698	6.73017	0.191952	0.3803444	0.2197109	--	--	--	--	--	--	--	--	--	--	--	--	--	--	--	--	--	--	--	--	--
TRINITY_DN11896_c0_g1_i1	8.244414669	2.997675797	13.49115354	4.500537902	2.170097442	0.032505984	0.100739564	Up	0.4224891	0.4096786	0.9980149	2.469029	1.063388	2.990435	AKN09643.1	basic helix-loop-helix transcription factor [Salvia miltiorrhiza]	--	--	--	--	--	--	--	--	--	--	--	--	--	S	ENOG41116U8	NA	--	--	--
TRINITY_DN11897_c0_g1_i1	702.1657104	0	1404.331421	Inf	Inf	0	0	Up	0	0	0	64.6864	65.2224	65.66985	--	--	--	--	--	--	--	--	--	--	--	--	--	--	--	--	--	--	--	--	--
TRINITY_DN1189_c0_g1_i1	4.490494169	0.492078091	8.488910248	17.25114448	4.108620172	0.013003565	0.047468502	Up	0	0	0.251522	1.760795	1.019318	0.5514925	XP_011088158.1	nucleobase-ascorbate transporter 4 isoform X1 [Sesamum indicum]	P93039|NAT4_ARATH	Nucleobase-ascorbate transporter 4 OS=Arabidopsis thaliana OX=3702 GN=NAT4 PE=2 SV=2	sind:105169466	K14611	SLC23A1_2, SVCT1_2	solute carrier family 23 (nucleobase transporter), member 1/2	--	--	KOG1292	Xanthine/uracil transporters	[F]	METABOLISM	Nucleotide transport and metabolism	F	COG2233	permease	Cellular Component: integral component of membrane (GO:0016021);|Molecular Function: transmembrane transporter activity (GO:0022857);	PF00860.19	Permease family
TRINITY_DN11900_c0_g1_i1	163.3724243	293.0786856	33.66616309	0.114870732	-3.121916838	1.96E-40	1.59E-38	Down	22.03401	22.99964	20.77091	2.294021	2.216717	1.553188	--	--	--	--	--	--	--	--	--	--	--	--	--	--	--	--	--	--	--	PF00257.18	Dehydrin
TRINITY_DN11901_c0_g1_i1	52.22814876	104.4562975	0	0	#NAME?	4.21E-33	2.64E-31	Down	7.415504	5.587036	6.338688	0	0	0	--	--	--	--	--	--	--	--	--	--	--	--	--	--	--	--	--	--	--	--	--
TRINITY_DN11914_c0_g1_i1	6.360531992	11.25102725	1.470036737	0.130658002	-2.936132614	0.021248653	0.071131784	Down	0.6094035	2.350704	3.254433	0.6340875	0	0	--	--	--	--	--	--	--	--	--	--	--	--	--	--	--	--	--	--	--	--	--
TRINITY_DN11919_c0_g1_i1	3.388721862	6.391655376	0.385788347	0.060358127	-4.050308153	0.039656977	0.11779539	Down	0.571008	1.482283	0.8842064	0	0	0.2072365	XP_012844847.1	PREDICTED: uncharacterized protein LOC105964883, partial [Erythranthe guttata]	--	--	--	--	--	--	--	--	--	--	--	--	--	--	--	--	--	--	--
TRINITY_DN11929_c0_g1_i1	52.49506693	82.10808193	22.88205193	0.278682091	-1.843307803	0.00069246	0.003768476	Down	8.151515	18.48403	15.35354	2.322143	2.315171	4.886473	--	--	--	--	--	--	--	--	--	--	--	--	--	--	--	--	--	--	--	--	--
TRINITY_DN11931_c0_g1_i1	9.606751182	3.981831979	15.23167039	3.825292093	1.935569914	0.038769968	0.115690584	Up	0.2656506	0.2556746	1.248233	1.882455	1.86417	1.803166	--	--	--	--	--	--	--	--	--	--	--	--	--	--	--	--	--	--	--	--	--
TRINITY_DN11939_c0_g1_i4	7.624888411	14.52530635	0.724470471	0.049876433	-4.325497894	0.000613164	0.003378655	Down	1.131101	1.471765	1.212495	1.84E-42	0.182187	2.76E-44	XP_005703596.1	ubiquitin [Galdieria sulphuraria]	P69309|UBIQP_AVEFA	Polyubiquitin OS=Avena fatua OX=4499 PE=2 SV=2	--	--	--	--	--	--	KOG0001	Ubiquitin and ubiquitin-like proteins	[OR]	CELLULAR PROCESSES AND SIGNALING|POORLY CHARACTERIZED	Posttranslational modification, protein turnover, chaperones |General function prediction only	O	COG5272	ubiquitin	Cellular Component: nucleus (GO:0005634);|Cellular Component: cytoplasm (GO:0005737);	PF00240.22,PF11976.7,PF14560.5,PF13881.5,PF10302.8,PF04452.13	Ubiquitin family|Ubiquitin-2 like Rad60 SUMO-like|Ubiquitin-like domain|Ubiquitin-2 like Rad60 SUMO-like|DUF2407 ubiquitin-like domain|RNA methyltransferase
TRINITY_DN11941_c0_g1_i2	22.57169304	34.36857281	10.77481327	0.313507731	-1.673427076	0.003487966	0.015552973	Down	2.658073	1.42962	1.539836	0.5076615	0.424204	0.4676086	--	--	--	--	--	--	--	--	--	--	--	--	--	--	--	--	--	--	--	--	--
TRINITY_DN11941_c1_g1_i3	101.9777088	203.9554175	0	0	#NAME?	4.18E-63	6.21E-61	Down	6.125637	6.352828	5.462601	8.70E-88	0	0	PNY16757.1	envelope-like protein, partial [Trifolium pratense]	--	--	--	--	--	--	--	--	--	--	--	--	--	--	--	--	--	--	--
TRINITY_DN11945_c0_g1_i1	18.06536563	35.0282037	1.102527553	0.031475424	-4.989630391	4.20E-09	5.57E-08	Down	5.049331	9.926735	6.160841	0.5658718	0	0	--	--	--	--	--	--	--	--	--	--	--	--	--	--	--	--	--	--	--	--	--
TRINITY_DN11945_c1_g1_i1	18.86149152	36.99851257	0.724470471	0.01958107	-5.674396574	2.78E-10	4.21E-09	Down	6.328913	5.64457	4.932108	5.16E-89	0.2787168	0	--	--	--	--	--	--	--	--	--	--	--	--	--	--	--	--	--	--	--	--	--
TRINITY_DN11947_c0_g1_i1	24.83470835	35.28243965	14.38697704	0.407765936	-1.294186833	0.018410855	0.063298035	Down	5.736562	4.554364	3.047074	1.967335	1.559358	0.806719	--	--	--	--	--	--	--	--	--	--	--	--	--	--	--	--	--	--	--	--	--
TRINITY_DN11952_c0_g1_i1	69.71806173	129.0263621	10.4097614	0.080679337	-3.631656954	8.70E-23	3.35E-21	Down	5.098211	5.177596	5.140344	0.2180187	0.402997	0.3903607	XP_021681924.1	uncharacterized protein LOC110665926 [Hevea brasiliensis]	--	--	--	--	--	--	--	--	--	--	--	--	--	S	ENOG41122DF	NA	--	PF07468.10,PF03318.12,PF01117.19	Agglutinin domain|Clostridium epsilon toxin ETX/Bacillus mosquitocidal toxin MTX2|Aerolysin toxin
TRINITY_DN11963_c0_g1_i1	18.06980088	34.59644838	1.543153387	0.044604387	-4.486670565	1.39E-07	1.50E-06	Down	5.446609	2.545998	3.648167	0	0	0.3916133	XP_011097161.1	LEAF RUST 10 DISEASE-RESISTANCE LOCUS RECEPTOR-LIKE PROTEIN KINASE-like 1.4 [Sesamum indicum]	Q2PCF1|PDR2_NICPL	Pleiotropic drug resistance protein 2 OS=Nicotiana plumbaginifolia OX=4092 GN=PDR2 PE=2 SV=1	--	--	--	--	--	--	KOG0065	Pleiotropic drug resistance proteins (PDR1-15), ABC superfamily	[Q]	METABOLISM	Secondary metabolites biosynthesis, transport and catabolism	T	COG0515	Serine Threonine protein kinase	Molecular Function: ATP binding (GO:0005524);|Cellular Component: integral component of membrane (GO:0016021);|Molecular Function: ATPase activity (GO:0016887);	--	--
TRINITY_DN11965_c0_g1_i1	17.37202832	28.93247103	5.811585615	0.20086724	-2.315685802	0.000729377	0.00394742	Down	3.138528	2.017863	1.982633	0.2447302	0.8900141	1.16E-58	--	--	--	--	--	--	--	--	--	--	--	--	--	--	--	--	--	--	--	--	--
TRINITY_DN1197_c0_g1_i1	13.33303441	23.31173926	3.354329564	0.143890146	-2.7969603	0.00047221	0.002685419	Down	5.677159	3.750819	4.569912	0	0.9173403	0.8507348	--	--	--	--	--	--	--	--	--	--	--	--	--	--	--	--	--	--	--	--	--
TRINITY_DN11982_c0_g1_i1	65.93780357	36.31784629	95.55776084	2.631151641	1.395694397	2.26E-05	0.00017092	Up	1.518854	2.146073	2.881546	4.427516	4.642451	4.95293	XP_011075652.1	uncharacterized protein LOC105160086 [Sesamum indicum]	--	--	--	--	--	--	--	--	--	--	--	--	--	S	ENOG410YKVG	NA	--	--	--
TRINITY_DN11989_c0_g1_i1	16.20799485	32.41598971	0	0	#NAME?	2.60E-08	3.12E-07	Down	2.88515	6.785769	3.917226	0	0	0	--	--	--	--	--	--	--	--	--	--	--	--	--	--	--	--	--	--	--	PF05911.10	Filament-like plant protein, long coiled-coil
TRINITY_DN11992_c0_g1_i1	615.0602982	1014.721719	215.398877	0.212273841	-2.236001499	1.59E-75	2.99E-73	Down	49.36864	50.28861	52.86341	9.096949	8.491434	8.513997	--	--	--	--	--	--	--	--	--	--	--	--	--	--	--	--	--	--	--	--	--
TRINITY_DN11999_c0_g1_i1	6.630768915	0.738117137	12.52342069	16.96671174	4.084635083	0.00191094	0.009247686	Up	0	0	0.3434699	2.053732	1.419505	0.6715073	PIN03189.1	Transcription factor, Myb superfamily [Handroanthus impetiginosus]	--	--	sind:105170655	K09422	MYBP	transcription factor MYB, plant	--	--	--	--	--	--	--	--	--	--	--	--	--
TRINITY_DN1199_c0_g1_i2	2.614534791	5.229069583	0	0	#NAME?	0.035604323	0.108258226	Down	1.485392	0.7102669	0.3778117	0	0	0	XP_011079422.1	uncharacterized protein LOC105162932 isoform X2 [Sesamum indicum]	--	--	--	--	--	--	--	--	KOG0714	Molecular chaperone (DnaJ superfamily)	[O]	CELLULAR PROCESSES AND SIGNALING	Posttranslational modification, protein turnover, chaperones	O	COG0484	ATP binding to DnaK triggers the release of the substrate protein, thus completing the reaction cycle. Several rounds of ATP-dependent interactions between DnaJ, DnaK and GrpE are required for fully efficient folding. Also involved, together with DnaK and GrpE, in the DNA replication of plasmids through activation of initiation proteins (By similarity)	--	--	--
TRINITY_DN12010_c0_g1_i3	38.47225024	75.85252083	1.091979655	0.014396089	-6.118179244	6.02E-21	2.11E-19	Down	3.49452	3.442177	3.34025	0.04611982	0.09217314	0	KZV51713.1	hypothetical protein F511_13125 [Dorcoceras hygrometricum]	Q94HW2|POLR1_ARATH	Retrovirus-related Pol polyprotein from transposon RE1 OS=Arabidopsis thaliana OX=3702 GN=RE1 PE=2 SV=1	--	--	--	--	--	--	KOG0017	FOG: Transposon-encoded proteins with TYA, reverse transcriptase, integrase domains in various combinations	[R]	POORLY CHARACTERIZED	General function prediction only	S	ENOG410YMEY	NA	Cellular Component: retrotransposon nucleocapsid (GO:0000943);|Molecular Function: nucleic acid binding (GO:0003676);|Molecular Function: RNA-directed DNA polymerase activity (GO:0003964);|Molecular Function: aspartic-type endopeptidase activity (GO:0004190);|Molecular Function: endonuclease activity (GO:0004519);|Biological Process: DNA recombination (GO:0006310);|Biological Process: DNA integra…	PF14223.5,PF03732.16	gag-polypeptide of LTR copia-type|Retrotransposon gag protein
TRINITY_DN12012_c1_g1_i1	36.42562126	12.05251511	60.7987274	5.044484645	2.334706888	2.49E-07	2.61E-06	Up	0.2691298	0.9888717	0.6545998	2.955306	2.559104	2.27919	YP_009242020.1	NADH dehydrogenase subunit 4 (mitochondrion) [Oryza minuta]	P93313|NU4M_ARATH	NADH-ubiquinone oxidoreductase chain 4 OS=Arabidopsis thaliana OX=3702 GN=ND4 PE=2 SV=2	--	--	--	--	--	--	KOG4845	NADH dehydrogenase, subunit 4	[C]	METABOLISM	Energy production and conversion	S	ENOG41118VB	NA	Cellular Component: mitochondrial inner membrane (GO:0005743);|Molecular Function: NADH dehydrogenase (ubiquinone) activity (GO:0008137);|Cellular Component: integral component of membrane (GO:0016021);|Biological Process: ATP synthesis coupled electron transport (GO:0042773);|Cellular Component: respiratory chain (GO:0070469);	--	--
TRINITY_DN12014_c0_g1_i2	32.49730485	55.12987516	9.86473454	0.178936276	-2.482482201	0.000347422	0.002044174	Down	9.764198	14.11888	6.066578	2.495872	1.704705	0	--	--	--	--	--	--	--	--	--	--	--	--	--	--	--	--	--	--	--	--	--
TRINITY_DN12016_c0_g1_i1	19.59748931	38.47050814	0.724470471	0.01883184	-5.730682188	1.12E-10	1.78E-09	Down	2.639135	3.204446	1.996964	0	0.119043	0	OMO52105.1	reverse transcriptase [Corchorus capsularis]	P0C2F6|RNHX1_ARATH	Putative ribonuclease H protein At1g65750 OS=Arabidopsis thaliana OX=3702 GN=At1g65750 PE=3 SV=1	--	--	--	--	--	--	KOG1075	FOG: Reverse transcriptase	[R]	POORLY CHARACTERIZED	General function prediction only	E	COG0520	cysteine desulfurase	Molecular Function: nucleic acid binding (GO:0003676);|Molecular Function: RNA-DNA hybrid ribonuclease activity (GO:0004523);|Molecular Function: metal ion binding (GO:0046872);	--	--
TRINITY_DN12027_c0_g1_i1	1349.731355	0	2699.462709	Inf	Inf	0	0	Up	0	0	0	106.6588	103.6565	97.48767	XP_016461127.1	PREDICTED: uncharacterized protein LOC107784497 [Nicotiana tabacum]	--	--	--	--	--	--	--	--	--	--	--	--	--	--	--	--	--	--	--
TRINITY_DN12028_c0_g1_i1	11.76542156	0.571650609	22.95919252	40.16298099	5.327794448	5.21E-07	5.21E-06	Up	0.07954348	0	0.05963035	1.327181	1.791438	1.248856	XP_011089036.1	uncharacterized protein LOC105170116 [Sesamum indicum]	--	--	--	--	--	--	--	--	--	--	--	--	--	S	ENOG410YKZJ	Protein of unknown function (DUF506)	--	PF04720.11	PDDEXK-like family of unknown function
TRINITY_DN12038_c0_g1_i1	278.5992985	117.0285831	440.1700138	3.761218006	1.91119993	1.18E-30	6.79E-29	Up	4.555561	6.691518	6.001563	17.56924	17.43129	17.37857	XP_011083680.1	uncharacterized protein LOC105166139 [Sesamum indicum]	--	--	--	--	--	--	--	--	--	--	--	--	--	Q	COG3315	Exhibits S-adenosyl-L-methionine-dependent methyltransferase activity (By similarity)	--	PF04072.13	Leucine carboxyl methyltransferase
TRINITY_DN12043_c0_g1_i2	21.68860307	43.37720613	0	0	#NAME?	0.00087223	0.004622665	Down	5.139922	4.842952	0	0	0	0	KHN40470.1	Photosystem I reaction center subunit XI, chloroplastic [Glycine soja]	Q39654|PSAL_CUCSA	Photosystem I reaction center subunit XI, chloroplastic OS=Cucumis sativus OX=3659 GN=PSAL PE=2 SV=1	gmx:100500317	K02699	psaL	photosystem I subunit XI	ko00195	Photosynthesis	--	--	--	--	--	C	ENOG4111KFU	photosystem I reaction center	Cellular Component: chloroplast thylakoid membrane (GO:0009535);|Cellular Component: photosystem I reaction center (GO:0009538);|Biological Process: photosynthesis (GO:0015979);|Cellular Component: integral component of membrane (GO:0016021);	PF02605.14	Photosystem I reaction centre subunit XI
TRINITY_DN12059_c0_g1_i1	47.35443121	25.32173838	69.38712405	2.740219609	1.454291519	0.000177333	0.001114915	Up	3.696429	2.551252	5.276942	10.17637	7.7438	7.613464	--	--	--	--	--	--	--	--	--	--	--	--	--	--	--	--	--	--	--	--	--
TRINITY_DN12061_c0_g1_i1	1650.591864	480.7517384	2820.431989	5.866711992	2.552552169	1.31E-192	9.29E-190	Up	88.02367	119.5845	78.57422	455.121	460.9122	437.5479	--	--	--	--	--	--	--	--	--	--	--	--	--	--	--	--	--	--	--	--	--
TRINITY_DN12064_c1_g1_i1	18.23884429	3.063726427	33.41396214	10.90631391	3.44709168	1.03E-06	9.86E-06	Up	0.08366622	0.1201102	0.1882432	1.512124	1.020128	1.1248	PIN22658.1	Cytochrome P450 CYP2 subfamily [Handroanthus impetiginosus]	O65782|C83B1_ARATH	Cytochrome P450 83B1 OS=Arabidopsis thaliana OX=3702 GN=CYP83B1 PE=1 SV=1	--	--	--	--	--	--	KOG0156	Cytochrome P450 CYP2 subfamily	[Q]	METABOLISM	Secondary metabolites biosynthesis, transport and catabolism	Q	COG2124	Cytochrome p450	Biological Process: tryptophan biosynthetic process (GO:0000162);|Molecular Function: iron ion binding (GO:0005506);|Cellular Component: mitochondrion (GO:0005739);|Cellular Component: endoplasmic reticulum (GO:0005783);|Cellular Component: plasma membrane (GO:0005886);|Biological Process: shade avoidance (GO:0009641);|Biological Process: induced systemic resistance (GO:0009682);|Biological Proce…	PF00067.21	Cytochrome P450
TRINITY_DN12068_c0_g1_i1	27.07863131	49.01249335	5.144769264	0.104968528	-3.25197126	0.000610039	0.003365109	Down	9.514069	3.06612	5.821348	0.5589796	0.7544282	0.2086884	--	--	--	--	--	--	--	--	--	--	--	--	--	--	--	--	--	--	--	--	--
TRINITY_DN12069_c0_g1_i1	12.18271467	22.05069925	2.31473008	0.104973092	-3.25190853	0.009571581	0.036737356	Down	6.082195	4.295058	1.203963	0	0	0.9579887	--	--	--	--	--	--	--	--	--	--	--	--	--	--	--	--	--	--	--	--	--
TRINITY_DN12072_c0_g1_i5	18.90358708	28.52840805	9.278766103	0.325246543	-1.620394371	0.008305054	0.032625818	Down	2.644999	2.245427	2.744998	0.8623452	0.5743815	0.5890643	--	--	--	--	--	--	--	--	--	--	--	--	--	--	--	--	--	--	--	PF00562.27	RNA polymerase Rpb2, domain 6
TRINITY_DN12078_c0_g1_i1	32.65421046	5.542280359	59.76614055	10.78367327	3.430776785	5.56E-11	9.10E-10	Up	0.2228245	0.6394458	0.7549766	3.4471	5.426064	4.56734	KRH54197.1	hypothetical protein GLYMA_06G171100 [Glycine max]	--	--	--	--	--	--	--	--	--	--	--	--	--	S	ENOG410YVEP	NA	--	PF00036.31,PF13405.5,PF13833.5,PF13499.5,PF13202.5	EF hand|EF-hand domain|EF-hand domain pair|EF-hand domain pair|EF hand
TRINITY_DN12080_c0_g1_i2	13.10135258	22.93204015	3.270665017	0.14262425	-2.809708799	0.00056569	0.003151881	Down	4.327162	4.148755	4.201721	0.3484115	1.062002	0	--	--	--	--	--	--	--	--	--	--	--	--	--	--	--	--	--	--	--	--	--
TRINITY_DN12082_c0_g2_i1	26.27151275	9.261871502	43.281154	4.673046262	2.22436332	2.49E-05	0.000186968	Up	0.5019724	1.494442	0.9486772	4.736215	3.681531	2.756294	--	--	--	--	--	--	--	--	--	--	--	--	--	--	--	--	--	--	--	--	--
TRINITY_DN12092_c0_g1_i1	4.014378992	0.246039046	7.782718939	31.63204816	4.983315067	0.009672045	0.037050053	Up	2.79E-77	3.43E-66	0.1877968	1.6515	0.6928464	0.751822	XP_022855926.1	uncharacterized protein LOC111377105 [Olea europaea var. sylvestris]	--	--	--	--	--	--	--	--	KOG0017	FOG: Transposon-encoded proteins with TYA, reverse transcriptase, integrase domains in various combinations	[R]	POORLY CHARACTERIZED	General function prediction only	L	COG2801	Retrotransposon protein	--	--	--
TRINITY_DN12098_c0_g1_i1	58.70290883	116.634241	0.771576693	0.006615353	-7.23996611	4.75E-34	3.10E-32	Down	9.673965	14.52776	11.97005	0	0	0.1647925	--	--	--	--	--	--	--	--	--	--	--	--	--	--	--	--	--	--	--	--	--
TRINITY_DN12106_c0_g1_i1	20.09674984	40.19349968	0	0	#NAME?	2.48E-13	5.05E-12	Down	2.767284	2.500472	3.901194	0	0	0	PIN19218.1	Tyrosine kinase [Handroanthus impetiginosus]	--	--	--	--	--	--	--	--	--	--	--	--	--	T	COG0515	Serine Threonine protein kinase	--	--	--
TRINITY_DN12107_c0_g1_i1	707.3680534	112.5496633	1302.186443	11.56988306	3.532302378	1.13E-65	1.76E-63	Up	11.5293	9.71988	13.79741	94.01939	112.4117	120.8559	PIN08758.1	hypothetical protein CDL12_18655 [Handroanthus impetiginosus]	Q93WF6|SAG21_ARATH	Protein SENESCENCE-ASSOCIATED GENE 21, mitochondrial OS=Arabidopsis thaliana OX=3702 GN=SAG21 PE=2 SV=1	--	--	--	--	--	--	--	--	--	--	--	S	ENOG410ZEWF	late embryogenesis abundant protein	Biological Process: response to reactive oxygen species (GO:0000302);|Cellular Component: mitochondrion (GO:0005739);|Biological Process: defense response (GO:0006952);|Biological Process: response to oxidative stress (GO:0006979);|Biological Process: response to cold (GO:0009409);|Biological Process: response to water deprivation (GO:0009414);|Biological Process: response to light stimulus (GO:0…	PF03242.12	Late embryogenesis abundant protein
TRINITY_DN12110_c0_g1_i2	38.57121743	53.9440466	23.19838825	0.430045384	-1.217439174	0.005960887	0.024629058	Down	2.925843	4.351468	2.595983	0.9897463	1.733106	0.6641938	--	--	--	--	--	--	--	--	--	--	--	--	--	--	--	--	--	--	--	--	--
TRINITY_DN12119_c0_g1_i1	32.47085722	2.453068962	62.48864547	25.47366031	4.67093437	9.49E-07	9.14E-06	Up	0.4842694	2.41E-05	0.6442779	3.951424	7.816131	11.20399	PIM99940.1	hypothetical protein CDL12_27558 [Handroanthus impetiginosus]	--	--	--	--	--	--	--	--	--	--	--	--	--	S	ENOG410ZA7G	VQ motif-containing protein	--	PF05678.13	VQ motif
TRINITY_DN12124_c0_g1_i1	11.41987513	20.65051701	2.18923326	0.106013484	-3.237680317	0.000458665	0.002614812	Down	6.439053	4.496241	2.349929	0.6115707	0.6480569	0	CAN74695.1	hypothetical protein VITISV_024648 [Vitis vinifera]	--	--	--	--	--	--	--	--	--	--	--	--	--	--	--	--	--	--	--
TRINITY_DN12124_c0_g2_i1	8.666075876	17.33215175	0	0	#NAME?	4.14E-06	3.58E-05	Down	2.050423	2.814903	4.262984	0	0	0	XP_020968081.1	uncharacterized protein LOC110267241 [Arachis ipaensis]	--	--	--	--	--	--	--	--	--	--	--	--	--	--	--	--	--	--	--
TRINITY_DN12128_c0_g1_i2	14.86343975	27.14130999	2.585569504	0.095263254	-3.391936363	0.000253735	0.001540427	Down	1.04983	2.085815	3.11362	0.3369613	0.08382526	0.09128371	XP_010094094.1	GTPase-activating protein GYP1 [Morus notabilis]	--	--	nnu:104605264	K20360	TBC1D22, GYP1	TBC1 domain family member 2	--	--	KOG1092	Ypt/Rab-specific GTPase-activating protein GYP1	[U]	CELLULAR PROCESSES AND SIGNALING	Intracellular trafficking, secretion, and vesicular transport	S	ENOG410XQ68	TBC1 domain family member	--	PF01496.18	V-type ATPase 116kDa subunit family
TRINITY_DN12132_c0_g1_i1	15.06706219	4.930501794	25.20362258	5.111776375	2.353824724	0.000644281	0.003533812	Up	1.566285	0.3761739	0.3072674	3.805245	2.949016	2.669382	PIN07537.1	hypothetical protein CDL12_19890 [Handroanthus impetiginosus]	--	--	--	--	--	--	--	--	--	--	--	--	--	S	ENOG410YPGG	long cell-linked locus protein	--	--	--
TRINITY_DN1213_c0_g1_i1	6.111051052	10.75206537	1.470036737	0.136721336	-2.870689699	0.022612323	0.074878987	Down	2.951493	1.129652	1.360382	0.6639563	0	0	--	--	--	--	--	--	--	--	--	--	--	--	--	--	--	--	--	--	--	--	--
TRINITY_DN12140_c0_g1_i1	21.55583477	31.3650995	11.74657005	0.374510849	-1.416920582	0.046174237	0.132981777	Down	8.041455	8.413639	3.130379	2.972566	2.428409	0.6486165	XP_011071336.1	protein GFS12 isoform X1 [Sesamum indicum]	F4JY12|GFS12_ARATH	Protein GFS12 OS=Arabidopsis thaliana OX=3702 GN=GFS12 PE=1 SV=1	sind:105156811	K17601	WDR81	WD repeat-containing protein 81	--	--	KOG1786	Lysosomal trafficking regulator LYST and related BEACH and WD40 repeat proteins	[TU]	CELLULAR PROCESSES AND SIGNALING|CELLULAR PROCESSES AND SIGNALING	Signal transduction mechanisms |Intracellular trafficking, secretion, and vesicular transport	S	ENOG410XNQC	beige BEACH domain containing protein	Molecular Function: protein kinase activity (GO:0004672);|Molecular Function: ATP binding (GO:0005524);|Biological Process: protein targeting to vacuole (GO:0006623);|Biological Process: defense response to bacterium, incompatible interaction (GO:0009816);|Cellular Component: Cul4-RING E3 ubiquitin ligase complex (GO:0080008);	--	--
TRINITY_DN12147_c0_g2_i1	22.16690824	31.1947096	13.13910689	0.421196641	-1.247434165	0.02342883	0.076986551	Down	6.195091	3.591638	5.505357	0.9897309	1.444585	2.830014	--	--	--	--	--	--	--	--	--	--	--	--	--	--	--	--	--	--	--	--	--
TRINITY_DN12150_c0_g1_i1	10.67137175	21.3427435	0	0	#NAME?	0.012748247	0.046618961	Down	9.546154	2.293137	1.227026	0	0	0	--	--	--	--	--	--	--	--	--	--	--	--	--	--	--	--	--	--	--	--	--
TRINITY_DN12150_c0_g2_i1	29.12970639	45.63932233	12.62009045	0.276517919	-1.854555119	0.000221513	0.001362114	Down	5.894108	3.940928	4.46828	1.20615	0.984219	1.024894	--	--	--	--	--	--	--	--	--	--	--	--	--	--	--	--	--	--	--	--	--
TRINITY_DN12154_c0_g1_i1	7.067526554	11.93281464	2.202238473	0.184553145	-2.43789177	0.030305165	0.094983247	Down	2.324906	2.786819	1.497924	0.1998606	0.6188721	0.2286442	XP_012842914.1	PREDICTED: uncharacterized protein LOC105963092 [Erythranthe guttata]	--	--	--	--	--	--	--	--	--	--	--	--	--	--	--	--	--	--	--
TRINITY_DN12159_c0_g1_i1	38.44226467	76.88452934	0	0	#NAME?	1.24E-24	5.29E-23	Down	10.98091	16.8914	13.16848	0	0	0	PHU09858.1	putative inactive leucine-rich repeat receptor-like protein kinase [Capsicum chinense]	--	--	--	--	--	--	--	--	--	--	--	--	--	T	ENOG410XPGM	inactive leucine-rich repeat receptor-like protein kinase	--	--	--
TRINITY_DN12160_c0_g1_i1	16.01793472	6.819241641	25.2166278	3.697863945	1.886692145	0.005463853	0.022871695	Up	0.7682682	0.2790188	0.8010306	2.081711	1.857265	1.626496	XP_011096969.1	protein PIN-LIKES 7 isoform X1 [Sesamum indicum]	Q9FKY4|PILS7_ARATH	Protein PIN-LIKES 7 OS=Arabidopsis thaliana OX=3702 GN=PILS7 PE=2 SV=1	sind:105176005	K07088	K07088	uncharacterized protein	--	--	KOG2722	Predicted membrane protein	[S]	POORLY CHARACTERIZED	Function unknown	S	COG0679	Auxin Efflux Carrier	Cellular Component: endoplasmic reticulum membrane (GO:0005789);|Biological Process: response to auxin (GO:0009733);|Biological Process: auxin-activated signaling pathway (GO:0009734);|Cellular Component: integral component of membrane (GO:0016021);|Biological Process: transmembrane transport (GO:0055085);	PF03547.17	Membrane transport protein
TRINITY_DN12165_c0_g1_i1	58.46544739	38.9080958	78.02279897	2.005310138	1.003825379	0.003309405	0.014860405	Up	2.538278	2.296102	2.6894	3.129773	3.812488	5.249848	--	--	--	--	--	--	--	--	--	--	--	--	--	--	--	--	--	--	--	--	--
TRINITY_DN12171_c0_g1_i1	22.67181466	44.24110177	1.102527553	0.024920888	-5.326500699	1.15E-11	2.03E-10	Down	3.965223	3.309987	2.763484	0.2048685	0	1.51E-95	PRQ33508.1	putative leucine-rich repeat domain, L domain-containing protein [Rosa chinensis]	Q9C699|RLP7_ARATH	Receptor-like protein 7 OS=Arabidopsis thaliana OX=3702 GN=RLP7 PE=3 SV=2	--	--	--	--	--	--	KOG0619	FOG: Leucine rich repeat	[R]	POORLY CHARACTERIZED	General function prediction only	S	COG4886	leucine Rich Repeat	Cellular Component: plasma membrane (GO:0005886);|Cellular Component: integral component of membrane (GO:0016021);	--	--
TRINITY_DN12172_c0_g1_i2	15.58783823	6.996550152	24.17912631	3.455864074	1.789046475	0.006535232	0.026624823	Up	0.5362113	0.3428715	0.2011435	0.5611765	1.231459	1.132017	PIN04264.1	hypothetical protein CDL12_23199 [Handroanthus impetiginosus]	--	--	--	--	--	--	--	--	--	--	--	--	--	S	ENOG410YDXA	Protein of unknown function (DUF1666)	--	PF07891.11	Protein of unknown function (DUF1666)
TRINITY_DN1217_c0_g1_i1	7.381466881	13.31399282	1.448940942	0.10882843	-3.199872598	0.014521802	0.052023373	Down	1.8593	1.20928	4.36707	0	0.5897227	0	--	--	--	--	--	--	--	--	--	--	--	--	--	--	--	--	--	--	--	--	--
TRINITY_DN12188_c0_g1_i1	21.43140916	35.38749714	7.475321191	0.211241873	-2.243032254	0.000223682	0.001373405	Down	6.166421	5.467649	3.118646	1.035726	0.5219101	1.04932	--	--	--	--	--	--	--	--	--	--	--	--	--	--	--	--	--	--	--	--	--
TRINITY_DN12196_c0_g1_i2	11.28525226	22.57050451	0	0	#NAME?	1.19E-07	1.30E-06	Down	2.478238	3.996084	2.528328	0	0	0	CAN71427.1	hypothetical protein VITISV_027864 [Vitis vinifera]	Q9ZT94|POLR2_ARATH	Retrovirus-related Pol polyprotein from transposon RE2 OS=Arabidopsis thaliana OX=3702 GN=RE2 PE=4 SV=1	--	--	--	--	--	--	KOG0017	FOG: Transposon-encoded proteins with TYA, reverse transcriptase, integrase domains in various combinations	[R]	POORLY CHARACTERIZED	General function prediction only	L	COG2801	Retrotransposon protein	Cellular Component: retrotransposon nucleocapsid (GO:0000943);|Molecular Function: nucleic acid binding (GO:0003676);|Molecular Function: RNA-directed DNA polymerase activity (GO:0003964);|Molecular Function: aspartic-type endopeptidase activity (GO:0004190);|Molecular Function: endonuclease activity (GO:0004519);|Biological Process: DNA recombination (GO:0006310);|Biological Process: DNA integra…	--	--
TRINITY_DN12196_c0_g2_i1	21.6273808	42.4831849	0.771576693	0.018161931	-5.782938551	4.79E-12	8.71E-11	Down	2.20855	2.845299	3.24146	0	0	0.09937487	CAN71427.1	hypothetical protein VITISV_027864 [Vitis vinifera]	P10978|POLX_TOBAC	Retrovirus-related Pol polyprotein from transposon TNT 1-94 OS=Nicotiana tabacum OX=4097 PE=2 SV=1	--	--	--	--	--	--	KOG0017	FOG: Transposon-encoded proteins with TYA, reverse transcriptase, integrase domains in various combinations	[R]	POORLY CHARACTERIZED	General function prediction only	S	ENOG410XS4D	Retrotransposon protein	Cellular Component: retrotransposon nucleocapsid (GO:0000943);|Molecular Function: nucleic acid binding (GO:0003676);|Molecular Function: RNA-directed DNA polymerase activity (GO:0003964);|Molecular Function: aspartic-type endopeptidase activity (GO:0004190);|Molecular Function: endonuclease activity (GO:0004519);|Molecular Function: zinc ion binding (GO:0008270);|Biological Process: DNA integrat…	--	--
TRINITY_DN12196_c0_g3_i1	11.88548803	23.77097606	0	0	#NAME?	3.48E-07	3.57E-06	Down	3.008854	5.991869	2.58819	0	0	0	XP_021620540.1	uncharacterized protein LOC110620899 [Manihot esculenta]	Q94HW2|POLR1_ARATH	Retrovirus-related Pol polyprotein from transposon RE1 OS=Arabidopsis thaliana OX=3702 GN=RE1 PE=2 SV=1	--	--	--	--	--	--	KOG0017	FOG: Transposon-encoded proteins with TYA, reverse transcriptase, integrase domains in various combinations	[R]	POORLY CHARACTERIZED	General function prediction only	S	ENOG410XS4D	Retrotransposon protein	Cellular Component: retrotransposon nucleocapsid (GO:0000943);|Molecular Function: nucleic acid binding (GO:0003676);|Molecular Function: RNA-directed DNA polymerase activity (GO:0003964);|Molecular Function: aspartic-type endopeptidase activity (GO:0004190);|Molecular Function: endonuclease activity (GO:0004519);|Biological Process: DNA recombination (GO:0006310);|Biological Process: DNA integra…	PF07727.13	Reverse transcriptase (RNA-dependent DNA polymerase)
TRINITY_DN12204_c0_g1_i2	18.08416047	33.20751099	2.960809953	0.089160851	-3.487445797	2.07E-06	1.89E-05	Down	3.616629	3.160172	1.610761	0.2342858	0.2281551	0.1261317	--	--	--	--	--	--	--	--	--	--	--	--	--	--	--	--	--	--	--	--	--
TRINITY_DN12204_c0_g2_i1	11.2469208	21.39131405	1.102527553	0.051540899	-4.278138493	2.44E-05	0.000183193	Down	3.905723	2.300689	2.743394	0.3937332	0	0	OMO99000.1	reverse transcriptase [Corchorus capsularis]	--	--	--	--	--	--	--	--	KOG1075	FOG: Reverse transcriptase	[R]	POORLY CHARACTERIZED	General function prediction only	--	--	--	--	--	--
TRINITY_DN12207_c0_g1_i1	22.39748422	31.10117749	13.69379095	0.440298151	-1.183447309	0.029167801	0.09211173	Down	2.495706	2.93746	4.040411	1.370227	1.113102	0.8572854	--	--	--	--	--	--	--	--	--	--	--	--	--	--	--	--	--	--	--	--	--
TRINITY_DN1220_c0_g1_i1	35.24871035	13.37624245	57.12117825	4.270345613	2.094352837	2.58E-06	2.32E-05	Up	1.214536	0.761902	0.6800497	3.292928	2.985367	2.717826	KZV14698.1	hypothetical protein F511_41680, partial [Dorcoceras hygrometricum]	Q94HW2|POLR1_ARATH	Retrovirus-related Pol polyprotein from transposon RE1 OS=Arabidopsis thaliana OX=3702 GN=RE1 PE=2 SV=1	--	--	--	--	--	--	KOG0017	FOG: Transposon-encoded proteins with TYA, reverse transcriptase, integrase domains in various combinations	[R]	POORLY CHARACTERIZED	General function prediction only	L	COG2801	Retrotransposon protein	Cellular Component: retrotransposon nucleocapsid (GO:0000943);|Molecular Function: nucleic acid binding (GO:0003676);|Molecular Function: RNA-directed DNA polymerase activity (GO:0003964);|Molecular Function: aspartic-type endopeptidase activity (GO:0004190);|Molecular Function: endonuclease activity (GO:0004519);|Biological Process: DNA recombination (GO:0006310);|Biological Process: DNA integra…	PF14223.5	gag-polypeptide of LTR copia-type
TRINITY_DN12211_c0_g1_i2	23.2047895	33.29156791	13.11801109	0.394034043	-1.343607818	0.033063209	0.102014563	Down	1.247849	3.065843	3.10417	0.1780567	0.9018002	1.23984	--	--	--	--	--	--	--	--	--	--	--	--	--	--	--	--	--	--	--	--	--
TRINITY_DN12212_c0_g1_i1	1629.330293	3120.924558	137.736028	0.044133085	-4.5019956	0	0	Down	257.3777	270.8705	275.7217	9.132569	10.09261	9.374477	EYU35669.1	hypothetical protein MIMGU_mgv1a015417mg [Erythranthe guttata]	--	--	--	--	--	--	--	--	--	--	--	--	--	--	--	--	--	--	--
TRINITY_DN12229_c0_g1_i1	16.30940455	7.375811559	25.24299754	3.42240272	1.775009534	0.008197458	0.032284158	Up	0.7318409	1.743631	1.704607	5.229738	3.018208	3.461351	PIN01013.1	hypothetical protein CDL12_26477 [Handroanthus impetiginosus]	--	--	--	--	--	--	--	--	--	--	--	--	--	--	--	--	--	--	--
TRINITY_DN12238_c0_g1_i1	351.2779597	503.9585952	198.5973241	0.394074684	-1.343459024	4.33E-20	1.42E-18	Down	54.66566	52.22427	58.10683	17.14081	18.35086	17.00144	XP_013747152.1	17.6 kDa class I heat shock protein 2-like [Brassica napus]	Q9XIE3|HS17A_ARATH	17.6 kDa class I heat shock protein 1 OS=Arabidopsis thaliana OX=3702 GN=HSP17.6A PE=1 SV=1	bna:106450047	K13993	HSP20	HSP20 family protein	ko04141	Protein processing in endoplasmic reticulum	KOG0710	Molecular chaperone (small heat-shock protein Hsp26/Hsp42)	[O]	CELLULAR PROCESSES AND SIGNALING	Posttranslational modification, protein turnover, chaperones	O	COG0071	response to heat	Biological Process: response to reactive oxygen species (GO:0000302);|Cellular Component: cytoplasm (GO:0005737);|Biological Process: protein folding (GO:0006457);|Biological Process: response to osmotic stress (GO:0006970);|Biological Process: response to heat (GO:0009408);|Biological Process: response to salt stress (GO:0009651);|Biological Process: response to hydrogen peroxide (GO:0042542);|M…	PF00011.20	Hsp20/alpha crystallin family
TRINITY_DN12245_c0_g1_i1	23.90095284	34.394776	13.40712968	0.389801337	-1.359189055	0.026171718	0.084322008	Down	5.221076	1.933061	5.330073	0.7738892	1.562254	1.557032	--	--	--	--	--	--	--	--	--	--	--	--	--	--	--	--	--	--	--	--	--
TRINITY_DN12251_c0_g1_i1	400.2823672	578.6069668	221.9577675	0.383607147	-1.382298497	1.23E-23	5.02E-22	Down	60.41678	60.10793	71.44405	18.65312	21.46221	19.26969	XP_011081223.1	14 kDa proline-rich protein DC2.15-like [Sesamum indicum]	P14009|14KD_DAUCA	14 kDa proline-rich protein DC2.15 OS=Daucus carota OX=4039 PE=2 SV=1	--	--	--	--	--	--	--	--	--	--	--	S	ENOG410YSDK	- Protease inhibitor seed storage LTP family protein precursor	Cellular Component: integral component of membrane (GO:0016021);	PF14547.5,PF00234.21,PF14368.5	Hydrophobic seed protein|Protease inhibitor/seed storage/LTP family|Probable lipid transfer
TRINITY_DN12256_c0_g1_i1	7.981266885	15.96253377	0	0	#NAME?	1.24E-05	9.88E-05	Down	2.174716	2.045506	2.767336	0	0	0	--	--	--	--	--	--	--	--	--	--	--	--	--	--	--	--	--	--	--	--	--
TRINITY_DN12259_c0_g1_i2	22.40324069	31.04484774	13.76163365	0.443282369	-1.173702113	0.036219321	0.109709306	Down	3.540493	3.273282	2.899228	0.9100977	1.279303	1.290351	--	--	--	--	--	--	--	--	--	--	--	--	--	--	--	--	--	--	--	--	--
TRINITY_DN12271_c0_g2_i1	12.94705069	19.93592315	5.958178231	0.298866432	-1.742427227	0.022358498	0.074195431	Down	2.169671	1.250338	1.504378	0.2536385	0.4188543	0.4467877	XP_011094449.1	GDSL esterase/lipase At5g03810 [Sesamum indicum]	Q9FFN0|GDL72_ARATH	GDSL esterase/lipase At5g03810 OS=Arabidopsis thaliana OX=3702 GN=At5g03810 PE=3 SV=1	--	--	--	--	--	--	--	--	--	--	--	S	COG3240	GDSL esterase lipase	Cellular Component: extracellular region (GO:0005576);|Biological Process: lipid catabolic process (GO:0016042);|Molecular Function: lipase activity (GO:0016298);	PF00657.21	GDSL-like Lipase/Acylhydrolase
TRINITY_DN12272_c0_g1_i2	24.66540228	12.38588587	36.94491869	2.982824085	1.576678896	0.002402225	0.011278879	Up	1.072662	0.8701501	0.7552579	2.678716	2.209366	1.425888	PIN07228.1	Cellulase [Handroanthus impetiginosus]	P05522|GUN1_PERAE	Endoglucanase 1 OS=Persea americana OX=3435 GN=CEL1 PE=2 SV=1	--	--	--	--	--	--	--	--	--	--	--	G	ENOG410XPC9	hydrolase family	Molecular Function: cellulase activity (GO:0008810);|Biological Process: fruit ripening (GO:0009835);|Biological Process: cellulose catabolic process (GO:0030245);	PF00759.18	Glycosyl hydrolase family 9
TRINITY_DN12284_c0_g3_i1	21.68381371	42.63260905	0.735018369	0.017240755	-5.858033234	1.10E-08	1.38E-07	Down	2.760289	4.22714	6.393391	0.1566702	6.70E-107	0	--	--	--	--	--	--	--	--	--	--	--	--	--	--	--	--	--	--	--	--	--
TRINITY_DN12291_c1_g1_i1	17.04683996	30.0278851	4.065794822	0.135400639	-2.88469355	5.64E-05	0.000394932	Down	2.99221	2.049192	1.679812	0.121584	0.3563955	0.2358901	--	--	--	--	--	--	--	--	--	--	--	--	--	--	--	--	--	--	--	--	--
TRINITY_DN12291_c1_g2_i1	36.58757374	68.04092611	5.134221366	0.075457841	-3.728185372	2.29E-11	3.92E-10	Down	1.898267	3.461099	2.794347	0.118549	0.2988234	0.0603415	PIN02472.1	hypothetical protein CDL12_25012 [Handroanthus impetiginosus]	Q9SZL8|FRS5_ARATH	Protein FAR1-RELATED SEQUENCE 5 OS=Arabidopsis thaliana OX=3702 GN=FRS5 PE=1 SV=1	pmum:103344202	K17604	ZSWIM3	zinc finger SWIM domain-containing protein 3	--	--	--	--	--	--	--	S	ENOG41106YH	transposon protein	Cellular Component: nucleus (GO:0005634);|Biological Process: regulation of transcription, DNA-templated (GO:0006355);|Molecular Function: zinc ion binding (GO:0008270);	PF03101.14	FAR1 DNA-binding domain
TRINITY_DN12296_c0_g1_i1	51.39149557	71.85828806	30.92470308	0.430356802	-1.216394822	0.000776666	0.004170237	Down	3.800027	4.322644	4.093147	1.014342	1.556238	1.719701	XP_012841148.1	PREDICTED: acetylajmalan esterase-like [Erythranthe guttata]	Q3MKY2|AAE_RAUSE	Acetylajmalan esterase OS=Rauvolfia serpentina OX=4060 GN=AAE PE=1 SV=1	--	--	--	--	--	--	--	--	--	--	--	S	ENOG410YA52	GDSL-like Lipase/Acylhydrolase	Biological Process: alkaloid metabolic process (GO:0009820);|Molecular Function: acetylajmaline esterase activity (GO:0033879);	--	--
TRINITY_DN12297_c0_g1_i1	25.49340774	45.80267125	5.184144221	0.11318432	-3.143253981	9.31E-08	1.03E-06	Down	3.790779	4.07307	3.515025	0.6155296	0.2436938	0.2674499	--	--	--	--	--	--	--	--	--	--	--	--	--	--	--	--	--	--	--	--	--
TRINITY_DN12297_c0_g2_i1	13.13639948	22.11279169	4.160007267	0.188126733	-2.41022322	0.001924772	0.009306686	Down	2.436254	3.813297	2.866699	0.2801475	0.277648	0.8686676	--	--	--	--	--	--	--	--	--	--	--	--	--	--	--	--	--	--	--	--	--
TRINITY_DN12305_c0_g1_i1	19.89003888	4.597131034	35.18294673	7.653239917	2.936070627	4.65E-06	3.99E-05	Up	0	1.241442	0.5996004	3.389036	4.302219	3.097381	--	--	--	--	--	--	--	--	--	--	--	--	--	--	--	--	--	--	--	--	--
TRINITY_DN12305_c1_g1_i1	17.01553291	28.33845306	5.692612756	0.200879446	-2.315598139	0.049172896	0.139801898	Down	7.309432	1.39735	3.757844	2.92E-64	0.523474	1.537591	--	--	--	--	--	--	--	--	--	--	--	--	--	--	--	--	--	--	--	--	--
TRINITY_DN12307_c0_g1_i1	288.3219394	387.0388895	189.6049893	0.489886144	-1.029481607	6.42E-05	0.000443354	Down	62.54812	80.5652	91.46413	25.38358	39.76225	27.56841	XP_011081578.1	cellulose synthase A catalytic subunit 1 [UDP-forming] [Sesamum indicum]	O48946|CESA1_ARATH	Cellulose synthase A catalytic subunit 1 [UDP-forming] OS=Arabidopsis thaliana OX=3702 GN=CESA1 PE=1 SV=1	sind:105164592	K10999	CESA	cellulose synthase A	--	--	--	--	--	--	--	M	COG1215	Glycosyl transferase, family 2	Cellular Component: endosome (GO:0005768);|Cellular Component: Golgi apparatus (GO:0005794);|Cellular Component: trans-Golgi network (GO:0005802);|Cellular Component: plasma membrane (GO:0005886);|Biological Process: plant-type primary cell wall biogenesis (GO:0009833);|Cellular Component: integral component of membrane (GO:0016021);|Molecular Function: cellulose synthase activity (GO:0016759);|M…	--	--
TRINITY_DN12312_c0_g2_i1	16.55702248	2.637698967	30.47634598	11.55414108	3.53033811	1.69E-06	1.56E-05	Up	0.2277069	0.4419701	0.2572992	2.436656	2.656728	2.633365	KZV41155.1	CUB and sushi domain-containing protein 3 [Dorcoceras hygrometricum]	--	--	--	--	--	--	--	--	--	--	--	--	--	S	ENOG410YPAM	Plastocyanin-like domain	--	--	--
TRINITY_DN12323_c0_g1_i2	142.2505858	78.69565836	205.8055132	2.615207974	1.386925681	2.91E-10	4.40E-09	Up	7.162683	12.50515	8.481234	17.89149	19.50336	22.09348	PIN06272.1	hypothetical protein CDL12_21172 [Handroanthus impetiginosus]	--	--	--	--	--	--	--	--	--	--	--	--	--	S	ENOG4111CKW	NA	--	--	--
TRINITY_DN12330_c0_g1_i1	22.62833257	11.81423526	33.44242989	2.830689346	1.501153429	0.00578214	0.023995361	Up	1.064838	0.958521	0.7494035	1.99125	2.052479	2.098027	XP_012830097.1	PREDICTED: ribonuclease 3-like protein 3 [Erythranthe guttata]	Q69KJ0|RTL3_ORYSJ	Ribonuclease 3-like protein 3 OS=Oryza sativa subsp. japonica OX=39947 GN=Os06g0358800 PE=2 SV=1	--	--	--	--	--	--	KOG0701	dsRNA-specific nuclease Dicer and related ribonucleases	[A]	INFORMATION STORAGE AND PROCESSING	RNA processing and modification	K	COG0571	Digests double-stranded RNA. Involved in the processing of primary rRNA transcript to yield the immediate precursors to the large and small rRNAs (23S and 16S). Also processes some mRNAs, and tRNAs when they are encoded in the rRNA operon (By similarity)	Molecular Function: RNA binding (GO:0003723);|Molecular Function: ribonuclease III activity (GO:0004525);|Biological Process: RNA processing (GO:0006396);|Molecular Function: metal ion binding (GO:0046872);	PF00636.25,PF14622.5	Ribonuclease III domain|Ribonuclease-III-like
TRINITY_DN12339_c0_g1_i5	130.0788817	259.0552358	1.102527553	0.004255955	-7.876301222	1.70E-74	3.14E-72	Down	14.57283	11.88544	11.58058	0.1442598	0	9.07E-52	--	--	--	--	--	--	--	--	--	--	--	--	--	--	--	--	--	--	--	--	--
TRINITY_DN12342_c0_g1_i1	3.803603808	7.607207617	0	0	#NAME?	0.006440362	0.02628314	Down	1.490639	1.394227	0.5645913	5.04E-61	0	0	--	--	--	--	--	--	--	--	--	--	--	--	--	--	--	--	--	--	--	--	--
TRINITY_DN12342_c0_g2_i1	28.24910743	56.49821486	0	0	#NAME?	7.00E-11	1.13E-09	Down	3.789215	9.384735	7.235215	6.43E-62	0	0	--	--	--	--	--	--	--	--	--	--	--	--	--	--	--	--	--	--	--	--	--
TRINITY_DN12342_c0_g3_i1	6.254920628	12.14760602	0.362235236	0.029819475	-5.067601326	0.012007001	0.044351353	Down	3.51975	0.8948778	1.155484	5.24E-61	0.1849573	0	--	--	--	--	--	--	--	--	--	--	--	--	--	--	--	--	--	--	--	--	--
TRINITY_DN12347_c0_g1_i2	37.01505284	19.05950436	54.97060131	2.884156915	1.528149658	0.000390362	0.002265944	Up	1.503297	0.9661171	1.378422	2.321279	3.56118	3.185588	--	--	--	--	--	--	--	--	--	--	--	--	--	--	--	S	ENOG410Y0B9	Cuticle protein	--	PF00379.22	Insect cuticle protein
TRINITY_DN12348_c0_g1_i1	33.46803265	21.61875191	45.31731339	2.096203961	1.067779098	0.021403929	0.071545549	Up	1.850728	2.134521	3.329808	4.801056	3.680976	3.993597	PIN21992.1	hypothetical protein CDL12_05292 [Handroanthus impetiginosus]	Q25AG5|ERG3_ORYSI	Elicitor-responsive protein 3 OS=Oryza sativa subsp. indica OX=39946 GN=ERG3 PE=2 SV=1	--	--	--	--	--	--	KOG1030	Predicted Ca2+-dependent phospholipid-binding protein	[R]	POORLY CHARACTERIZED	General function prediction only	S	COG5038	Domain-Containing protein	--	PF00168.29	C2 domain
TRINITY_DN1234_c0_g1_i1	16.02534394	32.05068789	0	0	#NAME?	7.39E-10	1.06E-08	Down	6.228475	6.132677	2.76158	0	0	0	--	--	--	--	--	--	--	--	--	--	--	--	--	--	--	--	--	--	--	--	--
TRINITY_DN12363_c0_g1_i2	12.62386929	4.232950318	21.01478826	4.964572386	2.311669459	0.002940018	0.013424829	Up	1.871217	0	0	3.184913	2.769509	1.331081	XP_011102160.2	LOW QUALITY PROTEIN: histone-lysine N-methyltransferase ASHH2 [Sesamum indicum]	--	--	--	--	--	--	--	--	--	--	--	--	--	--	--	--	--	--	--
TRINITY_DN12368_c0_g1_i2	49.99275491	98.85169788	1.133811929	0.011469828	-6.446012488	2.74E-26	1.28E-24	Down	4.43964	6.998094	5.488169	0	0.04324807	0.1043739	XP_007049068.2	PREDICTED: 36.4 kDa proline-rich protein [Theobroma cacao]	Q00451|PRF1_SOLLC	36.4 kDa proline-rich protein OS=Solanum lycopersicum OX=4081 GN=TPRP-F1 PE=2 SV=1	--	--	--	--	--	--	--	--	--	--	--	S	ENOG41114YU	Proline-rich protein	--	PF14547.5	Hydrophobic seed protein
TRINITY_DN1236_c0_g1_i1	6.000772585	12.00154517	0	0	#NAME?	0.000226116	0.001386663	Down	1.138641	1.185494	1.424501	0	0	0	BAG73432.1	nascent polypeptide-associated complex alpha subunit, partial [synthetic construct]	Q9LHG9|NACA1_ARATH	Nascent polypeptide-associated complex subunit alpha-like protein 1 OS=Arabidopsis thaliana OX=3702 GN=At3g12390 PE=1 SV=1	ppp:PHYPADRAFT_110184	K03626	EGD2, NACA	nascent polypeptide-associated complex subunit alpha	--	--	KOG2239	Transcription factor containing NAC and TS-N domains	[K]	INFORMATION STORAGE AND PROCESSING	Transcription	K	COG1308	nascent polypeptide-associated complex	Cellular Component: cytosol (GO:0005829);|Cellular Component: nascent polypeptide-associated complex (GO:0005854);|Cellular Component: plasmodesma (GO:0009506);|Biological Process: response to salt stress (GO:0009651);|Biological Process: protein transport (GO:0015031);|Cellular Component: cytosolic ribosome (GO:0022626);	PF01849.17	NAC domain
TRINITY_DN12372_c0_g1_i1	234.698935	343.7787378	125.6191321	0.365406927	-1.452424112	1.17E-16	3.08E-15	Down	19.90776	23.15324	24.54403	5.704976	7.212128	7.008262	KZV46536.1	acid phosphatase 1-like [Dorcoceras hygrometricum]	P15490|VSPA_SOYBN	Stem 28 kDa glycoprotein OS=Glycine max OX=3847 GN=VSPA PE=2 SV=1	--	--	--	--	--	--	--	--	--	--	--	S	ENOG4111X3R	Acid phosphatase	Molecular Function: nutrient reservoir activity (GO:0045735);	PF03767.13	HAD superfamily, subfamily IIIB (Acid phosphatase)
TRINITY_DN12372_c0_g2_i1	1431.678649	2053.413687	809.9436112	0.394437622	-1.342130931	7.57E-55	9.46E-53	Down	139.8409	142.9064	140.8253	46.13544	41.65841	47.02803	XP_023912101.1	acid phosphatase 1-like [Quercus suber]	P27061|PPA1_SOLLC	Acid phosphatase 1 OS=Solanum lycopersicum OX=4081 GN=APS1 PE=2 SV=1	--	--	--	--	--	--	--	--	--	--	--	--	--	--	Molecular Function: acid phosphatase activity (GO:0003993);	PF03767.13	HAD superfamily, subfamily IIIB (Acid phosphatase)
TRINITY_DN12374_c0_g1_i1	2138.743169	76.59640066	4200.889937	54.84448226	5.777274578	0	0	Up	11.04965	13.0482	12.47146	510.9026	521.9187	588.264	--	--	--	--	--	--	--	--	--	--	--	--	--	--	--	--	--	--	--	--	--
TRINITY_DN12377_c0_g2_i2	39.36031705	52.74825147	25.97238264	0.492383765	-1.022144902	0.0148827	0.05303583	Down	7.538441	5.758997	5.68638	2.391834	2.737444	2.341566	--	--	--	--	--	--	--	--	--	--	--	--	--	--	--	--	--	--	--	--	--
TRINITY_DN12379_c0_g1_i1	4.781778449	9.563556899	0	0	#NAME?	0.001395626	0.007014909	Down	2.262883	0.8251611	1.749686	0	0	0	XP_015382204.1	uncharacterized protein LOC107175308 [Citrus sinensis]	--	--	--	--	--	--	--	--	--	--	--	--	--	S	ENOG41114AX	NA	--	PF03732.16	Retrotransposon gag protein
TRINITY_DN12379_c0_g2_i1	5.797619995	11.59523999	0	0	#NAME?	0.000347404	0.002044174	Down	3.36979	2.180434	1.789117	0	0	0	XP_024020985.1	uncharacterized protein LOC112091477 [Morus notabilis]	--	--	--	--	--	--	--	--	--	--	--	--	--	S	ENOG41114AX	NA	--	--	--
TRINITY_DN12385_c0_g1_i3	36.18428223	72.36856445	0	0	#NAME?	2.97E-23	1.18E-21	Down	5.294736	3.741368	4.857274	0	0	0	--	--	--	--	--	--	--	--	--	--	--	--	--	--	--	--	--	--	--	--	--
TRINITY_DN12385_c0_g2_i1	19.52031738	39.04063477	0	0	#NAME?	8.60E-13	1.67E-11	Down	4.45314	2.741451	3.089125	0	0	0	--	--	--	--	--	--	--	--	--	--	--	--	--	--	--	--	--	--	--	--	--
TRINITY_DN12386_c0_g1_i2	20.30652311	40.61304623	0	0	#NAME?	2.87E-13	5.79E-12	Down	5.272383	4.568723	3.930516	2.93E-61	1.17E-60	8.67E-70	KZV40422.1	hypothetical protein F511_31181 [Dorcoceras hygrometricum]	Q9ZT92|AK10B_ARATH	RNA demethylase ALKBH10B OS=Arabidopsis thaliana OX=3702 GN=ALKBH10B PE=1 SV=1	--	--	--	--	--	--	KOG4176	Uncharacterized conserved protein	[S]	POORLY CHARACTERIZED	Function unknown	S	ENOG410YEYR	2OG-Fe(II) oxygenase superfamily	Molecular Function: mRNA binding (GO:0003729);|Biological Process: mRNA catabolic process (GO:0006402);|Biological Process: vegetative to reproductive phase transition of meristem (GO:0010228);|Molecular Function: demethylase activity (GO:0032451);|Molecular Function: metal ion binding (GO:0046872);|Molecular Function: dioxygenase activity (GO:0051213);|Biological Process: response to karrikin (G…	--	--
TRINITY_DN12398_c0_g1_i1	14.20519409	24.36814646	4.042241711	0.165882199	-2.591769021	0.000750356	0.004041396	Down	2.764424	1.601012	1.861302	0.18598	0.5522298	0.1930245	XP_011075729.1	probable protein S-acyltransferase 7 [Sesamum indicum]	Q0WQK2|ZDHC9_ARATH	Probable protein S-acyltransferase 7 OS=Arabidopsis thaliana OX=3702 GN=PAT07 PE=1 SV=1	--	--	--	--	--	--	KOG1311	DHHC-type Zn-finger proteins	[R]	POORLY CHARACTERIZED	General function prediction only	S	COG5273	Zinc finger, DHHC-type containing	Cellular Component: endoplasmic reticulum (GO:0005783);|Cellular Component: Golgi apparatus (GO:0005794);|Cellular Component: plasma membrane (GO:0005886);|Biological Process: protein targeting to membrane (GO:0006612);|Cellular Component: integral component of membrane (GO:0016021);|Biological Process: peptidyl-L-cysteine S-palmitoylation (GO:0018230);|Molecular Function: protein-cysteine S-palm…	--	--
TRINITY_DN12403_c0_g1_i2	8.725803266	17.45160653	0	0	#NAME?	0.003505313	0.015616516	Down	6.869758	1.168373	2.497918	0	0	0	--	--	--	--	--	--	--	--	--	--	--	--	--	--	--	--	--	--	--	--	--
TRINITY_DN12404_c0_g1_i1	13.56287701	6.061402224	21.0643518	3.475161525	1.797080035	0.016933648	0.058944433	Up	0.3191272	0.3783818	0.7279097	1.434423	1.509269	0.9651988	PIN02012.1	hypothetical protein CDL12_25476 [Handroanthus impetiginosus]	Q9LI89|FBK70_ARATH	F-box/kelch-repeat protein At3g27150 OS=Arabidopsis thaliana OX=3702 GN=At3g27150 PE=2 SV=1	--	--	--	--	--	--	KOG1072	FOG: Kelch repeat	[R]	POORLY CHARACTERIZED	General function prediction only	S	ENOG4110X8D	Kelch repeat-containing F-box family protein	Cellular Component: nucleus (GO:0005634);|Cellular Component: cytosol (GO:0005829);	PF13964.5,PF01344.24,PF13418.5,PF13415.5,PF07646.14	Kelch motif|Kelch motif|Galactose oxidase, central domain|Galactose oxidase, central domain|Kelch motif
TRINITY_DN1240_c0_g1_i1	9.541960293	0	19.08392059	Inf	Inf	0.000135178	0.000872106	Up	0	0	0	0.7448635	3.802171	4.563357	--	--	--	--	--	--	--	--	--	--	--	--	--	--	--	--	--	--	--	--	--
TRINITY_DN12413_c0_g1_i1	53.27904707	106.1958589	0.362235236	0.003411011	-8.195584907	2.82E-32	1.71E-30	Down	4.428735	4.913411	5.225011	0	0.05309905	0	XP_020549848.1	GDSL esterase/lipase At1g29670-like, partial [Sesamum indicum]	Q9C7N4|GDL15_ARATH	GDSL esterase/lipase At1g29670 OS=Arabidopsis thaliana OX=3702 GN=At1g29670 PE=2 SV=1	--	--	--	--	--	--	--	--	--	--	--	--	--	--	Cellular Component: cell wall (GO:0005618);|Cellular Component: chloroplast (GO:0009507);|Cellular Component: chloroplast thylakoid (GO:0009534);|Biological Process: lipid catabolic process (GO:0016042);|Molecular Function: hydrolase activity, acting on ester bonds (GO:0016788);|Cellular Component: apoplast (GO:0048046);	PF00657.21	GDSL-like Lipase/Acylhydrolase
TRINITY_DN12419_c0_g1_i1	23.19456393	13.507906	32.88122186	2.434220512	1.283459865	0.017935252	0.061878458	Up	1.330317	3.978251	2.873497	5.12303	7.030348	4.135736	EPQ26307.1	hypothetical protein PFL1_06242 [Anthracocystis flocculosa PF-1]	--	--	--	--	--	--	--	--	--	--	--	--	--	S	ENOG411254W	NA	--	PF05532.11	CsbD-like
TRINITY_DN12421_c0_g2_i3	156.1910996	232.2531129	80.12908632	0.345007588	-1.535300002	6.40E-13	1.26E-11	Down	4.321021	5.028604	4.710237	1.389395	1.040151	1.498846	--	--	--	--	--	--	--	--	--	--	--	--	--	--	--	--	--	--	--	--	--
TRINITY_DN12423_c0_g1_i1	22.36886582	13.74974116	30.98799047	2.253714459	1.172304741	0.032821399	0.101493058	Up	1.068526	0.4889427	0.7185544	1.564643	0.9075918	1.653454	KYP48029.1	Retrovirus-related Pol polyprotein from transposon TNT 1-94, partial [Cajanus cajan]	P10978|POLX_TOBAC	Retrovirus-related Pol polyprotein from transposon TNT 1-94 OS=Nicotiana tabacum OX=4097 PE=2 SV=1	--	--	--	--	--	--	KOG0017	FOG: Transposon-encoded proteins with TYA, reverse transcriptase, integrase domains in various combinations	[R]	POORLY CHARACTERIZED	General function prediction only	ADL	COG5049	5'-3' exoribonuclease	Cellular Component: retrotransposon nucleocapsid (GO:0000943);|Molecular Function: nucleic acid binding (GO:0003676);|Molecular Function: RNA-directed DNA polymerase activity (GO:0003964);|Molecular Function: aspartic-type endopeptidase activity (GO:0004190);|Molecular Function: endonuclease activity (GO:0004519);|Molecular Function: zinc ion binding (GO:0008270);|Biological Process: DNA integrat…	PF07727.13	Reverse transcriptase (RNA-dependent DNA polymerase)
TRINITY_DN12423_c1_g1_i1	12.49448863	23.90227156	1.086705707	0.045464537	-4.459114533	0.000563171	0.003139773	Down	3.189286	1.043235	4.471036	6.72E-66	0.3422283	0	CAN61630.1	hypothetical protein VITISV_003191 [Vitis vinifera]	P10978|POLX_TOBAC	Retrovirus-related Pol polyprotein from transposon TNT 1-94 OS=Nicotiana tabacum OX=4097 PE=2 SV=1	--	--	--	--	--	--	KOG0017	FOG: Transposon-encoded proteins with TYA, reverse transcriptase, integrase domains in various combinations	[R]	POORLY CHARACTERIZED	General function prediction only	ADL	COG5049	5'-3' exoribonuclease	Cellular Component: retrotransposon nucleocapsid (GO:0000943);|Molecular Function: nucleic acid binding (GO:0003676);|Molecular Function: RNA-directed DNA polymerase activity (GO:0003964);|Molecular Function: aspartic-type endopeptidase activity (GO:0004190);|Molecular Function: endonuclease activity (GO:0004519);|Molecular Function: zinc ion binding (GO:0008270);|Biological Process: DNA integrat…	--	--
TRINITY_DN12429_c0_g1_i2	29.08070404	46.38476096	11.77664712	0.253890435	-1.977722052	6.59E-05	0.000454282	Down	6.676134	4.710578	5.937389	1.045143	0	2.4632	--	--	--	--	--	--	--	--	--	--	--	--	--	--	--	--	--	--	--	--	--
TRINITY_DN12430_c0_g1_i2	35.774658	71.549316	0	0	#NAME?	5.41E-23	2.11E-21	Down	4.666291	3.872506	4.430027	0	0	0	PIN19683.1	hypothetical protein CDL12_07637 [Handroanthus impetiginosus]	--	--	--	--	--	--	--	--	--	--	--	--	--	--	--	--	--	--	--
TRINITY_DN12447_c0_g1_i3	9.212797629	16.58559202	1.840003238	0.110939859	-3.1721503	0.001862485	0.009036319	Down	2.406389	1.697537	1.479265	0.1098821	0.3309484	0.1233158	--	--	--	--	--	--	--	--	--	--	--	--	--	--	--	--	--	--	--	--	--
TRINITY_DN12448_c0_g1_i1	122.9049235	242.7966569	3.013190124	0.012410344	-6.332313041	1.25E-64	1.89E-62	Down	41.42272	35.95665	40.69422	0.5672597	0	0.5882198	--	--	--	--	--	--	--	--	--	--	--	--	--	--	--	--	--	--	--	--	--
TRINITY_DN12454_c0_g1_i2	7.353847077	14.70769415	0	0	#NAME?	0.007419788	0.029645843	Down	3.416484	2.516747	0	0	0	0	KRH32277.1	hypothetical protein GLYMA_10G042000 [Glycine max]	Q41228|PSAEA_NICSY	Photosystem I reaction center subunit IV A, chloroplastic OS=Nicotiana sylvestris OX=4096 GN=PSAEA PE=1 SV=1	gmx:100499814	K02693	psaE	photosystem I subunit IV	ko00195	Photosynthesis	--	--	--	--	--	C	ENOG41122QJ	Stabilizes the interaction between PsaC and the PSI core, assists the docking of the ferredoxin to PSI and interacts with ferredoxin-NADP oxidoreductase (By similarity)	Cellular Component: chloroplast thylakoid membrane (GO:0009535);|Cellular Component: photosystem I reaction center (GO:0009538);|Biological Process: photosynthesis (GO:0015979);	PF02427.16	Photosystem I reaction centre subunit IV / PsaE
TRINITY_DN12465_c0_g1_i3	21.47212682	29.80268943	13.1415642	0.440952292	-1.181305521	0.038637527	0.115356043	Down	3.703949	2.629759	2.42727	0.2806201	1.133434	1.784544	--	--	--	--	--	--	--	--	--	--	--	--	--	--	--	--	--	--	--	--	--
TRINITY_DN12476_c0_g1_i1	15.51491138	23.25765171	7.772171041	0.334176947	-1.581315882	0.021309162	0.071297028	Down	2.287216	2.084598	2.09068	0.7707662	0.5692809	0.4190858	--	--	--	--	--	--	--	--	--	--	--	--	--	--	--	--	--	--	--	--	--
TRINITY_DN12482_c0_g1_i1	4.122952589	7.521434706	0.724470471	0.096320782	-3.376009088	0.039982455	0.118592132	Down	0.8590058	1.910725	1.311099	0	0.2487384	0	--	--	--	--	--	--	--	--	--	--	--	--	--	--	--	--	--	--	--	--	--
TRINITY_DN12484_c0_g1_i2	18.03941114	8.07028025	28.00854204	3.470578613	1.795176208	0.006994999	0.028236902	Up	0.6802932	0.1664045	1.459889	1.816176	1.971091	2.791247	--	--	--	--	--	--	--	--	--	--	--	--	--	--	--	--	--	--	--	--	--
TRINITY_DN12485_c0_g1_i1	29.46543907	58.93087814	0	0	#NAME?	4.70E-19	1.45E-17	Down	5.918066	8.95264	6.948593	0	0	0	--	--	--	--	--	--	--	--	--	--	--	--	--	--	--	--	--	--	--	--	--
TRINITY_DN12489_c0_g1_i1	22.16803202	42.16265263	2.173411413	0.051548261	-4.277932437	1.50E-09	2.10E-08	Down	9.296829	8.915964	8.789865	0	1.083148	0	--	--	--	--	--	--	--	--	--	--	--	--	--	--	--	--	--	--	--	--	--
TRINITY_DN12489_c0_g2_i1	115.3939135	166.9632635	63.82456343	0.382267105	-1.387347036	1.36E-07	1.47E-06	Down	15.53672	15.91076	21.98334	5.261554	5.949471	5.224404	--	--	--	--	--	--	--	--	--	--	--	--	--	--	--	--	--	--	--	--	--
TRINITY_DN12489_c1_g1_i1	35.59163529	60.68175404	10.50151653	0.173058882	-2.530665105	6.40E-08	7.26E-07	Down	9.228405	10.93976	10.50395	1.433801	0.7421626	2.073447	--	--	--	--	--	--	--	--	--	--	--	--	--	--	--	--	--	--	--	--	--
TRINITY_DN12501_c0_g1_i2	23.44844617	11.94013613	34.95675621	2.927668147	1.549752032	0.004220395	0.018332669	Up	1.340872	2.140648	1.523971	3.57003	4.060607	4.285867	XP_011086790.1	uncharacterized protein LOC105168419 [Sesamum indicum]	--	--	--	--	--	--	--	--	--	--	--	--	--	S	ENOG411299P	drought-induced protein 1	--	--	--
TRINITY_DN12506_c0_g1_i2	11.15581441	17.55510522	4.756523601	0.270948168	-1.883911201	0.032838404	0.101534885	Down	2.603412	1.466693	0.9390854	0.7275913	0.2902531	2.47E-67	PIN15507.1	hypothetical protein CDL12_11840 [Handroanthus impetiginosus]	--	--	--	--	--	--	--	--	--	--	--	--	--	S	ENOG410YQM1	Protein of unknown function (DUF1645)	--	--	--
TRINITY_DN12507_c0_g2_i1	12.54241967	21.31062043	3.77421892	0.17710507	-2.497322583	0.005089917	0.021504712	Down	3.613894	1.553712	1.552614	0.1829591	0.180739	0.5579198	--	--	--	--	--	--	--	--	--	--	--	--	--	--	--	--	--	--	--	--	--
TRINITY_DN12508_c0_g1_i2	18.20434925	36.40869849	0	0	#NAME?	5.25E-12	9.53E-11	Down	2.021175	1.64408	1.737877	0	0	0	XP_012839839.1	PREDICTED: putative nuclease HARBI1 [Erythranthe guttata]	--	--	--	--	--	--	--	--	KOG4585	Predicted transposase	[L]	INFORMATION STORAGE AND PROCESSING	Replication, recombination and repair	S	ENOG411206Y	transposon protein	--	PF01609.20	Transposase DDE domain
TRINITY_DN1250_c0_g1_i1	10.54724995	18.4410877	2.653412205	0.143885884	-2.797003033	0.001686035	0.008286506	Down	1.732375	2.067095	2.653325	0	0.1938837	0.5910859	PIN16167.1	Sister chromatid cohesion complex Cohesin, subunit PDS5 [Handroanthus impetiginosus]	Q9HFF5|PDS5_SCHPO	Sister chromatid cohesion protein pds5 OS=Schizosaccharomyces pombe (strain 972 / ATCC 24843) OX=284812 GN=pds5 PE=1 SV=1	sind:105155372	K11267	PDS5	sister chromatid cohesion protein PDS5	--	--	KOG1525	Sister chromatid cohesion complex Cohesin, subunit PDS5	[D]	CELLULAR PROCESSES AND SIGNALING	Cell cycle control, cell division, chromosome partitioning	S	ENOG410XQW7	PDS5, regulator of cohesion maintenance, homolog	Cellular Component: nuclear chromosome (GO:0000228);|Cellular Component: chromatin (GO:0000785);|Cellular Component: nucleus (GO:0005634);|Biological Process: DNA repair (GO:0006281);|Biological Process: mitotic sister chromatid cohesion (GO:0007064);|Cellular Component: nuclear pericentric heterochromatin (GO:0031618);|Biological Process: establishment of mitotic sister chromatid cohesion (GO:00…	--	--
TRINITY_DN12516_c0_g1_i1	28.4977052	41.30483502	15.69057538	0.379872608	-1.396412411	0.005109339	0.021572712	Down	5.739384	4.182526	3.804301	0.9852983	1.325421	1.934173	--	--	--	--	--	--	--	--	--	--	--	--	--	--	--	--	--	--	--	--	--
TRINITY_DN12517_c0_g1_i1	215.6333986	138.5833157	292.6834816	2.111967665	1.078587747	3.07E-09	4.14E-08	Up	9.885047	8.437913	10.72006	15.10788	16.69517	17.74096	XP_012840654.1	PREDICTED: metalloendoproteinase 1-like [Erythranthe guttata]	O04529|2MMP_ARATH	Metalloendoproteinase 2-MMP OS=Arabidopsis thaliana OX=3702 GN=2MMP PE=1 SV=1	--	--	--	--	--	--	KOG1565	Gelatinase A and related matrix metalloproteases	[OW]	CELLULAR PROCESSES AND SIGNALING|CELLULAR PROCESSES AND SIGNALING	Posttranslational modification, protein turnover, chaperones |Extracellular structures	O	ENOG410XQ5D	matrix metallopeptidase	Molecular Function: metalloendopeptidase activity (GO:0004222);|Cellular Component: plasma membrane (GO:0005886);|Biological Process: multicellular organism development (GO:0007275);|Molecular Function: zinc ion binding (GO:0008270);|Biological Process: response to salt stress (GO:0009651);|Biological Process: response to jasmonic acid (GO:0009753);|Cellular Component: extracellular matrix (GO:00…	PF00413.23,PF01471.17	Matrixin|Putative peptidoglycan binding domain
TRINITY_DN12526_c0_g1_i2	6.231435865	10.59404143	1.868830298	0.176403907	-2.503045582	0.03112754	0.097138211	Down	0.889067	0.763348	1.627585	0.1907529	0.0949473	0.2203418	--	--	--	--	--	--	--	--	--	--	--	--	--	--	--	--	--	--	--	--	--
TRINITY_DN12529_c0_g1_i1	22.98426177	5.150618166	40.81790537	7.924855629	2.986384653	9.96E-07	9.56E-06	Up	0.1793803	0.8657494	1.233176	3.542921	5.864086	4.759704	--	--	--	--	--	--	--	--	--	--	--	--	--	--	--	--	--	--	--	--	--
TRINITY_DN1252_c0_g1_i1	13.8664817	27.7329634	0	0	#NAME?	0.007971027	0.03150447	Down	0.9801024	3.898327	12.86762	0	0	0	--	--	--	--	--	--	--	--	--	--	--	--	--	--	--	--	--	--	--	--	--
TRINITY_DN12530_c0_g1_i1	94.62116677	53.92083866	135.3214949	2.509632607	1.327476179	1.03E-06	9.87E-06	Up	7.981596	7.357543	9.245824	13.52933	16.09214	20.19872	XP_011098748.1	uncharacterized protein LOC105177327 [Sesamum indicum]	--	--	--	--	--	--	--	--	--	--	--	--	--	S	ENOG41115ZU	NA	--	--	--
TRINITY_DN12533_c0_g1_i1	10.74818577	21.49637153	0	0	#NAME?	2.66E-07	2.78E-06	Down	2.306206	1.761248	1.630855	0	0	0	XP_019161862.1	PREDICTED: uncharacterized protein LOC109158407 [Ipomoea nil]	--	--	--	--	--	--	--	--	--	--	--	--	--	--	--	--	--	PF02992.13	Transposase family tnp2
TRINITY_DN12533_c0_g2_i1	3.894158566	7.788317133	0	0	#NAME?	0.004621325	0.019818793	Down	0.4853262	1.825436	2.240067	0	0	0	XP_021636690.1	uncharacterized protein LOC110632687 [Hevea brasiliensis]	--	--	--	--	--	--	--	--	--	--	--	--	--	S	ENOG41104TD	CACTA, En Spm sub-class	--	PF02992.13	Transposase family tnp2
TRINITY_DN12535_c0_g1_i1	34.31672746	68.63345492	0	0	#NAME?	3.39E-22	1.27E-20	Down	3.277297	3.369232	4.191638	0	0	0	--	--	--	--	--	--	--	--	--	--	--	--	--	--	--	--	--	--	--	--	--
TRINITY_DN12535_c0_g2_i1	127.9394518	255.8789035	0	0	#NAME?	1.33E-78	2.61E-76	Down	8.513908	9.754757	8.60086	0	0	0	GAU46205.1	hypothetical protein TSUD_401650, partial [Trifolium subterraneum]	--	--	--	--	--	--	--	--	--	--	--	--	--	--	--	--	--	--	--
TRINITY_DN12546_c0_g1_i1	16.62287118	26.99808623	6.247656134	0.231411074	-2.111470189	0.001963751	0.009472961	Down	4.947426	5.620643	5.211136	2.980694	0	0	--	--	--	--	--	--	--	--	--	--	--	--	--	--	--	--	--	--	--	--	--
TRINITY_DN12548_c0_g1_i1	30.3198322	60.6396644	0	0	#NAME?	1.16E-19	3.73E-18	Down	3.565734	2.951591	3.834928	0	0	0	XP_011089416.1	licodione synthase-like [Sesamum indicum]	O81973|C93A3_SOYBN	Cytochrome P450 93A3 OS=Glycine max OX=3847 GN=CYP93A3 PE=2 SV=1	sind:105170377	K07408	CYP1A1	cytochrome P450 family 1 subfamily A polypeptide 1	ko00380	Tryptophan metabolism	KOG0156	Cytochrome P450 CYP2 subfamily	[Q]	METABOLISM	Secondary metabolites biosynthesis, transport and catabolism	Q	COG2124	Cytochrome p450	Molecular Function: iron ion binding (GO:0005506);|Cellular Component: membrane (GO:0016020);|Cellular Component: integral component of membrane (GO:0016021);|Molecular Function: oxidoreductase activity, acting on paired donors, with incorporation or reduction of molecular oxygen, NAD(P)H as one donor, and incorporation of one atom of oxygen (GO:0016709);|Molecular Function: heme binding (GO:0020…	--	--
TRINITY_DN12548_c0_g2_i1	65.35082124	130.3341333	0.367509184	0.002819746	-8.470218942	1.43E-39	1.13E-37	Down	6.496094	8.209337	7.892602	0.06267484	0	0	XP_011089416.1	licodione synthase-like [Sesamum indicum]	O81973|C93A3_SOYBN	Cytochrome P450 93A3 OS=Glycine max OX=3847 GN=CYP93A3 PE=2 SV=1	sind:105170377	K07408	CYP1A1	cytochrome P450 family 1 subfamily A polypeptide 1	ko00380	Tryptophan metabolism	KOG0156	Cytochrome P450 CYP2 subfamily	[Q]	METABOLISM	Secondary metabolites biosynthesis, transport and catabolism	Q	COG2124	Cytochrome p450	Molecular Function: iron ion binding (GO:0005506);|Cellular Component: membrane (GO:0016020);|Cellular Component: integral component of membrane (GO:0016021);|Molecular Function: oxidoreductase activity, acting on paired donors, with incorporation or reduction of molecular oxygen, NAD(P)H as one donor, and incorporation of one atom of oxygen (GO:0016709);|Molecular Function: heme binding (GO:0020…	--	--
TRINITY_DN12548_c0_g3_i1	5.033799036	10.06759807	0	0	#NAME?	0.000946829	0.004973317	Down	1.121566	1.078874	1.28889	0	0	0	XP_011089416.1	licodione synthase-like [Sesamum indicum]	O81973|C93A3_SOYBN	Cytochrome P450 93A3 OS=Glycine max OX=3847 GN=CYP93A3 PE=2 SV=1	sind:105170377	K07408	CYP1A1	cytochrome P450 family 1 subfamily A polypeptide 1	ko00380	Tryptophan metabolism	KOG0156	Cytochrome P450 CYP2 subfamily	[Q]	METABOLISM	Secondary metabolites biosynthesis, transport and catabolism	Q	COG2124	Cytochrome p450	Molecular Function: iron ion binding (GO:0005506);|Cellular Component: membrane (GO:0016020);|Cellular Component: integral component of membrane (GO:0016021);|Molecular Function: oxidoreductase activity, acting on paired donors, with incorporation or reduction of molecular oxygen, NAD(P)H as one donor, and incorporation of one atom of oxygen (GO:0016709);|Molecular Function: heme binding (GO:0020…	--	--
TRINITY_DN12548_c2_g1_i1	3.65255967	7.305119339	0	0	#NAME?	0.006227247	0.025532781	Down	1.071588	0.7782459	2.728168	0	0	0	XP_011089416.1	licodione synthase-like [Sesamum indicum]	--	--	sind:105170377	K07408	CYP1A1	cytochrome P450 family 1 subfamily A polypeptide 1	ko00380	Tryptophan metabolism	--	--	--	--	--	--	--	--	--	--	--
TRINITY_DN12554_c0_g1_i2	15.44841841	0.984156182	29.91268065	30.39424146	4.925726109	3.99E-08	4.66E-07	Up	0	0	0.5236725	4.369331	5.286557	3.076094	--	--	--	--	--	--	--	--	--	--	--	--	--	--	--	--	--	--	--	--	--
TRINITY_DN12556_c0_g1_i2	28.52238737	52.51725829	4.527516451	0.086210069	-3.535999813	7.89E-10	1.13E-08	Down	5.525087	6.523829	4.360582	0.3121894	0.1559555	0.6480006	--	--	--	--	--	--	--	--	--	--	--	--	--	--	--	--	--	--	--	--	--
TRINITY_DN12560_c0_g2_i1	21.9443697	30.49179831	13.3969411	0.439362118	-1.186517609	0.042920998	0.125503275	Down	3.969854	2.493153	1.626436	1.074316	0.807067	1.048442	--	--	--	--	--	--	--	--	--	--	--	--	--	--	--	--	--	--	--	--	--
TRINITY_DN12565_c0_g1_i2	29.7609905	18.86331416	40.65866685	2.155436023	1.107979742	0.014674076	0.052444717	Up	1.242571	1.145079	0.6809618	1.822792	2.171997	1.342764	XP_012828310.1	PREDICTED: flavonol synthase/flavanone 3-hydroxylase-like [Erythranthe guttata]	Q9ZSA7|DLO2_ARATH	Protein DMR6-LIKE OXYGENASE 2 OS=Arabidopsis thaliana OX=3702 GN=DLO2 PE=2 SV=1	--	--	--	--	--	--	KOG0143	Iron/ascorbate family oxidoreductases	[QR]	METABOLISM|POORLY CHARACTERIZED	Secondary metabolites biosynthesis, transport and catabolism |General function prediction only	S	COG3491	2OGFe(II) oxygenase	Biological Process: defense response to oomycetes (GO:0002229);|Biological Process: salicylic acid catabolic process (GO:0046244);|Molecular Function: metal ion binding (GO:0046872);|Molecular Function: dioxygenase activity (GO:0051213);	PF03171.19,PF14226.5	2OG-Fe(II) oxygenase superfamily|non-haem dioxygenase in morphine synthesis N-terminal
TRINITY_DN12576_c0_g1_i1	10.85892344	5.302441707	16.41540517	3.095820016	1.630321599	0.044707506	0.129562118	Up	1.113272	1.083045	0.8425485	3.047987	1.533711	2.806459	--	--	--	--	--	--	--	--	--	--	--	--	--	--	--	--	--	--	--	--	--
TRINITY_DN1257_c0_g1_i1	3.981831979	7.963663959	0	0	#NAME?	0.014821644	0.052868055	Down	0.8299207	0.8104267	3.138334	0	0	0	--	--	--	--	--	--	--	--	--	--	--	--	--	--	--	--	--	--	--	--	--
TRINITY_DN12583_c0_g2_i1	18.18484582	36.36969163	0	0	#NAME?	5.34E-12	9.68E-11	Down	4.122474	2.865103	3.448484	0	0	0	--	--	--	--	--	--	--	--	--	--	--	--	--	--	--	--	--	--	--	--	--
TRINITY_DN12583_c0_g3_i1	22.27539603	44.55079206	0	0	#NAME?	1.17E-14	2.63E-13	Down	3.213713	3.325244	4.161918	0	1.35E-85	0	--	--	--	--	--	--	--	--	--	--	--	--	--	--	--	--	--	--	--	--	--
TRINITY_DN12591_c0_g1_i1	13.12509893	21.73041267	4.519785186	0.207993528	-2.265389461	0.019710897	0.067020745	Down	1.508508	3.750367	1.433962	0.5674591	0	0.584623	--	--	--	--	--	--	--	--	--	--	--	--	--	--	--	--	--	--	--	--	--
TRINITY_DN12595_c0_g1_i1	28.60004094	40.51911124	16.68097064	0.411681553	-1.28039929	0.007701399	0.030628141	Down	2.455037	2.20197	3.440196	1.3644	0.6485495	0.7004688	PIN04898.1	Cytochrome P450 CYP2 subfamily [Handroanthus impetiginosus]	P48418|C75A1_PETHY	Flavonoid 3',5'-hydroxylase 1 OS=Petunia hybrida OX=4102 GN=CYP75A1 PE=1 SV=1	--	--	--	--	--	--	KOG0156	Cytochrome P450 CYP2 subfamily	[Q]	METABOLISM	Secondary metabolites biosynthesis, transport and catabolism	Q	COG2124	Cytochrome p450	Molecular Function: monooxygenase activity (GO:0004497);|Molecular Function: iron ion binding (GO:0005506);|Cellular Component: endoplasmic reticulum (GO:0005783);|Biological Process: anthocyanin-containing compound biosynthetic process (GO:0009718);|Molecular Function: oxidoreductase activity, acting on paired donors, with incorporation or reduction of molecular oxygen (GO:0016705);|Molecular Fu…	PF00067.21	Cytochrome P450
TRINITY_DN12608_c0_g1_i1	9.769377913	16.93244984	2.606305982	0.153923739	-2.69971235	0.032088156	0.099635929	Down	3.003134	5.341569	0.9246021	0	0.5794663	0.5871364	--	--	--	--	--	--	--	--	--	--	--	--	--	--	--	--	--	--	--	--	--
TRINITY_DN12610_c0_g1_i1	52.14020328	34.02588404	70.25452251	2.06473761	1.045958454	0.029448311	0.092823221	Up	4.265162	7.462525	5.159883	11.35333	5.139497	11.57723	XP_012834276.1	PREDICTED: putative leucine-rich repeat-containing protein DDB_G0290503 isoform X2 [Erythranthe guttata]	--	--	--	--	--	--	--	--	--	--	--	--	--	--	--	--	--	--	--
TRINITY_DN12616_c0_g1_i1	28.34907688	43.7397405	12.95841326	0.296261777	-1.755055588	0.000529125	0.002967822	Down	8.429631	5.253237	6.574425	0.5312332	2.638522	1.571062	--	--	--	--	--	--	--	--	--	--	--	--	--	--	--	--	--	--	--	--	--
TRINITY_DN12619_c0_g1_i2	13.36100382	22.64039097	4.081616668	0.180280308	-2.471686271	0.026197165	0.084386028	Down	3.821946	0.842005	5.43499	0.6877819	0.3499421	0.3821282	XP_020553315.1	E3 ubiquitin-protein ligase ATL42 [Sesamum indicum]	Q5XF85|ATL42_ARATH	E3 ubiquitin-protein ligase ATL42 OS=Arabidopsis thaliana OX=3702 GN=ATL42 PE=1 SV=2	sind:105173540	K10664	ATL6S	E3 ubiquitin-protein ligase ATL6/9/15/31/42/55	--	--	KOG0800	FOG: Predicted E3 ubiquitin ligase	[O]	CELLULAR PROCESSES AND SIGNALING	Posttranslational modification, protein turnover, chaperones	O	ENOG41121N2	zinc ion binding	Molecular Function: ubiquitin-protein transferase activity (GO:0004842);|Cellular Component: integral component of membrane (GO:0016021);|Biological Process: protein ubiquitination (GO:0016567);|Molecular Function: metal ion binding (GO:0046872);	--	--
TRINITY_DN1261_c0_g1_i1	9.262051545	15.98845644	2.535646649	0.158592336	-2.656605045	0.006893101	0.027885085	Down	4.555839	2.203202	2.61297	0	1.161781	0	CAN79884.1	hypothetical protein VITISV_002539 [Vitis vinifera]	Q9ZT94|POLR2_ARATH	Retrovirus-related Pol polyprotein from transposon RE2 OS=Arabidopsis thaliana OX=3702 GN=RE2 PE=4 SV=1	--	--	--	--	--	--	KOG0017	FOG: Transposon-encoded proteins with TYA, reverse transcriptase, integrase domains in various combinations	[R]	POORLY CHARACTERIZED	General function prediction only	--	--	--	Cellular Component: retrotransposon nucleocapsid (GO:0000943);|Molecular Function: nucleic acid binding (GO:0003676);|Molecular Function: RNA-directed DNA polymerase activity (GO:0003964);|Molecular Function: aspartic-type endopeptidase activity (GO:0004190);|Molecular Function: endonuclease activity (GO:0004519);|Biological Process: DNA recombination (GO:0006310);|Biological Process: DNA integra…	PF13976.5	GAG-pre-integrase domain
TRINITY_DN12632_c0_g1_i1	310.9142659	188.2928532	433.5356787	2.302454243	1.203172486	4.61E-15	1.07E-13	Up	4.865649	5.593287	5.513904	10.07111	10.10793	9.446115	PIN23033.1	26S proteasome regulatory complex, subunit PSMD10 [Handroanthus impetiginosus]	A2CIR5|NPR4_ORYSJ	Ankyrin repeat-containing protein NPR4 OS=Oryza sativa subsp. japonica OX=39947 GN=NPR4 PE=2 SV=1	--	--	--	--	--	--	KOG0504	FOG: Ankyrin repeat	[R]	POORLY CHARACTERIZED	General function prediction only	S	COG0666	Ankyrin Repeat	Cellular Component: plasma membrane (GO:0005886);|Cellular Component: membrane (GO:0016020);|Cellular Component: integral component of membrane (GO:0016021);	PF13962.5,PF12796.6,PF13637.5,PF13606.5,PF13857.5,PF00023.29	Domain of unknown function|Ankyrin repeats (3 copies)|Ankyrin repeats (many copies)|Ankyrin repeat|Ankyrin repeats (many copies)|Ankyrin repeat
TRINITY_DN12634_c0_g1_i2	21.92555859	13.19005364	30.66106354	2.324559429	1.21695731	0.025903061	0.083604783	Up	1.807049	1.599384	1.4274	3.976968	3.056049	1.947366	--	--	--	--	--	--	--	--	--	--	--	--	--	--	--	--	--	--	--	--	--
TRINITY_DN12635_c0_g1_i1	6.419693942	11.2962345	1.543153387	0.136607768	-2.871888567	0.014227489	0.051094018	Down	0.4260706	1.345243	1.217709	1.25E-57	1.49E-75	0.3107716	--	--	--	--	--	--	--	--	--	--	--	--	--	--	--	--	--	--	--	--	--
TRINITY_DN12642_c0_g1_i1	18.03894143	35.35341238	0.724470471	0.020492236	-5.608778776	6.24E-10	9.09E-09	Down	4.029963	4.496017	5.533674	0	0.2388494	0	--	--	--	--	--	--	--	--	--	--	--	--	--	--	--	--	--	--	--	--	--
TRINITY_DN12649_c0_g1_i2	22.17541784	44.35083567	0	0	#NAME?	6.77E-10	9.81E-09	Down	12.30861	5.693702	7.01854	0	0	1.96E-55	XP_012849888.1	PREDICTED: retrovirus-related Pol polyprotein from transposon TNT 1-94 [Erythranthe guttata]	P10978|POLX_TOBAC	Retrovirus-related Pol polyprotein from transposon TNT 1-94 OS=Nicotiana tabacum OX=4097 PE=2 SV=1	--	--	--	--	--	--	KOG0017	FOG: Transposon-encoded proteins with TYA, reverse transcriptase, integrase domains in various combinations	[R]	POORLY CHARACTERIZED	General function prediction only	--	--	--	Cellular Component: retrotransposon nucleocapsid (GO:0000943);|Molecular Function: nucleic acid binding (GO:0003676);|Molecular Function: RNA-directed DNA polymerase activity (GO:0003964);|Molecular Function: aspartic-type endopeptidase activity (GO:0004190);|Molecular Function: endonuclease activity (GO:0004519);|Molecular Function: zinc ion binding (GO:0008270);|Biological Process: DNA integrat…	--	--
TRINITY_DN12651_c0_g1_i1	20.70647392	9.54495572	31.86799212	3.338726031	1.739297714	0.005093208	0.021512607	Up	0.1856293	0.7065361	1.831851	2.846628	2.515723	2.10811	XP_022034436.1	uncharacterized protein LOC110936375 [Helianthus annuus]	--	--	--	--	--	--	--	--	--	--	--	--	--	S	ENOG4111J8C	NA	--	--	--
TRINITY_DN12656_c0_g1_i1	37.81842921	23.98648567	51.65037275	2.153311388	1.106556961	0.010659834	0.040092953	Up	1.816479	0.8772958	2.228662	2.49178	3.118528	3.024138	XP_012829488.1	PREDICTED: uncharacterized protein LOC105950667 [Erythranthe guttata]	--	--	--	--	--	--	--	--	--	--	--	--	--	S	ENOG411164Q	Arabidopsis protein of unknown function	--	PF03087.13	Arabidopsis protein of unknown function
TRINITY_DN1265_c0_g1_i1	6.686342364	11.05795465	2.31473008	0.209327145	-2.256168684	0.040845832	0.120619616	Down	2.684021	1.601892	2.119601	0	0	1.114246	--	--	--	--	--	--	--	--	--	--	--	--	--	--	--	--	--	--	--	--	--
TRINITY_DN12666_c0_g1_i1	18.65602767	29.32017503	7.991880307	0.272572735	-1.875286835	0.002006202	0.009662337	Down	2.494781	3.245335	4.411776	0.5742421	0	1.685362	--	--	--	--	--	--	--	--	--	--	--	--	--	--	--	--	--	--	--	--	--
TRINITY_DN12669_c0_g1_i1	32.04286751	64.08573502	0	0	#NAME?	9.00E-21	3.10E-19	Down	6.159416	8.074706	8.636774	0	0	0	--	--	--	--	--	--	--	--	--	--	--	--	--	--	--	--	--	--	--	--	--
TRINITY_DN12671_c0_g1_i2	11.04675185	16.85979594	5.23370776	0.310425332	-1.687681801	0.03734764	0.112332455	Down	1.903892	1.625707	2.274966	0.3885259	0.3883082	0.6156858	PNT12544.1	hypothetical protein POPTR_011G091200v3 [Populus trichocarpa]	Q9C8G9|AB1C_ARATH	ABC transporter C family member 1 OS=Arabidopsis thaliana OX=3702 GN=ABCC1 PE=1 SV=1	--	--	--	--	--	--	KOG0054	Multidrug resistance-associated protein/mitoxantrone resistance protein, ABC superfamily	[Q]	METABOLISM	Secondary metabolites biosynthesis, transport and catabolism	V	COG1132	(ABC) transporter	Cellular Component: plant-type vacuole (GO:0000325);|Molecular Function: calmodulin binding (GO:0005516);|Molecular Function: ATP binding (GO:0005524);|Cellular Component: vacuole (GO:0005773);|Cellular Component: vacuolar membrane (GO:0005774);|Molecular Function: xenobiotic transmembrane transporting ATPase activity (GO:0008559);|Cellular Component: plasmodesma (GO:0009506);|Molecular Function:…	--	--
TRINITY_DN12672_c0_g1_i1	31.17501086	45.41720945	16.93281227	0.372828108	-1.423417464	0.003062448	0.013913892	Down	5.090027	4.85534	4.176284	0.9975874	2.350849	0.9351948	XP_022868431.1	elongation of fatty acids protein 3-like [Olea europaea var. sylvestris]	--	--	--	--	--	--	--	--	KOG3071	Fatty acyl-CoA elongase/Polyunsaturated fatty acid specific elongation enzyme	[I]	METABOLISM	Lipid transport and metabolism	I	ENOG410XRWT	elongation of very long chain fatty acids protein	--	PF01151.17	GNS1/SUR4 family
TRINITY_DN12679_c0_g1_i2	12.48211562	5.656218144	19.3080131	3.413590603	1.771290044	0.027443075	0.087708479	Up	0.1031324	0.2993882	0.7112351	1.096895	1.098916	1.0358	PIM98632.1	hypothetical protein CDL12_28885 [Handroanthus impetiginosus]	Q8LC45|XTH33_ARATH	Probable xyloglucan endotransglucosylase/hydrolase protein 33 OS=Arabidopsis thaliana OX=3702 GN=XTH33 PE=2 SV=2	sind:105156601	K08235	E2.4.1.207	xyloglucan:xyloglucosyl transferase	--	--	--	--	--	--	--	G	COG2273	hydrolase family 16	Molecular Function: hydrolase activity, hydrolyzing O-glycosyl compounds (GO:0004553);|Cellular Component: cell wall (GO:0005618);|Cellular Component: integral component of plasma membrane (GO:0005887);|Biological Process: plant-type cell wall modification involved in multidimensional cell growth (GO:0009831);|Biological Process: xyloglucan metabolic process (GO:0010411);|Molecular Function: xylo…	--	--
TRINITY_DN12682_c0_g1_i2	22.58430643	45.16861287	0	0	#NAME?	0.000906666	0.00478228	Down	8.128292	9.789489	0	0	0	0	KHN26797.1	Photosystem II 10 kDa polypeptide, chloroplastic [Glycine soja]	Q40163|PSBR_SOLLC	Photosystem II 10 kDa polypeptide, chloroplastic OS=Solanum lycopersicum OX=4081 GN=PSBR PE=2 SV=1	gmx:100499745	K03541	psbR	photosystem II 10kDa protein	ko00195	Photosynthesis	--	--	--	--	--	S	ENOG4112AV0	Photosystem II 10 kDa polypeptide	Cellular Component: chloroplast thylakoid membrane (GO:0009535);|Cellular Component: photosystem II oxygen evolving complex (GO:0009654);|Biological Process: response to cytokinin (GO:0009735);|Biological Process: photosystem II oxygen evolving complex assembly (GO:0010270);	PF04725.11	Photosystem II 10 kDa polypeptide PsbR
TRINITY_DN12688_c0_g1_i1	45.10932366	90.21864732	0	0	#NAME?	6.62E-26	3.03E-24	Down	5.542132	8.748401	6.408611	0	0	0	--	--	--	--	--	--	--	--	--	--	--	--	--	--	--	--	--	--	--	--	--
TRINITY_DN12688_c0_g2_i1	53.4840009	104.7945904	2.173411413	0.020739729	-5.591459142	4.30E-27	2.12E-25	Down	14.67568	10.38828	15.35545	0	0.6390869	0	--	--	--	--	--	--	--	--	--	--	--	--	--	--	--	--	--	--	--	--	--
TRINITY_DN12688_c0_g3_i1	17.50115793	35.00231585	0	0	#NAME?	1.15E-11	2.02E-10	Down	4.23769	3.886486	5.573265	0	0	0	--	--	--	--	--	--	--	--	--	--	--	--	--	--	--	--	--	--	--	--	--
TRINITY_DN1268_c0_g1_i1	14.39206224	22.70572338	6.078401103	0.267703477	-1.901292216	0.008213345	0.032335504	Down	5.188445	3.814227	3.54036	0	0.7030529	2.139604	--	--	--	--	--	--	--	--	--	--	--	--	--	--	--	--	--	--	--	--	--
TRINITY_DN12695_c0_g1_i2	28.74941864	18.01702192	39.48181535	2.191361897	1.131827761	0.015270773	0.054172099	Up	2.074766	3.705923	1.333711	4.199116	3.675478	4.777132	--	--	--	--	--	--	--	--	--	--	--	--	--	--	--	--	--	--	--	--	--
TRINITY_DN12698_c0_g1_i1	9.087191718	15.08807666	3.086306774	0.204552697	-2.289455536	0.014848716	0.052943818	Down	1.994158	3.893102	1.937358	0	0	1.267728	--	--	--	--	--	--	--	--	--	--	--	--	--	--	--	--	--	--	--	--	--
TRINITY_DN12702_c0_g1_i1	39.19522551	25.78253399	52.60791702	2.040447888	1.028885865	0.014479461	0.051896265	Up	3.758865	5.8374	5.680533	7.909882	7.098016	10.24634	KJB41079.1	hypothetical protein B456_007G089200 [Gossypium raimondii]	--	--	--	--	--	--	--	--	--	--	--	--	--	S	ENOG410Y5J2	NA	--	--	--
TRINITY_DN12705_c0_g1_i1	23.71563672	41.9977449	5.433528533	0.129376674	-2.95035057	1.12E-06	1.07E-05	Down	8.161694	5.891373	6.684588	0	2.215263	0	--	--	--	--	--	--	--	--	--	--	--	--	--	--	--	--	--	--	--	--	--
TRINITY_DN12706_c0_g1_i2	118.3390749	69.06720675	167.610943	2.426780391	1.279043559	1.23E-07	1.34E-06	Up	4.014985	5.568167	5.270012	9.382457	9.717595	9.960261	CAJ34820.1	hypothetical protein 12, partial [Plantago major]	Q9SY06|FAF1_ARATH	Protein FANTASTIC FOUR 1 OS=Arabidopsis thaliana OX=3702 GN=FAF1 PE=2 SV=1	--	--	--	--	--	--	--	--	--	--	--	S	ENOG41115QF	Protein of unknown function (DUF3049)	--	PF11250.7	Fantastic Four meristem regulator
TRINITY_DN12711_c0_g1_i1	7.842794008	2.199708423	13.48587959	6.130757809	2.616065413	0.008923683	0.034645293	Up	0.7918338	0	0.1494998	1.680031	0.9338681	2.15665	PIN17438.1	hypothetical protein CDL12_09897 [Handroanthus impetiginosus]	Q700D9|MYBF_ARATH	Putative Myb family transcription factor At1g14600 OS=Arabidopsis thaliana OX=3702 GN=At1g14600 PE=2 SV=2	--	--	--	--	--	--	--	--	--	--	--	S	ENOG41115GS	Myb-like DNA-binding domain	Molecular Function: DNA binding (GO:0003677);|Molecular Function: DNA-binding transcription factor activity (GO:0003700);|Cellular Component: nucleus (GO:0005634);|Biological Process: regulation of transcription, DNA-templated (GO:0006355);	PF00249.30	Myb-like DNA-binding domain
TRINITY_DN12717_c0_g1_i4	8.617371153	16.84895396	0.385788347	0.022896872	-5.448705651	3.27E-05	0.000240139	Down	2.015484	1.574657	4.04566	0	0	0.1998166	--	--	--	--	--	--	--	--	--	--	--	--	--	--	--	--	--	--	--	--	--
TRINITY_DN12717_c0_g2_i1	7.085764957	14.17152991	0	0	#NAME?	5.77E-05	0.000402774	Down	2.313325	2.567378	1.15159	0	0	0	--	--	--	--	--	--	--	--	--	--	--	--	--	--	--	--	--	--	--	--	--
TRINITY_DN12722_c0_g1_i1	12.46101653	19.6883253	5.23370776	0.265827981	-1.911435126	0.014776271	0.052747661	Down	2.799266	2.751359	2.170696	0.4597961	0.4629052	0.7311423	--	--	--	--	--	--	--	--	--	--	--	--	--	--	--	--	--	--	--	--	--
TRINITY_DN12729_c0_g1_i2	21.03034744	7.663537366	34.39715752	4.4884178	2.166206974	0.000537038	0.003008485	Up	0	0.9533084	2.005314	3.266661	2.668384	4.755469	--	--	--	--	--	--	--	--	--	--	--	--	--	--	--	--	--	--	--	--	--
TRINITY_DN12734_c0_g1_i1	26.08646223	0	52.17292445	Inf	Inf	1.30E-18	3.89E-17	Up	1.78E-59	7.02E-74	9.00E-66	2.422352	1.37528	2.208267	XP_018503363.1	PREDICTED: thiamine thiazole synthase, chloroplastic [Pyrus x bretschneideri]	O23787|THI4_CITSI	Thiamine thiazole synthase, chloroplastic OS=Citrus sinensis OX=2711 GN=THI1 PE=2 SV=1	pxb:103948770	K03146	THI4, THI1	thiamine thiazole synthase	ko00730	Thiamine metabolism	KOG2960	Protein involved in thiamine biosynthesis and DNA damage tolerance	[R]	POORLY CHARACTERIZED	General function prediction only	H	COG1635	Involved in biosynthesis of the thiamine precursor thiazole. Catalyzes the conversion of NAD and glycine to adenosine diphosphate 5-(2-hydroxyethyl)-4-methylthiazole-2-carboxylic acid (ADT), an adenylated thiazole intermediate. The reaction includes an iron-dependent sulfide transfer from a conserved cysteine residue of the protein to a thiazole intermediate. The enzyme can only undergo a single …	Cellular Component: cytosol (GO:0005829);|Biological Process: thiamine biosynthetic process (GO:0009228);|Cellular Component: chloroplast stroma (GO:0009570);|Molecular Function: metal ion binding (GO:0046872);|Biological Process: thiazole biosynthetic process (GO:0052837);	PF01946.16,PF01266.23,PF00890.23,PF13450.5	Thi4 family|FAD dependent oxidoreductase|FAD binding domain|NAD(P)-binding Rossmann-like domain
TRINITY_DN12743_c0_g1_i1	13.0458791	5.455386348	20.63637186	3.782751677	1.919436072	0.016367982	0.057385902	Up	0.3964462	0.6432539	0.6110987	1.120452	2.714865	1.079796	OMO70245.1	Glycoside hydrolase, family 9 [Corchorus capsularis]	P0C1U4|GUN9_ORYSJ	Endoglucanase 9 OS=Oryza sativa subsp. japonica OX=39947 GN=GLU1 PE=2 SV=1	--	--	--	--	--	--	--	--	--	--	--	U	ENOG410XP0H	endoglucanase	Molecular Function: cellulase activity (GO:0008810);|Cellular Component: integral component of membrane (GO:0016021);|Biological Process: cellulose catabolic process (GO:0030245);|Biological Process: cell wall organization (GO:0071555);	PF00759.18	Glycosyl hydrolase family 9
TRINITY_DN12747_c0_g2_i1	4.264767947	7.794517526	0.735018369	0.094299405	-3.406607514	0.033986305	0.10433791	Down	1.381582	1.712671	1.588017	0.3647647	0	0	XP_022867097.1	uncharacterized protein LOC111386847 [Olea europaea var. sylvestris]	--	--	--	--	--	--	--	--	--	--	--	--	--	S	ENOG410YDXJ	NA	--	--	--
TRINITY_DN12747_c0_g3_i1	22.48317544	30.6106582	14.35569267	0.468976935	-1.092411124	0.044888318	0.129991414	Down	2.784258	2.227321	3.652367	1.711086	1.07852	0.4755475	--	--	--	--	--	--	--	--	--	--	--	--	--	--	--	--	--	--	--	--	--
TRINITY_DN12760_c0_g1_i1	38.929482	69.27620063	8.582763375	0.123891947	-3.01284568	1.17E-10	1.86E-09	Down	10.95058	15.82655	12.04237	0.4509334	1.578672	1.695507	PIN13509.1	hypothetical protein CDL12_13867 [Handroanthus impetiginosus]	--	--	--	--	--	--	--	--	--	--	--	--	--	--	--	--	--	--	--
TRINITY_DN12769_c0_g1_i1	19.36990511	10.35884437	28.38096585	2.739781084	1.454060623	0.013876624	0.05010543	Up	1.883241	1.817153	1.270872	2.030732	4.121458	5.10808	--	--	--	--	--	--	--	--	--	--	--	--	--	--	--	--	--	--	--	--	--
TRINITY_DN12772_c0_g1_i1	10.99922551	21.99845102	0	0	#NAME?	1.41E-07	1.53E-06	Down	2.285362	1.554593	3.141772	0	0	0	XP_022896741.1	amidophosphoribosyltransferase, chloroplastic-like [Olea europaea var. sylvestris]	Q9STG9|ASE2_ARATH	Amidophosphoribosyltransferase 2, chloroplastic OS=Arabidopsis thaliana OX=3702 GN=ASE2 PE=1 SV=1	thj:104807289	K00764	purF, PPAT	amidophosphoribosyltransferase	ko00230|ko00250	Purine metabolism|Alanine, aspartate and glutamate metabolism	KOG0572	Glutamine phosphoribosylpyrophosphate amidotransferase	[F]	METABOLISM	Nucleotide transport and metabolism	J	COG0858	Associates with free 30S ribosomal subunits (but not with 30S subunits that are part of 70S ribosomes or polysomes). Essential for efficient processing of 16S rRNA. May interact with the 5'-terminal helix region of 16S rRNA (By similarity)	Molecular Function: amidophosphoribosyltransferase activity (GO:0004044);|Biological Process: purine nucleotide biosynthetic process (GO:0006164);|Biological Process: 'de novo' IMP biosynthetic process (GO:0006189);|Biological Process: glutamine metabolic process (GO:0006541);|Biological Process: purine nucleobase biosynthetic process (GO:0009113);|Biological Process: nucleoside metabolic process…	--	--
TRINITY_DN12772_c0_g2_i2	15.24713588	24.22096451	6.273307244	0.259003197	-1.948958189	0.0059217	0.024492368	Down	1.645952	1.474853	1.412029	0.2083598	0.4780019	0.2315038	--	--	--	--	--	--	--	--	--	--	--	--	--	--	--	--	--	--	--	--	--
TRINITY_DN12773_c0_g1_i1	50.33121073	17.659725	83.00269646	4.700112627	2.232695328	3.77E-09	5.04E-08	Up	0.8882191	1.654444	0.8853616	3.423759	4.590322	4.941822	XP_019441400.1	PREDICTED: myb-related protein 340-like [Lupinus angustifolius]	Q9C9G7|MYB62_ARATH	Transcription factor MYB62 OS=Arabidopsis thaliana OX=3702 GN=MYB62 PE=2 SV=1	vvi:100259502	K09422	MYBP	transcription factor MYB, plant	--	--	KOG0048	Transcription factor, Myb superfamily	[K]	INFORMATION STORAGE AND PROCESSING	Transcription	K	COG5147	Myblike DNAbinding domain containing protein	Molecular Function: DNA-binding transcription factor activity (GO:0003700);|Cellular Component: nucleus (GO:0005634);|Biological Process: gibberellin biosynthetic process (GO:0009686);|Biological Process: gibberellic acid mediated signaling pathway (GO:0009740);|Biological Process: response to salicylic acid (GO:0009751);|Biological Process: root morphogenesis (GO:0010015);|Biological Process: ne…	PF00249.30,PF13921.5	Myb-like DNA-binding domain|Myb-like DNA-binding domain
TRINITY_DN12776_c0_g1_i1	21.63657369	43.27314738	0	0	#NAME?	3.94E-14	8.48E-13	Down	8.959966	6.482475	7.024925	0	0	0	--	--	--	--	--	--	--	--	--	--	--	--	--	--	--	--	--	--	--	--	--
TRINITY_DN12780_c1_g2_i1	20.40745825	32.4530697	8.361846807	0.257659657	-1.95646143	0.001919858	0.009285895	Down	3.527447	2.202965	4.608967	0.2618314	0.2607811	1.651953	EYU35692.1	hypothetical protein MIMGU_mgv1a025168mg, partial [Erythranthe guttata]	Q9SYM9|Y1853_ARATH	Receptor-like serine/threonine-protein kinase At1g78530 OS=Arabidopsis thaliana OX=3702 GN=At1g78530 PE=2 SV=1	--	--	--	--	--	--	KOG1187	Serine/threonine protein kinase	[T]	CELLULAR PROCESSES AND SIGNALING	Signal transduction mechanisms	T	COG0515	Serine Threonine protein kinase	--	--	--
TRINITY_DN12784_c0_g1_i1	19.51289306	31.66787117	7.357914952	0.232346371	-2.105650982	0.046831241	0.134485387	Down	5.081607	10.58637	3.154373	2.945193	0.3539491	0.256215	KZV17493.1	pleiotropic drug resistance protein 1-like [Dorcoceras hygrometricum]	Q0JLC5|AB36G_ORYSJ	ABC transporter G family member 36 OS=Oryza sativa subsp. japonica OX=39947 GN=ABCG36 PE=2 SV=1	--	--	--	--	--	--	KOG0065	Pleiotropic drug resistance proteins (PDR1-15), ABC superfamily	[Q]	METABOLISM	Secondary metabolites biosynthesis, transport and catabolism	V	COG0842	(ABC) transporter	Molecular Function: ATP binding (GO:0005524);|Cellular Component: plasma membrane (GO:0005886);|Cellular Component: integral component of membrane (GO:0016021);|Molecular Function: ATPase activity, coupled to transmembrane movement of substances (GO:0042626);|Biological Process: transmembrane transport (GO:0055085);	PF01061.23	ABC-2 type transporter
TRINITY_DN1279_c0_g1_i1	4.125335773	8.250671545	0	0	#NAME?	0.009460944	0.036401139	Down	0.5498005	3.142847	1.253272	0	0	0	XP_020549562.1	uncharacterized protein LOC110011996 [Sesamum indicum]	--	--	--	--	--	--	--	--	--	--	--	--	--	--	--	--	--	PF03108.14	MuDR family transposase
TRINITY_DN1279_c0_g2_i1	7.617629307	15.23525861	0	0	#NAME?	2.59E-05	0.000193779	Down	2.469012	2.545399	1.495251	0	0	0	--	--	--	--	--	--	--	--	--	--	--	--	--	--	--	--	--	--	--	--	--
TRINITY_DN12801_c0_g1_i7	646.8511515	918.1932832	375.5090197	0.408965113	-1.289950317	1.65E-29	9.13E-28	Down	28.68537	30.22576	26.2727	8.871571	9.372178	9.873418	--	--	--	--	--	--	--	--	--	--	--	--	--	--	--	--	--	--	--	--	--
TRINITY_DN12813_c0_g1_i1	8.729428571	15.26962388	2.18923326	0.143371787	-2.802166942	0.005961802	0.024629058	Down	2.656142	2.625069	2.088295	0.4295276	0.4333366	0	KYP36978.1	hypothetical protein KK1_041872, partial [Cajanus cajan]	--	--	--	--	--	--	--	--	KOG1075	FOG: Reverse transcriptase	[R]	POORLY CHARACTERIZED	General function prediction only	S	ENOG410YADE	Reverse transcriptase (RNA-dependent DNA polymerase)	--	--	--
TRINITY_DN12820_c0_g1_i1	16.07027116	32.14054232	0	0	#NAME?	2.32E-08	2.80E-07	Down	2.490828	2.971809	5.520143	0	0	0	--	--	--	--	--	--	--	--	--	--	--	--	--	--	--	--	--	--	--	--	--
TRINITY_DN12824_c0_g1_i1	11.43101852	19.92196356	2.940073475	0.147579503	-2.760435736	0.001356337	0.006835595	Down	2.794497	4.536015	4.771546	1.465849	0	0	--	--	--	--	--	--	--	--	--	--	--	--	--	--	--	--	--	--	--	--	--
TRINITY_DN12827_c0_g1_i2	49.66132783	24.46544475	74.8572109	3.059711837	1.613395787	1.27E-05	0.000101135	Up	1.131255	1.559053	1.237286	3.522703	3.43643	2.816466	XP_011092949.1	(RS)-norcoclaurine 6-O-methyltransferase-like [Sesamum indicum]	Q9T003|ASMT_ARATH	Acetylserotonin O-methyltransferase OS=Arabidopsis thaliana OX=3702 GN=ASMT PE=1 SV=1	--	--	--	--	--	--	KOG3178	Hydroxyindole-O-methyltransferase and related SAM-dependent methyltransferases	[R]	POORLY CHARACTERIZED	General function prediction only	S	ENOG410XS7T	o-methyltransferase	Cellular Component: cytoplasm (GO:0005737);|Molecular Function: O-methyltransferase activity (GO:0008171);|Molecular Function: S-adenosylmethionine-dependent methyltransferase activity (GO:0008757);|Molecular Function: acetylserotonin O-methyltransferase activity (GO:0017096);|Biological Process: aromatic compound biosynthetic process (GO:0019438);|Biological Process: melatonin biosynthetic proce…	PF00891.17,PF08100.10	O-methyltransferase|Dimerisation domain
TRINITY_DN12830_c0_g1_i1	10.69255683	21.38511365	0	0	#NAME?	2.57E-07	2.69E-06	Down	2.304921	1.60458	2.146428	0	0	0	BAG73001.1	chemokine (C-C motif) ligand 5, partial [synthetic construct]	--	--	--	--	--	--	--	--	--	--	--	--	--	O	ENOG410ZUYI	chemokine (C-C motif) ligand 5	--	PF00048.19	Small cytokines (intecrine/chemokine), interleukin-8 like
TRINITY_DN12831_c0_g2_i1	24.49846133	13.14836688	35.84855578	2.72646452	1.447031381	0.004460471	0.019224664	Up	3.458981	2.714558	1.113952	4.086052	4.929865	7.06367	--	--	--	--	--	--	--	--	--	--	--	--	--	--	--	--	--	--	--	--	--
TRINITY_DN12836_c0_g1_i1	9.831781986	2.699108008	16.96445596	6.285208267	2.651960551	0.004483293	0.019310193	Up	0.2450106	0	0.468195	1.296547	1.538813	0.79891	XP_023920850.1	receptor like protein 30-like [Quercus suber]	Q9LVM0|Y5830_ARATH	Probable inactive receptor kinase At5g58300 OS=Arabidopsis thaliana OX=3702 GN=At5g58300 PE=1 SV=1	--	--	--	--	--	--	--	--	--	--	--	S	COG4886	leucine Rich Repeat	Molecular Function: protein kinase activity (GO:0004672);|Molecular Function: ATP binding (GO:0005524);|Cellular Component: plasma membrane (GO:0005886);|Cellular Component: integral component of membrane (GO:0016021);	PF13855.5,PF12799.6,PF00560.32	Leucine rich repeat|Leucine Rich repeats (2 copies)|Leucine Rich Repeat
TRINITY_DN12840_c0_g1_i1	12.21859573	18.5419413	5.895250162	0.317941367	-1.653167359	0.034873628	0.106488185	Down	2.263984	0.8836576	1.801854	0.09531885	0.8704889	0.308897	XP_011085762.1	ABC transporter B family member 19 [Sesamum indicum]	Q9LJX0|AB19B_ARATH	ABC transporter B family member 19 OS=Arabidopsis thaliana OX=3702 GN=ABCB19 PE=1 SV=1	sind:105167663	K05658	ABCB1	ATP-binding cassette, subfamily B (MDR/TAP), member 1	ko02010	ABC transporters	KOG0055	Multidrug/pheromone exporter, ABC superfamily	[Q]	METABOLISM	Secondary metabolites biosynthesis, transport and catabolism	V	COG1132	(ABC) transporter	Molecular Function: ATP binding (GO:0005524);|Cellular Component: plasma membrane (GO:0005886);|Biological Process: regulation of cell size (GO:0008361);|Biological Process: response to blue light (GO:0009637);|Biological Process: response to red or far red light (GO:0009639);|Biological Process: photomorphogenesis (GO:0009640);|Biological Process: response to auxin (GO:0009733);|Biological Proce…	PF00664.22	ABC transporter transmembrane region
TRINITY_DN12840_c0_g3_i1	17.19684338	27.33298097	7.060705784	0.258321834	-1.952758504	0.003542113	0.015748006	Down	1.488744	2.391053	1.16257	0.3854074	0.3289784	0.3762599	PIN24485.1	Multidrug/pheromone exporter, ABC superfamily [Handroanthus impetiginosus]	Q9LJX0|AB19B_ARATH	ABC transporter B family member 19 OS=Arabidopsis thaliana OX=3702 GN=ABCB19 PE=1 SV=1	egu:105056548	K05658	ABCB1	ATP-binding cassette, subfamily B (MDR/TAP), member 1	ko02010	ABC transporters	KOG0055	Multidrug/pheromone exporter, ABC superfamily	[Q]	METABOLISM	Secondary metabolites biosynthesis, transport and catabolism	V	COG1132	(ABC) transporter	Molecular Function: ATP binding (GO:0005524);|Cellular Component: plasma membrane (GO:0005886);|Biological Process: regulation of cell size (GO:0008361);|Biological Process: response to blue light (GO:0009637);|Biological Process: response to red or far red light (GO:0009639);|Biological Process: photomorphogenesis (GO:0009640);|Biological Process: response to auxin (GO:0009733);|Biological Proce…	PF00664.22,PF00005.26	ABC transporter transmembrane region|ABC transporter
TRINITY_DN12845_c0_g1_i1	10.17330707	16.68488682	3.661727313	0.219463719	-2.187945637	0.021531954	0.071857079	Down	2.30026	1.109889	0.7901678	0.2174037	0.4313481	0.1165293	PIN10824.1	Helicase of the DEAD superfamily [Handroanthus impetiginosus]	F4HQE2|RTEL1_ARATH	Regulator of telomere elongation helicase 1 homolog OS=Arabidopsis thaliana OX=3702 GN=RTEL1 PE=3 SV=1	sind:105157616	K11136	RTEL1	regulator of telomere elongation helicase 1	--	--	KOG1132	Helicase of the DEAD superfamily	[L]	INFORMATION STORAGE AND PROCESSING	Replication, recombination and repair	L	COG1199	helicase	Biological Process: telomere maintenance (GO:0000723);|Biological Process: recombinational repair (GO:0000725);|Molecular Function: DNA binding (GO:0003677);|Molecular Function: ATP-dependent DNA helicase activity (GO:0004003);|Molecular Function: ATP binding (GO:0005524);|Cellular Component: nucleus (GO:0005634);|Cellular Component: mitochondrion (GO:0005739);|Biological Process: DNA replication…	PF06733.14	DEAD_2
TRINITY_DN12850_c0_g2_i1	6.242558153	0.936269028	11.54884728	12.33496669	3.624681915	0.003598331	0.015971352	Up	0	0.4432931	0	1.189347	2.01056	2.226991	XP_012850405.1	PREDICTED: probable protein phosphatase 2C 23 [Erythranthe guttata]	--	--	--	--	--	--	--	--	--	--	--	--	--	--	--	--	--	--	--
TRINITY_DN12852_c0_g1_i2	53.27221345	77.5113886	29.03303831	0.374564807	-1.41671274	7.27E-05	0.000496502	Down	2.576947	3.998513	3.511476	1.396768	0.6585796	1.022833	XP_012857277.1	PREDICTED: zeatin O-xylosyltransferase-like [Erythranthe guttata]	P56725|ZOX_PHAVU	Zeatin O-xylosyltransferase OS=Phaseolus vulgaris OX=3885 GN=ZOX1 PE=2 SV=1	sind:105162555	K13495	CISZOG	cis-zeatin O-glucosyltransferase	ko00908	Zeatin biosynthesis	KOG1192	UDP-glucuronosyl and UDP-glucosyl transferase	[GC]	METABOLISM|METABOLISM	Carbohydrate transport and metabolism |Energy production and conversion	S	COG1819	Transferase	Biological Process: protein glycosylation (GO:0006486);|Biological Process: cytokinin metabolic process (GO:0009690);|Molecular Function: transferase activity, transferring hexosyl groups (GO:0016758);|Molecular Function: zeatin O-beta-D-xylosyltransferase activity (GO:0050404);	PF00201.17	UDP-glucoronosyl and UDP-glucosyl transferase
TRINITY_DN12856_c0_g1_i1	452.9953417	864.6980513	41.29263221	0.047753817	-4.388240146	1.04E-154	5.02E-152	Down	89.97568	81.24176	83.92768	2.326381	3.758155	3.696989	XP_011069851.1	EG45-like domain containing protein [Sesamum indicum]	Q9ZP41|EGC_CITJA	EG45-like domain containing protein OS=Citrus jambhiri OX=64884 GN=CjBAp12 PE=1 SV=1	--	--	--	--	--	--	--	--	--	--	--	S	ENOG410XTMI	DPBB_1	Cellular Component: extracellular region (GO:0005576);	PF03330.17	Lytic transglycolase
TRINITY_DN12866_c0_g1_i1	20.40559906	40.81119812	0	0	#NAME?	2.63E-13	5.34E-12	Down	4.403623	4.087675	3.04834	0	0	0	--	--	--	--	--	--	--	--	--	--	--	--	--	--	--	--	--	--	--	--	--
TRINITY_DN12867_c0_g1_i2	5.239598968	9.707621242	0.771576693	0.079481541	-3.65323635	0.011646699	0.043211696	Down	1.304935	1.506083	1.023081	0	0	0.2724501	--	--	--	--	--	--	--	--	--	--	--	--	--	--	--	--	--	--	--	--	--
TRINITY_DN12869_c0_g1_i1	18.06470764	36.12941528	0	0	#NAME?	5.93E-12	1.07E-10	Down	3.665085	3.80295	3.91363	0	0	0	--	--	--	--	--	--	--	--	--	--	--	--	--	--	--	--	--	--	--	--	--
TRINITY_DN1286_c0_g1_i1	6.660088615	12.58515886	0.735018369	0.058403583	-4.097799313	0.00191473	0.009265041	Down	0.7774873	1.651095	1.424392	0.1631076	0	0	--	--	--	--	--	--	--	--	--	--	--	--	--	--	--	--	--	--	--	--	--
TRINITY_DN12873_c0_g1_i1	123.8387297	79.94548833	167.7319711	2.098079262	1.069069182	0.006822886	0.027633513	Up	10.17545	8.54784	16.13597	18.95601	25.32954	14.61027	XP_022892192.1	elongation factor 2 [Olea europaea var. sylvestris]	Q9ASR1|EF2_ARATH	Elongation factor 2 OS=Arabidopsis thaliana OX=3702 GN=LOS1 PE=1 SV=1	--	--	--	--	--	--	KOG0469	Elongation factor 2	[J]	INFORMATION STORAGE AND PROCESSING	Translation, ribosomal structure and biogenesis	J	COG0480	Catalyzes the GTP-dependent ribosomal translocation step during translation elongation. During this step, the ribosome changes from the pre-translocational (PRE) to the post- translocational (POST) state as the newly formed A-site-bound peptidyl-tRNA and P-site-bound deacylated tRNA move to the P and E sites, respectively. Catalyzes the coordinated movement of the two tRNA molecules, the mRNA and…	Molecular Function: mRNA binding (GO:0003729);|Molecular Function: translation elongation factor activity (GO:0003746);|Molecular Function: GTPase activity (GO:0003924);|Molecular Function: copper ion binding (GO:0005507);|Molecular Function: GTP binding (GO:0005525);|Cellular Component: nucleolus (GO:0005730);|Cellular Component: vacuolar membrane (GO:0005774);|Cellular Component: cytosol (GO:00…	PF03764.17	Elongation factor G, domain IV
TRINITY_DN12882_c0_g1_i2	13.08470881	20.25025503	5.91916259	0.292300644	-1.774475086	0.015525257	0.054928915	Down	1.685398	2.417449	4.136923	1.255923	0.4148983	0.4290133	--	--	--	--	--	--	--	--	--	--	--	--	--	--	--	--	--	--	--	--	--
TRINITY_DN12889_c0_g1_i2	24.41407073	48.10367098	0.724470471	0.015060607	-6.053076298	2.41E-07	2.53E-06	Down	7.224071	3.412334	3.43888	0	0.1604331	0	XP_012843622.1	PREDICTED: fasciclin-like arabinogalactan protein 8 [Erythranthe guttata]	O22126|FLA8_ARATH	Fasciclin-like arabinogalactan protein 8 OS=Arabidopsis thaliana OX=3702 GN=FLA8 PE=2 SV=1	--	--	--	--	--	--	--	--	--	--	--	M	ENOG410YIMZ	Fasciclin-like arabinogalactan protein	Cellular Component: plasma membrane (GO:0005886);|Cellular Component: plant-type cell wall (GO:0009505);|Cellular Component: anchored component of membrane (GO:0031225);|Cellular Component: anchored component of plasma membrane (GO:0046658);|Cellular Component: apoplast (GO:0048046);	--	--
TRINITY_DN12890_c0_g2_i1	45.33292996	9.701420849	80.96443907	8.345626927	3.061020429	8.01E-13	1.56E-11	Up	0.7172304	1.579787	1.401841	8.435607	8.283988	8.214735	--	--	--	--	--	--	--	--	--	--	--	--	--	--	--	--	--	--	--	--	--
TRINITY_DN12894_c0_g1_i1	26.87591783	41.74126676	12.01056891	0.287738486	-1.797169895	0.000539041	0.003017475	Down	6.52143	7.215026	5.327737	1.10955	1.088715	2.255413	--	--	--	--	--	--	--	--	--	--	--	--	--	--	--	--	--	--	--	--	--
TRINITY_DN12896_c0_g1_i1	57.63126826	114.538066	0.724470471	0.00632515	-7.304684546	1.55E-33	9.90E-32	Down	9.721674	12.96611	12.03536	1.02E-41	0.1707079	1.64E-40	--	--	--	--	--	--	--	--	--	--	--	--	--	--	--	--	--	--	--	--	--
TRINITY_DN12898_c0_g1_i2	27.05727718	38.09548544	16.01906893	0.420497829	-1.249829743	0.014704477	0.052536824	Down	3.046889	2.12804	2.00225	0.9245655	0.6181783	0.9057278	--	--	--	--	--	--	--	--	--	--	--	--	--	--	--	--	--	--	--	--	--
TRINITY_DN1289_c0_g1_i1	7.648114976	15.29622995	0	0	#NAME?	1.96E-05	0.000150686	Down	0.7515006	2.442592	2.124833	0	0	0	PIN22815.1	[histone H3]-lysine-36 demethylase [Handroanthus impetiginosus]	Q336N8|JM706_ORYSJ	Lysine-specific demethylase JMJ706 OS=Oryza sativa subsp. japonica OX=39947 GN=JMJ706 PE=2 SV=1	--	--	--	--	--	--	KOG1246	DNA-binding protein jumonji/RBP2/SMCY, contains JmjC domain	[R]	POORLY CHARACTERIZED	General function prediction only	S	ENOG410XR9J	lysine (K)-specific demethylase	Cellular Component: heterochromatin (GO:0000792);|Molecular Function: DNA-binding transcription repressor activity, RNA polymerase II-specific (GO:0001227);|Molecular Function: chromatin binding (GO:0003682);|Cellular Component: nucleus (GO:0005634);|Molecular Function: histone demethylase activity (GO:0032452);|Molecular Function: histone demethylase activity (H3-K9 specific) (GO:0032454);|Molec…	--	--
TRINITY_DN12900_c0_g1_i1	16.54642749	33.09285499	0	0	#NAME?	0.001516548	0.007552458	Down	3.935586	4.617331	0	0	0	0	KRH75874.1	hypothetical protein GLYMA_01G115900 [Glycine max]	Q9XF88|CB4B_ARATH	Chlorophyll a-b binding protein CP29.2, chloroplastic OS=Arabidopsis thaliana OX=3702 GN=LHCB4.2 PE=1 SV=1	gmx:100785180	K08915	LHCB4	light-harvesting complex II chlorophyll a/b binding protein 4	ko00196	Photosynthesis - antenna proteins	--	--	--	--	--	I	ENOG410YYUX	Chlorophyll A-B binding protein	Biological Process: response to light stimulus (GO:0009416);|Cellular Component: chloroplast (GO:0009507);|Cellular Component: photosystem I (GO:0009522);|Cellular Component: photosystem II (GO:0009523);|Cellular Component: chloroplast thylakoid (GO:0009534);|Cellular Component: chloroplast thylakoid membrane (GO:0009535);|Cellular Component: thylakoid (GO:0009579);|Biological Process: response t…	PF00504.20	Chlorophyll A-B binding protein
TRINITY_DN12913_c1_g1_i1	11.53900487	5.410179099	17.66783064	3.265664651	1.707376649	0.041244008	0.121608381	Up	0.3516505	0.6731547	1.363644	1.692646	3.294121	1.228759	--	--	--	--	--	--	--	--	--	--	--	--	--	--	--	--	--	--	--	--	--
TRINITY_DN12915_c0_g1_i1	19.02197118	26.95400008	11.08994228	0.411439573	-1.281247534	0.030015106	0.094250891	Down	2.153862	3.566284	4.591765	1.194029	1.376004	0.8582606	XP_011074553.1	protein RADIALIS-like 3 [Sesamum indicum]	Q8GW75|RADL5_ARATH	Protein RADIALIS-like 5 OS=Arabidopsis thaliana OX=3702 GN=RL5 PE=3 SV=1	--	--	--	--	--	--	KOG0724	Zuotin and related molecular chaperones (DnaJ superfamily), contains DNA-binding domains	[O]	CELLULAR PROCESSES AND SIGNALING	Posttranslational modification, protein turnover, chaperones	K	COG5269	Transcription factor	Molecular Function: DNA binding (GO:0003677);|Cellular Component: nucleus (GO:0005634);	--	--
TRINITY_DN12917_c0_g1_i1	284.9735269	562.7425719	7.204481767	0.012802447	-6.28743664	4.26E-141	1.71E-138	Down	39.53672	41.06793	45.74439	0.1884533	0.1873302	0.9342495	--	--	--	--	--	--	--	--	--	--	--	--	--	--	--	--	--	--	--	--	--
TRINITY_DN12924_c0_g1_i1	1350.533228	2701.066456	0	0	#NAME?	0	0	Down	93.0964	94.82683	94.98615	0	0	0	--	--	--	--	--	--	--	--	--	--	--	--	--	--	--	--	--	--	--	--	--
TRINITY_DN12934_c0_g1_i2	1159.959438	328.7336262	1991.18525	6.057138947	2.598636506	1.70E-156	8.49E-154	Up	25.13612	27.02169	28.41328	136.5613	131.441	125.4328	--	--	--	--	--	--	--	--	--	--	--	--	--	--	--	--	--	--	--	PF04554.12	Extensin-like region
TRINITY_DN12936_c0_g1_i1	13.88014336	27.76028672	0	0	#NAME?	0.002004682	0.009656041	Down	6.175003	5.58483	0	0	0	0	KRH44349.1	hypothetical protein GLYMA_08G204800 [Glycine max]	Q9SUI6|PSAH2_ARATH	Photosystem I reaction center subunit VI-2, chloroplastic OS=Arabidopsis thaliana OX=3702 GN=PSAH2 PE=2 SV=1	gmx:100811201	K02695	psaH	photosystem I subunit VI	ko00195	Photosynthesis	--	--	--	--	--	S	ENOG4112D30	Photosystem I reaction center subunit	Cellular Component: chloroplast (GO:0009507);|Cellular Component: chloroplast thylakoid (GO:0009534);|Cellular Component: chloroplast thylakoid membrane (GO:0009535);|Cellular Component: photosystem I reaction center (GO:0009538);|Cellular Component: thylakoid (GO:0009579);|Biological Process: response to cytokinin (GO:0009735);|Cellular Component: plastoglobule (GO:0010287);|Biological Process: …	PF03244.13	Photosystem I reaction centre subunit VI
TRINITY_DN12942_c0_g1_i1	19.02879984	38.05759969	0	0	#NAME?	1.56E-12	2.97E-11	Down	6.097504	4.487906	5.325351	0	0	0	--	--	--	--	--	--	--	--	--	--	--	--	--	--	--	--	--	--	--	--	--
TRINITY_DN12946_c0_g1_i2	21.73469992	38.69178044	4.777619396	0.123478923	-3.017663284	1.51E-06	1.41E-05	Down	6.143155	4.646533	7.487798	1.873977	0	0	--	--	--	--	--	--	--	--	--	--	--	--	--	--	--	--	--	--	--	--	--
TRINITY_DN12955_c0_g1_i1	32.58662526	9.635807923	55.5374426	5.763651896	2.526983204	1.12E-07	1.23E-06	Up	3.180167	0.7910179	1.23003	8.029674	6.713961	9.369815	XP_022842068.1	defensin-like protein 1 [Olea europaea var. sylvestris]	P82787|DEF19_ARATH	Defensin-like protein 19 OS=Arabidopsis thaliana OX=3702 GN=PDF1.4 PE=3 SV=2	--	--	--	--	--	--	--	--	--	--	--	S	ENOG4111DG5	Gamma-thionin family	Cellular Component: extracellular region (GO:0005576);|Biological Process: defense response (GO:0006952);|Biological Process: killing of cells of other organism (GO:0031640);|Biological Process: defense response to fungus (GO:0050832);	--	--
TRINITY_DN12962_c0_g1_i2	196.4151676	329.6311152	63.19922003	0.191727107	-2.382873772	5.52E-32	3.31E-30	Down	55.93293	43.91096	50.82044	6.459107	8.520461	8.419432	--	--	--	--	--	--	--	--	--	--	--	--	--	--	--	--	--	--	--	--	--
TRINITY_DN12976_c0_g1_i1	38.5075108	24.69219922	52.32282237	2.119002115	1.083385028	0.007969572	0.031501461	Up	1.133679	0.9566714	0.8318475	1.702436	1.715314	1.572537	XP_021832117.1	putative disease resistance protein RGA4 isoform X1 [Prunus avium]	Q7XA40|RGA3_SOLBU	Putative disease resistance protein RGA3 OS=Solanum bulbocastanum OX=147425 GN=RGA3 PE=2 SV=2	--	--	--	--	--	--	KOG4658	Apoptotic ATPase	[T]	CELLULAR PROCESSES AND SIGNALING	Signal transduction mechanisms	S	COG4886	leucine Rich Repeat	Molecular Function: ATP binding (GO:0005524);|Biological Process: defense response (GO:0006952);|Molecular Function: ADP binding (GO:0043531);	PF00931.21	NB-ARC domain
TRINITY_DN12978_c0_g1_i2	99.31806962	39.79956046	158.8365788	3.990912888	1.996718789	8.60E-14	1.81E-12	Up	2.54129	3.92584	2.624408	8.855119	11.0098	9.577819	--	--	--	--	--	--	--	--	--	--	--	--	--	--	--	--	--	--	--	--	--
TRINITY_DN1297_c0_g1_i1	4.052789608	0	8.105579217	Inf	Inf	0.002157981	0.010278829	Up	0	0	0	1.19403	1.495453	0.7217734	--	--	--	--	--	--	--	--	--	--	--	--	--	--	--	--	--	--	--	--	--
TRINITY_DN1297_c0_g2_i1	5.707809596	0	11.41561919	Inf	Inf	0.00014965	0.000957174	Up	0	0	0	2.384875	2.396022	0.9100548	--	--	--	--	--	--	--	--	--	--	--	--	--	--	--	--	--	--	--	--	--
TRINITY_DN12982_c0_g1_i3	16.85607433	28.86950319	4.842645464	0.167742598	-2.57567899	0.000244849	0.001491268	Down	2.603627	2.763027	1.678139	0.1959261	0.384323	0.4164413	XP_021673528.1	uncharacterized protein LOC110659789 [Hevea brasiliensis]	Q99315|YG31B_YEAST	Transposon Ty3-G Gag-Pol polyprotein OS=Saccharomyces cerevisiae (strain ATCC 204508 / S288c) OX=559292 GN=TY3B-G PE=1 SV=3	--	--	--	--	--	--	KOG0017	FOG: Transposon-encoded proteins with TYA, reverse transcriptase, integrase domains in various combinations	[R]	POORLY CHARACTERIZED	General function prediction only	L	COG2801	Retrotransposon protein	Cellular Component: retrotransposon nucleocapsid (GO:0000943);|Molecular Function: DNA binding (GO:0003677);|Molecular Function: RNA binding (GO:0003723);|Molecular Function: DNA-directed DNA polymerase activity (GO:0003887);|Molecular Function: RNA-directed DNA polymerase activity (GO:0003964);|Molecular Function: aspartic-type endopeptidase activity (GO:0004190);|Molecular Function: RNA-DNA hyb…	--	--
TRINITY_DN12982_c0_g2_i1	5.057109123	0.804167767	9.310050479	11.577249	3.533220574	0.014707448	0.052543303	Up	2.89E-98	0.1668293	0.265476	1.021945	1.030335	1.318218	KZV37944.1	hypothetical protein F511_17716 [Dorcoceras hygrometricum]	--	--	--	--	--	--	--	--	--	--	--	--	--	--	--	--	--	--	--
TRINITY_DN12982_c0_g3_i1	9.591923213	19.18384643	0	0	#NAME?	1.21E-06	1.14E-05	Down	1.550181	2.634083	2.488786	0	2.53E-78	2.58E-63	KZV32717.1	hypothetical protein F511_31772, partial [Dorcoceras hygrometricum]	--	--	--	--	--	--	--	--	--	--	--	--	--	--	--	--	--	--	--
TRINITY_DN12986_c0_g1_i1	20.86273686	30.18927233	11.53620138	0.382129163	-1.387867729	0.01567868	0.055389704	Down	1.653521	1.684828	1.929313	0.9188422	0.206374	0.5155692	XP_011090870.1	uncharacterized protein LOC105171448 [Sesamum indicum]	--	--	--	--	--	--	--	--	--	--	--	--	--	--	--	--	--	--	--
TRINITY_DN12993_c0_g1_i2	33.32100626	50.16528862	16.47672391	0.328448702	-1.606260033	0.008223129	0.032365603	Down	2.895376	6.624079	4.756339	1.628246	1.798172	0.3058324	--	--	--	--	--	--	--	--	--	--	--	--	--	--	--	--	--	--	--	--	--
TRINITY_DN12993_c1_g1_i2	122.512948	245.0258961	0	0	#NAME?	2.22E-58	3.01E-56	Down	19.56711	19.20596	14.23037	8.46E-71	4.75E-57	4.96E-21	--	--	--	--	--	--	--	--	--	--	--	--	--	--	--	--	--	--	--	--	--
TRINITY_DN1299_c0_g1_i1	6.227509642	12.45501928	0	0	#NAME?	0.002968192	0.01353442	Down	1.66638	4.332003	0.8626143	0	0	0	--	--	--	--	--	--	--	--	--	--	--	--	--	--	--	--	--	--	--	--	--
TRINITY_DN13001_c0_g1_i2	11.24006242	22.48012484	0	0	#NAME?	0.000184969	0.001159072	Down	4.537372	0.7249132	4.825927	0.000145198	7.17E-37	6.28E-30	XP_020258516.1	uncharacterized protein LOC109834912 [Asparagus officinalis]	--	--	--	--	--	--	--	--	--	--	--	--	--	--	--	--	--	--	--
TRINITY_DN13002_c0_g1_i1	17.74686696	34.35464804	1.139085878	0.033156674	-4.914556879	0.000133583	0.000863163	Down	3.057315	0.7402335	2.303539	0.07733051	0	0.08594387	CAN64509.1	hypothetical protein VITISV_041217 [Vitis vinifera]	Q94HW2|POLR1_ARATH	Retrovirus-related Pol polyprotein from transposon RE1 OS=Arabidopsis thaliana OX=3702 GN=RE1 PE=2 SV=1	--	--	--	--	--	--	KOG0017	FOG: Transposon-encoded proteins with TYA, reverse transcriptase, integrase domains in various combinations	[R]	POORLY CHARACTERIZED	General function prediction only	S	ENOG410ZK3M	NA	Cellular Component: retrotransposon nucleocapsid (GO:0000943);|Molecular Function: nucleic acid binding (GO:0003676);|Molecular Function: RNA-directed DNA polymerase activity (GO:0003964);|Molecular Function: aspartic-type endopeptidase activity (GO:0004190);|Molecular Function: endonuclease activity (GO:0004519);|Biological Process: DNA recombination (GO:0006310);|Biological Process: DNA integra…	PF14223.5	gag-polypeptide of LTR copia-type
TRINITY_DN1300_c0_g1_i1	8.32738013	16.65476026	0	0	#NAME?	0.002350656	0.011061926	Down	6.406927	0.8964274	2.802263	0	0	0	--	--	--	--	--	--	--	--	--	--	--	--	--	--	--	--	--	--	--	--	--
TRINITY_DN13012_c0_g1_i2	45.86631213	66.57977252	25.15285174	0.377785186	-1.404361964	0.000246232	0.00149854	Down	7.973887	11.82958	9.793384	3.745812	0.9571777	4.357504	--	--	--	--	--	--	--	--	--	--	--	--	--	--	--	--	--	--	--	--	--
TRINITY_DN13016_c0_g1_i1	280.4894683	141.4209362	419.5580004	2.966731883	1.56887455	3.56E-17	9.70E-16	Up	6.200703	9.516827	9.932464	21.14205	22.16651	18.06752	XP_012828618.1	PREDICTED: blue copper protein-like [Erythranthe guttata]	O82081|UCC1_ARATH	Uclacyanin 1 OS=Arabidopsis thaliana OX=3702 GN=UCC1 PE=1 SV=1	--	--	--	--	--	--	--	--	--	--	--	S	ENOG410YP7M	Copper ion binding electron carrier	Molecular Function: electron transfer activity (GO:0009055);|Cellular Component: anchored component of membrane (GO:0031225);|Cellular Component: anchored component of plasma membrane (GO:0046658);|Molecular Function: metal ion binding (GO:0046872);	PF02298.16	Plastocyanin-like domain
TRINITY_DN13019_c0_g2_i1	19.67395913	34.20278967	5.145128581	0.150430086	-2.732834963	2.49E-05	0.000186779	Down	2.535863	2.7771	3.077513	1.007862	1.63E-40	2.52E-33	PON41343.1	Zinc finger, CCHC-type [Parasponia andersonii]	P10978|POLX_TOBAC	Retrovirus-related Pol polyprotein from transposon TNT 1-94 OS=Nicotiana tabacum OX=4097 PE=2 SV=1	bvg:104905624	K05658	ABCB1	ATP-binding cassette, subfamily B (MDR/TAP), member 1	ko02010	ABC transporters	KOG0017	FOG: Transposon-encoded proteins with TYA, reverse transcriptase, integrase domains in various combinations	[R]	POORLY CHARACTERIZED	General function prediction only	S	ENOG410XS4D	Retrotransposon protein	Cellular Component: retrotransposon nucleocapsid (GO:0000943);|Molecular Function: nucleic acid binding (GO:0003676);|Molecular Function: RNA-directed DNA polymerase activity (GO:0003964);|Molecular Function: aspartic-type endopeptidase activity (GO:0004190);|Molecular Function: endonuclease activity (GO:0004519);|Molecular Function: zinc ion binding (GO:0008270);|Biological Process: DNA integrat…	--	--
TRINITY_DN13027_c1_g1_i1	32.22741093	48.70413504	15.75068682	0.323395268	-1.628629524	0.000454281	0.00259223	Down	2.736473	4.809477	3.547548	0.5277775	0.8577512	1.484261	PIN04079.1	Ubiquitin--protein ligase [Handroanthus impetiginosus]	Q9LZJ6|ATL5_ARATH	RING-H2 finger protein ATL5 OS=Arabidopsis thaliana OX=3702 GN=ATL5 PE=2 SV=1	--	--	--	--	--	--	KOG0800	FOG: Predicted E3 ubiquitin ligase	[O]	CELLULAR PROCESSES AND SIGNALING	Posttranslational modification, protein turnover, chaperones	O	ENOG41121N2	zinc ion binding	Cellular Component: membrane (GO:0016020);|Cellular Component: integral component of membrane (GO:0016021);|Biological Process: protein ubiquitination (GO:0016567);|Molecular Function: transferase activity (GO:0016740);|Molecular Function: ubiquitin protein ligase binding (GO:0031625);|Molecular Function: metal ion binding (GO:0046872);	--	--
TRINITY_DN13031_c0_g1_i1	134.2494088	182.8789079	85.61990965	0.468178155	-1.094870475	1.30E-06	1.22E-05	Down	6.790289	6.124811	6.258878	2.174258	2.326599	2.719595	XP_011092645.1	probable carotenoid cleavage dioxygenase 4, chloroplastic [Sesamum indicum]	O49675|CCD4_ARATH	Probable carotenoid cleavage dioxygenase 4, chloroplastic OS=Arabidopsis thaliana OX=3702 GN=CCD4 PE=1 SV=1	sind:105172767	K09840	NCED	9-cis-epoxycarotenoid dioxygenase	ko00906	Carotenoid biosynthesis	KOG1285	Beta, beta-carotene 15,15'-dioxygenase and related enzymes	[Q]	METABOLISM	Secondary metabolites biosynthesis, transport and catabolism	Q	COG3670	dioxygenase	Cellular Component: chloroplast (GO:0009507);|Cellular Component: chloroplast stroma (GO:0009570);|Cellular Component: plastoglobule (GO:0010287);|Molecular Function: carotenoid dioxygenase activity (GO:0010436);|Biological Process: carotene catabolic process (GO:0016121);|Molecular Function: 9-cis-epoxycarotenoid dioxygenase activity (GO:0045549);|Molecular Function: metal ion binding (GO:004687…	PF03055.14	Retinal pigment epithelial membrane protein
TRINITY_DN13035_c0_g1_i1	35.94240208	19.49905371	52.38575044	2.686579114	1.425770323	0.001154759	0.005924946	Up	2.035118	1.035655	2.00279	3.982328	3.454699	3.666408	XP_023904039.1	probable calcium-binding protein CML45 [Quercus suber]	Q9MBG5|CML45_ARATH	Probable calcium-binding protein CML45 OS=Arabidopsis thaliana OX=3702 GN=CML45 PE=2 SV=1	gra:105779195	K02183	CALM	calmodulin	ko04626|ko04070	Plant-pathogen interaction|Phosphatidylinositol signaling system	KOG0027	Calmodulin and related proteins (EF-Hand superfamily)	[T]	CELLULAR PROCESSES AND SIGNALING	Signal transduction mechanisms	DTZ	COG5126	Calcium-binding protein	Molecular Function: calcium ion binding (GO:0005509);|Cellular Component: nucleus (GO:0005634);|Biological Process: calcium-mediated signaling (GO:0019722);|Molecular Function: enzyme regulator activity (GO:0030234);|Biological Process: spindle pole body organization (GO:0051300);	PF00036.31,PF13405.5,PF13202.5,PF13499.5	EF hand|EF-hand domain|EF hand|EF-hand domain pair
TRINITY_DN13037_c0_g2_i1	7.961607432	13.3299141	2.593300769	0.194547448	-2.36180604	0.033003186	0.101891697	Down	3.520729	1.266321	1.166012	0.2015928	0.4022698	0.2104124	CDP07536.1	unnamed protein product [Coffea canephora]	--	--	--	--	--	--	--	--	--	--	--	--	--	S	ENOG41125BH	NA	--	--	--
TRINITY_DN13042_c0_g1_i1	26.89217027	53.78434053	0	0	#NAME?	0.000619615	0.003411715	Down	6.418068	7.345983	0	0	0	0	KRH76577.1	hypothetical protein GLYMA_01G161500 [Glycine max]	Q38853|STR15_ARATH	Rhodanese-like domain-containing protein 15, chloroplastic OS=Arabidopsis thaliana OX=3702 GN=STR15 PE=2 SV=1	--	--	--	--	--	--	KOG1530	Rhodanese-related sulfurtransferase	[P]	METABOLISM	Inorganic ion transport and metabolism	P	COG0607	Rhodanese domain protein	Biological Process: response to oxidative stress (GO:0006979);|Biological Process: aging (GO:0007568);|Cellular Component: chloroplast (GO:0009507);|Cellular Component: thylakoid (GO:0009579);|Biological Process: response to wounding (GO:0009611);|Biological Process: response to jasmonic acid (GO:0009753);	PF00581.19	Rhodanese-like domain
TRINITY_DN13043_c0_g1_i1	44.82458041	62.12714354	27.52201728	0.442995054	-1.174637505	0.003268838	0.014701514	Down	8.006585	9.125062	6.985128	3.037589	4.339601	1.119302	XP_011072663.1	uncharacterized protein LOC105157864 isoform X2 [Sesamum indicum]	--	--	--	--	--	--	--	--	--	--	--	--	--	--	--	--	--	--	--
TRINITY_DN13049_c0_g1_i2	9.981428461	15.49017796	4.472678964	0.288742904	-1.792142604	0.041245908	0.121608381	Down	1.994749	1.288706	1.503464	0.5659374	0.2203518	0.4074838	--	--	--	--	--	--	--	--	--	--	--	--	--	--	--	--	--	--	--	--	--
TRINITY_DN13051_c0_g1_i1	288.5447968	0.312089676	576.7775038	1848.114655	10.85183855	9.18E-184	5.71E-181	Up	0	0.03212591	0	11.55298	11.68815	11.46594	OMO72576.1	Transposase, Tc1-like protein [Corchorus olitorius]	--	--	--	--	--	--	--	--	--	--	--	--	--	S	ENOG410YBST	Mariner sub-class	--	--	--
TRINITY_DN13052_c0_g1_i1	13.61169397	19.75861464	7.464773293	0.377798415	-1.404311446	0.049885717	0.141475844	Down	3.204578	1.529528	3.126452	0.7514299	0.743287	0.9741399	--	--	--	--	--	--	--	--	--	--	--	--	--	--	--	--	--	--	--	--	--
TRINITY_DN13054_c0_g1_i1	26.30343351	52.60686703	0	0	#NAME?	4.12E-17	1.12E-15	Down	11.01069	6.227188	9.608805	0	0	0	--	--	--	--	--	--	--	--	--	--	--	--	--	--	--	--	--	--	--	--	--
TRINITY_DN13056_c0_g2_i1	26.05095864	16.30010841	35.80180887	2.196415383	1.135150921	0.02885722	0.09138873	Up	0.5758564	0.9046817	0.8689408	1.440612	1.078975	1.622594	XP_012854110.1	PREDICTED: putative disease resistance protein RGA4 [Erythranthe guttata]	Q7XBQ9|RGA2_SOLBU	Disease resistance protein RGA2 OS=Solanum bulbocastanum OX=147425 GN=RGA2 PE=1 SV=1	--	--	--	--	--	--	KOG4658	Apoptotic ATPase	[T]	CELLULAR PROCESSES AND SIGNALING	Signal transduction mechanisms	S	COG4886	leucine Rich Repeat	Molecular Function: ATP binding (GO:0005524);|Biological Process: defense response (GO:0006952);|Molecular Function: ADP binding (GO:0043531);	PF12799.6	Leucine Rich repeats (2 copies)
TRINITY_DN13059_c0_g1_i1	40.68071436	27.00892821	54.35250051	2.012390128	1.008910018	0.034404056	0.105370981	Up	2.986813	3.518261	2.131558	4.007302	3.178985	6.866618	PIN21432.1	hypothetical protein CDL12_05856 [Handroanthus impetiginosus]	--	--	--	--	--	--	--	--	--	--	--	--	--	S	ENOG41115QD	NA	--	--	--
TRINITY_DN13068_c0_g1_i1	10.55657597	21.11315194	0	0	#NAME?	2.67E-07	2.79E-06	Down	2.182951	2.867629	4.03244	0	0	0	--	--	--	--	--	--	--	--	--	--	--	--	--	--	--	--	--	--	--	--	--
TRINITY_DN13068_c0_g2_i2	26.11358396	52.22716792	0	0	#NAME?	5.27E-17	1.41E-15	Down	5.475181	3.72017	5.202881	0	0	0	--	--	--	--	--	--	--	--	--	--	--	--	--	--	--	--	--	--	--	--	--
TRINITY_DN1307_c0_g1_i1	3.174003465	6.348006931	0	0	#NAME?	0.013187025	0.048010796	Down	1.368233	0.4417741	2.152762	0	0	0	--	--	--	--	--	--	--	--	--	--	--	--	--	--	--	--	--	--	--	--	--
TRINITY_DN13089_c0_g1_i3	105.397038	175.1627721	35.63130383	0.203418246	-2.297479006	3.08E-17	8.42E-16	Down	17.87119	22.82833	16.68622	2.304481	3.880058	3.201629	--	--	--	--	--	--	--	--	--	--	--	--	--	--	--	--	--	--	--	--	--
TRINITY_DN13092_c0_g1_i1	23.24850831	46.49701661	0	0	#NAME?	0.00243175	0.01139511	Down	9.410914	5.256547	0	0	0	0	ACU21545.1	unknown [Glycine max]	O22611|DRM1_PEA	Dormancy-associated protein 1 OS=Pisum sativum OX=3888 GN=DRM1 PE=2 SV=1	--	--	--	--	--	--	--	--	--	--	--	S	ENOG410YV4V	Auxin-repressed 12.5 kDa	Biological Process: multicellular organism development (GO:0007275);	PF05564.11	Dormancy/auxin associated protein
TRINITY_DN13098_c0_g1_i1	15.6785659	8.863325518	22.49380627	2.537851761	1.343607802	0.047683105	0.136405292	Up	2.603483	0.9517425	0.2511149	2.333792	1.639083	3.751134	--	--	--	--	--	--	--	--	--	--	--	--	--	--	--	--	--	--	--	--	--
TRINITY_DN13100_c0_g1_i1	13.28948869	26.57897739	0	0	#NAME?	3.68E-08	4.32E-07	Down	5.117368	2.924017	7.22755	0	0	0	--	--	--	--	--	--	--	--	--	--	--	--	--	--	--	--	--	--	--	--	--
TRINITY_DN13105_c0_g1_i1	18.4382962	25.81266055	11.06393185	0.428624234	-1.222214674	0.049098995	0.139628535	Down	2.733787	6.542577	4.241546	2.264722	1.521169	0.7677444	--	--	--	--	--	--	--	--	--	--	--	--	--	--	--	--	--	--	--	--	--
TRINITY_DN13110_c0_g1_i1	25.47066317	50.94132634	0	0	#NAME?	1.39E-16	3.61E-15	Down	8.397053	8.197279	8.63341	0	0	0	--	--	--	--	--	--	--	--	--	--	--	--	--	--	--	--	--	--	--	--	--
TRINITY_DN13111_c0_g1_i1	52.71698567	104.7095009	0.724470471	0.006918861	-7.175249749	3.12E-24	1.30E-22	Down	2.837974	2.783841	4.176961	2.78E-79	0.05709177	1.37E-26	XP_021717769.1	uncharacterized protein LOC110685538 [Chenopodium quinoa]	--	--	--	--	--	--	--	--	--	--	--	--	--	--	--	--	--	--	--
TRINITY_DN13111_c0_g2_i1	29.61247214	41.50719079	17.7177535	0.426859856	-1.228165603	0.012637564	0.046277586	Down	1.273612	1.703439	1.099452	0.5325451	0.5565841	0.3022365	KMS98576.1	hypothetical protein BVRB_4g092630 [Beta vulgaris subsp. vulgaris]	--	--	--	--	--	--	--	--	--	--	--	--	--	--	--	--	--	PF03078.14	ATHILA ORF-1 family
TRINITY_DN13123_c0_g1_i1	14.86931765	29.73863531	0	0	#NAME?	0.000269081	0.001623514	Down	10.15689	2.495445	3.951594	0	0	0	EXC28856.1	(R)-mandelonitrile lyase-like protein [Morus notabilis]	Q9SSM2|MDLL_ARATH	(R)-mandelonitrile lyase-like OS=Arabidopsis thaliana OX=3702 GN=At1g73050 PE=2 SV=1	pmum:103328816	K08248	E4.1.2.10	(R)-mandelonitrile lyase	ko00460	Cyanoamino acid metabolism	KOG1238	Glucose dehydrogenase/choline dehydrogenase/mandelonitrile lyase (GMC oxidoreductase family)	[R]	POORLY CHARACTERIZED	General function prediction only	E	COG2303	oxidoreductase	Molecular Function: oxidoreductase activity, acting on CH-OH group of donors (GO:0016614);|Molecular Function: mandelonitrile lyase activity (GO:0046593);|Molecular Function: flavin adenine dinucleotide binding (GO:0050660);	--	--
TRINITY_DN13128_c0_g1_i1	8.609667534	17.21933507	0	0	#NAME?	0.000286998	0.001720054	Down	1.021309	3.853716	5.51953	0	0	0	--	--	--	--	--	--	--	--	--	--	--	--	--	--	--	--	--	--	--	--	--
TRINITY_DN13128_c0_g2_i2	12.90576973	25.81153945	0	0	#NAME?	1.26E-08	1.57E-07	Down	3.217616	5.259892	2.59826	0	0	0	--	--	--	--	--	--	--	--	--	--	--	--	--	--	--	--	--	--	--	--	--
TRINITY_DN13129_c0_g1_i1	18.65205574	30.95487095	6.349240526	0.205112809	-2.285510507	0.000399216	0.002312835	Down	6.150283	3.085045	4.406464	0.5962692	0.5955858	0.9488954	--	--	--	--	--	--	--	--	--	--	--	--	--	--	--	--	--	--	--	--	--
TRINITY_DN13132_c0_g1_i1	24.11702571	34.61373644	13.62031498	0.393494502	-1.345584617	0.011906679	0.044045299	Down	1.398993	2.169944	2.12915	0.4849656	0.9545199	0.3894466	XP_011031878.1	PREDICTED: probable pectinesterase 68 [Populus euphratica]	Q8LPF3|PME68_ARATH	Probable pectinesterase 68 OS=Arabidopsis thaliana OX=3702 GN=PME68 PE=2 SV=1	--	--	--	--	--	--	--	--	--	--	--	G	COG4677	pectinesterase	Cellular Component: extracellular region (GO:0005576);|Cellular Component: cell wall (GO:0005618);|Molecular Function: pectinesterase activity (GO:0030599);|Biological Process: cell wall modification (GO:0042545);|Molecular Function: aspartyl esterase activity (GO:0045330);|Biological Process: pectin catabolic process (GO:0045490);	PF01095.18	Pectinesterase
TRINITY_DN13134_c0_g1_i1	10.58517208	16.31715079	4.853193362	0.297428971	-1.749382917	0.044226558	0.128493096	Down	3.45382	4.184557	1.66379	0.9077558	0.4511339	0.9308576	--	--	--	--	--	--	--	--	--	--	--	--	--	--	--	--	--	--	--	--	--
TRINITY_DN13135_c0_g1_i1	33.56937063	52.29321855	14.84552272	0.283890017	-1.816595975	8.48E-05	0.00057065	Down	2.345577	1.630544	2.174663	0.1778979	0.7087139	0.5193659	CAN74303.1	hypothetical protein VITISV_032980 [Vitis vinifera]	P10978|POLX_TOBAC	Retrovirus-related Pol polyprotein from transposon TNT 1-94 OS=Nicotiana tabacum OX=4097 PE=2 SV=1	--	--	--	--	--	--	KOG0017	FOG: Transposon-encoded proteins with TYA, reverse transcriptase, integrase domains in various combinations	[R]	POORLY CHARACTERIZED	General function prediction only	S	ENOG410ZXEB	Integrase core domain	Cellular Component: retrotransposon nucleocapsid (GO:0000943);|Molecular Function: nucleic acid binding (GO:0003676);|Molecular Function: RNA-directed DNA polymerase activity (GO:0003964);|Molecular Function: aspartic-type endopeptidase activity (GO:0004190);|Molecular Function: endonuclease activity (GO:0004519);|Molecular Function: zinc ion binding (GO:0008270);|Biological Process: DNA integrat…	PF00665.25,PF13976.5	Integrase core domain|GAG-pre-integrase domain
TRINITY_DN13139_c0_g2_i4	18.40634596	27.88842979	8.924262133	0.319998731	-1.643861913	0.036265509	0.109813512	Down	3.818153	6.43053	1.905703	1.029151	1.039576	1.081685	--	--	--	--	--	--	--	--	--	--	--	--	--	--	--	--	--	--	--	--	--
TRINITY_DN13139_c0_g4_i1	29.57783546	59.15567093	0	0	#NAME?	3.34E-19	1.04E-17	Down	4.344758	4.776364	5.277833	0	0	0	--	--	--	--	--	--	--	--	--	--	--	--	--	--	--	--	--	--	--	--	--
TRINITY_DN13141_c0_g1_i1	5.689243459	11.37848692	0	0	#NAME?	0.001253189	0.006376643	Down	0.5955293	1.546067	3.007342	0	0	0	XP_011099111.1	floral homeotic protein APETALA 2 isoform X2 [Sesamum indicum]	--	--	sind:105177600	K09284	AP2	AP2-like factor, euAP2 lineage	--	--	--	--	--	--	--	--	--	--	--	--	--
TRINITY_DN13141_c0_g2_i1	3.900358959	7.800717919	0	0	#NAME?	0.005434117	0.022759814	Down	1.875725	1.305462	0.807527	0	0	0	XP_012079272.1	floral homeotic protein APETALA 2 isoform X1 [Jatropha curcas]	P47927|AP2_ARATH	Floral homeotic protein APETALA 2 OS=Arabidopsis thaliana OX=3702 GN=AP2 PE=1 SV=1	jcu:105639741	K09284	AP2	AP2-like factor, euAP2 lineage	--	--	--	--	--	--	--	K	ENOG410YBZ8	floral homeotic protein APETALA	Molecular Function: DNA binding (GO:0003677);|Molecular Function: DNA-binding transcription factor activity (GO:0003700);|Cellular Component: nucleus (GO:0005634);|Biological Process: flower development (GO:0009908);|Biological Process: meristem maintenance (GO:0010073);|Biological Process: specification of floral organ identity (GO:0010093);|Biological Process: cell differentiation (GO:0030154);…	PF00847.19	AP2 domain
TRINITY_DN13142_c0_g1_i1	27.65742943	1.881418354	53.43344051	28.40061616	4.827850325	1.06E-13	2.22E-12	Up	0.2094736	0	0.4804603	7.309857	5.549074	5.597509	PIN25307.1	Fe2+/Zn2+ regulated transporter [Handroanthus impetiginosus]	Q94DG6|ZIP1_ORYSJ	Zinc transporter 1 OS=Oryza sativa subsp. japonica OX=39947 GN=ZIP1 PE=1 SV=1	sind:105170429	K14709	SLC39A1_2_3, ZIP1_2_3	solute carrier family 39 (zinc transporter), member 1/2/3	--	--	KOG1558	Fe2+/Zn2+ regulated transporter	[P]	METABOLISM	Inorganic ion transport and metabolism	P	ENOG4111GP2	zinc transporter	Molecular Function: zinc ion transmembrane transporter activity (GO:0005385);|Cellular Component: plasma membrane (GO:0005886);|Biological Process: zinc ion transport (GO:0006829);|Cellular Component: integral component of membrane (GO:0016021);|Biological Process: zinc ion transmembrane transport (GO:0071577);	PF02535.21	ZIP Zinc transporter
TRINITY_DN13145_c0_g1_i2	27.23526495	17.6790444	36.7914855	2.081078857	1.057331633	0.036905987	0.111291666	Up	2.393141	0.9088611	2.354369	2.772168	3.521568	3.434673	PIN06045.1	hypothetical protein CDL12_21415 [Handroanthus impetiginosus]	Q9FN29|ATB52_ARATH	Homeobox-leucine zipper protein ATHB-52 OS=Arabidopsis thaliana OX=3702 GN=ATHB-52 PE=2 SV=1	--	--	--	--	--	--	KOG0483	Transcription factor HEX, contains HOX and HALZ domains	[K]	INFORMATION STORAGE AND PROCESSING	Transcription	K	ENOG410Z2UE	homeobox-leucine zipper protein	Molecular Function: DNA-binding transcription factor activity (GO:0003700);|Cellular Component: nucleus (GO:0005634);|Biological Process: response to blue light (GO:0009637);|Biological Process: response to absence of light (GO:0009646);|Molecular Function: sequence-specific DNA binding (GO:0043565);	PF00046.28	Homeobox domain
TRINITY_DN13147_c0_g1_i1	14.24524549	24.79993661	3.690554373	0.148813057	-2.748426983	0.000349773	0.002055576	Down	1.375757	1.323593	1.470067	0.1860628	0.1850729	0.09970838	KYP73871.1	Retrovirus-related Pol polyprotein from transposon TNT 1-94 [Cajanus cajan]	--	--	--	--	--	--	--	--	--	--	--	--	--	--	--	--	--	--	--
TRINITY_DN13147_c0_g2_i1	24.75204946	49.50409892	0	0	#NAME?	4.26E-16	1.07E-14	Down	5.594685	6.052612	5.374222	0	0	0	--	--	--	--	--	--	--	--	--	--	--	--	--	--	--	--	--	--	--	--	--
TRINITY_DN13147_c0_g4_i1	11.36172458	22.72344915	0	0	#NAME?	1.03E-07	1.13E-06	Down	1.6019	3.060126	2.022452	0	0	0	--	--	--	--	--	--	--	--	--	--	--	--	--	--	--	--	--	--	--	--	--
TRINITY_DN13147_c0_g5_i1	28.3196768	56.6393536	0	0	#NAME?	2.03E-13	4.16E-12	Down	3.409372	4.284723	1.998818	0	0	0	--	--	--	--	--	--	--	--	--	--	--	--	--	--	--	--	--	--	--	--	--
TRINITY_DN13166_c0_g1_i2	420.7327247	817.8743895	23.59105988	0.028844356	-5.115567148	7.65E-170	4.18E-167	Down	27.58459	27.3593	26.97292	0.6186262	0.420369	0.8770938	--	--	--	--	--	--	--	--	--	--	--	--	--	--	--	--	--	--	--	--	--
TRINITY_DN13166_c0_g2_i1	47.84504912	0	95.69009823	Inf	Inf	1.51E-33	9.64E-32	Up	2.87E-46	1.42E-24	5.07E-22	3.080989	2.97344	2.658564	--	--	--	--	--	--	--	--	--	--	--	--	--	--	--	--	--	--	--	--	--
TRINITY_DN13168_c0_g1_i2	14.64008472	29.28016944	0	0	#NAME?	0.001849542	0.008985046	Down	3.820206	4.444721	0	0	0	0	KRH48777.1	hypothetical protein GLYMA_07G112000 [Glycine max]	P12301|PSBQ_SPIOL	Oxygen-evolving enhancer protein 3, chloroplastic OS=Spinacia oleracea OX=3562 GN=PSBQ PE=1 SV=1	gmx:100306034	K08901	psbQ	photosystem II oxygen-evolving enhancer protein 3	ko00195	Photosynthesis	--	--	--	--	--	S	ENOG4111SJA	oxygen-evolving enhancer protein	Molecular Function: calcium ion binding (GO:0005509);|Cellular Component: chloroplast thylakoid membrane (GO:0009535);|Cellular Component: photosystem II oxygen evolving complex (GO:0009654);|Biological Process: photosynthesis (GO:0015979);|Cellular Component: extrinsic component of membrane (GO:0019898);	PF05757.10	Oxygen evolving enhancer protein 3 (PsbQ)
TRINITY_DN13173_c0_g1_i1	85.55048845	21.74016838	149.3608085	6.870269169	2.780366623	6.77E-21	2.35E-19	Up	5.99355	2.702746	1.057645	17.0661	18.55704	18.44288	PQP94916.1	hypothetical protein Pyn_25711 [Prunus yedoensis var. nudiflora]	P83241|IP23_CAPAN	Proteinase inhibitor PSI-1.2 OS=Capsicum annuum OX=4072 PE=1 SV=1	--	--	--	--	--	--	--	--	--	--	--	--	--	--	Molecular Function: serine-type endopeptidase inhibitor activity (GO:0004867);	--	--
TRINITY_DN13173_c0_g2_i2	142.1824158	38.69573863	245.669093	6.348737657	2.666469764	1.23E-22	4.70E-21	Up	11.12593	5.077525	6.463052	34.15301	35.72262	46.49061	ONI35750.1	hypothetical protein PRUPE_1G552700 [Prunus persica]	P83241|IP23_CAPAN	Proteinase inhibitor PSI-1.2 OS=Capsicum annuum OX=4072 PE=1 SV=1	--	--	--	--	--	--	--	--	--	--	--	S	ENOG410Z7Y9	Potato type II proteinase inhibitor family	Molecular Function: serine-type endopeptidase inhibitor activity (GO:0004867);	--	--
TRINITY_DN13174_c0_g1_i3	37.56516655	13.15680947	61.97352362	4.710376308	2.23584232	1.47E-05	0.000115549	Up	0.5688444	0.9917055	0.9473125	3.815704	1.955453	3.768367	XP_012847829.1	PREDICTED: uncharacterized protein LOC105967762 [Erythranthe guttata]	P10978|POLX_TOBAC	Retrovirus-related Pol polyprotein from transposon TNT 1-94 OS=Nicotiana tabacum OX=4097 PE=2 SV=1	--	--	--	--	--	--	KOG0017	FOG: Transposon-encoded proteins with TYA, reverse transcriptase, integrase domains in various combinations	[R]	POORLY CHARACTERIZED	General function prediction only	L	COG2801	Retrotransposon protein	Cellular Component: retrotransposon nucleocapsid (GO:0000943);|Molecular Function: nucleic acid binding (GO:0003676);|Molecular Function: RNA-directed DNA polymerase activity (GO:0003964);|Molecular Function: aspartic-type endopeptidase activity (GO:0004190);|Molecular Function: endonuclease activity (GO:0004519);|Molecular Function: zinc ion binding (GO:0008270);|Biological Process: DNA integrat…	--	--
TRINITY_DN13174_c0_g2_i1	15.1746259	4.418701422	25.93055037	5.868364456	2.552958473	0.000330596	0.001955531	Up	0.4696847	0.460183	0.361056	1.979502	2.165356	1.643041	XP_024178359.1	uncharacterized protein LOC112184333 [Rosa chinensis]	Q9ZT94|POLR2_ARATH	Retrovirus-related Pol polyprotein from transposon RE2 OS=Arabidopsis thaliana OX=3702 GN=RE2 PE=4 SV=1	--	--	--	--	--	--	KOG0017	FOG: Transposon-encoded proteins with TYA, reverse transcriptase, integrase domains in various combinations	[R]	POORLY CHARACTERIZED	General function prediction only	L	COG2801	Retrotransposon protein	Cellular Component: retrotransposon nucleocapsid (GO:0000943);|Molecular Function: nucleic acid binding (GO:0003676);|Molecular Function: RNA-directed DNA polymerase activity (GO:0003964);|Molecular Function: aspartic-type endopeptidase activity (GO:0004190);|Molecular Function: endonuclease activity (GO:0004519);|Biological Process: DNA recombination (GO:0006310);|Biological Process: DNA integra…	--	--
TRINITY_DN13175_c1_g1_i1	594.7438892	842.1139194	347.373859	0.412502217	-1.277526221	7.88E-13	1.54E-11	Down	146.9758	145.9137	119.8931	40.94898	37.62988	59.22872	--	--	--	--	--	--	--	--	--	--	--	--	--	--	--	--	--	--	--	--	--
TRINITY_DN13175_c1_g2_i1	323.4760331	462.9826108	183.9694554	0.39735716	-1.331491754	8.26E-10	1.18E-08	Down	84.68146	78.27692	62.22685	24.76319	18.34898	29.24326	--	--	--	--	--	--	--	--	--	--	--	--	--	--	--	--	--	--	--	--	--
TRINITY_DN13183_c0_g1_i1	28.22323149	53.11286988	3.333593086	0.062764319	-3.993911568	4.48E-11	7.43E-10	Down	3.123875	2.57111	2.371128	0.2408051	0.09635048	0.106516	XP_012839046.1	PREDICTED: 2-alkenal reductase (NADP(+)-dependent)-like [Erythranthe guttata]	Q9SLN8|DBR_TOBAC	2-alkenal reductase (NADP(+)-dependent) OS=Nicotiana tabacum OX=4097 GN=DBR PE=1 SV=1	--	--	--	--	--	--	KOG1196	Predicted NAD-dependent oxidoreductase	[R]	POORLY CHARACTERIZED	General function prediction only	S	COG2130	alcohol dehydrogenase	Molecular Function: oxidoreductase activity (GO:0016491);	PF16884.4,PF00107.25,PF13602.5	N-terminal domain of oxidoreductase|Zinc-binding dehydrogenase|Zinc-binding dehydrogenase
TRINITY_DN13184_c0_g1_i1	30.89257718	61.05540995	0.72974442	0.011952166	-6.38658405	1.29E-11	2.26E-10	Down	4.308406	3.309674	2.003168	0.0434818	0.04386106	0	ATG80694.1	omega-3 fatty acid desaturase [Perilla frutescens]	P48625|FAD3E_SOYBN	Omega-3 fatty acid desaturase, endoplasmic reticulum OS=Glycine max OX=3847 GN=FAD3 PE=2 SV=1	sind:105163949	K10257	FAD3, FAD7, FAD8, desB	acyl-lipid omega-3 desaturase	--	--	--	--	--	--	--	I	COG3239	linoleoyl-CoA desaturase activity	Cellular Component: endoplasmic reticulum membrane (GO:0005789);|Biological Process: unsaturated fatty acid biosynthetic process (GO:0006636);|Cellular Component: integral component of membrane (GO:0016021);|Molecular Function: oxidoreductase activity, acting on paired donors, with oxidation of a pair of donors resulting in the reduction of molecular oxygen to two molecules of water (GO:0016717);	--	--
TRINITY_DN13188_c0_g2_i2	6.250182795	11.34300055	1.15736504	0.102033411	-3.292886449	0.008655405	0.033789539	Down	1.756724	1.718817	1.628202	0	0	0.3819935	--	--	--	--	--	--	--	--	--	--	--	--	--	--	--	--	--	--	--	--	--
TRINITY_DN13189_c0_g1_i1	28.05618687	38.7150232	17.39735053	0.449369498	-1.154025894	0.021554469	0.071916357	Down	5.382944	3.364896	3.798349	1.616456	1.725619	1.262233	--	--	--	--	--	--	--	--	--	--	--	--	--	--	--	--	--	--	--	--	--
TRINITY_DN13191_c0_g1_i1	80.19657929	149.4562902	10.93686841	0.073177706	-3.772452006	3.65E-27	1.80E-25	Down	16.48043	20.74007	15.61338	0.6539072	0.6374964	1.904975	--	--	--	--	--	--	--	--	--	--	--	--	--	--	--	--	--	--	--	--	--
TRINITY_DN13199_c0_g1_i1	6.287377291	12.57475458	0	0	#NAME?	0.000148835	0.000952764	Down	3.605542	1.197278	3.311831	0	0	0	--	--	--	--	--	--	--	--	--	--	--	--	--	--	--	--	--	--	--	--	--
TRINITY_DN13201_c0_g1_i1	4.41514837	8.058720047	0.771576693	0.095744323	-3.384669246	0.031171657	0.097262512	Down	1.208499	2.374877	0.9229381	0	0	0.3442975	KZV29207.1	Lateral root primordium protein-related [Dorcoceras hygrometricum]	--	--	--	--	--	--	--	--	--	--	--	--	--	S	ENOG410YDRX	Domain of unknown function (DUF702)	--	--	--
TRINITY_DN13206_c0_g1_i3	8.123133369	13.2306193	3.01564744	0.227929424	-2.133340915	0.032702033	0.101189053	Down	1.609837	0.9505672	1.09977	0	0.273719	0.4517355	CAN79884.1	hypothetical protein VITISV_002539 [Vitis vinifera]	--	--	--	--	--	--	--	--	KOG0017	FOG: Transposon-encoded proteins with TYA, reverse transcriptase, integrase domains in various combinations	[R]	POORLY CHARACTERIZED	General function prediction only	L	COG2801	Retrotransposon protein	--	--	--
TRINITY_DN13215_c0_g1_i1	80.35708769	115.9738918	44.74028352	0.385778927	-1.374153757	4.18E-06	3.62E-05	Down	14.37023	15.76794	11.42132	4.514017	5.059192	3.239636	PIN09585.1	hypothetical protein CDL12_17834 [Handroanthus impetiginosus]	--	--	--	--	--	--	--	--	--	--	--	--	--	S	ENOG4111P8X	Methyltransferase	--	--	--
TRINITY_DN13221_c0_g1_i1	32.3637114	20.56010251	44.1673203	2.148205257	1.103131847	0.013593185	0.049256441	Up	2.950945	1.853593	2.067672	3.582658	4.439658	3.884396	XP_011089296.1	uncharacterized protein LOC105170296 [Sesamum indicum]	--	--	--	--	--	--	--	--	--	--	--	--	--	S	ENOG410YVXT	Pfam:DUF584	--	PF04520.12	Senescence regulator
TRINITY_DN13226_c0_g1_i1	34.08074562	55.91700056	12.24449069	0.218976171	-2.191154209	9.36E-06	7.61E-05	Down	4.635187	7.572612	4.405628	0.5401522	1.336967	1.039385	--	--	--	--	--	--	--	--	--	--	--	--	--	--	--	--	--	--	--	--	--
TRINITY_DN13227_c0_g1_i1	30.74019636	19.10315281	42.37723992	2.218337483	1.149478864	0.012541597	0.045970665	Up	0.9575491	1.035351	0.7694265	1.69968	1.559128	1.686177	XP_020554265.1	berberine bridge enzyme-like 18 [Sesamum indicum]	Q9SA85|BBE8_ARATH	Berberine bridge enzyme-like 8 OS=Arabidopsis thaliana OX=3702 GN=At1g30700 PE=2 SV=1	--	--	--	--	--	--	--	--	--	--	--	C	COG0277	FAD linked oxidase domain protein	Cellular Component: extracellular region (GO:0005576);|Cellular Component: cell wall (GO:0005618);|Molecular Function: oxidoreductase activity (GO:0016491);|Molecular Function: FAD binding (GO:0071949);	PF01565.22,PF08031.11	FAD binding domain|Berberine and berberine like
TRINITY_DN13228_c0_g1_i2	61.63527038	30.85710013	92.41344063	2.994884167	1.582500205	1.90E-06	1.74E-05	Up	2.527855	3.865439	2.845876	6.355371	8.557815	7.364967	XP_022897580.1	uncharacterized protein LOC111411264, partial [Olea europaea var. sylvestris]	--	--	--	--	--	--	--	--	--	--	--	--	--	S	ENOG41113TD	C1-like domain	--	PF03107.15	C1 domain
TRINITY_DN13230_c0_g1_i3	19.54670291	35.41058272	3.682823108	0.10400346	-3.265296576	1.58E-06	1.47E-05	Down	2.844642	4.004093	3.720229	0.606846	0.2011834	0.111921	KYP45094.1	Uncharacterized protein At4g06744 family [Cajanus cajan]	--	--	--	--	--	--	--	--	--	--	--	--	--	S	ENOG410YFAF	NA	--	--	--
TRINITY_DN13231_c0_g1_i1	12.63339208	5.854370035	19.41241413	3.315884376	1.729393701	0.027049807	0.086695748	Up	0.2738952	1.079134	1.07665	1.292273	2.19595	2.793933	--	--	--	--	--	--	--	--	--	--	--	--	--	--	--	--	--	--	--	--	--
TRINITY_DN13232_c0_g1_i1	4.481651856	8.963303712	0	0	#NAME?	0.002145834	0.010225263	Down	1.151742	2.192957	1.608206	0	0	0	--	--	--	--	--	--	--	--	--	--	--	--	--	--	--	--	--	--	--	--	--
TRINITY_DN13233_c0_g1_i1	23.3425874	32.01591974	14.66925506	0.458186277	-1.125993846	0.039854691	0.118289785	Down	8.598655	4.750248	4.941319	1.459625	1.470777	3.701525	--	--	--	--	--	--	--	--	--	--	--	--	--	--	--	--	--	--	--	--	--
TRINITY_DN13235_c0_g1_i1	22.23443097	32.91474072	11.55412123	0.351031817	-1.510326296	0.029731855	0.093535108	Down	5.512267	2.080457	2.922685	0.7927714	1.000653	1.241137	--	--	--	--	--	--	--	--	--	--	--	--	--	--	--	--	--	--	--	--	--
TRINITY_DN13237_c0_g1_i2	54.29889103	22.36799155	86.22979052	3.855052892	1.946750654	1.73E-06	1.59E-05	Up	0.9274465	2.708651	8.197531	13.18122	11.08645	12.19145	PIN02139.1	hypothetical protein CDL12_25352 [Handroanthus impetiginosus]	Q8LPN7|RNG1L_ARATH	E3 ubiquitin-protein ligase RING1-like OS=Arabidopsis thaliana OX=3702 GN=At3g19950 PE=1 SV=1	bdi:100827302	K11982	RNF115_126	E3 ubiquitin-protein ligase RNF115/126	--	--	KOG0800	FOG: Predicted E3 ubiquitin ligase	[O]	CELLULAR PROCESSES AND SIGNALING	Posttranslational modification, protein turnover, chaperones	O	ENOG41121N2	zinc ion binding	Cellular Component: cytoplasm (GO:0005737);|Biological Process: protein ubiquitination (GO:0016567);|Molecular Function: metal ion binding (GO:0046872);|Molecular Function: ubiquitin protein ligase activity (GO:0061630);	--	--
TRINITY_DN13238_c0_g1_i1	23.0977876	13.58483344	32.61074176	2.400525697	1.26335038	0.017338961	0.060095246	Up	1.967893	0.1819716	0.9790411	2.140295	2.136337	1.737767	PIN06523.1	hypothetical protein CDL12_20924 [Handroanthus impetiginosus]	Q9M9A5|PCR6_ARATH	Protein PLANT CADMIUM RESISTANCE 6 OS=Arabidopsis thaliana OX=3702 GN=PCR6 PE=2 SV=1	--	--	--	--	--	--	--	--	--	--	--	S	ENOG410XUTP	Protein PLANT CADMIUM RESISTANCE	Cellular Component: integral component of membrane (GO:0016021);	PF04749.16	PLAC8 family
TRINITY_DN1323_c0_g1_i1	4.048863452	8.097726904	0	0	#NAME?	0.004567699	0.019630901	Down	1.10871	3.190884	0.8704734	0	0	0	--	--	--	--	--	--	--	--	--	--	--	--	--	--	--	--	--	--	--	--	--
TRINITY_DN13272_c0_g2_i1	12.77534235	21.03089951	4.519785186	0.214911644	-2.218184445	0.004217613	0.018324091	Down	2.885259	4.211393	3.715661	0.9707131	0	0.955712	--	--	--	--	--	--	--	--	--	--	--	--	--	--	--	--	--	--	--	--	--
TRINITY_DN13274_c2_g1_i1	12.69459709	5.794519798	19.59467437	3.381587268	1.757700586	0.019448955	0.066264836	Up	0.72987	0.7131141	0.7013741	2.722231	1.687189	1.269021	--	--	--	--	--	--	--	--	--	--	--	--	--	--	--	--	--	--	--	--	--
TRINITY_DN13276_c0_g1_i1	31.75896928	17.3851182	46.13282036	2.653581059	1.407940619	0.002382719	0.011193082	Up	2.780084	1.34764	2.250584	3.755247	5.002622	5.199611	PIM99373.1	hypothetical protein CDL12_28132 [Handroanthus impetiginosus]	Q00451|PRF1_SOLLC	36.4 kDa proline-rich protein OS=Solanum lycopersicum OX=4081 GN=TPRP-F1 PE=2 SV=1	--	--	--	--	--	--	--	--	--	--	--	S	ENOG410YKTH	AAI	--	PF14547.5	Hydrophobic seed protein
TRINITY_DN13277_c0_g1_i1	11.10609797	19.9811304	2.231065533	0.111658624	-3.162833408	0.000583165	0.003237723	Down	5.587259	3.399458	2.824762	0.3305929	0.3373881	0.343128	PIN16491.1	hypothetical protein CDL12_10857 [Handroanthus impetiginosus]	--	--	--	--	--	--	--	--	--	--	--	--	--	--	--	--	--	--	--
TRINITY_DN13280_c0_g1_i1	45.66788098	16.80458729	74.53117468	4.435168408	2.148988886	4.94E-08	5.68E-07	Up	0.9366638	0.8091905	0.6660836	2.626037	3.263724	2.668068	XP_011094506.1	probable cysteine protease RD19D [Sesamum indicum]	Q8VYS0|RD19D_ARATH	Probable cysteine protease RD19D OS=Arabidopsis thaliana OX=3702 GN=RD19D PE=2 SV=1	--	--	--	--	--	--	KOG1542	Cysteine proteinase Cathepsin F	[O]	CELLULAR PROCESSES AND SIGNALING	Posttranslational modification, protein turnover, chaperones	O	COG4870	cathepsin	Molecular Function: cysteine-type endopeptidase activity (GO:0004197);|Cellular Component: extracellular space (GO:0005615);|Cellular Component: lysosome (GO:0005764);|Biological Process: proteolysis involved in cellular protein catabolic process (GO:0051603);	PF00112.22,PF08246.11	Papain family cysteine protease|Cathepsin propeptide inhibitor domain (I29)
TRINITY_DN13282_c0_g1_i1	34.47513084	18.75937777	50.19088391	2.675508992	1.419813378	0.00145016	0.007255278	Up	2.492535	2.412525	2.681136	4.67012	5.862368	5.942564	XP_009777438.1	PREDICTED: uncharacterized protein LOC104227008 [Nicotiana sylvestris]	--	--	--	--	--	--	--	--	--	--	--	--	--	S	ENOG410ZD95	DUF584 domain containing protein	--	PF04520.12	Senescence regulator
TRINITY_DN13288_c0_g1_i2	28.47285754	38.56360254	18.38211253	0.476670003	-1.068937257	0.036106064	0.109453892	Down	6.255206	7.059207	4.405539	2.650286	3.11349	0.9780179	--	--	--	--	--	--	--	--	--	--	--	--	--	--	--	--	--	--	--	--	--
TRINITY_DN13297_c0_g1_i2	8.219984436	16.43996887	0	0	#NAME?	1.00E-05	8.12E-05	Down	2.192195	1.494099	1.58106	0	0	0	--	--	--	--	--	--	--	--	--	--	--	--	--	--	--	--	--	--	--	--	--
TRINITY_DN13299_c0_g1_i1	14.32099896	21.21132563	7.430672284	0.350316261	-1.513270139	0.035786391	0.108704673	Down	2.233809	1.373854	1.422383	0.256598	0.5921693	0.5423029	GAU30828.1	hypothetical protein TSUD_267480 [Trifolium subterraneum]	--	--	--	--	--	--	--	--	--	--	--	--	--	--	--	--	--	--	--
TRINITY_DN13300_c0_g1_i1	46.02185573	66.63289616	25.4108153	0.381355408	-1.390791936	0.04658182	0.133904665	Down	14.89244	12.54398	5.422649	1.798484	5.92786	2.303124	XP_012834275.1	PREDICTED: putative leucine-rich repeat-containing protein DDB_G0290503 isoform X1 [Erythranthe guttata]	--	--	sind:105159034	K20478	GOLGB1	golgin subfamily B member 1	--	--	--	--	--	--	--	S	ENOG4111UGN	keratin, type II cytoskeletal	--	--	--
TRINITY_DN13303_c0_g1_i1	11.49666373	18.15068199	4.842645464	0.266802397	-1.906156466	0.022859608	0.075522091	Down	2.396946	2.859386	1.133026	0.3306301	0.4923341	0.5228605	XP_021648284.1	uncharacterized protein LOC110641005 [Hevea brasiliensis]	--	--	--	--	--	--	--	--	--	--	--	--	--	--	--	--	--	PF13963.5	Transposase-associated domain
TRINITY_DN13304_c0_g1_i1	100.9707918	201.9415835	0	0	#NAME?	1.74E-38	1.32E-36	Down	13.86495	19.05183	21.37005	0	0	0	--	--	--	--	--	--	--	--	--	--	--	--	--	--	--	--	--	--	--	--	--
TRINITY_DN13316_c0_g1_i1	15.08791799	22.38011182	7.795724152	0.348332672	-1.521462297	0.030074342	0.09439014	Down	3.128089	2.440926	2.177526	0.9481154	0.6243723	0.6158551	--	--	--	--	--	--	--	--	--	--	--	--	--	--	--	--	--	--	--	--	--
TRINITY_DN13327_c0_g1_i1	4.15914049	8.31828098	0	0	#NAME?	0.003661836	0.016221502	Down	1.540855	2.204367	1.147315	0	0	0	--	--	--	--	--	--	--	--	--	--	--	--	--	--	--	--	--	--	--	--	--
TRINITY_DN13327_c0_g2_i2	7.167789545	11.75282622	2.582752871	0.219755897	-2.186026214	0.047976791	0.137020918	Down	1.88222	2.420484	0.9760607	0	0.6414656	0.2216994	--	--	--	--	--	--	--	--	--	--	--	--	--	--	--	--	--	--	--	--	--
TRINITY_DN13332_c0_g1_i1	185.6463525	371.292705	0	0	#NAME?	6.09E-112	1.82E-109	Down	16.02314	17.71808	15.54486	0	0	0	--	--	--	--	--	--	--	--	--	--	--	--	--	--	--	--	--	--	--	--	--
TRINITY_DN13339_c0_g2_i1	70.8257485	41.29819692	100.3533001	2.429968075	1.28093736	3.48E-05	0.000254372	Up	1.170733	1.46688	1.386367	2.462087	2.677602	2.724991	ANQ46328.1	atpB (chloroplast) [Pogostemon cablin]	Q9MU41|ATPB_MAGTR	ATP synthase subunit beta, chloroplastic OS=Magnolia tripetala OX=44926 GN=atpB PE=3 SV=1	sind:11452418	K02112	ATPF1B, atpD	F-type H+-transporting ATPase subunit beta	ko00190|ko00195	Oxidative phosphorylation|Photosynthesis	KOG1350	F0F1-type ATP synthase, beta subunit	[C]	METABOLISM	Energy production and conversion	C	COG0055	Produces ATP from ADP in the presence of a proton gradient across the membrane. The catalytic sites are hosted primarily by the beta subunits (By similarity)	Molecular Function: ATP binding (GO:0005524);|Cellular Component: chloroplast thylakoid membrane (GO:0009535);|Biological Process: ATP synthesis coupled proton transport (GO:0015986);|Cellular Component: proton-transporting ATP synthase complex, catalytic core F(1) (GO:0045261);|Molecular Function: proton-transporting ATP synthase activity, rotational mechanism (GO:0046933);	PF00006.24,PF02874.22,PF02823.15,PF00401.19	ATP synthase alpha/beta family, nucleotide-binding domain|ATP synthase alpha/beta family, beta-barrel domain|ATP synthase, Delta/Epsilon chain, beta-sandwich domain|ATP synthase, Delta/Epsilon chain, long alpha-helix domain
TRINITY_DN13341_c0_g1_i1	17.70360433	25.82422075	9.582987902	0.371085269	-1.430177364	0.042571382	0.124705907	Down	2.13275	3.737627	4.752897	0	2.276042	0.9011528	--	--	--	--	--	--	--	--	--	--	--	--	--	--	--	--	--	--	--	--	--
TRINITY_DN13344_c0_g1_i4	20.21676674	4.500953845	35.93257964	7.983325509	2.996989836	5.92E-06	4.99E-05	Up	0.6650485	0	1.512018	4.28646	3.007036	6.182131	--	--	--	--	--	--	--	--	--	--	--	--	--	--	--	--	--	--	--	--	--
TRINITY_DN13346_c0_g1_i1	8.488719545	3.288922092	13.688517	4.162007069	2.057279416	0.02742021	0.087660087	Up	0.2540329	0.3043094	0.1425107	0.8632512	0.8654404	0.5930887	XP_020550097.1	short-chain dehydrogenase reductase ATA1 [Sesamum indicum]	Q9M1K9|ATA1_ARATH	Short-chain dehydrogenase reductase ATA1 OS=Arabidopsis thaliana OX=3702 GN=TA1 PE=2 SV=1	--	--	--	--	--	--	KOG0725	Reductases with broad range of substrate specificities	[R]	POORLY CHARACTERIZED	General function prediction only	S	COG1028	Dehydrogenase reductase	Molecular Function: oxidoreductase activity (GO:0016491);	PF13561.5,PF00106.24,PF08659.9	Enoyl-(Acyl carrier protein) reductase|short chain dehydrogenase|KR domain
TRINITY_DN13353_c0_g2_i1	7.301247843	14.24026045	0.362235236	0.025437402	-5.296904835	0.000242778	0.001479055	Down	1.843736	1.810359	1.774493	0	0.120938	0	PIN18174.1	hypothetical protein CDL12_09159 [Handroanthus impetiginosus]	--	--	--	--	--	--	--	--	--	--	--	--	--	S	ENOG410ZQDJ	Domain of unknown function (DUF2828)	--	--	--
TRINITY_DN13354_c0_g1_i1	21.63163581	6.831204724	36.4320669	5.333183292	2.414996912	5.18E-05	0.000365909	Up	0.4665624	0.6815695	0.7203083	2.775377	2.530227	2.801198	--	--	--	--	--	--	--	--	--	--	--	--	--	--	--	--	--	--	--	--	--
TRINITY_DN13355_c0_g1_i1	8.003870509	16.00774102	0	0	#NAME?	1.32E-05	0.00010457	Down	2.894182	2.828513	2.666277	2.16E-73	2.16E-39	0	--	--	--	--	--	--	--	--	--	--	--	--	--	--	--	--	--	--	--	--	--
TRINITY_DN13365_c0_g1_i1	14.65776546	7.521434706	21.79409622	2.897598273	1.534857591	0.026313455	0.084688503	Up	0.5095725	1.222537	0.8591892	2.23242	2.401695	1.444989	XP_011082170.1	ethylene-responsive transcription factor ERF003-like [Sesamum indicum]	Q94AW5|ERF03_ARATH	Ethylene-responsive transcription factor ERF003 OS=Arabidopsis thaliana OX=3702 GN=ERF003 PE=2 SV=1	--	--	--	--	--	--	--	--	--	--	--	K	ENOG4111RRZ	Transcription factor	Molecular Function: DNA binding (GO:0003677);|Molecular Function: DNA-binding transcription factor activity (GO:0003700);|Cellular Component: nucleus (GO:0005634);|Biological Process: ethylene-activated signaling pathway (GO:0009873);	PF00847.19	AP2 domain
TRINITY_DN13367_c0_g1_i1	18.24955815	31.61182194	4.887294371	0.154603375	-2.693356278	0.000603112	0.003332975	Down	2.790301	6.441585	3.555863	0.7696797	0	0.7237904	--	--	--	--	--	--	--	--	--	--	--	--	--	--	--	--	--	--	--	--	--
TRINITY_DN13375_c0_g1_i2	22.33679576	44.31135629	0.362235236	0.008174772	-6.934605788	2.71E-13	5.49E-12	Down	2.04629	2.805556	1.892741	0	0.03578599	0	BAG10958.1	actin, cytoplasmic 1, partial [synthetic construct]	P43239|ACT1_PNECA	Actin-1 OS=Pneumocystis carinii OX=4754 PE=2 SV=1	mlr:MELLADRAFT_45600	K05692	ACTB_G1	actin beta/gamma 1	ko04145	Phagosome	KOG0676	Actin and related proteins	[Z]	CELLULAR PROCESSES AND SIGNALING	Cytoskeleton	Z	COG5277	Actin-related protein	Molecular Function: ATP binding (GO:0005524);|Cellular Component: cytoplasm (GO:0005737);|Cellular Component: cytoskeleton (GO:0005856);	PF00022.18	Actin
TRINITY_DN13376_c0_g1_i1	17.79421472	25.60874597	9.979683463	0.389698249	-1.359570646	0.032392746	0.100437425	Down	1.998867	2.564627	2.090614	0.8774676	0.7788754	0.4673826	XP_011069952.1	myb-related protein 306 [Sesamum indicum]	Q9SN78|MYB94_ARATH	Transcription factor MYB94 OS=Arabidopsis thaliana OX=3702 GN=MYB94 PE=1 SV=1	sind:105155728	K09422	MYBP	transcription factor MYB, plant	--	--	KOG0048	Transcription factor, Myb superfamily	[K]	INFORMATION STORAGE AND PROCESSING	Transcription	K	COG5147	Myblike DNAbinding domain containing protein	Molecular Function: DNA-binding transcription factor activity (GO:0003700);|Cellular Component: nucleus (GO:0005634);|Biological Process: regulation of transcription, DNA-templated (GO:0006355);|Biological Process: response to water deprivation (GO:0009414);|Biological Process: response to salt stress (GO:0009651);|Biological Process: response to ethylene (GO:0009723);|Biological Process: respons…	PF00249.30,PF13921.5	Myb-like DNA-binding domain|Myb-like DNA-binding domain
TRINITY_DN13377_c0_g1_i1	45.41064298	23.20668177	67.61460419	2.913583461	1.542794638	6.89E-05	0.000473019	Up	3.713424	1.811366	2.962869	6.655969	6.734099	6.77512	XP_011101499.1	vacuolar iron transporter homolog 2-like [Sesamum indicum]	Q9M2C3|VITH3_ARATH	Vacuolar iron transporter homolog 3 OS=Arabidopsis thaliana OX=3702 GN=At3g43630 PE=3 SV=1	--	--	--	--	--	--	KOG4473	Uncharacterized membrane protein	[S]	POORLY CHARACTERIZED	Function unknown	S	COG1814	integral membrane protein	Molecular Function: iron ion transmembrane transporter activity (GO:0005381);|Molecular Function: manganese ion transmembrane transporter activity (GO:0005384);|Cellular Component: vacuolar membrane (GO:0005774);|Biological Process: intracellular sequestering of iron ion (GO:0006880);|Biological Process: response to iron ion (GO:0010039);|Cellular Component: membrane (GO:0016020);|Cellular Compon…	PF01988.18	VIT family
TRINITY_DN13388_c0_g1_i1	8.415596681	16.83119336	0	0	#NAME?	6.60E-06	5.51E-05	Down	1.275284	2.770809	2.43069	0	0	0	--	--	--	--	--	--	--	--	--	--	--	--	--	--	--	--	--	--	--	--	--
TRINITY_DN13388_c0_g2_i1	13.91093256	27.43607678	0.385788347	0.014061352	-6.152120822	2.83E-08	3.38E-07	Down	2.288507	3.443325	2.912248	4.55E-44	1.53E-44	0.1126362	AWN64518.1	D14 [Orobanche minor]	Q10QA5|D14_ORYSJ	Strigolactone esterase D14 OS=Oryza sativa subsp. japonica OX=39947 GN=D14 PE=1 SV=1	--	--	--	--	--	--	--	--	--	--	--	S	COG0596	Alpha beta hydrolase	Cellular Component: nucleus (GO:0005634);|Cellular Component: cytoplasm (GO:0005737);|Biological Process: secondary shoot formation (GO:0010223);|Molecular Function: hydrolase activity (GO:0016787);|Biological Process: strigolactone biosynthetic process (GO:1901601);	--	--
TRINITY_DN13389_c0_g3_i1	8.960880345	15.3491964	2.57256429	0.167602539	-2.576884089	0.009103417	0.035246622	Down	2.794481	2.560469	1.958529	0.9373564	0	0.000699863	--	--	--	--	--	--	--	--	--	--	--	--	--	--	--	--	--	--	--	--	--
TRINITY_DN13393_c0_g1_i1	33.81390554	46.65360507	20.974206	0.449573103	-1.15337237	0.010322591	0.03907709	Down	4.57143	4.014744	3.581426	1.444053	0.8923333	2.084428	--	--	--	--	--	--	--	--	--	--	--	--	--	--	--	--	--	--	--	--	--
TRINITY_DN13400_c0_g1_i1	17.56860063	28.97920226	6.157999004	0.212497188	-2.234484342	0.017450075	0.060411171	Down	5.966834	8.706018	3.180152	0	3.131122	0	--	--	--	--	--	--	--	--	--	--	--	--	--	--	--	--	--	--	--	--	--
TRINITY_DN13405_c0_g1_i1	14.94439156	23.87295076	6.015832351	0.251993665	-1.988540631	0.005300933	0.022271867	Down	3.366697	4.463246	2.78607	0.7694463	0.260886	1.075325	--	--	--	--	--	--	--	--	--	--	--	--	--	--	--	--	--	--	--	--	--
TRINITY_DN13408_c0_g1_i1	495.3646532	208.5154507	782.2138558	3.751347218	1.907408803	3.39E-49	3.60E-47	Up	10.91924	7.823421	10.61523	29.16905	31.54511	28.15997	XP_012836654.1	PREDICTED: basic 7S globulin-like [Erythranthe guttata]	P13917|7SB1_SOYBN	Basic 7S globulin OS=Glycine max OX=3847 GN=BG PE=1 SV=2	--	--	--	--	--	--	KOG1339	Aspartyl protease	[O]	CELLULAR PROCESSES AND SIGNALING	Posttranslational modification, protein turnover, chaperones	O	ENOG410XNV7	aspartic	Molecular Function: aspartic-type endopeptidase activity (GO:0004190);|Biological Process: proteolysis (GO:0006508);|Biological Process: protein catabolic process (GO:0030163);|Molecular Function: identical protein binding (GO:0042802);|Molecular Function: nutrient reservoir activity (GO:0045735);	PF14541.5,PF14543.5	Xylanase inhibitor C-terminal|Xylanase inhibitor N-terminal
TRINITY_DN13408_c0_g2_i1	311.5922711	108.7995607	514.3849815	4.72782223	2.24117579	1.03E-44	9.56E-43	Up	3.497857	6.536514	4.219504	16.95725	19.15459	18.21924	PIN06395.1	Aspartyl protease [Handroanthus impetiginosus]	P13917|7SB1_SOYBN	Basic 7S globulin OS=Glycine max OX=3847 GN=BG PE=1 SV=2	--	--	--	--	--	--	KOG1339	Aspartyl protease	[O]	CELLULAR PROCESSES AND SIGNALING	Posttranslational modification, protein turnover, chaperones	O	ENOG410XNV7	aspartic	Molecular Function: aspartic-type endopeptidase activity (GO:0004190);|Biological Process: proteolysis (GO:0006508);|Biological Process: protein catabolic process (GO:0030163);|Molecular Function: identical protein binding (GO:0042802);|Molecular Function: nutrient reservoir activity (GO:0045735);	PF14541.5,PF14543.5	Xylanase inhibitor C-terminal|Xylanase inhibitor N-terminal
TRINITY_DN13418_c0_g1_i4	71.54603339	123.0831363	20.00893046	0.162564353	-2.620917153	4.54E-15	1.06E-13	Down	4.36692	3.897032	4.450357	0.5546248	0.6290343	0.4894473	XP_011088500.1	extensin-like [Sesamum indicum]	--	--	--	--	--	--	--	--	--	--	--	--	--	--	--	--	--	PF01190.16	Pollen proteins Ole e I like
TRINITY_DN13419_c0_g1_i1	135.1893408	18.89147903	251.4872026	13.31220293	3.734677426	1.19E-23	4.86E-22	Up	2.260094	2.43523	2.252707	21.36562	22.81496	31.49324	XP_012833040.1	PREDICTED: non-specific lipid-transfer protein 1-like [Erythranthe guttata]	O24038|NLTP2_SOLPN	Non-specific lipid-transfer protein 2 OS=Solanum pennellii OX=28526 GN=LTP2 PE=3 SV=1	--	--	--	--	--	--	--	--	--	--	--	U	ENOG410YWBC	Plant non-specific lipid-transfer proteins transfer phospholipids as well as galactolipids across membranes. May play a role in wax or cutin deposition in the cell walls of expanding epidermal cells and certain secretory tissues (By similarity)	Biological Process: lipid transport (GO:0006869);|Molecular Function: lipid binding (GO:0008289);	PF00234.21	Protease inhibitor/seed storage/LTP family
TRINITY_DN13421_c0_g1_i2	6.661794461	12.59911845	0.724470471	0.057501679	-4.120252095	0.002251867	0.010651139	Down	3.276306	1.445244	1.380856	0	0.2637929	0	--	--	--	--	--	--	--	--	--	--	--	--	--	--	--	--	--	--	--	--	--
TRINITY_DN13422_c0_g1_i5	15.58019429	22.24913166	8.911256919	0.40052156	-1.32004819	0.047052762	0.135001962	Down	2.197839	2.101254	2.845397	0.9436162	0.6339272	0.6907511	--	--	--	--	--	--	--	--	--	--	--	--	--	--	--	--	--	--	--	--	--
TRINITY_DN13426_c0_g1_i1	43.03978758	22.04674106	64.0328341	2.904412672	1.538246452	0.000104631	0.000690938	Up	3.481051	5.442101	4.322728	11.94334	11.08571	8.292819	KZV58761.1	hypothetical protein F511_13890 [Dorcoceras hygrometricum]	Q9ZT94|POLR2_ARATH	Retrovirus-related Pol polyprotein from transposon RE2 OS=Arabidopsis thaliana OX=3702 GN=RE2 PE=4 SV=1	--	--	--	--	--	--	KOG0017	FOG: Transposon-encoded proteins with TYA, reverse transcriptase, integrase domains in various combinations	[R]	POORLY CHARACTERIZED	General function prediction only	L	COG2801	Retrotransposon protein	Cellular Component: retrotransposon nucleocapsid (GO:0000943);|Molecular Function: nucleic acid binding (GO:0003676);|Molecular Function: RNA-directed DNA polymerase activity (GO:0003964);|Molecular Function: aspartic-type endopeptidase activity (GO:0004190);|Molecular Function: endonuclease activity (GO:0004519);|Biological Process: DNA recombination (GO:0006310);|Biological Process: DNA integra…	--	--
TRINITY_DN13428_c0_g1_i3	48.49537755	72.21511246	24.77564265	0.343081134	-1.543378302	0.011209336	0.041839198	Down	6.23476	16.17984	10.08825	2.610902	3.977654	2.374117	--	--	--	--	--	--	--	--	--	--	--	--	--	--	--	--	--	--	--	--	--
TRINITY_DN13429_c0_g1_i1	16.57156799	27.48708154	5.656054431	0.20577137	-2.280885827	0.00073638	0.003978575	Down	2.943506	1.831309	3.092573	0.164093	0.325943	0.8414455	XP_024020247.1	uncharacterized protein LOC112091288 [Morus notabilis]	Q9ZT94|POLR2_ARATH	Retrovirus-related Pol polyprotein from transposon RE2 OS=Arabidopsis thaliana OX=3702 GN=RE2 PE=4 SV=1	--	--	--	--	--	--	KOG0017	FOG: Transposon-encoded proteins with TYA, reverse transcriptase, integrase domains in various combinations	[R]	POORLY CHARACTERIZED	General function prediction only	L	COG2801	Retrotransposon protein	Cellular Component: retrotransposon nucleocapsid (GO:0000943);|Molecular Function: nucleic acid binding (GO:0003676);|Molecular Function: RNA-directed DNA polymerase activity (GO:0003964);|Molecular Function: aspartic-type endopeptidase activity (GO:0004190);|Molecular Function: endonuclease activity (GO:0004519);|Biological Process: DNA recombination (GO:0006310);|Biological Process: DNA integra…	PF07727.13	Reverse transcriptase (RNA-dependent DNA polymerase)
TRINITY_DN13431_c1_g1_i1	7.502642127	2.849372745	12.15591151	4.266171048	2.09294181	0.030567234	0.095679111	Up	0.3785189	0.7497358	0	1.946346	1.401985	0.5850761	XP_011077807.1	E3 ubiquitin-protein ligase PUB23 [Sesamum indicum]	Q84TG3|PUB23_ARATH	E3 ubiquitin-protein ligase PUB23 OS=Arabidopsis thaliana OX=3702 GN=PUB23 PE=1 SV=1	--	--	--	--	--	--	--	--	--	--	--	O	ENOG410YC1Z	e3 ubiquitin-protein ligase	Molecular Function: ubiquitin-protein transferase activity (GO:0004842);|Cellular Component: cytosol (GO:0005829);|Biological Process: defense response (GO:0006952);|Biological Process: response to water deprivation (GO:0009414);|Biological Process: response to chitin (GO:0010200);|Biological Process: protein ubiquitination (GO:0016567);|Biological Process: protein autoubiquitination (GO:0051865);	--	--
TRINITY_DN13432_c1_g1_i1	4.030699976	8.061399952	0	0	#NAME?	0.00377213	0.016638645	Down	0.668399	0.969856	1.524265	0	0	0	XP_015575166.1	uncharacterized protein LOC107261307 [Ricinus communis]	--	--	--	--	--	--	--	--	--	--	--	--	--	--	--	--	--	--	--
TRINITY_DN13435_c0_g1_i1	220.9090786	120.4971255	321.3210317	2.66662819	1.415016683	8.24E-15	1.88E-13	Up	17.16453	15.17246	21.12025	35.70629	40.43807	39.00401	--	--	--	--	--	--	--	--	--	--	--	--	--	--	--	--	--	--	--	--	--
TRINITY_DN13435_c0_g2_i1	189.8317291	95.04372357	284.6197347	2.994618939	1.582372434	5.69E-16	1.42E-14	Up	16.15743	12.06663	16.27358	32.58261	35.75072	39.40142	--	--	--	--	--	--	--	--	--	--	--	--	--	--	--	--	--	--	--	--	--
TRINITY_DN13444_c0_g1_i1	39.57536689	23.40131317	55.7494206	2.382320179	1.252367322	0.007894136	0.031249544	Up	3.048601	1.676053	3.830266	5.509708	3.594631	7.490556	XP_011085034.1	thaumatin-like protein [Sesamum indicum]	Q53MB8|TLPH_ORYSJ	Thaumatin-like protein OS=Oryza sativa subsp. japonica OX=39947 GN=Os11g0706600 PE=2 SV=1	--	--	--	--	--	--	--	--	--	--	--	S	ENOG410YBU8	Thaumatin family	--	PF00314.16	Thaumatin family
TRINITY_DN13446_c0_g1_i1	38.1108712	17.25541633	58.96632608	3.417264757	1.772842027	0.040114146	0.118924615	Up	5.376841	1.855151	0.7378714	11.3995	2.706062	8.159689	--	--	--	--	--	--	--	--	--	--	--	--	--	--	--	--	--	--	--	--	--
TRINITY_DN13447_c0_g1_i2	19.83908328	34.15534022	5.522826346	0.161697301	-2.628632492	4.89E-05	0.000346912	Down	2.855522	2.043579	1.969794	0.4843825	0.2737324	0.1527773	XP_022880843.1	uncharacterized protein LOC111398123 [Olea europaea var. sylvestris]	--	--	--	--	--	--	--	--	--	--	--	--	--	--	--	--	--	--	--
TRINITY_DN13454_c0_g1_i2	32.64095137	64.51032604	0.771576693	0.011960515	-6.385576733	2.19E-09	3.00E-08	Down	5.223052	8.600874	3.713879	8.50E-66	6.96E-66	0.171794	XP_018503343.1	PREDICTED: uncharacterized protein LOC108867345 [Pyrus x bretschneideri]	--	--	--	--	--	--	--	--	KOG0017	FOG: Transposon-encoded proteins with TYA, reverse transcriptase, integrase domains in various combinations	[R]	POORLY CHARACTERIZED	General function prediction only	--	--	--	--	--	--
TRINITY_DN13467_c0_g1_i1	20.78682383	11.05019545	30.52345221	2.762254509	1.465846253	0.012857998	0.046990024	Up	0.3973341	1.144257	1.000836	1.771937	1.777325	2.091202	--	--	--	--	--	--	--	--	--	--	--	--	--	--	--	--	--	--	--	--	--
TRINITY_DN1346_c0_g1_i1	17.64186946	32.19743214	3.086306774	0.095855681	-3.382992257	3.09E-06	2.74E-05	Down	7.262305	8.607392	4.626076	0	0	1.63895	--	--	--	--	--	--	--	--	--	--	--	--	--	--	--	--	--	--	--	--	--
TRINITY_DN13470_c0_g1_i1	76.06692354	45.12636604	107.007481	2.371285136	1.245669151	1.77E-05	0.00013686	Up	6.96698	9.668797	5.212056	13.92154	13.75207	14.12483	XP_016200854.1	uncharacterized protein LOC107642038 [Arachis ipaensis]	--	--	--	--	--	--	--	--	--	--	--	--	--	--	--	--	--	--	--
TRINITY_DN13476_c0_g1_i1	52.87263977	72.35080386	33.39447568	0.461563298	-1.115399583	0.001678942	0.008257012	Down	10.28339	9.07722	8.863325	4.164116	1.401486	5.03476	--	--	--	--	--	--	--	--	--	--	--	--	--	--	--	--	--	--	--	--	--
TRINITY_DN13481_c0_g1_i1	78.95669307	137.2169028	20.69648329	0.150830422	-2.729000655	4.25E-17	1.15E-15	Down	10.63351	10.78218	7.886714	0.6983299	1.849243	0.995769	--	--	--	--	--	--	--	--	--	--	--	--	--	--	--	--	--	--	--	--	--
TRINITY_DN13491_c0_g1_i1	64.64130787	24.12322852	105.1593872	4.359258428	2.124082733	2.73E-10	4.13E-09	Up	1.248788	0.9640063	1.32828	3.95004	4.261937	4.253856	XP_011089226.1	UDP-glycosyltransferase 87A1-like [Sesamum indicum]	O64733|U87A2_ARATH	UDP-glycosyltransferase 87A2 OS=Arabidopsis thaliana OX=3702 GN=UGT87A2 PE=1 SV=1	--	--	--	--	--	--	KOG1192	UDP-glucuronosyl and UDP-glucosyl transferase	[GC]	METABOLISM|METABOLISM	Carbohydrate transport and metabolism |Energy production and conversion	S	COG1819	Transferase	Cellular Component: nucleus (GO:0005634);|Cellular Component: cytoplasm (GO:0005737);|Cellular Component: cytosol (GO:0005829);|Molecular Function: UDP-glycosyltransferase activity (GO:0008194);|Biological Process: regulation of flower development (GO:0009909);|Cellular Component: intracellular membrane-bounded organelle (GO:0043231);|Molecular Function: quercetin 3-O-glucosyltransferase activity…	PF00201.17	UDP-glucoronosyl and UDP-glucosyl transferase
TRINITY_DN13504_c0_g1_i1	161.1599445	310.4689179	11.85097108	0.0381712	-4.711371658	8.76E-66	1.37E-63	Down	31.68674	27.1219	26.95253	0.7608884	1.13445	0.8296355	EYU35669.1	hypothetical protein MIMGU_mgv1a015417mg [Erythranthe guttata]	--	--	--	--	--	--	--	--	--	--	--	--	--	--	--	--	--	--	--
TRINITY_DN13508_c0_g1_i2	13.70819466	27.41638932	0	0	#NAME?	9.05E-08	1.00E-06	Down	2.853905	1.143736	3.278121	0	0	0	ABG37650.2	CCHC-type integrase, partial [Populus trichocarpa]	Q94HW2|POLR1_ARATH	Retrovirus-related Pol polyprotein from transposon RE1 OS=Arabidopsis thaliana OX=3702 GN=RE1 PE=2 SV=1	--	--	--	--	--	--	KOG0017	FOG: Transposon-encoded proteins with TYA, reverse transcriptase, integrase domains in various combinations	[R]	POORLY CHARACTERIZED	General function prediction only	L	COG2801	Retrotransposon protein	Cellular Component: retrotransposon nucleocapsid (GO:0000943);|Molecular Function: nucleic acid binding (GO:0003676);|Molecular Function: RNA-directed DNA polymerase activity (GO:0003964);|Molecular Function: aspartic-type endopeptidase activity (GO:0004190);|Molecular Function: endonuclease activity (GO:0004519);|Biological Process: DNA recombination (GO:0006310);|Biological Process: DNA integra…	--	--
TRINITY_DN13511_c0_g1_i1	9.7018855	17.93900821	1.464762789	0.081652384	-3.61436118	0.000486185	0.002755921	Down	1.699689	1.981329	1.032084	0.2134127	0.1071128	0	XP_011081240.1	uncharacterized protein LOC105164313 [Sesamum indicum]	--	--	--	--	--	--	--	--	--	--	--	--	--	E	COG1794	aspartate racemase	--	PF01177.21	Asp/Glu/Hydantoin racemase
TRINITY_DN13513_c0_g1_i2	17.09159567	28.97303669	5.210154649	0.179827703	-2.475312802	0.000335821	0.001983338	Down	3.913858	2.04062	2.344618	0.296281	0.4438996	0.4697942	BAT88833.1	hypothetical protein VIGAN_05245900 [Vigna angularis var. angularis]	--	--	cic:CICLE_v10032743mg	K00799	GST, gst	glutathione S-transferase	ko00480	Glutathione metabolism	--	--	--	--	--	O	COG0625	glutathione Stransferase	--	--	--
TRINITY_DN13514_c0_g2_i1	10.69257611	16.96485343	4.420298793	0.260556262	-1.940333168	0.022286077	0.07398756	Down	1.624075	2.038022	2.083892	0.5018024	0.4990967	0.2187768	XP_011077237.1	transcriptional activator DEMETER [Sesamum indicum]	--	--	--	--	--	--	--	--	--	--	--	--	--	L	COG0177	endonuclease III	--	--	--
TRINITY_DN13521_c0_g1_i1	13.04598881	1.933947097	24.15803052	12.4915674	3.642882608	0.000366808	0.002142097	Up	0.1441992	0.277895	0.3337516	0.9988415	3.59115	2.931751	PIN01702.1	hypothetical protein CDL12_25788 [Handroanthus impetiginosus]	K4BWV2|NAP1_SOLLC	NAC domain-containing protein 1 OS=Solanum lycopersicum OX=4081 GN=NAP1 PE=2 SV=1	--	--	--	--	--	--	--	--	--	--	--	S	ENOG4111BY0	NAC domain protein, IPR003441 source	Molecular Function: DNA binding (GO:0003677);|Biological Process: regulation of transcription, DNA-templated (GO:0006355);	--	--
TRINITY_DN13521_c0_g2_i1	9.482256562	3.05020454	15.91430858	5.217456197	2.383346583	0.010346001	0.039159177	Up	0.235431	0.6817885	0.7464742	2.259253	2.488287	1.847827	PIN01702.1	hypothetical protein CDL12_25788 [Handroanthus impetiginosus]	O22798|NAC41_ARATH	NAC domain-containing protein 41 OS=Arabidopsis thaliana OX=3702 GN=NAC041 PE=2 SV=1	--	--	--	--	--	--	--	--	--	--	--	S	ENOG4111BY0	NAC domain protein, IPR003441 source	Molecular Function: DNA binding (GO:0003677);|Molecular Function: DNA-binding transcription factor activity (GO:0003700);|Cellular Component: nucleus (GO:0005634);	PF02365.14	No apical meristem (NAM) protein
TRINITY_DN13526_c0_g1_i3	18.57906185	8.151814452	29.00630925	3.558264165	1.83117362	0.002442872	0.01143542	Up	0.7753754	0.982435	0.3853342	1.709238	2.202983	2.260362	XP_011088907.1	uncharacterized protein LOC105170022 [Sesamum indicum]	--	--	--	--	--	--	--	--	--	--	--	--	--	--	--	--	--	PF03107.15	C1 domain
TRINITY_DN13529_c0_g1_i1	6.659737496	13.31947499	0	0	#NAME?	0.00040537	0.002345268	Down	3.049858	3.584212	0.6982478	0	0	0	--	--	--	--	--	--	--	--	--	--	--	--	--	--	--	--	--	--	--	--	--
TRINITY_DN13529_c2_g1_i1	6.09872743	12.19745486	0	0	#NAME?	0.020269344	0.068504677	Down	4.678663	2.294036	0	0	0	0	--	--	--	--	--	--	--	--	--	--	--	--	--	--	--	--	--	--	--	--	--
TRINITY_DN13530_c0_g2_i1	22.84547076	32.66714287	13.02379865	0.398681902	-1.326689979	0.026519246	0.085248081	Down	4.178775	2.289438	2.281482	0.1996389	1.392886	1.212532	--	--	--	--	--	--	--	--	--	--	--	--	--	--	--	--	--	--	--	--	--
TRINITY_DN13535_c0_g1_i2	11.53073075	23.0614615	0	0	#NAME?	9.65E-08	1.07E-06	Down	3.862864	4.472476	2.283799	0	0	0	--	--	--	--	--	--	--	--	--	--	--	--	--	--	--	--	--	--	--	--	--
TRINITY_DN13539_c0_g1_i1	33.95997559	20.51445755	47.40549364	2.310833397	1.20841325	0.008994362	0.034883893	Up	2.601472	4.320465	5.46526	6.666219	6.694745	9.688794	--	--	--	--	--	--	--	--	--	--	--	--	--	--	--	--	--	--	--	--	--
TRINITY_DN13541_c0_g1_i1	48.45995374	2.904581393	94.01532609	32.36794339	5.016493797	1.01E-23	4.12E-22	Up	0	0.2533068	0.4961874	7.224811	5.255808	6.025354	--	--	--	--	--	--	--	--	--	--	--	--	--	--	--	--	--	--	--	--	--
TRINITY_DN13557_c0_g1_i1	13.23534531	20.93204242	5.538648192	0.264601422	-1.918107279	0.011627727	0.043157595	Down	3.678235	3.253797	3.396108	1.64086	0.3346172	0.3443869	XP_006339735.1	PREDICTED: uncharacterized protein LOC102589709 [Solanum tuberosum]	--	--	--	--	--	--	--	--	--	--	--	--	--	S	ENOG410XNRZ	NC domain-containing protein	--	--	--
TRINITY_DN13558_c0_g3_i1	8.246611722	13.52186559	2.971357851	0.219744667	-2.186099943	0.031359313	0.097733836	Down	2.804941	1.80067	1.300269	0.6132814	0.1513763	0.3246667	EYU20468.1	hypothetical protein MIMGU_mgv1a002711mg [Erythranthe guttata]	--	--	--	--	--	--	--	--	--	--	--	--	--	S	ENOG410ZWEA	Cell division cycle associated 7	--	PF10497.8	Zinc-finger domain of monoamine-oxidase A repressor R1
TRINITY_DN13565_c0_g2_i1	5.238981709	0	10.47796342	Inf	Inf	0.000343336	0.00202351	Up	4.69E-58	0	3.87E-70	1.656279	0.9285462	2.12013	--	--	--	--	--	--	--	--	--	--	--	--	--	--	--	--	--	--	--	--	--
TRINITY_DN13573_c0_g1_i1	1448.244456	746.9352585	2149.553653	2.877831282	1.524982014	2.40E-70	4.11E-68	Up	74.90413	81.77779	76.28121	176.8517	171.6188	192.5637	XP_012842416.1	PREDICTED: glycine-rich protein 3 short isoform-like [Erythranthe guttata]	--	--	--	--	--	--	--	--	--	--	--	--	--	--	--	--	--	PF07172.10	Glycine rich protein family
TRINITY_DN13575_c0_g1_i1	1554.126175	3102.333187	5.91916259	0.001907971	-9.033744837	0	0	Down	292.1634	294.4213	313.9388	0.8550067	0.2842908	0.3129625	XP_012831269.1	PREDICTED: EG45-like domain containing protein [Erythranthe guttata]	Q9ZP41|EGC_CITJA	EG45-like domain containing protein OS=Citrus jambhiri OX=64884 GN=CjBAp12 PE=1 SV=1	--	--	--	--	--	--	--	--	--	--	--	S	ENOG41123UD	EG45-like domain containing	Cellular Component: extracellular region (GO:0005576);	PF03330.17	Lytic transglycolase
TRINITY_DN13583_c0_g1_i1	57.61563921	19.66284033	95.56843809	4.860357734	2.281062504	9.04E-06	7.37E-05	Up	1.254121	0.8689749	0.8914629	2.763291	5.372873	3.701348	--	--	--	--	--	--	--	--	--	--	--	--	--	--	--	--	--	--	--	--	--
TRINITY_DN13588_c0_g2_i1	15.08645738	7.494390933	22.67852383	3.026066299	1.597443596	0.020363176	0.068755257	Up	0.3595709	1.412652	0.8477001	3.069067	1.350798	1.98416	XP_011080440.1	probable LRR receptor-like serine/threonine-protein kinase At4g36180 [Sesamum indicum]	Q6JN47|EIX1_SOLLC	Receptor-like protein EIX1 OS=Solanum lycopersicum OX=4081 GN=EIX1 PE=2 SV=2	--	--	--	--	--	--	KOG0619	FOG: Leucine rich repeat	[R]	POORLY CHARACTERIZED	General function prediction only	S	COG4886	leucine Rich Repeat	Cellular Component: plasma membrane (GO:0005886);|Cellular Component: integral component of membrane (GO:0016021);|Biological Process: defense response to fungus (GO:0050832);	PF08263.11,PF12799.6,PF13855.5	Leucine rich repeat N-terminal domain|Leucine Rich repeats (2 copies)|Leucine rich repeat
TRINITY_DN13588_c0_g3_i1	20.59906683	10.11436413	31.08376953	3.073230224	1.619755847	0.018618453	0.063866653	Up	1.384039	0.4479384	0.7140968	3.295541	1.625861	1.485912	XP_012844646.1	PREDICTED: leucine-rich repeat receptor-like protein kinase PEPR1 [Erythranthe guttata]	--	--	--	--	--	--	--	--	--	--	--	--	--	S	COG4886	leucine Rich Repeat	--	PF13855.5,PF12799.6,PF00560.32,PF13516.5	Leucine rich repeat|Leucine Rich repeats (2 copies)|Leucine Rich Repeat|Leucine Rich repeat
TRINITY_DN13588_c0_g4_i1	16.08442725	6.025478153	26.14337636	4.338805269	2.117297838	0.016428317	0.057547434	Up	0	0.9914779	0.4502487	1.295455	2.723317	1.09116	PIN07762.1	Non-specific serine/threonine protein kinase [Handroanthus impetiginosus]	--	--	--	--	--	--	--	--	KOG0619	FOG: Leucine rich repeat	[R]	POORLY CHARACTERIZED	General function prediction only	S	COG4886	leucine Rich Repeat	--	PF13855.5,PF12799.6,PF00560.32	Leucine rich repeat|Leucine Rich repeats (2 copies)|Leucine Rich Repeat
TRINITY_DN13595_c0_g1_i2	177.3785764	333.9035289	20.85362381	0.062454038	-4.001061328	7.88E-61	1.14E-58	Down	36.51621	41.30472	43.51982	1.529522	2.168894	2.400048	EYU39929.1	hypothetical protein MIMGU_mgv1a016953mg [Erythranthe guttata]	Q01417|PM1_SOYBN	18 kDa seed maturation protein OS=Glycine max OX=3847 GN=GMPM1 PE=2 SV=1	--	--	--	--	--	--	--	--	--	--	--	S	ENOG410YTH0	18 kDa seed maturation	Biological Process: embryo development ending in seed dormancy (GO:0009793);|Molecular Function: phosphatidylcholine binding (GO:0031210);|Molecular Function: disaccharide binding (GO:0048030);|Molecular Function: oligosaccharide binding (GO:0070492);	--	--
TRINITY_DN13597_c0_g1_i1	12.49010095	22.06649816	2.913703731	0.132041963	-2.920931605	0.036617493	0.110620116	Down	5.53491	0.5877042	3.504311	0.4184061	0.6437504	0	--	--	--	--	--	--	--	--	--	--	--	--	--	--	--	--	--	--	--	--	--
TRINITY_DN13598_c0_g1_i1	62.40444765	124.8088953	0	0	#NAME?	2.48E-39	1.94E-37	Down	11.40983	13.55095	11.66267	0	1.46E-33	0	--	--	--	--	--	--	--	--	--	--	--	--	--	--	--	--	--	--	--	--	--
TRINITY_DN13598_c0_g2_i2	53.20116431	105.6778581	0.724470471	0.006855461	-7.188530529	5.67E-31	3.31E-29	Down	8.483628	10.61311	11.50711	0	0.1874719	0	--	--	--	--	--	--	--	--	--	--	--	--	--	--	--	--	--	--	--	--	--
TRINITY_DN13602_c0_g1_i1	16.33447151	30.42487228	2.244070747	0.07375777	-3.761061142	1.50E-06	1.40E-05	Down	2.887066	5.50566	4.026192	0	0.3730198	0.3681312	--	--	--	--	--	--	--	--	--	--	--	--	--	--	--	--	--	--	--	--	--
TRINITY_DN13603_c0_g1_i3	30.8075179	18.95640856	42.65862724	2.250353863	1.17015188	0.008947996	0.034718896	Up	3.510077	2.741084	1.634679	5.752282	4.397355	4.266343	BAT90197.1	hypothetical protein VIGAN_06139200 [Vigna angularis var. angularis]	Q94BV7|NDB2_ARATH	External alternative NAD(P)H-ubiquinone oxidoreductase B2, mitochondrial OS=Arabidopsis thaliana OX=3702 GN=NDB2 PE=1 SV=1	vra:106756246	K17871	ndh1	NADH:ubiquinone reductase (non-electrogenic)	--	--	KOG2495	NADH-dehydrogenase (ubiquinone)	[C]	METABOLISM	Energy production and conversion	C	COG1252	Nadh dehydrogenase	Molecular Function: calcium ion binding (GO:0005509);|Cellular Component: mitochondrion (GO:0005739);|Cellular Component: mitochondrial inner membrane (GO:0005743);|Cellular Component: mitochondrial intermembrane space (GO:0005758);|Cellular Component: peroxisome (GO:0005777);|Molecular Function: oxidoreductase activity (GO:0016491);|Biological Process: oxidation-reduction process (GO:0055114);	--	--
TRINITY_DN13605_c0_g1_i1	84.41550956	56.09190968	112.7391094	2.009899647	1.00712347	0.000359286	0.002104395	Up	4.587713	9.782497	7.026894	10.33057	11.62229	12.7158	XP_011083342.1	protein transport protein Sec24-like At4g32640 [Sesamum indicum]	--	--	sind:105165877	K14007	SEC24	protein transport protein SEC24	ko04141	Protein processing in endoplasmic reticulum	--	--	--	--	--	--	--	--	--	--	--
TRINITY_DN1360_c0_g1_i1	22.22078334	12.46389958	31.9776671	2.565622973	1.359309177	0.012440449	0.045673673	Up	0.4437282	0.7448643	0.3628343	0.9534124	1.072642	1.136096	AMQ23369.1	ribosomal protein S3 (mitochondrion) [Oryza minuta]	--	--	--	--	--	--	--	--	--	--	--	--	--	S	ENOG410XNN8	mRNA transport	--	--	--
TRINITY_DN13620_c0_g1_i1	28.58336183	41.24186717	15.92485648	0.386133257	-1.37282928	0.006538086	0.026634059	Down	4.56367	4.735094	3.072127	1.484519	1.326208	1.053518	XP_011093079.1	uncharacterized protein LOC105173120 [Sesamum indicum]	Q6DST1|Y1465_ARATH	Late embryogenesis abundant protein At1g64065 OS=Arabidopsis thaliana OX=3702 GN=At1g64065 PE=2 SV=1	--	--	--	--	--	--	--	--	--	--	--	S	ENOG410YMTZ	harpin-induced protein 1 domain containing protein	Cellular Component: plasma membrane (GO:0005886);|Cellular Component: integral component of membrane (GO:0016021);	PF03168.12	Late embryogenesis abundant protein
TRINITY_DN13621_c0_g1_i2	21.10073736	33.72311237	8.47836235	0.251411028	-1.99188016	0.000916923	0.004830207	Down	3.154826	2.565582	2.406595	0.685924	0.6027428	0.3214081	PIN11829.1	hypothetical protein CDL12_15554 [Handroanthus impetiginosus]	Q84MC2|LOG8_ARATH	Cytokinin riboside 5'-monophosphate phosphoribohydrolase LOG8 OS=Arabidopsis thaliana OX=3702 GN=LOG8 PE=1 SV=1	pmum:103322317	K06966	K06966	pyrimidine/purine-5'-nucleotide nucleosidase	--	--	--	--	--	--	--	S	COG1611	decarboxylase	Cellular Component: nucleus (GO:0005634);|Cellular Component: cytosol (GO:0005829);|Biological Process: cytokinin biosynthetic process (GO:0009691);|Molecular Function: hydrolase activity, hydrolyzing N-glycosyl compounds (GO:0016799);|Molecular Function: protein homodimerization activity (GO:0042803);	PF03641.13	Possible lysine decarboxylase
TRINITY_DN13623_c0_g1_i1	12.70612175	23.91619633	1.496047164	0.062553725	-3.998760396	1.20E-05	9.63E-05	Down	3.615875	3.537431	4.041607	0	0.3350724	0.3219502	XP_022853141.1	uncharacterized protein LOC111374661 [Olea europaea var. sylvestris]	--	--	--	--	--	--	--	--	--	--	--	--	--	--	--	--	--	--	--
TRINITY_DN13623_c0_g2_i1	7.384131306	14.76826261	0	0	#NAME?	2.92E-05	0.000216617	Down	2.647236	0.9191941	2.726738	0	0	0	XP_022895266.1	uncharacterized protein LOC111409451 [Olea europaea var. sylvestris]	--	--	--	--	--	--	--	--	--	--	--	--	--	--	--	--	--	--	--
TRINITY_DN13628_c0_g3_i1	3.056404934	6.112809867	0	0	#NAME?	0.018820192	0.064475846	Down	1.874779	1.096158	0.6005129	0	0	0	KZV54506.1	peroxidase 64 [Dorcoceras hygrometricum]	--	--	--	--	--	--	--	--	KOG0017	FOG: Transposon-encoded proteins with TYA, reverse transcriptase, integrase domains in various combinations	[R]	POORLY CHARACTERIZED	General function prediction only	L	COG2801	Retrotransposon protein	--	--	--
TRINITY_DN13637_c0_g1_i1	791.3930591	1578.64439	4.141728104	0.002623598	-8.57423766	0	0	Down	158.1215	153.0342	143.8292	0.2553653	0.1276648	0.5390642	--	--	--	--	--	--	--	--	--	--	--	--	--	--	--	--	--	--	--	PF07172.10	Glycine rich protein family
TRINITY_DN13639_c0_g1_i2	19.15287733	33.86717671	4.438577955	0.131058399	-2.931718283	1.34E-05	0.000106095	Down	2.098683	2.335006	1.699524	0.1971027	0.2565003	0.1975429	GAU27881.1	hypothetical protein TSUD_159750 [Trifolium subterraneum]	P0C2F6|RNHX1_ARATH	Putative ribonuclease H protein At1g65750 OS=Arabidopsis thaliana OX=3702 GN=At1g65750 PE=3 SV=1	--	--	--	--	--	--	KOG1075	FOG: Reverse transcriptase	[R]	POORLY CHARACTERIZED	General function prediction only	S	ENOG4111MK6	Retrotransposon protein	Molecular Function: nucleic acid binding (GO:0003676);|Molecular Function: RNA-DNA hybrid ribonuclease activity (GO:0004523);|Molecular Function: metal ion binding (GO:0046872);	--	--
TRINITY_DN13646_c0_g1_i2	38.63327953	24.90963569	52.35692338	2.101874312	1.071676402	0.00884264	0.034386057	Up	1.586449	2.396949	1.593461	3.345547	3.019269	2.973013	XP_022859690.1	(-)-isopiperitenol/(-)-carveol dehydrogenase, mitochondrial-like [Olea europaea var. sylvestris]	Q5C9I9|ISPD_MENPI	(-)-isopiperitenol/(-)-carveol dehydrogenase, mitochondrial OS=Mentha piperita OX=34256 PE=1 SV=1	--	--	--	--	--	--	KOG0725	Reductases with broad range of substrate specificities	[R]	POORLY CHARACTERIZED	General function prediction only	S	COG1028	Dehydrogenase reductase	Molecular Function: nucleotide binding (GO:0000166);|Cellular Component: mitochondrion (GO:0005739);|Molecular Function: isopiperitenol dehydrogenase activity (GO:0018458);|Molecular Function: carveol dehydrogenase activity (GO:0018459);|Biological Process: menthol biosynthetic process (GO:0031525);	PF13561.5,PF00106.24,PF08659.9	Enoyl-(Acyl carrier protein) reductase|short chain dehydrogenase|KR domain
TRINITY_DN13648_c0_g1_i1	12.81616742	5.164140053	20.46819478	3.963524337	1.986783835	0.012040436	0.04444231	Up	0.3035812	0.5831404	1.149162	2.770485	1.665838	2.352049	--	--	--	--	--	--	--	--	--	--	--	--	--	--	--	--	--	--	--	--	--
TRINITY_DN13651_c0_g2_i2	45.2925553	18.79838463	71.78672598	3.818770996	1.933108407	9.54E-07	9.18E-06	Up	1.742847	2.20198	2.00335	7.203042	6.473052	4.768248	XP_011078506.2	RING-H2 finger protein ATL3-like [Sesamum indicum]	Q9SI09|XERIC_ARATH	Probable E3 ubiquitin-protein ligase XERICO OS=Arabidopsis thaliana OX=3702 GN=XERICO PE=1 SV=1	--	--	--	--	--	--	KOG0800	FOG: Predicted E3 ubiquitin ligase	[O]	CELLULAR PROCESSES AND SIGNALING	Posttranslational modification, protein turnover, chaperones	O	ENOG41121N2	zinc ion binding	Biological Process: response to osmotic stress (GO:0006970);|Biological Process: response to salt stress (GO:0009651);|Biological Process: abscisic acid metabolic process (GO:0009687);|Biological Process: abscisic acid biosynthetic process (GO:0009688);|Biological Process: response to gibberellin (GO:0009739);|Biological Process: response to chitin (GO:0010200);|Cellular Component: integral compo…	PF13639.5,PF17123.4,PF13923.5,PF00097.24,PF12678.6	Ring finger domain|RING-like zinc finger|Zinc finger, C3HC4 type (RING finger)|Zinc finger, C3HC4 type (RING finger)|RING-H2 zinc finger domain
TRINITY_DN13653_c1_g1_i3	49.37721721	98.75443442	0	0	#NAME?	2.09E-31	1.23E-29	Down	6.122383	5.325838	5.936181	0	0	0	--	--	--	--	--	--	--	--	--	--	--	--	--	--	--	--	--	--	--	--	--
TRINITY_DN13655_c0_g1_i1	31.482911	43.40524864	19.56057337	0.450649955	-1.149920847	0.015468431	0.054770554	Down	4.952507	3.783931	3.686292	2.030752	1.559498	0.8857845	--	--	--	--	--	--	--	--	--	--	--	--	--	--	--	--	--	--	--	--	--
TRINITY_DN13665_c0_g1_i1	24.2095145	47.67100542	0.748023582	0.015691374	-5.99388449	2.11E-13	4.33E-12	Down	6.356999	4.764833	4.520741	0	0.1335935	0.142894	PIN19726.1	hypothetical protein CDL12_07591 [Handroanthus impetiginosus]	Q941R6|MLP31_ARATH	MLP-like protein 31 OS=Arabidopsis thaliana OX=3702 GN=MLP31 PE=2 SV=2	--	--	--	--	--	--	--	--	--	--	--	S	ENOG4111C37	response to biotic stimulus	Biological Process: defense response (GO:0006952);	PF00407.18	Pathogenesis-related protein Bet v I family
TRINITY_DN13665_c0_g2_i1	7.170338174	14.34067635	0	0	#NAME?	4.16E-05	0.000299174	Down	1.776393	1.714537	2.005465	0	1.12E-27	5.24E-36	PIN19726.1	hypothetical protein CDL12_07591 [Handroanthus impetiginosus]	Q9SSK7|MLP34_ARATH	MLP-like protein 34 OS=Arabidopsis thaliana OX=3702 GN=MLP34 PE=2 SV=1	--	--	--	--	--	--	--	--	--	--	--	S	ENOG41114YV	Bet_v_1	Biological Process: defense response (GO:0006952);	PF00407.18	Pathogenesis-related protein Bet v I family
TRINITY_DN13685_c0_g1_i1	16.3524722	29.40790963	3.297034761	0.112113877	-3.156963235	2.39E-05	0.000180099	Down	2.388727	3.18743	2.083826	0.5512904	0.1797718	0	--	--	--	--	--	--	--	--	--	--	--	--	--	--	--	--	--	--	--	--	--
TRINITY_DN13687_c0_g1_i1	10.30868733	17.14527955	3.47209512	0.202510266	-2.30393305	0.014901054	0.0530804	Down	4.612893	1.776748	2.506499	0	0	1.49283	--	--	--	--	--	--	--	--	--	--	--	--	--	--	--	--	--	--	--	--	--
TRINITY_DN1368_c0_g1_i1	42.50774073	5.023158494	79.99232297	15.92470615	3.993194846	9.09E-17	2.41E-15	Up	0	1.092214	0.8895209	7.193061	9.159952	9.715859	--	--	--	--	--	--	--	--	--	--	--	--	--	--	--	--	--	--	--	--	--
TRINITY_DN13693_c0_g1_i2	23.46600443	15.62115812	31.31085075	2.004387287	1.003161293	0.046271503	0.133198194	Up	0.8775194	0.4364509	0.2497522	0.8426805	0.6795521	0.9723163	XP_012834110.1	PREDICTED: probable beta-D-xylosidase 2 [Erythranthe guttata]	Q94KD8|BXL2_ARATH	Probable beta-D-xylosidase 2 OS=Arabidopsis thaliana OX=3702 GN=BXL2 PE=2 SV=1	--	--	--	--	--	--	--	--	--	--	--	G	COG1472	hydrolase family 3	Cellular Component: extracellular region (GO:0005576);|Molecular Function: xylan 1,4-beta-xylosidase activity (GO:0009044);|Cellular Component: plant-type cell wall (GO:0009505);|Biological Process: arabinan catabolic process (GO:0031222);|Biological Process: xylan catabolic process (GO:0045493);|Molecular Function: alpha-L-arabinofuranosidase activity (GO:0046556);	PF01915.21,PF00933.20,PF14310.5	Glycosyl hydrolase family 3 C-terminal domain|Glycosyl hydrolase family 3 N terminal domain|Fibronectin type III-like domain
TRINITY_DN13694_c0_g1_i1	65.66098784	40.47823024	90.84374544	2.24426179	1.166240974	0.008686172	0.033891303	Up	6.609724	12.95635	4.708349	17.78597	16.35371	9.701045	--	--	--	--	--	--	--	--	--	--	--	--	--	--	--	--	--	--	--	--	--
TRINITY_DN13695_c0_g2_i1	277.450215	389.2464945	165.6539355	0.425575921	-1.232511568	5.99E-05	0.000416481	Down	48.48628	36.26835	30.67922	13.47468	10.28809	15.9634	--	--	--	--	--	--	--	--	--	--	--	--	--	--	--	--	--	--	--	--	--
TRINITY_DN1369_c0_g1_i1	14.48688675	26.71388091	2.259892593	0.084596192	-3.56326347	0.000585983	0.003251778	Down	7.263528	7.124954	2.105552	0.4757353	3.30E-06	0.594935	--	--	--	--	--	--	--	--	--	--	--	--	--	--	--	--	--	--	--	--	--
TRINITY_DN13700_c0_g1_i1	28.59571885	13.37580474	43.81563296	3.275738081	1.711820008	0.000615492	0.003389834	Up	0.3322607	0.8618553	0.7237981	1.624928	1.809434	1.669582	ACL86431.1	Act5C-PA, partial [synthetic construct]	P43239|ACT1_PNECA	Actin-1 OS=Pneumocystis carinii OX=4754 PE=2 SV=1	mgl:MGL_1986	K05692	ACTB_G1	actin beta/gamma 1	ko04145	Phagosome	KOG0676	Actin and related proteins	[Z]	CELLULAR PROCESSES AND SIGNALING	Cytoskeleton	Z	COG5277	Actin-related protein	Molecular Function: ATP binding (GO:0005524);|Cellular Component: cytoplasm (GO:0005737);|Cellular Component: cytoskeleton (GO:0005856);	PF00022.18	Actin
TRINITY_DN13701_c0_g1_i2	16.01394141	32.02788282	0	0	#NAME?	1.46E-10	2.28E-09	Down	2.46537	1.811661	1.539659	0	0	0	XP_015388102.1	uncharacterized protein LOC107177998 [Citrus sinensis]	--	--	--	--	--	--	--	--	--	--	--	--	--	S	ENOG4111MDI	ZnF_PMZ	--	--	--
TRINITY_DN13703_c0_g1_i1	21.76635222	42.08376351	1.448940942	0.034429928	-4.860193031	6.41E-09	8.28E-08	Down	1.389019	2.864105	3.065596	0	0.2168478	0	KHN30958.1	Retrovirus-related Pol polyprotein from transposon TNT 1-94, partial [Glycine soja]	Q94HW2|POLR1_ARATH	Retrovirus-related Pol polyprotein from transposon RE1 OS=Arabidopsis thaliana OX=3702 GN=RE1 PE=2 SV=1	--	--	--	--	--	--	KOG0017	FOG: Transposon-encoded proteins with TYA, reverse transcriptase, integrase domains in various combinations	[R]	POORLY CHARACTERIZED	General function prediction only	S	ENOG410ZK3M	NA	Cellular Component: retrotransposon nucleocapsid (GO:0000943);|Molecular Function: nucleic acid binding (GO:0003676);|Molecular Function: RNA-directed DNA polymerase activity (GO:0003964);|Molecular Function: aspartic-type endopeptidase activity (GO:0004190);|Molecular Function: endonuclease activity (GO:0004519);|Biological Process: DNA recombination (GO:0006310);|Biological Process: DNA integra…	PF00665.25	Integrase core domain
TRINITY_DN13707_c0_g1_i1	36.69517671	50.65824212	22.73211131	0.448734704	-1.156065331	0.010665448	0.040107422	Down	8.362776	8.743743	6.525704	4.610529	3.261938	0.6447308	--	--	--	--	--	--	--	--	--	--	--	--	--	--	--	--	--	--	--	--	--
TRINITY_DN13712_c0_g1_i1	107.9442188	29.59253963	186.295898	6.295367017	2.654290489	2.72E-23	1.08E-21	Up	1.101574	1.715347	0.9374772	6.996457	6.143524	5.892364	BBG80452.1	cytochrome P450 716A259 [Avicennia marina]	A5BFI4|C7A17_VITVI	Beta-amyrin 28-monooxygenase OS=Vitis vinifera OX=29760 GN=CYP716A17 PE=1 SV=2	--	--	--	--	--	--	KOG0157	Cytochrome P450 CYP4/CYP19/CYP26 subfamilies	[QI]	METABOLISM|METABOLISM	Secondary metabolites biosynthesis, transport and catabolism |Lipid transport and metabolism	Q	COG2124	Cytochrome p450	Molecular Function: iron ion binding (GO:0005506);|Cellular Component: integral component of membrane (GO:0016021);|Biological Process: saponin biosynthetic process (GO:0016135);|Molecular Function: oxidoreductase activity, acting on paired donors, with incorporation or reduction of molecular oxygen, NAD(P)H as one donor, and incorporation of one atom of oxygen (GO:0016709);|Molecular Function: h…	PF00067.21	Cytochrome P450
TRINITY_DN13713_c0_g1_i2	1284.034645	1962.918208	605.1510825	0.308291543	-1.697632782	1.70E-73	3.06E-71	Down	148.325	133.8832	146.6921	30.57838	37.24323	38.97796	--	--	--	--	--	--	--	--	--	--	--	--	--	--	--	--	--	--	--	--	--
TRINITY_DN13716_c0_g1_i1	334.6032174	461.9785224	207.2279124	0.448566118	-1.156607443	9.85E-15	2.24E-13	Down	17.90274	14.61301	15.94377	6.147814	5.709082	5.713775	PIN17379.1	putative membrane protein, predicted efflux pump [Handroanthus impetiginosus]	Q38956|DTX29_ARATH	Protein DETOXIFICATION 29 OS=Arabidopsis thaliana OX=3702 GN=DTX29 PE=1 SV=1	sind:105168299	K03327	TC.MATE, SLC47A, norM, mdtK, dinF	multidrug resistance protein, MATE family	--	--	KOG1347	Uncharacterized membrane protein, predicted efflux pump	[R]	POORLY CHARACTERIZED	General function prediction only	V	COG0534	Mate efflux family protein	Cellular Component: vacuole (GO:0005773);|Cellular Component: vacuolar membrane (GO:0005774);|Biological Process: drug transmembrane transport (GO:0006855);|Molecular Function: drug transmembrane transporter activity (GO:0015238);|Molecular Function: antiporter activity (GO:0015297);|Cellular Component: integral component of membrane (GO:0016021);	PF01554.17	MatE
TRINITY_DN1371_c0_g1_i1	3.642137979	7.284275959	0	0	#NAME?	0.006806502	0.027581729	Down	1.007892	0.7164073	1.52995	0	0	0	SJX31062.1	unnamed protein product, partial [Human ORFeome Gateway entry vector]	--	--	--	--	--	--	--	--	--	--	--	--	--	U	ENOG410ZR3T	mast cell activation	--	PF13895.5	Immunoglobulin domain
TRINITY_DN13734_c0_g1_i1	6.090206242	12.18041248	0	0	#NAME?	0.000227442	0.001394421	Down	3.683455	2.040481	2.02358	0	0	0	--	--	--	--	--	--	--	--	--	--	--	--	--	--	--	--	--	--	--	--	--
TRINITY_DN13734_c0_g2_i1	14.26786477	28.53572955	0	0	#NAME?	1.30E-09	1.82E-08	Down	1.693844	1.657978	2.166277	0	0	0	BAN84686.1	Large protein [Rabies viral vector pHEP5.0-CVSG-mRFP]	--	--	--	--	--	--	--	--	--	--	--	--	--	--	--	--	--	PF14318.5	Mononegavirales mRNA-capping region V
TRINITY_DN13737_c0_g1_i1	13.79184822	27.58369643	0	0	#NAME?	3.53E-09	4.72E-08	Down	5.560598	3.016921	3.089543	0	0	0	--	--	--	--	--	--	--	--	--	--	--	--	--	--	--	--	--	--	--	--	--
TRINITY_DN13738_c0_g1_i1	159.1700014	266.1321294	52.20787345	0.196172757	-2.349803393	1.98E-17	5.46E-16	Down	27.57741	29.06708	20.41602	4.633326	4.286482	3.286512	--	--	--	--	--	--	--	--	--	--	--	--	--	--	--	--	--	--	--	--	--
TRINITY_DN13739_c0_g1_i1	15.72869795	24.28701514	7.170380758	0.295235158	-1.760063559	0.009671286	0.037050053	Down	1.562378	1.421217	1.300332	0.07605597	0.3026432	0.6497338	--	--	Q69P51|CESA9_ORYSJ	Cellulose synthase A catalytic subunit 9 [UDP-forming] OS=Oryza sativa subsp. japonica OX=39947 GN=CESA9 PE=2 SV=1	--	--	--	--	--	--	--	--	--	--	--	--	--	--	Cellular Component: Golgi apparatus (GO:0005794);|Cellular Component: trans-Golgi network (GO:0005802);|Cellular Component: plasma membrane (GO:0005886);|Biological Process: plant-type primary cell wall biogenesis (GO:0009833);|Biological Process: plant-type secondary cell wall biogenesis (GO:0009834);|Cellular Component: integral component of membrane (GO:0016021);|Molecular Function: cellulose …	--	--
TRINITY_DN13741_c0_g1_i3	21.11451251	13.53538748	28.69363755	2.119897756	1.083994685	0.047015172	0.134911163	Up	1.032443	0.5537621	0.4355176	0.8066468	1.261171	1.433922	XP_011098970.2	histone-lysine N-methyltransferase, H3 lysine-9 specific SUVH4 [Sesamum indicum]	Q8GZB6|SUVH4_ARATH	Histone-lysine N-methyltransferase, H3 lysine-9 specific SUVH4 OS=Arabidopsis thaliana OX=3702 GN=SUVH4 PE=1 SV=2	sind:105177488	K11420	EHMT	euchromatic histone-lysine N-methyltransferase	ko00310	Lysine degradation	KOG1082	Histone H3 (Lys9) methyltransferase SUV39H1/Clr4, required for transcriptional silencing	[BK]	INFORMATION STORAGE AND PROCESSING|INFORMATION STORAGE AND PROCESSING	Chromatin structure and dynamics |Transcription	S	COG2940	Histone-lysine N-methyltransferase	Cellular Component: chromosome, centromeric region (GO:0000775);|Cellular Component: nucleus (GO:0005634);|Molecular Function: zinc ion binding (GO:0008270);|Molecular Function: methyl-CpG binding (GO:0008327);|Biological Process: maintenance of DNA methylation (GO:0010216);|Molecular Function: double-stranded methylated DNA binding (GO:0010385);|Molecular Function: methyl-CpNpG binding (GO:00104…	PF05033.15,PF00856.27	Pre-SET motif|SET domain
TRINITY_DN13743_c0_g1_i2	114.3247912	155.5153278	73.13425459	0.470270395	-1.088437583	7.47E-06	6.19E-05	Down	13.69177	14.59596	15.28289	4.49738	6.415475	5.565858	XP_011069885.1	pathogenesis-related protein PR-1-like [Sesamum indicum]	Q40374|PR1_MEDTR	Pathogenesis-related protein PR-1 OS=Medicago truncatula OX=3880 GN=PR-1 PE=2 SV=1	--	--	--	--	--	--	KOG3017	Defense-related protein containing SCP domain	[S]	POORLY CHARACTERIZED	Function unknown	S	COG2340	Scp-like extracellular	Cellular Component: extracellular region (GO:0005576);|Biological Process: defense response (GO:0006952);|Biological Process: response to biotic stimulus (GO:0009607);	PF00188.25	Cysteine-rich secretory protein family
TRINITY_DN13746_c0_g1_i2	64.78734561	8.588683895	120.9860073	14.086676	3.816259318	1.10E-24	4.71E-23	Up	1.51794	1.864009	0	11.7374	12.61406	14.70501	KZV27471.1	hypothetical protein F511_02580 [Dorcoceras hygrometricum]	--	--	--	--	--	--	--	--	--	--	--	--	--	--	--	--	--	--	--
TRINITY_DN1374_c0_g1_i1	33.9956653	47.62579817	20.36553243	0.427615562	-1.225613739	0.006872889	0.027820676	Down	7.383079	5.40948	5.829796	0.9483565	3.371331	2.082596	--	--	--	--	--	--	--	--	--	--	--	--	--	--	--	--	--	--	--	--	--
TRINITY_DN13752_c1_g1_i1	20.70353479	11.5817181	29.82535148	2.575209586	1.364689852	0.015884288	0.055954951	Up	0.6621405	0.4947271	0.3862909	1.216841	0.7604237	1.203227	XP_011082028.2	glutamate receptor 2.7-like [Sesamum indicum]	Q9C5V5|GLR28_ARATH	Glutamate receptor 2.8 OS=Arabidopsis thaliana OX=3702 GN=GLR2.8 PE=2 SV=2	sind:105164905	K05387	GRIP	glutamate receptor, ionotropic, plant	--	--	KOG1052	Glutamate-gated kainate-type ion channel receptor subunit GluR5 and related subunits	[PET]	METABOLISM|METABOLISM|CELLULAR PROCESSES AND SIGNALING	Inorganic ion transport and metabolism |Amino acid transport and metabolism |Signal transduction mechanisms	P	ENOG41120B7	Glutamate-gated receptor that probably acts as non- selective cation channel (By similarity)	Molecular Function: ionotropic glutamate receptor activity (GO:0004970);|Molecular Function: calcium channel activity (GO:0005262);|Cellular Component: intracellular (GO:0005622);|Cellular Component: plasma membrane (GO:0005886);|Biological Process: calcium ion transport (GO:0006816);|Molecular Function: glutamate receptor activity (GO:0008066);|Cellular Component: integral component of membrane …	PF00060.25	Ligand-gated ion channel
TRINITY_DN13765_c0_g1_i2	105.5988448	162.6158332	48.58185647	0.298752314	-1.742978207	0.008026066	0.031691652	Down	11.75179	35.14443	30.16651	7.697806	3.336601	7.575315	--	--	--	--	--	--	--	--	--	--	--	--	--	--	--	--	--	--	--	--	--
TRINITY_DN13765_c0_g2_i1	136.9864025	207.8326636	66.14014149	0.318237472	-1.651824373	0.006521551	0.026576244	Down	57.15955	42.53858	22.35925	8.56778	14.4989	8.234134	--	--	--	--	--	--	--	--	--	--	--	--	--	--	--	--	--	--	--	--	--
TRINITY_DN13767_c0_g1_i1	25.47786182	50.95572363	0	0	#NAME?	2.02E-10	3.12E-09	Down	9.476307	4.54953	5.283188	0	0	0	--	--	--	--	--	--	--	--	--	--	--	--	--	--	--	--	--	--	--	--	--
TRINITY_DN13767_c0_g2_i1	24.77479334	49.54958669	0	0	#NAME?	5.24E-16	1.31E-14	Down	4.339695	5.531172	7.753393	0	0	0	--	--	Q9C723|NADE_ARATH	Glutamine-dependent NAD(+) synthetase OS=Arabidopsis thaliana OX=3702 GN=At1g55090 PE=2 SV=1	--	--	--	--	--	--	KOG2303	Predicted NAD synthase, contains CN hydrolase domain	[HR]	METABOLISM|POORLY CHARACTERIZED	Coenzyme transport and metabolism |General function prediction only	--	--	--	Molecular Function: NAD+ synthase (glutamine-hydrolyzing) activity (GO:0003952);|Molecular Function: glutaminase activity (GO:0004359);|Molecular Function: ATP binding (GO:0005524);|Cellular Component: cytoplasm (GO:0005737);|Cellular Component: cytosol (GO:0005829);|Biological Process: NAD biosynthetic process (GO:0009435);	--	--
TRINITY_DN13768_c0_g1_i1	33.12770586	13.46313646	52.79227526	3.921246393	1.971312297	1.92E-05	0.000147777	Up	0.7544852	0.5376069	0.5768823	1.955787	1.963035	2.103165	ALR74633.1	gibberellin biosynthesis-related protein GA20ox1 [Salvia miltiorrhiza]	Q39111|GAOX2_ARATH	Gibberellin 20 oxidase 2 OS=Arabidopsis thaliana OX=3702 GN=GA20OX2 PE=2 SV=1	sind:105160538	K05282	E1.14.11.12	gibberellin 20-oxidase	ko00904	Diterpenoid biosynthesis	KOG0143	Iron/ascorbate family oxidoreductases	[QR]	METABOLISM|POORLY CHARACTERIZED	Secondary metabolites biosynthesis, transport and catabolism |General function prediction only	S	COG3491	2OGFe(II) oxygenase	Biological Process: response to red or far red light (GO:0009639);|Biological Process: gibberellin biosynthetic process (GO:0009686);|Biological Process: response to gibberellin (GO:0009739);|Biological Process: unidimensional cell growth (GO:0009826);|Biological Process: flower development (GO:0009908);|Molecular Function: gibberellin 20-oxidase activity (GO:0045544);|Molecular Function: metal i…	PF03171.19,PF14226.5	2OG-Fe(II) oxygenase superfamily|non-haem dioxygenase in morphine synthesis N-terminal
TRINITY_DN13770_c0_g1_i4	24.03611566	48.07223131	0	0	#NAME?	9.38E-16	2.28E-14	Down	4.040212	4.408198	5.227458	0	0	0	--	--	--	--	--	--	--	--	--	--	--	--	--	--	--	--	--	--	--	--	--
TRINITY_DN13771_c0_g1_i1	38.82776147	20.69796646	56.95755648	2.751843115	1.460398223	0.000467086	0.002658331	Up	1.563012	2.090212	1.584169	3.748947	3.62415	4.34818	EYU31397.1	hypothetical protein MIMGU_mgv1a021674mg [Erythranthe guttata]	Q9FLU7|P2B12_ARATH	Putative F-box protein PP2-B12 OS=Arabidopsis thaliana OX=3702 GN=PP2B12 PE=4 SV=1	--	--	--	--	--	--	--	--	--	--	--	--	--	--	Molecular Function: carbohydrate binding (GO:0030246);	PF14299.5	Phloem protein 2
TRINITY_DN13774_c0_g1_i1	19.7959594	37.66297707	1.928941734	0.051215859	-4.287265572	0.001694755	0.008322156	Down	11.23792	8.279084	2.018571	0	0	0.8566021	--	--	--	--	--	--	--	--	--	--	--	--	--	--	--	--	--	--	--	--	--
TRINITY_DN13777_c0_g1_i1	528.389171	745.8996061	310.8787359	0.416783617	-1.262629525	2.75E-24	1.15E-22	Down	46.64864	46.71265	41.99715	14.75776	16.42223	14.28989	XP_011077408.1	protein ALUMINUM SENSITIVE 3 [Sesamum indicum]	Q9ZUT3|ALS3_ARATH	Protein ALUMINUM SENSITIVE 3 OS=Arabidopsis thaliana OX=3702 GN=ALS3 PE=1 SV=1	sind:105161425	K02069	ABC.X2.P	putative ABC transport system permease protein	--	--	--	--	--	--	--	S	COG0390	(ABC) transporter	Molecular Function: UDP-glucose transmembrane transporter activity (GO:0005460);|Cellular Component: plasma membrane (GO:0005886);|Cellular Component: integral component of plasma membrane (GO:0005887);|Biological Process: response to aluminum ion (GO:0010044);|Cellular Component: vesicle membrane (GO:0012506);	PF03649.12	Uncharacterised protein family (UPF0014)
TRINITY_DN13777_c0_g2_i1	14.73965666	24.9205125	4.558800827	0.182933671	-2.450607453	0.008949839	0.034723079	Down	6.652979	2.421396	3.50159	0	0.3738663	1.475413	--	--	--	--	--	--	--	--	--	--	--	--	--	--	--	--	--	--	--	--	--
TRINITY_DN1377_c0_g1_i1	10.00754436	17.0018986	3.013190124	0.177226685	-2.49633225	0.007509594	0.0299572	Down	1.763433	1.744533	4.180446	0.5469812	0	0.6173006	--	--	--	--	--	--	--	--	--	--	--	--	--	--	--	--	--	--	--	--	--
TRINITY_DN13780_c0_g1_i2	38.9374608	59.76364849	18.11127311	0.303048317	-1.722380263	5.99E-05	0.000416523	Down	2.219729	2.686166	2.385004	0.5288984	0.7938279	0.4587851	XP_020547648.1	IAA-amino acid hydrolase ILR1-like 2 isoform X1 [Sesamum indicum]	Q84XG9|ILL1_ORYSI	IAA-amino acid hydrolase ILR1-like 1 OS=Oryza sativa subsp. indica OX=39946 GN=ILL1 PE=2 SV=1	sind:105156767	K14664	ILR1	IAA-amino acid hydrolase	--	--	--	--	--	--	--	E	COG1473	amidohydrolase	Cellular Component: endoplasmic reticulum lumen (GO:0005788);|Molecular Function: hydrolase activity (GO:0016787);	PF01546.27,PF07687.13	Peptidase family M20/M25/M40|Peptidase dimerisation domain
TRINITY_DN13781_c0_g1_i3	36.48884104	13.57551544	59.40216663	4.37568407	2.129508577	1.79E-06	1.65E-05	Up	1.934332	2.572578	2.407931	9.671717	7.305354	7.609618	PIN19762.1	hypothetical protein CDL12_07552 [Handroanthus impetiginosus]	--	--	--	--	--	--	--	--	--	--	--	--	--	S	ENOG4111EDR	NA	--	--	--
TRINITY_DN13783_c0_g1_i2	17.12553985	34.25107971	0	0	#NAME?	2.61E-11	4.44E-10	Down	2.721534	4.65514	2.94118	0	0	0	--	--	--	--	--	--	--	--	--	--	--	--	--	--	--	--	--	--	--	--	--
TRINITY_DN13787_c0_g2_i2	15.04152474	24.20080453	5.882244948	0.243059893	-2.040616242	0.011615414	0.043129527	Down	1.180757	3.923898	3.755362	0.3404428	1.022834	0.3231184	--	--	--	--	--	--	--	--	--	--	--	--	--	--	--	--	--	--	--	--	--
TRINITY_DN13787_c0_g4_i1	15.76707104	8.349966343	23.18417573	2.776559184	1.473298148	0.020704204	0.069673508	Up	1.271308	2.125769	0.3359681	2.260459	2.293326	3.718369	--	--	--	--	--	--	--	--	--	--	--	--	--	--	--	--	--	--	--	--	--
TRINITY_DN13788_c0_g1_i1	37.93266521	10.80219472	65.0631357	6.023140424	2.590515894	3.29E-08	3.89E-07	Up	0.3232228	0.4623754	1.956375	4.369501	4.399764	4.678953	PHT78487.1	LOB domain-containing protein 11 [Capsicum annuum]	Q9SK08|LBD11_ARATH	LOB domain-containing protein 11 OS=Arabidopsis thaliana OX=3702 GN=LBD11 PE=2 SV=2	--	--	--	--	--	--	--	--	--	--	--	S	ENOG410YHTF	lob domain-containing protein	--	PF03195.13	Lateral organ boundaries (LOB) domain
TRINITY_DN1378_c0_g1_i1	9.998305383	16.32715219	3.669458577	0.224745781	-2.153634059	0.015676546	0.055386477	Down	2.763088	3.359572	3.595465	0	1.42798	0.4676058	--	--	--	--	--	--	--	--	--	--	--	--	--	--	--	--	--	--	--	--	--
TRINITY_DN13794_c0_g1_i1	19.58075888	28.44927324	10.71224452	0.376538424	-1.409131001	0.020854743	0.07006064	Down	3.20021	1.517852	2.134346	1.216754	0.505128	0.3919239	--	--	--	--	--	--	--	--	--	--	--	--	--	--	--	--	--	--	--	--	--
TRINITY_DN13796_c0_g1_i1	18.76726632	9.456940608	28.07759204	2.968993166	1.569973773	0.010289905	0.03897936	Up	0.8293996	0.5047523	0.8603459	1.239649	2.477542	1.342744	XP_012833208.1	PREDICTED: putative indole-3-acetic acid-amido synthetase GH3.9 [Erythranthe guttata]	O82243|GH39_ARATH	Putative indole-3-acetic acid-amido synthetase GH3.9 OS=Arabidopsis thaliana OX=3702 GN=GH3.9 PE=2 SV=1	sind:105163158	K14487	GH3	auxin responsive GH3 gene family	ko04075	Plant hormone signal transduction	--	--	--	--	--	S	ENOG410YD5G	Indole-3-acetic acid-amido synthetase	Cellular Component: chloroplast envelope (GO:0009941);|Molecular Function: ligase activity (GO:0016874);	PF03321.12	GH3 auxin-responsive promoter
TRINITY_DN13801_c0_g1_i1	220.9435768	96.07757141	345.8095823	3.599274807	1.847706257	1.12E-12	2.16E-11	Up	9.338308	9.88565	15.1703	38.62511	27.63632	33.6051	--	--	--	--	--	--	--	--	--	--	--	--	--	--	--	--	--	--	--	--	--
TRINITY_DN13806_c0_g3_i1	10.77240794	2.418703695	19.12611218	7.907587944	2.983237696	0.00069778	0.003794698	Up	0.548354	0.2708077	0.2092776	1.58825	1.868656	3.512228	XP_011100101.1	uncharacterized protein LOC105178332 [Sesamum indicum]	--	--	--	--	--	--	--	--	--	--	--	--	--	S	ENOG4111KG5	expressed protein	--	--	--
TRINITY_DN13808_c0_g1_i1	968.9923862	351.2876484	1586.697124	4.516803056	2.17530201	3.51E-103	9.16E-101	Up	43.31442	47.45557	42.95116	164.6172	167.3471	155.224	XP_011075272.1	beta-D-glucosyl crocetin beta-1,6-glucosyltransferase-like [Sesamum indicum]	Q5NTH0|UGAT_BELPE	Cyanidin-3-O-glucoside 2-O-glucuronosyltransferase OS=Bellis perennis OX=41492 GN=UGAT PE=1 SV=1	--	--	--	--	--	--	KOG1192	UDP-glucuronosyl and UDP-glucosyl transferase	[GC]	METABOLISM|METABOLISM	Carbohydrate transport and metabolism |Energy production and conversion	S	COG1819	Transferase	Cellular Component: cytoplasm (GO:0005737);|Molecular Function: cyanidin-3-O-glucoside 2-O-glucuronosyltransferase activity (GO:0102160);	PF00201.17,PF04101.15	UDP-glucoronosyl and UDP-glucosyl transferase|Glycosyltransferase family 28 C-terminal domain
TRINITY_DN13810_c0_g1_i2	15.47173391	23.48396848	7.459499344	0.317642197	-1.654525515	0.014603827	0.052251243	Down	2.466074	3.092514	3.328754	0.553251	0.8088657	0.978182	XP_011086180.1	cytochrome P450 77A3-like [Sesamum indicum]	Q9LZ31|C77A4_ARATH	Cytochrome P450 77A4 OS=Arabidopsis thaliana OX=3702 GN=CYP77A4 PE=2 SV=1	--	--	--	--	--	--	KOG0156	Cytochrome P450 CYP2 subfamily	[Q]	METABOLISM	Secondary metabolites biosynthesis, transport and catabolism	Q	COG2124	Cytochrome p450	Molecular Function: iron ion binding (GO:0005506);|Cellular Component: membrane (GO:0016020);|Cellular Component: integral component of membrane (GO:0016021);|Molecular Function: oxidoreductase activity, acting on paired donors, with incorporation or reduction of molecular oxygen, NAD(P)H as one donor, and incorporation of one atom of oxygen (GO:0016709);|Biological Process: fatty acid oxidation …	PF00067.21	Cytochrome P450
TRINITY_DN13812_c0_g1_i1	159.6631824	305.9631653	13.3631994	0.043675844	-4.517020615	7.91E-63	1.17E-60	Down	27.02336	24.85192	27.00373	1.60913	0.4780158	0.7594547	--	--	--	--	--	--	--	--	--	--	--	--	--	--	--	--	--	--	--	--	--
TRINITY_DN13816_c0_g1_i3	92.0141272	139.1912584	44.83699599	0.322125085	-1.634307081	1.88E-08	2.30E-07	Down	18.23239	21.54191	20.27568	3.626557	2.828126	9.214279	XP_002301802.1	uncharacterized protein LOC7459495 [Populus trichocarpa]	--	--	--	--	--	--	--	--	--	--	--	--	--	S	ENOG410YY6X	NA	--	--	--
TRINITY_DN13819_c0_g1_i1	36.09160812	72.18321623	0	0	#NAME?	4.85E-23	1.90E-21	Down	8.830783	6.976312	6.166788	0	0	0	--	--	--	--	--	--	--	--	--	--	--	--	--	--	--	--	--	--	--	--	--
TRINITY_DN13820_c0_g1_i1	152.5715991	42.90965006	262.2335481	6.111295424	2.611478224	1.83E-19	5.80E-18	Up	4.006184	3.126251	4.084405	16.39704	16.2727	22.55473	--	--	--	--	--	--	--	--	--	--	--	--	--	--	--	--	--	--	--	--	--
TRINITY_DN13820_c0_g2_i1	28.29037663	8.511791282	48.06896198	5.647337955	2.49757097	1.15E-06	1.10E-05	Up	1.254094	1.313912	1.025777	7.006066	5.532448	3.912986	--	--	--	--	--	--	--	--	--	--	--	--	--	--	--	--	--	--	--	--	--
TRINITY_DN13824_c0_g1_i1	16.80095944	32.15297793	1.448940942	0.045063973	-4.471881665	0.006666466	0.027092872	Down	5.946928	0.407552	6.438193	1.78E-69	0.4173937	9.83E-59	--	--	--	--	--	--	--	--	--	--	--	--	--	--	--	--	--	--	--	--	--
TRINITY_DN13824_c0_g2_i1	11.74296508	23.48593016	0	0	#NAME?	6.78E-08	7.66E-07	Down	1.875808	3.086639	1.448921	6.29E-101	6.46E-102	8.37E-112	--	--	--	--	--	--	--	--	--	--	--	--	--	--	--	--	--	--	--	--	--
TRINITY_DN13824_c0_g3_i1	25.6395036	36.95370821	14.32529899	0.38765525	-1.367153892	0.012527589	0.045935521	Down	2.89056	4.050414	2.017315	0.5834567	0.5939906	1.713669	--	--	--	--	--	--	--	--	--	--	--	--	--	--	--	--	--	--	--	--	--
TRINITY_DN13828_c0_g1_i2	34.34004616	48.68416706	19.99592525	0.41072748	-1.28374662	0.005466294	0.022879805	Down	7.162167	5.877978	3.933585	2.026892	2.046435	1.513048	--	--	--	--	--	--	--	--	--	--	--	--	--	--	--	--	--	--	--	--	--
TRINITY_DN1383_c0_g1_i2	4.308272796	7.863248061	0.753297531	0.095799792	-3.383833662	0.028317113	0.08997611	Down	1.012617	0.9562244	2.691363	0.2449867	0	0.248327	XP_011090059.1	putative RING-H2 finger protein ATL53 [Sesamum indicum]	Q9SG96|ATL72_ARATH	RING-H2 finger protein ATL72 OS=Arabidopsis thaliana OX=3702 GN=ATL72 PE=2 SV=1	--	--	--	--	--	--	KOG0800	FOG: Predicted E3 ubiquitin ligase	[O]	CELLULAR PROCESSES AND SIGNALING	Posttranslational modification, protein turnover, chaperones	--	--	--	Cellular Component: integral component of membrane (GO:0016021);|Biological Process: protein ubiquitination (GO:0016567);|Molecular Function: transferase activity (GO:0016740);|Molecular Function: metal ion binding (GO:0046872);	PF13639.5,PF17123.4,PF13923.5,PF00097.24	Ring finger domain|RING-like zinc finger|Zinc finger, C3HC4 type (RING finger)|Zinc finger, C3HC4 type (RING finger)
TRINITY_DN13842_c0_g1_i2	31.58643903	15.01006295	48.1628151	3.20870174	1.681989692	0.000273279	0.001646093	Up	1.424468	1.593043	1.157949	3.83252	3.813563	3.024813	PIN05128.1	hypothetical protein CDL12_22339 [Handroanthus impetiginosus]	--	--	--	--	--	--	--	--	--	--	--	--	--	S	ENOG410YUVB	NA	--	--	--
TRINITY_DN13844_c0_g1_i9	152.3413608	4.6303752	300.0523465	64.8008711	6.017941302	3.13E-67	4.98E-65	Up	0.2633641	0.2933295	0.06564762	9.93851	9.038338	12.18272	AKN09620.1	basic helix-loop-helix transcription factor [Salvia miltiorrhiza]	Q9M1K1|ORG2_ARATH	Transcription factor ORG2 OS=Arabidopsis thaliana OX=3702 GN=ORG2 PE=1 SV=1	--	--	--	--	--	--	--	--	--	--	--	K	ENOG410YP85	Transcription factor	Molecular Function: RNA polymerase II regulatory region sequence-specific DNA binding (GO:0000977);|Molecular Function: DNA-binding transcription factor activity (GO:0003700);|Biological Process: regulation of transcription, DNA-templated (GO:0006355);|Biological Process: regulation of transcription by RNA polymerase II (GO:0006357);|Molecular Function: transcription factor binding (GO:0008134);|…	PF00010.25	Helix-loop-helix DNA-binding domain
TRINITY_DN13851_c0_g1_i2	44.73624257	86.56405536	2.908429782	0.033598585	-4.89545571	2.03E-17	5.59E-16	Down	13.69758	8.133447	11.30415	0.2452464	0.719911	0	--	--	--	--	--	--	--	--	--	--	--	--	--	--	--	--	--	--	--	--	--
TRINITY_DN13856_c0_g1_i1	93.17294747	19.14836006	167.1975349	8.731689522	3.126260832	4.85E-26	2.25E-24	Up	2.282478	2.428267	1.329102	13.8383	15.71281	12.77776	XP_022863954.1	dirigent protein 22-like [Olea europaea var. sylvestris]	Q9SS03|DIR21_ARATH	Dirigent protein 21 OS=Arabidopsis thaliana OX=3702 GN=DIR21 PE=3 SV=1	--	--	--	--	--	--	--	--	--	--	--	--	--	--	Cellular Component: extracellular region (GO:0005576);|Cellular Component: cell wall (GO:0005618);	PF03018.13	Dirigent-like protein
TRINITY_DN13858_c0_g1_i4	30.13216282	45.77294757	14.49137807	0.316592635	-1.659300403	0.000746277	0.004023724	Down	4.9777	6.032076	3.888913	1.101681	1.414625	1.373475	XP_011074148.1	protein EPIDERMAL PATTERNING FACTOR 2 [Sesamum indicum]	Q8LC53|EPF2_ARATH	Protein EPIDERMAL PATTERNING FACTOR 2 OS=Arabidopsis thaliana OX=3702 GN=EPF2 PE=1 SV=1	--	--	--	--	--	--	--	--	--	--	--	S	ENOG410YU6S	protein EPIDERMAL PATTERNING FACTOR	Cellular Component: extracellular region (GO:0005576);|Biological Process: guard cell differentiation (GO:0010052);|Biological Process: stomatal complex development (GO:0010374);|Molecular Function: protein kinase binding (GO:0019901);|Biological Process: plant epidermis morphogenesis (GO:0090626);|Biological Process: negative regulation of stomatal complex development (GO:2000122);	--	--
TRINITY_DN13859_c1_g1_i1	8.246945536	3.548483025	12.94540805	3.648152734	1.867166131	0.047916955	0.136918944	Up	0.8749261	0.4344264	0.523207	0.8727623	2.668515	1.621427	KZV51536.1	hypothetical protein F511_05852 [Dorcoceras hygrometricum]	--	--	--	--	--	--	--	--	--	--	--	--	--	--	--	--	--	--	--
TRINITY_DN13859_c1_g2_i2	13.53529045	5.704105299	21.36647559	3.745806656	1.905276435	0.01512625	0.053730798	Up	0.1681477	0.1651973	1.424991	2.282704	2.448987	1.007623	PIN12945.1	hypothetical protein CDL12_14435 [Handroanthus impetiginosus]	--	--	--	--	--	--	--	--	--	--	--	--	--	--	--	--	--	--	--
TRINITY_DN13866_c0_g1_i1	9.366166998	18.732334	0	0	#NAME?	1.74E-06	1.60E-05	Down	2.413043	2.902826	2.884004	0	0	0	XP_011088561.1	30S ribosomal protein 3, chloroplastic-like [Sesamum indicum]	P82412|RRP3_SPIOL	30S ribosomal protein 3, chloroplastic OS=Spinacia oleracea OX=3562 GN=PSRP3 PE=1 SV=1	sind:105169755	K19032	PSRP3	30S ribosomal protein 3	--	--	--	--	--	--	--	J	ENOG4111VGA	Probably a ribosomal protein or a ribosome-associated protein (By similarity)	Molecular Function: structural constituent of ribosome (GO:0003735);|Cellular Component: ribosome (GO:0005840);|Biological Process: translation (GO:0006412);|Cellular Component: chloroplast (GO:0009507);|Molecular Function: rRNA binding (GO:0019843);	PF04839.12	Plastid and cyanobacterial ribosomal protein (PSRP-3 / Ycf65)
TRINITY_DN13868_c0_g1_i2	21.95324086	37.94830349	5.958178231	0.157007763	-2.671092205	1.31E-05	0.000103793	Down	4.83234	4.420361	3.632642	0.4347454	0.5808673	0.664311	XP_011079838.1	truncated basic helix-loop-helix protein A [Sesamum indicum]	E3SXU5|BHLHM_PEA	Truncated basic helix-loop-helix protein A OS=Pisum sativum OX=3888 GN=BHLH PE=3 SV=1	--	--	--	--	--	--	--	--	--	--	--	K	ENOG4111SJN	Transcription factor	Biological Process: flavonoid biosynthetic process (GO:0009813);	PF14215.5	bHLH-MYC and R2R3-MYB transcription factors N-terminal
TRINITY_DN13870_c0_g1_i1	19.23366633	27.9946432	10.47268947	0.374096194	-1.418518807	0.020220342	0.068382908	Down	1.484035	1.214864	1.022824	0.3541305	0.2721411	0.4929474	XP_020552648.1	DNA polymerase epsilon catalytic subunit A [Sesamum indicum]	F4HW04|DPOE1_ARATH	DNA polymerase epsilon catalytic subunit A OS=Arabidopsis thaliana OX=3702 GN=POL2A PE=1 SV=1	sind:105171162	K02324	POLE1	DNA polymerase epsilon subunit 1	ko03030|ko03420|ko00230|ko00240|ko03410	DNA replication|Nucleotide excision repair|Purine metabolism|Pyrimidine metabolism|Base excision repair	KOG1798	DNA polymerase epsilon, catalytic subunit A	[L]	INFORMATION STORAGE AND PROCESSING	Replication, recombination and repair	L	COG0417	DNA polymerase	Molecular Function: nucleotide binding (GO:0000166);|Biological Process: mitotic cell cycle (GO:0000278);|Molecular Function: DNA binding (GO:0003677);|Molecular Function: DNA-directed DNA polymerase activity (GO:0003887);|Biological Process: leading strand elongation (GO:0006272);|Biological Process: base-excision repair, gap-filling (GO:0006287);|Biological Process: nucleotide-excision repair, …	--	--
TRINITY_DN13870_c0_g2_i1	26.47306343	39.61493046	13.33119639	0.336519495	-1.57123801	0.002502981	0.011677061	Down	1.427287	2.017019	1.544155	0.2182423	0.6926323	0.4179654	XP_020552648.1	DNA polymerase epsilon catalytic subunit A [Sesamum indicum]	F4HW04|DPOE1_ARATH	DNA polymerase epsilon catalytic subunit A OS=Arabidopsis thaliana OX=3702 GN=POL2A PE=1 SV=1	sind:105171162	K02324	POLE1	DNA polymerase epsilon subunit 1	ko03030|ko03420|ko00230|ko00240|ko03410	DNA replication|Nucleotide excision repair|Purine metabolism|Pyrimidine metabolism|Base excision repair	KOG1798	DNA polymerase epsilon, catalytic subunit A	[L]	INFORMATION STORAGE AND PROCESSING	Replication, recombination and repair	L	COG0417	DNA polymerase	Molecular Function: nucleotide binding (GO:0000166);|Biological Process: mitotic cell cycle (GO:0000278);|Molecular Function: DNA binding (GO:0003677);|Molecular Function: DNA-directed DNA polymerase activity (GO:0003887);|Biological Process: leading strand elongation (GO:0006272);|Biological Process: base-excision repair, gap-filling (GO:0006287);|Biological Process: nucleotide-excision repair, …	PF03104.18,PF00136.20,PF10108.8	DNA polymerase family B, exonuclease domain|DNA polymerase family B|Predicted 3'-5' exonuclease related to the exonuclease domain of PolB
TRINITY_DN13871_c0_g1_i1	13.57291717	6.73811032	20.40772402	3.02870138	1.59869934	0.031241925	0.097434882	Up	0.3263461	0.8505676	0.9697245	1.496694	2.017072	1.672963	PIN19579.1	hypothetical protein CDL12_07746 [Handroanthus impetiginosus]	Q9S7R3|LSH10_ARATH	Protein LIGHT-DEPENDENT SHORT HYPOCOTYLS 10 OS=Arabidopsis thaliana OX=3702 GN=LSH10 PE=1 SV=1	--	--	--	--	--	--	--	--	--	--	--	S	ENOG41119TN	Protein of unknown function (DUF640)	Molecular Function: DNA binding (GO:0003677);|Cellular Component: nucleus (GO:0005634);|Biological Process: multicellular organism development (GO:0007275);|Biological Process: mRNA transcription (GO:0009299);|Biological Process: response to light stimulus (GO:0009416);|Biological Process: post-embryonic plant morphogenesis (GO:0090698);	PF04852.11	Protein of unknown function (DUF640)
TRINITY_DN13874_c0_g1_i2	31.03829712	41.71070249	20.36589175	0.488265374	-1.034262624	0.025945716	0.083716555	Down	1.555813	2.012982	1.974819	0.6782921	0.8950575	0.6336916	XP_011076306.2	3-ketoacyl-CoA synthase 5-like [Sesamum indicum]	Q9C6L5|KCS5_ARATH	3-ketoacyl-CoA synthase 5 OS=Arabidopsis thaliana OX=3702 GN=KCS5 PE=2 SV=1	sind:105160568	K15397	KCS	3-ketoacyl-CoA synthase	ko00062	Fatty acid elongation	--	--	--	--	--	U	ENOG4111B0J	3-ketoacyl-CoA synthase	Cellular Component: endoplasmic reticulum (GO:0005783);|Biological Process: fatty acid biosynthetic process (GO:0006633);|Biological Process: response to cold (GO:0009409);|Biological Process: response to light stimulus (GO:0009416);|Molecular Function: fatty acid elongase activity (GO:0009922);|Cellular Component: membrane (GO:0016020);|Cellular Component: integral component of membrane (GO:0016…	PF08392.11,PF08541.9	FAE1/Type III polyketide synthase-like protein|3-Oxoacyl-[acyl-carrier-protein (ACP)] synthase III C terminal
TRINITY_DN13877_c0_g1_i1	18.54354648	4.981471733	32.10562123	6.44500721	2.688181972	2.38E-05	0.000179366	Up	0.331421	0.9652848	0.08257414	1.538735	2.357363	3.002842	XP_011099228.1	salicylic acid-binding protein 2 [Sesamum indicum]	Q6RYA0|SABP2_TOBAC	Salicylic acid-binding protein 2 OS=Nicotiana tabacum OX=4097 GN=SABP2 PE=1 SV=1	--	--	--	--	--	--	--	--	--	--	--	S	ENOG4111IVV	esterase	Biological Process: systemic acquired resistance, salicylic acid mediated signaling pathway (GO:0009862);|Molecular Function: lipase activity (GO:0016298);|Molecular Function: methyl salicylate esterase activity (GO:0080031);	PF00561.19,PF12697.6,PF12146.7	alpha/beta hydrolase fold|Alpha/beta hydrolase family|Serine aminopeptidase, S33
TRINITY_DN13878_c0_g1_i3	26.91119976	42.71417808	11.10822144	0.260059351	-1.943087179	0.000160716	0.00101999	Down	6.397613	4.110075	8.197616	1.241298	1.543242	1.057699	--	--	--	--	--	--	--	--	--	--	--	--	--	--	--	--	--	--	--	--	--
TRINITY_DN1387_c0_g1_i1	5.821563572	11.64312714	0	0	#NAME?	0.000312571	0.001858355	Down	1.432408	0.693855	1.094935	0	0	0	--	--	--	--	--	--	--	--	--	--	--	--	--	--	--	--	--	--	--	--	--
TRINITY_DN13882_c0_g1_i1	49.82815282	76.68902253	22.9672831	0.299485928	-1.739439877	0.002758581	0.012722636	Down	9.106574	22.42318	15.81459	4.601524	3.690031	3.085272	--	--	--	--	--	--	--	--	--	--	--	--	--	--	--	--	--	--	--	--	--
TRINITY_DN13882_c0_g2_i1	1338.455322	2673.965656	2.944988106	0.001101356	-9.826503413	0	0	Down	371.6388	356.0319	325.2594	4.72E-66	0.7211806	0.3020716	--	--	--	--	--	--	--	--	--	--	--	--	--	--	--	--	--	--	--	--	--
TRINITY_DN13885_c0_g1_i1	143.4795138	46.9111695	240.0478582	5.11707256	2.355318691	1.27E-23	5.15E-22	Up	7.73622	12.1033	9.679	39.76074	34.50424	47.37205	--	--	--	--	--	--	--	--	--	--	--	--	--	--	--	--	--	--	--	--	--
TRINITY_DN13887_c0_g1_i1	48.49995444	20.98569226	76.01421663	3.622192476	1.85686321	1.44E-06	1.35E-05	Up	0.7647841	1.172677	1.367978	3.038073	3.656102	2.972312	--	--	--	--	--	--	--	--	--	--	--	--	--	--	--	--	--	--	--	--	--
TRINITY_DN13893_c0_g1_i2	19.39580024	38.79160048	0	0	#NAME?	0.001260291	0.006409186	Down	6.341448	7.982407	0	0	0	0	KRH30385.1	hypothetical protein GLYMA_11G181100 [Glycine max]	Q949Q5|PSAO_ARATH	Photosystem I subunit O OS=Arabidopsis thaliana OX=3702 GN=PSAO PE=1 SV=1	gmx:100305746	K14332	psaO	photosystem I subunit PsaO	ko00195	Photosynthesis	--	--	--	--	--	S	ENOG4112CG2	photosystem i	Cellular Component: chloroplast (GO:0009507);|Cellular Component: photosystem I (GO:0009522);|Cellular Component: chloroplast thylakoid membrane (GO:0009535);|Cellular Component: thylakoid (GO:0009579);|Biological Process: photosynthetic electron transport chain (GO:0009767);|Biological Process: photosynthesis, light harvesting in photosystem I (GO:0009768);|Cellular Component: integral component…	--	--
TRINITY_DN13894_c0_g1_i1	29.5488211	5.482430122	53.61521208	9.779461094	3.289754966	0.015739647	0.055557525	Up	1.218114	0.8511444	1.160045	15.33754	2.390797	7.973333	--	--	--	--	--	--	--	--	--	--	--	--	--	--	--	--	--	--	--	--	--
TRINITY_DN13900_c0_g1_i1	22.20592339	7.974505941	36.43734085	4.569228629	2.191950632	0.00016327	0.001034378	Up	0.4482665	0.5069515	0.6256931	2.108699	1.841293	2.057092	KDO37549.1	hypothetical protein CISIN_1g0482901mg, partial [Citrus sinensis]	Q6JN46|EIX2_SOLLC	Receptor-like protein EIX2 OS=Solanum lycopersicum OX=4081 GN=EIX2 PE=1 SV=2	--	--	--	--	--	--	KOG0619	FOG: Leucine rich repeat	[R]	POORLY CHARACTERIZED	General function prediction only	S	COG4886	leucine Rich Repeat	Cellular Component: plasma membrane (GO:0005886);|Cellular Component: integral component of membrane (GO:0016021);|Biological Process: defense response to fungus (GO:0050832);	PF13855.5,PF12799.6,PF00560.32,PF13516.5	Leucine rich repeat|Leucine Rich repeats (2 copies)|Leucine Rich Repeat|Leucine Rich repeat
TRINITY_DN13911_c0_g1_i1	43.55246218	14.90148497	72.20343938	4.845385511	2.276611455	6.07E-08	6.91E-07	Up	0.9370222	0.7595893	1.911287	4.632278	5.522114	4.007127	--	--	--	--	--	--	--	--	--	--	--	--	--	--	--	--	--	--	--	--	--
TRINITY_DN13915_c0_g1_i2	61.37097199	0	122.741944	Inf	Inf	6.98E-27	3.40E-25	Up	0	0	0	16.55583	22.94698	14.05845	--	--	--	--	--	--	--	--	--	--	--	--	--	--	--	--	--	--	--	--	--
TRINITY_DN13919_c0_g1_i1	88.97926605	119.3794316	58.57910047	0.490696761	-1.027096346	0.000204902	0.001271486	Down	4.303476	4.536476	3.76673	1.475332	1.468675	2.080474	--	--	--	--	--	--	--	--	--	--	--	--	--	--	--	--	--	--	--	--	--
TRINITY_DN13924_c0_g1_i2	65.27401129	17.63071954	112.917303	6.404577123	2.679103317	1.68E-14	3.73E-13	Up	1.172929	1.952434	2.571613	10.28315	10.89456	8.079965	PIN18174.1	hypothetical protein CDL12_09159 [Handroanthus impetiginosus]	--	--	--	--	--	--	--	--	--	--	--	--	--	S	ENOG410ZQDJ	Domain of unknown function (DUF2828)	--	PF11443.7	Domain of unknown function (DUF2828)
TRINITY_DN13932_c0_g2_i1	6.804436608	1.621857421	11.9870158	7.390918362	2.885753638	0.013630266	0.049347478	Up	0.190429	0.1803409	0.5789728	1.299406	1.486371	2.786892	EYU43294.1	hypothetical protein MIMGU_mgv1a020711mg [Erythranthe guttata]	--	--	--	--	--	--	--	--	--	--	--	--	--	S	ENOG410ZD95	DUF584 domain containing protein	--	--	--
TRINITY_DN13935_c0_g1_i1	6.632492283	13.26498457	0	0	#NAME?	9.30E-05	0.00062079	Down	1.967534	0.994888	1.722093	0	0	0	--	--	--	--	--	--	--	--	--	--	--	--	--	--	--	--	--	--	--	--	--
TRINITY_DN13935_c0_g2_i1	14.86380066	29.72760132	0	0	#NAME?	5.35E-05	0.000376587	Down	1.057341	3.16765	5.165207	0	0	0	--	--	--	--	--	--	--	--	--	--	--	--	--	--	--	--	--	--	--	--	--
TRINITY_DN13935_c0_g3_i1	8.685018754	17.37003751	0	0	#NAME?	4.79E-06	4.10E-05	Down	3.267649	3.527185	3.471345	0	0	0	--	--	--	--	--	--	--	--	--	--	--	--	--	--	--	--	--	--	--	--	--
TRINITY_DN13935_c0_g4_i1	9.044995584	18.08999117	0	0	#NAME?	2.51E-06	2.26E-05	Down	3.252732	2.699973	4.524022	0	0	0	--	--	--	--	--	--	--	--	--	--	--	--	--	--	--	--	--	--	--	--	--
TRINITY_DN13938_c0_g1_i2	63.24312095	88.35826436	38.12797755	0.431515692	-1.212515073	0.019206936	0.065592871	Down	19.49741	16.50535	10.87567	3.145262	3.138356	10.32888	--	--	--	--	--	--	--	--	--	--	--	--	--	--	--	--	--	--	--	--	--
TRINITY_DN13941_c0_g1_i2	46.84448077	21.95408436	71.73487718	3.267495743	1.708185356	6.38E-06	5.34E-05	Up	4.236309	3.438428	2.699529	7.076969	10.35455	9.863369	PIN06686.1	hypothetical protein CDL12_20749 [Handroanthus impetiginosus]	Q52K95|PCP14_ARATH	Precursor of CEP14 OS=Arabidopsis thaliana OX=3702 GN=CEP14 PE=2 SV=1	--	--	--	--	--	--	--	--	--	--	--	S	ENOG41118JJ	NA	Molecular Function: hormone activity (GO:0005179);|Biological Process: response to osmotic stress (GO:0006970);|Biological Process: cellular response to nitrogen starvation (GO:0006995);|Biological Process: multicellular organism development (GO:0007275);|Biological Process: response to carbon dioxide (GO:0010037);|Cellular Component: apoplast (GO:0048046);|Biological Process: nitrate import (GO:…	--	--
TRINITY_DN13943_c0_g1_i1	10.94695067	20.06690331	1.826998024	0.091045339	-3.457271021	0.002468926	0.011539534	Down	3.968949	1.902384	1.334834	0.2621391	0.2580309	0	XP_011095206.2	putative cyclin-D7-1 [Sesamum indicum]	--	--	spen:107030707	K18813	CYCD7	cyclin D7, plant	--	--	--	--	--	--	--	--	--	--	--	--	--
TRINITY_DN13953_c0_g1_i1	32.75827473	45.44469093	20.07185853	0.441676643	-1.178937554	0.011771469	0.043630464	Down	3.053333	1.897752	1.73634	0.9143345	0.6837445	0.7746581	XP_011077480.1	probable pectinesterase 15 isoform X1 [Sesamum indicum]	Q9ZQA3|PME15_ARATH	Probable pectinesterase 15 OS=Arabidopsis thaliana OX=3702 GN=PME15 PE=2 SV=1	--	--	--	--	--	--	--	--	--	--	--	G	COG4677	pectinesterase	Cellular Component: extracellular region (GO:0005576);|Cellular Component: cell wall (GO:0005618);|Molecular Function: pectinesterase activity (GO:0030599);|Biological Process: cell wall modification (GO:0042545);|Molecular Function: aspartyl esterase activity (GO:0045330);|Biological Process: pectin catabolic process (GO:0045490);	PF01095.18	Pectinesterase
TRINITY_DN13954_c0_g1_i3	717.7923751	993.7620374	441.8227128	0.444596087	-1.169432845	5.37E-27	2.63E-25	Down	20.65575	21.65434	20.8782	7.90498	6.86333	7.905351	XP_011098432.1	uncharacterized protein LOC105177098 [Sesamum indicum]	--	--	--	--	--	--	--	--	--	--	--	--	--	S	ENOG410ZGTH	NA	--	--	--
TRINITY_DN13957_c0_g1_i3	61.49382818	83.02217561	39.96548076	0.481383202	-1.054742294	0.00184062	0.008946045	Down	5.443398	3.990418	3.795703	1.65484	2.070473	1.402549	--	--	--	--	--	--	--	--	--	--	--	--	--	--	--	--	--	--	--	--	--
TRINITY_DN13960_c0_g1_i2	24.573289	47.30903208	1.837545922	0.038841334	-4.686263435	2.12E-11	3.65E-10	Down	2.551796	3.458062	2.583744	0.2581474	0	0	XP_011069700.1	probable inactive shikimate kinase like 2, chloroplastic isoform X1 [Sesamum indicum]	O82290|SKL2_ARATH	Probable inactive shikimate kinase like 2, chloroplastic OS=Arabidopsis thaliana OX=3702 GN=SKL2 PE=2 SV=2	--	--	--	--	--	--	--	--	--	--	--	S	ENOG410XSXA	Shikimate kinase	Molecular Function: magnesium ion binding (GO:0000287);|Cellular Component: chloroplast (GO:0009507);|Biological Process: phosphorylation (GO:0016310);	--	--
TRINITY_DN13964_c0_g1_i2	6.830542437	12.15448981	1.506595062	0.123953789	-3.012125726	0.00914998	0.035390713	Down	0.9463284	1.429707	1.734488	0.2487087	0	0.2569716	XP_011098808.1	protein WVD2-like 7 isoform X3 [Sesamum indicum]	Q67Y69|WDL7_ARATH	Protein WVD2-like 7 OS=Arabidopsis thaliana OX=3702 GN=WDL7 PE=2 SV=1	--	--	--	--	--	--	--	--	--	--	--	S	ENOG410YSYI	NA	Cellular Component: cytoplasm (GO:0005737);|Cellular Component: microtubule (GO:0005874);	--	--
TRINITY_DN13965_c0_g1_i1	40.67238635	57.45932028	23.88545241	0.415693264	-1.266408724	0.002006922	0.009663752	Down	3.664588	3.219384	3.16149	1.352186	0.7331775	1.348735	--	--	--	--	--	--	--	--	--	--	--	--	--	--	--	--	--	--	--	--	--
TRINITY_DN13969_c0_g1_i1	21.59743684	30.28320732	12.91166636	0.426363899	-1.229842806	0.040115738	0.118924615	Down	2.69164	2.59764	1.135279	0.7844607	0.9282758	0.4680683	--	--	--	--	--	--	--	--	--	--	--	--	--	--	--	--	--	--	--	--	--
TRINITY_DN13977_c0_g1_i2	150.3816186	231.6513357	69.11190137	0.298344498	-1.744948926	1.72E-15	4.11E-14	Down	26.04158	28.96909	28.48428	5.742766	5.631249	8.809569	--	--	--	--	--	--	--	--	--	--	--	--	--	--	--	--	--	--	--	--	--
TRINITY_DN13978_c0_g1_i1	225.7242267	127.5323672	323.9160863	2.539873551	1.344756673	4.41E-14	9.45E-13	Up	8.573024	9.766959	8.117904	20.10502	18.42448	15.51612	EYU31570.1	hypothetical protein MIMGU_mgv1a026142mg [Erythranthe guttata]	Q67YM6|DIR11_ARATH	Dirigent protein 11 OS=Arabidopsis thaliana OX=3702 GN=DIR11 PE=2 SV=1	--	--	--	--	--	--	--	--	--	--	--	--	--	--	Cellular Component: apoplast (GO:0048046);	PF03018.13	Dirigent-like protein
TRINITY_DN13981_c0_g1_i3	36.99695826	64.93803563	9.055880888	0.139454186	-2.842136856	0.006757344	0.027413418	Down	3.824284	14.03242	16.46283	0.000856988	3.884469	2.78E-24	XP_019158513.1	PREDICTED: uncharacterized protein LOC109155282 [Ipomoea nil]	--	--	--	--	--	--	--	--	--	--	--	--	--	S	ENOG410Z2X5	CACTA, En Spm sub-class	--	PF02992.13	Transposase family tnp2
TRINITY_DN13997_c0_g1_i1	37.0480158	60.7096384	13.3863932	0.220498648	-2.181158284	1.69E-06	1.56E-05	Down	4.551822	5.088552	3.251216	0.7523038	0.7417683	0.8029705	--	--	--	--	--	--	--	--	--	--	--	--	--	--	--	--	--	--	--	--	--
TRINITY_DN13998_c0_g1_i4	6.680580877	13.36116175	0	0	#NAME?	9.71E-05	0.000645277	Down	2.086209	2.857027	1.606958	0	0	0	--	--	--	--	--	--	--	--	--	--	--	--	--	--	--	--	--	--	--	--	--
TRINITY_DN13999_c0_g1_i1	34.73925095	51.74001193	17.73848997	0.342838923	-1.544397184	0.00242054	0.01134961	Down	6.646262	5.694163	11.228	1.713192	3.083706	1.678233	--	--	--	--	--	--	--	--	--	--	--	--	--	--	--	--	--	--	--	--	--
[truncated: 7,445 more rows]
