# Supplementary material for: Transcriptome analysis of two Pogostemon cablin chemotypes reveals genes related to patchouli alcohol biosynthesis
Source: PeerJ. 2021 Aug 26;9:e12025. doi: 10.7717/peerj.12025 (PMC8403477; doi:10.7717/peerj.12025)
Supplement: Supplemental Information 6 [file peerj-09-12025-s006.xls]

#Gene_id	e_value	identity	Database_GeneID	KO	gene_name	Description	Pathway	Pathway_definition
TRINITY_DN15278_c0_g2_i1	4.00E-24	62/199(31.16)	vvi:100260629	K15803	GERD	(-)-germacrene D synthase	ko00909	Sesquiterpenoid and triterpenoid biosynthesis
TRINITY_DN24538_c2_g3_i1	2.90E-136	254/551(46.10)	vvi:100232954	K15803	GERD	(-)-germacrene D synthase	ko00909	Sesquiterpenoid and triterpenoid biosynthesis
TRINITY_DN19157_c0_g1_i1	8.30E-237	417/466(89.48)	sind:105165006	K09843	E1.14.13.93	(+)-abscisic acid 8'-hydroxylase	ko00906	Carotenoid biosynthesis
TRINITY_DN24954_c0_g1_i3	2.70E-213	349/437(79.86)	sind:105169543	K09843	E1.14.13.93	(+)-abscisic acid 8'-hydroxylase	ko00906	Carotenoid biosynthesis
TRINITY_DN25740_c0_g1_i2	3.00E-206	351/466(75.32)	sind:105159170	K09843	E1.14.13.93	(+)-abscisic acid 8'-hydroxylase	ko00906	Carotenoid biosynthesis
TRINITY_DN28237_c0_g1_i1	2.80E-13	40/62(64.52)	sind:105170431	K09843	E1.14.13.93	(+)-abscisic acid 8'-hydroxylase	ko00906	Carotenoid biosynthesis
TRINITY_DN28237_c0_g2_i1	1.40E-09	35/52(67.31)	sind:105170431	K09843	E1.14.13.93	(+)-abscisic acid 8'-hydroxylase	ko00906	Carotenoid biosynthesis
TRINITY_DN31432_c0_g1_i1	3.30E-21	46/53(86.79)	egu:105058241	K09843	E1.14.13.93	(+)-abscisic acid 8'-hydroxylase	ko00906	Carotenoid biosynthesis
TRINITY_DN33064_c0_g1_i1	1.70E-16	41/68(60.29)	thj:104800678	K09843	E1.14.13.93	(+)-abscisic acid 8'-hydroxylase	ko00906	Carotenoid biosynthesis
TRINITY_DN34450_c0_g1_i1	8.90E-06	26/30(86.67)	jcu:105633644	K09843	E1.14.13.93	(+)-abscisic acid 8'-hydroxylase	ko00906	Carotenoid biosynthesis
TRINITY_DN34497_c0_g1_i1	3.00E-55	103/144(71.53)	sind:105170431	K09843	E1.14.13.93	(+)-abscisic acid 8'-hydroxylase	ko00906	Carotenoid biosynthesis
TRINITY_DN19929_c0_g1_i3	5.40E-25	66/129(51.16)	sind:105174344	K15095	E1.1.1.208	(+)-neomenthol dehydrogenase	ko00902	Monoterpenoid biosynthesis
TRINITY_DN20021_c0_g1_i11	2.40E-66	125/193(64.77)	sind:105174340	K15095	E1.1.1.208	(+)-neomenthol dehydrogenase	ko00902	Monoterpenoid biosynthesis
TRINITY_DN20021_c0_g2_i1	1.30E-111	202/287(70.38)	sind:105174340	K15095	E1.1.1.208	(+)-neomenthol dehydrogenase	ko00902	Monoterpenoid biosynthesis
TRINITY_DN20813_c0_g1_i4	2.20E-121	218/302(72.19)	sind:105172169	K15095	E1.1.1.208	(+)-neomenthol dehydrogenase	ko00902	Monoterpenoid biosynthesis
TRINITY_DN25295_c0_g1_i1	1.00E-08	28/45(62.22)	sind:105174344	K15095	E1.1.1.208	(+)-neomenthol dehydrogenase	ko00902	Monoterpenoid biosynthesis
TRINITY_DN25295_c0_g2_i34	7.70E-97	191/339(56.34)	sind:105174344	K15095	E1.1.1.208	(+)-neomenthol dehydrogenase	ko00902	Monoterpenoid biosynthesis
TRINITY_DN25295_c2_g1_i1	8.90E-17	50/107(46.73)	sind:105174344	K15095	E1.1.1.208	(+)-neomenthol dehydrogenase	ko00902	Monoterpenoid biosynthesis
TRINITY_DN25432_c0_g1_i1	2.00E-18	75/181(41.44)	pop:POPTR_0002s15840g	K15095	E1.1.1.208	(+)-neomenthol dehydrogenase	ko00902	Monoterpenoid biosynthesis
TRINITY_DN25432_c0_g2_i1	3.40E-11	32/51(62.75)	rcu:8261842	K15095	E1.1.1.208	(+)-neomenthol dehydrogenase	ko00902	Monoterpenoid biosynthesis
TRINITY_DN25432_c1_g2_i1	6.00E-11	37/70(52.86)	dosa:Os04t0531750-00	K15095	E1.1.1.208	(+)-neomenthol dehydrogenase	ko00902	Monoterpenoid biosynthesis
TRINITY_DN16318_c0_g1_i2	2.30E-247	423/525(80.57)	sind:105163844	K15086	TPS14	(3S)-linalool synthase	ko00902	Monoterpenoid biosynthesis
TRINITY_DN26242_c0_g1_i5	1.30E-100	217/514(42.22)	vvi:100854809	K15086	TPS14	(3S)-linalool synthase	ko00902	Monoterpenoid biosynthesis
TRINITY_DN27602_c0_g1_i5	0.00E+00	673/742(90.70)	sind:105170711	K03526	gcpE, ispG	(E)-4-hydroxy-3-methylbut-2-enyl-diphosphate synthase	ko00900	Terpenoid backbone biosynthesis
TRINITY_DN13123_c0_g1_i1	2.60E-09	28/45(62.22)	pmum:103328816	K08248	E4.1.2.10	(R)-mandelonitrile lyase	ko00460	Cyanoamino acid metabolism
TRINITY_DN19959_c0_g3_i1	1.20E-07	29/59(49.15)	pmum:103328816	K08248	E4.1.2.10	(R)-mandelonitrile lyase	ko00460	Cyanoamino acid metabolism
TRINITY_DN14975_c0_g1_i2	3.30E-185	329/373(88.20)	sind:105175735	K11517	HAO	(S)-2-hydroxy-acid oxidase	ko00630|ko04146	Glyoxylate and dicarboxylate metabolism|Peroxisome
TRINITY_DN15439_c0_g1_i2	5.60E-139	250/307(81.43)	sind:105157823	K11517	HAO	(S)-2-hydroxy-acid oxidase	ko00630|ko04146	Glyoxylate and dicarboxylate metabolism|Peroxisome
TRINITY_DN16280_c0_g1_i3	1.20E-54	113/122(92.62)	obr:102701990	K11517	HAO	(S)-2-hydroxy-acid oxidase	ko00630|ko04146	Glyoxylate and dicarboxylate metabolism|Peroxisome
TRINITY_DN18006_c0_g1_i2	1.40E-102	198/237(83.54)	vra:106762192	K11517	HAO	(S)-2-hydroxy-acid oxidase	ko00630|ko04146	Glyoxylate and dicarboxylate metabolism|Peroxisome
TRINITY_DN29818_c1_g1_i5	1.30E-40	83/89(93.26)	sind:105176885	K11517	HAO	(S)-2-hydroxy-acid oxidase	ko00630|ko04146	Glyoxylate and dicarboxylate metabolism|Peroxisome
TRINITY_DN29818_c1_g2_i5	7.10E-80	153/156(98.08)	mdm:103435655	K11517	HAO	(S)-2-hydroxy-acid oxidase	ko00630|ko04146	Glyoxylate and dicarboxylate metabolism|Peroxisome
TRINITY_DN29818_c1_g3_i3	2.70E-59	119/131(90.84)	gra:105775889	K11517	HAO	(S)-2-hydroxy-acid oxidase	ko00630|ko04146	Glyoxylate and dicarboxylate metabolism|Peroxisome
TRINITY_DN3497_c0_g1_i1	1.60E-50	102/103(99.03)	gmx:100777153	K11517	HAO	(S)-2-hydroxy-acid oxidase	ko00630|ko04146	Glyoxylate and dicarboxylate metabolism|Peroxisome
TRINITY_DN5412_c0_g1_i1	2.00E-35	75/77(97.40)	pvu:PHAVU_005G051800g	K11517	HAO	(S)-2-hydroxy-acid oxidase	ko00630|ko04146	Glyoxylate and dicarboxylate metabolism|Peroxisome
TRINITY_DN9094_c0_g1_i1	8.50E-44	86/114(75.44)	sind:105157823	K11517	HAO	(S)-2-hydroxy-acid oxidase	ko00630|ko04146	Glyoxylate and dicarboxylate metabolism|Peroxisome
TRINITY_DN22482_c0_g1_i4	4.10E-146	242/292(82.88)	sind:105178742	K14977	ylbA, UGHY	(S)-ureidoglycine aminohydrolase	ko00230	Purine metabolism
TRINITY_DN24225_c1_g1_i1	1.60E-185	348/408(85.29)	sind:105163934	K00645	fabD	[acyl-carrier-protein] S-malonyltransferase	ko00061	Fatty acid biosynthesis
TRINITY_DN24225_c1_g2_i1	1.80E-19	49/79(62.03)	sind:105163934	K00645	fabD	[acyl-carrier-protein] S-malonyltransferase	ko00061	Fatty acid biosynthesis
TRINITY_DN24225_c1_g3_i1	7.10E-19	52/100(52.00)	sind:105163934	K00645	fabD	[acyl-carrier-protein] S-malonyltransferase	ko00061	Fatty acid biosynthesis
TRINITY_DN28905_c2_g2_i5	3.80E-139	275/481(57.17)	sind:105167965	K20115	RP	[pyruvate, phosphate dikinase]-phosphate phosphotransferase / [pyruvate, phosphate dikinase] kinase	--	--
TRINITY_DN23580_c0_g1_i2	7.70E-235	399/494(80.77)	sind:105159997	K00592	E2.1.1.127	[ribulose-bisphosphate carboxylase]/[fructose-bisphosphate aldolase]-lysine N-methyltransferase	--	--
TRINITY_DN23580_c0_g2_i2	8.10E-24	63/107(58.88)	sind:105159997	K00592	E2.1.1.127	[ribulose-bisphosphate carboxylase]/[fructose-bisphosphate aldolase]-lysine N-methyltransferase	--	--
TRINITY_DN18776_c0_g1_i1	6.90E-228	389/512(75.98)	sind:105162237	K03715	E2.4.1.46	1,2-diacylglycerol 3-beta-galactosyltransferase	ko00561	Glycerolipid metabolism
TRINITY_DN19281_c0_g1_i2	3.10E-240	416/520(80.00)	sind:105164881	K03715	E2.4.1.46	1,2-diacylglycerol 3-beta-galactosyltransferase	ko00561	Glycerolipid metabolism
TRINITY_DN23430_c0_g1_i1	4.00E-226	381/457(83.37)	sind:105162237	K03715	E2.4.1.46	1,2-diacylglycerol 3-beta-galactosyltransferase	ko00561	Glycerolipid metabolism
TRINITY_DN23430_c0_g2_i1	3.70E-26	60/83(72.29)	sind:105166432	K03715	E2.4.1.46	1,2-diacylglycerol 3-beta-galactosyltransferase	ko00561	Glycerolipid metabolism
TRINITY_DN23864_c0_g1_i2	9.10E-274	462/518(89.19)	sind:105164881	K03715	E2.4.1.46	1,2-diacylglycerol 3-beta-galactosyltransferase	ko00561	Glycerolipid metabolism
TRINITY_DN18915_c0_g1_i4	6.10E-78	132/152(86.84)	sind:105158402	K08967	mtnD, mtnZ, ADI1	1,2-dihydroxy-3-keto-5-methylthiopentene dioxygenase	ko00270	Cysteine and methionine metabolism
TRINITY_DN19559_c0_g1_i3	1.10E-38	75/81(92.59)	sind:105171300	K08967	mtnD, mtnZ, ADI1	1,2-dihydroxy-3-keto-5-methylthiopentene dioxygenase	ko00270	Cysteine and methionine metabolism
TRINITY_DN21814_c0_g1_i1	1.50E-286	476/558(85.30)	sind:105178693	K00700	glgB	1,4-alpha-glucan branching enzyme	ko00500	Starch and sucrose metabolism
TRINITY_DN26982_c0_g3_i4	5.60E-53	101/116(87.07)	sind:105174106	K00700	glgB	1,4-alpha-glucan branching enzyme	ko00500	Starch and sucrose metabolism
TRINITY_DN28297_c0_g1_i7	0.00E+00	664/796(83.42)	sind:105174106	K00700	glgB	1,4-alpha-glucan branching enzyme	ko00500	Starch and sucrose metabolism
TRINITY_DN28297_c0_g2_i1	1.40E-14	37/40(92.50)	thj:104826928	K00700	glgB	1,4-alpha-glucan branching enzyme	ko00500	Starch and sucrose metabolism
TRINITY_DN29000_c0_g1_i2	0.00E+00	625/703(88.90)	sind:105176675	K00700	glgB	1,4-alpha-glucan branching enzyme	ko00500	Starch and sucrose metabolism
TRINITY_DN24178_c0_g1_i1	0.00E+00	1022/1171(87.28)	sind:105163083	K00770	E2.4.2.24	1,4-beta-D-xylan synthase	ko00520|ko00500	Amino sugar and nucleotide sugar metabolism|Starch and sucrose metabolism
TRINITY_DN27923_c0_g2_i12	3.60E-91	209/469(44.56)	sind:105169246	K02548	menA	1,4-dihydroxy-2-naphthoate octaprenyltransferase	ko00130	Ubiquinone and other terpenoid-quinone biosynthesis
TRINITY_DN29708_c0_g1_i1	0.00E+00	951/988(96.26)	sind:105170276	K12852	EFTUD2	116 kDa U5 small nuclear ribonucleoprotein component	ko03040	Spliceosome
TRINITY_DN29708_c0_g2_i1	1.70E-10	34/34(100.00)	sind:105170276	K12852	EFTUD2	116 kDa U5 small nuclear ribonucleoprotein component	ko03040	Spliceosome
TRINITY_DN13720_c0_g1_i1	2.10E-138	249/377(66.05)	sind:105161302	K05894	OPR	12-oxophytodienoic acid reductase	ko00592	alpha-Linolenic acid metabolism
TRINITY_DN19566_c0_g1_i3	2.20E-110	185/252(73.41)	sind:105161302	K05894	OPR	12-oxophytodienoic acid reductase	ko00592	alpha-Linolenic acid metabolism
TRINITY_DN19566_c0_g2_i1	5.90E-16	41/48(85.42)	gmx:100790284	K05894	OPR	12-oxophytodienoic acid reductase	ko00592	alpha-Linolenic acid metabolism
TRINITY_DN24806_c0_g1_i8	1.30E-157	264/323(81.73)	sind:105173673	K05894	OPR	12-oxophytodienoic acid reductase	ko00592	alpha-Linolenic acid metabolism
TRINITY_DN25651_c0_g3_i8	2.90E-99	167/198(84.34)	sind:105179306	K05894	OPR	12-oxophytodienoic acid reductase	ko00592	alpha-Linolenic acid metabolism
TRINITY_DN25651_c0_g4_i1	9.70E-28	80/200(40.00)	sind:105179306	K05894	OPR	12-oxophytodienoic acid reductase	ko00592	alpha-Linolenic acid metabolism
TRINITY_DN27443_c0_g1_i2	1.10E-303	515/580(88.79)	sind:105157894	K02293	PDS, crtP	15-cis-phytoene desaturase	ko00906	Carotenoid biosynthesis
TRINITY_DN30607_c1_g1_i5	1.90E-146	264/367(71.93)	sind:105175975	K02291	crtB	15-cis-phytoene synthase	ko00906	Carotenoid biosynthesis
TRINITY_DN18821_c0_g1_i3	2.30E-127	234/289(80.97)	sind:105166281	K07056	rsmI	16S rRNA (cytidine1402-2'-O)-methyltransferase	--	--
TRINITY_DN18821_c0_g2_i1	1.10E-08	31/45(68.89)	jcu:105633854	K07056	rsmI	16S rRNA (cytidine1402-2'-O)-methyltransferase	--	--
TRINITY_DN18936_c0_g1_i1	1.10E-242	436/572(76.22)	sind:105174972	K03500	rsmB, sun	16S rRNA (cytosine967-C5)-methyltransferase	--	--
TRINITY_DN12332_c0_g1_i1	1.50E-49	94/110(85.45)	sind:105157169	K03501	gidB, rsmG	16S rRNA (guanine527-N7)-methyltransferase	--	--
TRINITY_DN12332_c0_g2_i1	4.90E-60	125/190(65.79)	sind:105157169	K03501	gidB, rsmG	16S rRNA (guanine527-N7)-methyltransferase	--	--
TRINITY_DN15562_c0_g1_i1	7.10E-116	220/282(78.01)	sind:105169358	K09761	rsmE	16S rRNA (uracil1498-N3)-methyltransferase	--	--
TRINITY_DN12222_c0_g1_i1	1.90E-124	226/294(76.87)	sind:105168350	K10251	HSD17B12, KAR, IFA38	17beta-estradiol 17-dehydrogenase / very-long-chain 3-oxoacyl-CoA reductase	ko01040|ko00062	Biosynthesis of unsaturated fatty acids|Fatty acid elongation
TRINITY_DN15922_c0_g2_i1	6.80E-86	162/304(53.29)	pmum:103321887	K10251	HSD17B12, KAR, IFA38	17beta-estradiol 17-dehydrogenase / very-long-chain 3-oxoacyl-CoA reductase	ko01040|ko00062	Biosynthesis of unsaturated fatty acids|Fatty acid elongation
TRINITY_DN15922_c0_g3_i1	1.30E-31	67/124(54.03)	vra:106755396	K10251	HSD17B12, KAR, IFA38	17beta-estradiol 17-dehydrogenase / very-long-chain 3-oxoacyl-CoA reductase	ko01040|ko00062	Biosynthesis of unsaturated fatty acids|Fatty acid elongation
TRINITY_DN15922_c0_g4_i1	3.40E-96	176/308(57.14)	pmum:103321887	K10251	HSD17B12, KAR, IFA38	17beta-estradiol 17-dehydrogenase / very-long-chain 3-oxoacyl-CoA reductase	ko01040|ko00062	Biosynthesis of unsaturated fatty acids|Fatty acid elongation
TRINITY_DN20681_c0_g1_i1	2.40E-123	220/241(91.29)	sind:105177370	K10251	HSD17B12, KAR, IFA38	17beta-estradiol 17-dehydrogenase / very-long-chain 3-oxoacyl-CoA reductase	ko01040|ko00062	Biosynthesis of unsaturated fatty acids|Fatty acid elongation
TRINITY_DN18685_c1_g1_i1	7.70E-09	32/44(72.73)	sind:105165746	K14191	DIM1	18S rRNA (adenine1779-N6/adenine1780-N6)-dimethyltransferase	--	--
TRINITY_DN18782_c1_g1_i2	6.00E-34	87/139(62.59)	sind:105165746	K14191	DIM1	18S rRNA (adenine1779-N6/adenine1780-N6)-dimethyltransferase	--	--
TRINITY_DN24280_c0_g2_i3	2.20E-170	295/338(87.28)	sind:105166580	K14191	DIM1	18S rRNA (adenine1779-N6/adenine1780-N6)-dimethyltransferase	--	--
TRINITY_DN26441_c0_g1_i7	8.20E-80	145/167(86.83)	gra:105790177	K19306	BUD23	18S rRNA (guanine1575-N7)-methyltransferase	--	--
TRINITY_DN26441_c0_g2_i2	3.40E-09	28/33(84.85)	gra:105790177	K19306	BUD23	18S rRNA (guanine1575-N7)-methyltransferase	--	--
TRINITY_DN27789_c0_g1_i2	1.10E-134	247/347(71.18)	sind:105166581	K00655	plsC	1-acyl-sn-glycerol-3-phosphate acyltransferase	ko00564|ko00561	Glycerophospholipid metabolism|Glycerolipid metabolism
TRINITY_DN14126_c0_g1_i1	8.10E-231	395/485(81.44)	sind:105164055	K01762	ACS	1-aminocyclopropane-1-carboxylate synthase	ko00270	Cysteine and methionine metabolism
TRINITY_DN24829_c0_g1_i5	1.80E-226	382/483(79.09)	sind:105164055	K01762	ACS	1-aminocyclopropane-1-carboxylate synthase	ko00270	Cysteine and methionine metabolism
TRINITY_DN7256_c0_g1_i1	6.30E-48	99/125(79.20)	sind:105164055	K01762	ACS	1-aminocyclopropane-1-carboxylate synthase	ko00270	Cysteine and methionine metabolism
TRINITY_DN26468_c0_g1_i1	3.70E-249	425/474(89.66)	sind:105157212	K00099	dxr	1-deoxy-D-xylulose-5-phosphate reductoisomerase	ko00900	Terpenoid backbone biosynthesis
TRINITY_DN14252_c0_g1_i1	1.10E-50	96/118(81.36)	jcu:105628480	K01662	dxs	1-deoxy-D-xylulose-5-phosphate synthase	ko00730|ko00900	Thiamine metabolism|Terpenoid backbone biosynthesis
TRINITY_DN14955_c0_g1_i1	1.10E-42	93/135(68.89)	sind:105155662	K01662	dxs	1-deoxy-D-xylulose-5-phosphate synthase	ko00730|ko00900	Thiamine metabolism|Terpenoid backbone biosynthesis
TRINITY_DN20928_c0_g1_i3	4.20E-160	286/383(74.67)	sind:105165070	K01662	dxs	1-deoxy-D-xylulose-5-phosphate synthase	ko00730|ko00900	Thiamine metabolism|Terpenoid backbone biosynthesis
TRINITY_DN27050_c0_g1_i2	1.40E-139	266/384(69.27)	sind:105155662	K01662	dxs	1-deoxy-D-xylulose-5-phosphate synthase	ko00730|ko00900	Thiamine metabolism|Terpenoid backbone biosynthesis
TRINITY_DN27050_c0_g2_i1	1.00E-46	98/158(62.03)	sind:105155662	K01662	dxs	1-deoxy-D-xylulose-5-phosphate synthase	ko00730|ko00900	Thiamine metabolism|Terpenoid backbone biosynthesis
TRINITY_DN28542_c0_g1_i5	0.00E+00	666/718(92.76)	sind:105171450	K01662	dxs	1-deoxy-D-xylulose-5-phosphate synthase	ko00730|ko00900	Thiamine metabolism|Terpenoid backbone biosynthesis
TRINITY_DN29365_c0_g2_i1	3.30E-93	178/226(78.76)	sind:105178233	K01662	dxs	1-deoxy-D-xylulose-5-phosphate synthase	ko00730|ko00900	Thiamine metabolism|Terpenoid backbone biosynthesis
TRINITY_DN30344_c0_g2_i7	0.00E+00	578/712(81.18)	sind:105155662	K01662	dxs	1-deoxy-D-xylulose-5-phosphate synthase	ko00730|ko00900	Thiamine metabolism|Terpenoid backbone biosynthesis
TRINITY_DN18647_c1_g1_i2	6.90E-09	40/88(45.45)	sind:105164011	K19517	MIK	1D-myo-inositol 3-kinase	ko00562	Inositol phosphate metabolism
TRINITY_DN22536_c0_g1_i1	9.10E-147	274/368(74.46)	sind:105164011	K19517	MIK	1D-myo-inositol 3-kinase	ko00562	Inositol phosphate metabolism
TRINITY_DN11532_c0_g1_i1	3.40E-09	44/105(41.90)	sind:105160125	K00921	PIKFYVE, FAB1	1-phosphatidylinositol-3-phosphate 5-kinase	ko00562|ko04070|ko04145	Inositol phosphate metabolism|Phosphatidylinositol signaling system|Phagosome
TRINITY_DN22987_c0_g1_i1	0.00E+00	586/945(62.01)	sind:105156256	K00921	PIKFYVE, FAB1	1-phosphatidylinositol-3-phosphate 5-kinase	ko00562|ko04070|ko04145	Inositol phosphate metabolism|Phosphatidylinositol signaling system|Phagosome
TRINITY_DN22987_c0_g2_i1	3.40E-65	122/155(78.71)	sind:105156256	K00921	PIKFYVE, FAB1	1-phosphatidylinositol-3-phosphate 5-kinase	ko00562|ko04070|ko04145	Inositol phosphate metabolism|Phosphatidylinositol signaling system|Phagosome
TRINITY_DN29925_c0_g1_i7	0.00E+00	1220/1685(72.40)	sind:105162882	K00921	PIKFYVE, FAB1	1-phosphatidylinositol-3-phosphate 5-kinase	ko00562|ko04070|ko04145	Inositol phosphate metabolism|Phosphatidylinositol signaling system|Phagosome
TRINITY_DN30107_c0_g1_i1	0.00E+00	1399/1830(76.45)	sind:105173728	K00921	PIKFYVE, FAB1	1-phosphatidylinositol-3-phosphate 5-kinase	ko00562|ko04070|ko04145	Inositol phosphate metabolism|Phosphatidylinositol signaling system|Phagosome
TRINITY_DN30107_c0_g2_i1	5.50E-06	22/35(62.86)	cam:101515385	K00921	PIKFYVE, FAB1	1-phosphatidylinositol-3-phosphate 5-kinase	ko00562|ko04070|ko04145	Inositol phosphate metabolism|Phosphatidylinositol signaling system|Phagosome
TRINITY_DN30109_c0_g1_i16	5.20E-09	31/40(77.50)	pop:POPTR_0003s06990g	K00921	PIKFYVE, FAB1	1-phosphatidylinositol-3-phosphate 5-kinase	ko00562|ko04070|ko04145	Inositol phosphate metabolism|Phosphatidylinositol signaling system|Phagosome
TRINITY_DN30384_c0_g1_i4	0.00E+00	804/1238(64.94)	sind:105159518	K00921	PIKFYVE, FAB1	1-phosphatidylinositol-3-phosphate 5-kinase	ko00562|ko04070|ko04145	Inositol phosphate metabolism|Phosphatidylinositol signaling system|Phagosome
TRINITY_DN30576_c0_g1_i3	2.00E-85	178/296(60.14)	sind:105159518	K00921	PIKFYVE, FAB1	1-phosphatidylinositol-3-phosphate 5-kinase	ko00562|ko04070|ko04145	Inositol phosphate metabolism|Phosphatidylinositol signaling system|Phagosome
TRINITY_DN30576_c0_g2_i3	0.00E+00	1242/1698(73.14)	sind:105176346	K00921	PIKFYVE, FAB1	1-phosphatidylinositol-3-phosphate 5-kinase	ko00562|ko04070|ko04145	Inositol phosphate metabolism|Phosphatidylinositol signaling system|Phagosome
TRINITY_DN30842_c1_g1_i1	0.00E+00	924/1217(75.92)	sind:105157878	K00921	PIKFYVE, FAB1	1-phosphatidylinositol-3-phosphate 5-kinase	ko00562|ko04070|ko04145	Inositol phosphate metabolism|Phosphatidylinositol signaling system|Phagosome
TRINITY_DN30842_c1_g2_i1	2.10E-107	201/319(63.01)	sind:105157878	K00921	PIKFYVE, FAB1	1-phosphatidylinositol-3-phosphate 5-kinase	ko00562|ko04070|ko04145	Inositol phosphate metabolism|Phosphatidylinositol signaling system|Phagosome
TRINITY_DN30918_c1_g1_i1	0.00E+00	614/825(74.42)	sind:105160125	K00921	PIKFYVE, FAB1	1-phosphatidylinositol-3-phosphate 5-kinase	ko00562|ko04070|ko04145	Inositol phosphate metabolism|Phosphatidylinositol signaling system|Phagosome
TRINITY_DN22097_c0_g1_i2	3.50E-216	591/772(76.55)	sind:105172174	K00889	PIP5K	1-phosphatidylinositol-4-phosphate 5-kinase	ko00562|ko04144|ko04070	Inositol phosphate metabolism|Endocytosis|Phosphatidylinositol signaling system
TRINITY_DN24037_c0_g1_i2	8.10E-17	44/58(75.86)	pop:POPTR_0005s16140g	K00889	PIP5K	1-phosphatidylinositol-4-phosphate 5-kinase	ko00562|ko04144|ko04070	Inositol phosphate metabolism|Endocytosis|Phosphatidylinositol signaling system
TRINITY_DN25943_c0_g1_i1	4.00E-10	39/86(45.35)	sind:105172174	K00889	PIP5K	1-phosphatidylinositol-4-phosphate 5-kinase	ko00562|ko04144|ko04070	Inositol phosphate metabolism|Endocytosis|Phosphatidylinositol signaling system
TRINITY_DN27636_c0_g1_i2	1.50E-269	464/581(79.86)	sind:105169146	K00889	PIP5K	1-phosphatidylinositol-4-phosphate 5-kinase	ko00562|ko04144|ko04070	Inositol phosphate metabolism|Endocytosis|Phosphatidylinositol signaling system
TRINITY_DN28314_c0_g1_i1	1.90E-292	681/793(85.88)	sind:105159494	K00889	PIP5K	1-phosphatidylinositol-4-phosphate 5-kinase	ko00562|ko04144|ko04070	Inositol phosphate metabolism|Endocytosis|Phosphatidylinositol signaling system
TRINITY_DN28805_c0_g1_i2	6.90E-303	684/796(85.93)	sind:105159494	K00889	PIP5K	1-phosphatidylinositol-4-phosphate 5-kinase	ko00562|ko04144|ko04070	Inositol phosphate metabolism|Endocytosis|Phosphatidylinositol signaling system
TRINITY_DN29514_c0_g1_i3	0.00E+00	739/835(88.50)	sind:105174246	K00889	PIP5K	1-phosphatidylinositol-4-phosphate 5-kinase	ko00562|ko04144|ko04070	Inositol phosphate metabolism|Endocytosis|Phosphatidylinositol signaling system
TRINITY_DN29514_c0_g2_i1	4.10E-08	30/34(88.24)	cmo:103486523	K00889	PIP5K	1-phosphatidylinositol-4-phosphate 5-kinase	ko00562|ko04144|ko04070	Inositol phosphate metabolism|Endocytosis|Phosphatidylinositol signaling system
TRINITY_DN25420_c0_g1_i1	3.40E-282	465/555(83.78)	sind:105157020	K00294	E1.2.1.88	1-pyrroline-5-carboxylate dehydrogenase	ko00250|ko00330	Alanine, aspartate and glutamate metabolism|Arginine and proline metabolism
TRINITY_DN27438_c0_g1_i2	2.80E-230	393/453(86.75)	sind:105165124	K07561	DPH1, dph2	2-(3-amino-3-carboxypropyl)histidine synthase	--	--
TRINITY_DN19771_c0_g1_i3	2.60E-163	291/346(84.10)	sind:105158938	K01834	PGAM, gpmA	2,3-bisphosphoglycerate-dependent phosphoglycerate mutase	ko00260|ko00010	Glycine, serine and threonine metabolism|Glycolysis / Gluconeogenesis
TRINITY_DN27700_c1_g1_i8	4.40E-25	60/91(65.93)	sind:105171182	K01834	PGAM, gpmA	2,3-bisphosphoglycerate-dependent phosphoglycerate mutase	ko00260|ko00010	Glycine, serine and threonine metabolism|Glycolysis / Gluconeogenesis
TRINITY_DN27700_c1_g2_i1	6.60E-136	253/340(74.41)	sind:105171182	K01834	PGAM, gpmA	2,3-bisphosphoglycerate-dependent phosphoglycerate mutase	ko00260|ko00010	Glycine, serine and threonine metabolism|Glycolysis / Gluconeogenesis
TRINITY_DN31076_c0_g1_i1	1.10E-28	64/107(59.81)	zro:ZYRO0C10824g	K01834	PGAM, gpmA	2,3-bisphosphoglycerate-dependent phosphoglycerate mutase	ko00260|ko00010	Glycine, serine and threonine metabolism|Glycolysis / Gluconeogenesis
TRINITY_DN21223_c0_g1_i2	0.00E+00	523/558(93.73)	sind:105167422	K15633	gpmI	2,3-bisphosphoglycerate-independent phosphoglycerate mutase	ko00260|ko00010	Glycine, serine and threonine metabolism|Glycolysis / Gluconeogenesis
TRINITY_DN27978_c0_g1_i1	8.10E-282	466/507(91.91)	sind:105178665	K15633	gpmI	2,3-bisphosphoglycerate-independent phosphoglycerate mutase	ko00260|ko00010	Glycine, serine and threonine metabolism|Glycolysis / Gluconeogenesis
TRINITY_DN16711_c0_g1_i1	5.10E-133	237/246(96.34)	sind:105177080	K02730	PSMA6	20S proteasome subunit alpha 1	ko03050	Proteasome
TRINITY_DN19494_c0_g1_i4	4.70E-126	232/235(98.72)	sind:105168109	K02726	PSMA2	20S proteasome subunit alpha 2	ko03050	Proteasome
TRINITY_DN20897_c0_g1_i5	7.00E-125	230/248(92.74)	sind:105159539	K02728	PSMA4	20S proteasome subunit alpha 3	ko03050	Proteasome
TRINITY_DN20106_c0_g1_i1	4.60E-132	246/250(98.40)	sind:105173042	K02731	PSMA7	20S proteasome subunit alpha 4	ko03050	Proteasome
TRINITY_DN19764_c0_g1_i6	1.10E-92	171/182(93.96)	sly:101247093	K02729	PSMA5	20S proteasome subunit alpha 5	ko03050	Proteasome
TRINITY_DN26193_c0_g1_i1	4.30E-127	226/239(94.56)	sind:105166122	K02725	PSMA1	20S proteasome subunit alpha 6	ko03050	Proteasome
TRINITY_DN19745_c0_g1_i1	2.50E-135	241/249(96.79)	sind:105155781	K02727	PSMA3	20S proteasome subunit alpha 7	ko03050	Proteasome
TRINITY_DN21928_c0_g1_i2	3.00E-133	235/242(97.11)	sind:105155781	K02727	PSMA3	20S proteasome subunit alpha 7	ko03050	Proteasome
TRINITY_DN15521_c0_g1_i2	1.40E-124	219/236(92.80)	sind:105173855	K02738	PSMB6	20S proteasome subunit beta 1	ko03050	Proteasome
TRINITY_DN21849_c0_g2_i5	1.20E-144	248/273(90.84)	sind:105168335	K02739	PSMB7	20S proteasome subunit beta 2	ko03050	Proteasome
TRINITY_DN22773_c0_g1_i5	3.40E-36	74/76(97.37)	sind:105155218	K02735	PSMB3	20S proteasome subunit beta 3	ko03050	Proteasome
TRINITY_DN22750_c0_g1_i6	1.30E-106	191/204(93.63)	sind:105171321	K02734	PSMB2	20S proteasome subunit beta 4	ko03050	Proteasome
TRINITY_DN5894_c0_g1_i1	4.90E-12	34/43(79.07)	sind:105177000	K02734	PSMB2	20S proteasome subunit beta 4	ko03050	Proteasome
TRINITY_DN16435_c0_g1_i2	9.30E-143	248/273(90.84)	sind:105156695	K02737	PSMB5	20S proteasome subunit beta 5	ko03050	Proteasome
TRINITY_DN657_c0_g1_i1	1.10E-09	30/41(73.17)	pvu:PHAVU_009G167300g	K02737	PSMB5	20S proteasome subunit beta 5	ko03050	Proteasome
TRINITY_DN22806_c0_g2_i1	1.50E-117	206/223(92.38)	sind:105171379	K02732	PSMB1	20S proteasome subunit beta 6	ko03050	Proteasome
TRINITY_DN28462_c0_g1_i9	6.80E-123	222/307(72.31)	sind:105165285	K02736	PSMB4	20S proteasome subunit beta 7	ko03050	Proteasome
TRINITY_DN28155_c0_g1_i2	7.20E-189	361/513(70.37)	sind:105162042	K15507	MRM1, PET56	21S rRNA (GM2251-2'-O)-methyltransferase	--	--
TRINITY_DN18976_c1_g1_i6	5.20E-171	291/367(79.29)	sind:105169769	K06970	rlmF	23S rRNA (adenine1618-N6)-methyltransferase	--	--
TRINITY_DN18185_c0_g1_i1	8.40E-195	329/380(86.58)	sind:105168251	K06941	rlmN	23S rRNA (adenine2503-C2)-methyltransferase	--	--
TRINITY_DN20458_c0_g1_i4	1.00E-193	346/425(81.41)	sind:105161275	K06941	rlmN	23S rRNA (adenine2503-C2)-methyltransferase	--	--
TRINITY_DN18215_c0_g1_i1	1.50E-142	269/331(81.27)	sind:105163787	K06442	tlyA	23S rRNA (cytidine1920-2'-O)/16S rRNA (cytidine1409-2'-O)-methyltransferase	--	--
TRINITY_DN20446_c1_g1_i12	6.40E-62	144/320(45.00)	sind:105164945	K00783	rlmH	23S rRNA (pseudouridine1915-N3)-methyltransferase	--	--
TRINITY_DN23709_c0_g1_i1	1.20E-194	319/354(90.11)	sind:105169815	K08242	E2.1.1.143	24-methylenesterol C-methyltransferase	ko00100	Steroid biosynthesis
TRINITY_DN26337_c0_g3_i5	9.60E-12	36/56(64.29)	cam:101496973	K08242	E2.1.1.143	24-methylenesterol C-methyltransferase	ko00100	Steroid biosynthesis
TRINITY_DN26184_c0_g1_i12	3.00E-128	241/291(82.82)	sind:105164639	K15264	NSUN5, WBSCR20	25S rRNA (cytosine2278-C5)-methyltransferase	--	--
TRINITY_DN27627_c1_g1_i5	1.60E-197	442/608(72.70)	sind:105176583	K14835	NOP2	25S rRNA (cytosine2870-C5)-methyltransferase	--	--
TRINITY_DN18095_c0_g1_i2	8.30E-104	200/335(59.70)	sind:105175009	K19307	BMT5	25S rRNA (uracil2634-N3)-methyltransferase	--	--
TRINITY_DN23779_c3_g1_i1	5.30E-68	154/342(45.03)	sind:105175009	K19307	BMT5	25S rRNA (uracil2634-N3)-methyltransferase	--	--
TRINITY_DN23779_c3_g2_i9	1.10E-11	44/97(45.36)	sind:105175164	K19307	BMT5	25S rRNA (uracil2634-N3)-methyltransferase	--	--
TRINITY_DN14486_c0_g1_i2	2.70E-11	71/74(95.95)	sind:105168714	K10881	SHFM1, DSS1	26 proteasome complex subunit DSS1	ko03440|ko03050	Homologous recombination|Proteasome
TRINITY_DN14486_c0_g2_i1	2.70E-11	71/74(95.95)	sind:105168714	K10881	SHFM1, DSS1	26 proteasome complex subunit DSS1	ko03440|ko03050	Homologous recombination|Proteasome
TRINITY_DN14942_c0_g1_i2	3.30E-06	61/78(78.21)	sind:105157193	K10881	SHFM1, DSS1	26 proteasome complex subunit DSS1	ko03440|ko03050	Homologous recombination|Proteasome
TRINITY_DN25105_c0_g1_i2	2.30E-25	63/100(63.00)	gra:105771363	K06694	PSMD10	26S proteasome non-ATPase regulatory subunit 10	--	--
TRINITY_DN26920_c0_g1_i5	1.30E-225	411/547(75.14)	sind:105176972	K06692	PSMD5	26S proteasome non-ATPase regulatory subunit 5	--	--
TRINITY_DN12202_c0_g1_i1	2.10E-93	178/223(79.82)	sind:105166348	K06693	PSMD9	26S proteasome non-ATPase regulatory subunit 9	--	--
TRINITY_DN26380_c0_g1_i6	0.00E+00	806/895(90.06)	sind:105178472	K03028	PSMD2, RPN1	26S proteasome regulatory subunit N1	ko03050	Proteasome
TRINITY_DN22708_c0_g1_i3	2.80E-149	357/389(91.77)	sind:105178155	K03029	PSMD4, RPN10	26S proteasome regulatory subunit N10	ko03050	Proteasome
TRINITY_DN19855_c0_g1_i1	4.80E-175	308/312(98.72)	sind:105159112	K03030	PSMD14, RPN11, POH1	26S proteasome regulatory subunit N11	ko03050	Proteasome
TRINITY_DN19855_c0_g2_i1	2.40E-175	308/315(97.78)	sind:105166235	K03030	PSMD14, RPN11, POH1	26S proteasome regulatory subunit N11	ko03050	Proteasome
TRINITY_DN19855_c0_g3_i1	7.20E-11	33/34(97.06)	egu:105032978	K03030	PSMD14, RPN11, POH1	26S proteasome regulatory subunit N11	ko03050	Proteasome
TRINITY_DN18596_c0_g1_i2	1.80E-133	238/267(89.14)	sind:105159257	K03031	PSMD8, RPN12	26S proteasome regulatory subunit N12	ko03050	Proteasome
TRINITY_DN27573_c0_g1_i1	0.00E+00	901/1002(89.92)	sind:105158660	K03032	PSMD1, RPN2	26S proteasome regulatory subunit N2	ko03050	Proteasome
TRINITY_DN23196_c0_g1_i2	2.30E-240	424/458(92.58)	sind:105169802	K03033	PSMD3, RPN3	26S proteasome regulatory subunit N3	ko03050	Proteasome
TRINITY_DN33026_c0_g1_i1	1.40E-37	80/88(90.91)	sind:105173023	K03033	PSMD3, RPN3	26S proteasome regulatory subunit N3	ko03050	Proteasome
TRINITY_DN18346_c0_g1_i2	4.20E-228	405/443(91.42)	sind:105171124	K03035	PSMD12, RPN5	26S proteasome regulatory subunit N5	ko03050	Proteasome
TRINITY_DN21864_c0_g1_i1	1.50E-230	409/443(92.33)	sind:105171124	K03035	PSMD12, RPN5	26S proteasome regulatory subunit N5	ko03050	Proteasome
TRINITY_DN21957_c0_g1_i2	5.20E-220	404/423(95.51)	sind:105165772	K03036	PSMD11, RPN6	26S proteasome regulatory subunit N6	ko03050	Proteasome
TRINITY_DN27493_c0_g1_i17	1.00E-187	364/386(94.30)	sind:105166358	K03037	PSMD6, RPN7	26S proteasome regulatory subunit N7	ko03050	Proteasome
TRINITY_DN18377_c0_g1_i2	2.10E-95	174/180(96.67)	sind:105160908	K03038	PSMD7, RPN8	26S proteasome regulatory subunit N8	ko03050	Proteasome
TRINITY_DN19194_c0_g1_i1	6.30E-167	299/309(96.76)	sind:105160908	K03038	PSMD7, RPN8	26S proteasome regulatory subunit N8	ko03050	Proteasome
TRINITY_DN22613_c0_g2_i1	6.50E-194	346/386(89.64)	vvi:100252379	K03039	PSMD13, RPN9	26S proteasome regulatory subunit N9	ko03050	Proteasome
TRINITY_DN14496_c0_g1_i1	2.60E-245	422/426(99.06)	egr:104419539	K03061	PSMC2, RPT1	26S proteasome regulatory subunit T1	ko03050	Proteasome
TRINITY_DN29254_c0_g1_i5	1.20E-204	369/371(99.46)	sind:105163492	K03062	PSMC1, RPT2	26S proteasome regulatory subunit T2	ko03050	Proteasome
TRINITY_DN29254_c0_g2_i2	1.80E-49	103/103(100.00)	egr:104456560	K03062	PSMC1, RPT2	26S proteasome regulatory subunit T2	ko03050	Proteasome
TRINITY_DN9116_c0_g1_i2	2.50E-25	61/68(89.71)	sot:102577756	K03062	PSMC1, RPT2	26S proteasome regulatory subunit T2	ko03050	Proteasome
TRINITY_DN18734_c0_g1_i5	7.60E-172	318/353(90.08)	sind:105163847	K03063	PSMC4, RPT3	26S proteasome regulatory subunit T3	ko03050	Proteasome
TRINITY_DN23842_c0_g1_i1	3.20E-60	116/117(99.15)	bna:106387585	K03063	PSMC4, RPT3	26S proteasome regulatory subunit T3	ko03050	Proteasome
TRINITY_DN23842_c1_g3_i4	2.90E-15	42/50(84.00)	ppp:PHYPADRAFT_121533	K03063	PSMC4, RPT3	26S proteasome regulatory subunit T3	ko03050	Proteasome
TRINITY_DN26833_c0_g2_i2	8.90E-215	387/422(91.71)	mdm:103447255	K03063	PSMC4, RPT3	26S proteasome regulatory subunit T3	ko03050	Proteasome
TRINITY_DN29761_c1_g3_i2	3.60E-35	75/90(83.33)	bvg:104899087	K03063	PSMC4, RPT3	26S proteasome regulatory subunit T3	ko03050	Proteasome
TRINITY_DN19253_c0_g1_i5	1.30E-203	361/364(99.18)	sind:105169673	K03064	PSMC6, RPT4	26S proteasome regulatory subunit T4	ko03050	Proteasome
TRINITY_DN17976_c0_g1_i1	2.90E-214	414/422(98.10)	sind:105169045	K03065	PSMC3, RPT5	26S proteasome regulatory subunit T5	ko03050	Proteasome
TRINITY_DN19456_c0_g1_i1	1.30E-211	387/417(92.81)	sind:105164208	K03066	PSMC5, RPT6	26S proteasome regulatory subunit T6	ko03050	Proteasome
TRINITY_DN17504_c0_g1_i2	4.40E-90	172/225(76.44)	sind:105156398	K06695	PSMC3IP	26S proteasome regulatory subunit, ATPase 3, interacting protein	--	--
TRINITY_DN20797_c0_g5_i1	4.90E-08	32/62(51.61)	sind:105176799	K14457	MOGAT2, MGAT2	2-acylglycerol O-acyltransferase 2	ko00561	Glycerolipid metabolism
TRINITY_DN24486_c1_g1_i4	1.20E-82	137/176(77.84)	sot:102582278	K14457	MOGAT2, MGAT2	2-acylglycerol O-acyltransferase 2	ko00561	Glycerolipid metabolism
TRINITY_DN24486_c1_g2_i1	2.00E-21	46/54(85.19)	sind:105176799	K14457	MOGAT2, MGAT2	2-acylglycerol O-acyltransferase 2	ko00561	Glycerolipid metabolism
TRINITY_DN18658_c0_g2_i1	7.40E-217	365/449(81.29)	sind:105160116	K13941	folKP	2-amino-4-hydroxy-6-hydroxymethyldihydropteridine diphosphokinase / dihydropteroate synthase	ko00790	Folate biosynthesis
TRINITY_DN16479_c0_g1_i1	4.30E-103	194/233(83.26)	sind:105164054	K01770	ispF	2-C-methyl-D-erythritol 2,4-cyclodiphosphate synthase	ko00900	Terpenoid backbone biosynthesis
TRINITY_DN20001_c0_g1_i4	1.40E-101	187/236(79.24)	sind:105158281	K01770	ispF	2-C-methyl-D-erythritol 2,4-cyclodiphosphate synthase	ko00900	Terpenoid backbone biosynthesis
TRINITY_DN24009_c0_g1_i6	6.50E-123	243/340(71.47)	sind:105169040	K00991	ispD	2-C-methyl-D-erythritol 4-phosphate cytidylyltransferase	ko00900	Terpenoid backbone biosynthesis
TRINITY_DN28092_c0_g2_i5	7.80E-301	508/574(88.50)	sind:105176140	K12261	HACL1	2-hydroxyacyl-CoA lyase 1	ko04146	Peroxisome
TRINITY_DN28229_c0_g1_i2	6.30E-261	454/497(91.35)	sind:105166490	K01649	leuA	2-isopropylmalate synthase	ko00620|ko00290	Pyruvate metabolism|Valine, leucine and isoleucine biosynthesis
TRINITY_DN31025_c0_g1_i1	7.30E-250	447/589(75.89)	sind:105158757	K01649	leuA	2-isopropylmalate synthase	ko00620|ko00290	Pyruvate metabolism|Valine, leucine and isoleucine biosynthesis
TRINITY_DN4227_c0_g1_i1	2.40E-20	51/80(63.75)	sind:105158757	K01649	leuA	2-isopropylmalate synthase	ko00620|ko00290	Pyruvate metabolism|Valine, leucine and isoleucine biosynthesis
TRINITY_DN15267_c0_g1_i4	2.30E-11	42/87(48.28)	rcu:8279556	K06127	COQ5	2-methoxy-6-polyprenyl-1,4-benzoquinol methylase	ko00130	Ubiquinone and other terpenoid-quinone biosynthesis
TRINITY_DN23314_c0_g6_i1	6.20E-48	96/102(94.12)	sind:105161641	K06127	COQ5	2-methoxy-6-polyprenyl-1,4-benzoquinol methylase	ko00130	Ubiquinone and other terpenoid-quinone biosynthesis
TRINITY_DN27071_c0_g2_i1	1.80E-56	108/126(85.71)	sind:105161641	K06127	COQ5	2-methoxy-6-polyprenyl-1,4-benzoquinol methylase	ko00130	Ubiquinone and other terpenoid-quinone biosynthesis
TRINITY_DN27071_c0_g3_i2	1.00E-55	105/126(83.33)	sind:105161641	K06127	COQ5	2-methoxy-6-polyprenyl-1,4-benzoquinol methylase	ko00130	Ubiquinone and other terpenoid-quinone biosynthesis
TRINITY_DN30618_c0_g2_i4	3.20E-12	34/47(72.34)	sind:105161641	K06127	COQ5	2-methoxy-6-polyprenyl-1,4-benzoquinol methylase	ko00130	Ubiquinone and other terpenoid-quinone biosynthesis
TRINITY_DN18578_c0_g1_i1	2.00E-131	237/309(76.70)	sind:105156605	K18980	EO, FaQR	2-methylene-furan-3-one reductase	--	--
TRINITY_DN18578_c0_g2_i1	3.10E-16	38/52(73.08)	gmx:100810816	K18980	EO, FaQR	2-methylene-furan-3-one reductase	--	--
TRINITY_DN26695_c0_g1_i6	1.20E-91	175/237(73.84)	sind:105168259	K18980	EO, FaQR	2-methylene-furan-3-one reductase	--	--
TRINITY_DN26695_c0_g2_i1	2.30E-11	56/123(45.53)	gmx:100810816	K18980	EO, FaQR	2-methylene-furan-3-one reductase	--	--
TRINITY_DN27959_c0_g2_i1	4.00E-131	236/313(75.40)	sind:105168259	K18980	EO, FaQR	2-methylene-furan-3-one reductase	--	--
TRINITY_DN27959_c0_g3_i3	5.90E-159	306/390(78.46)	sind:105168259	K18980	EO, FaQR	2-methylene-furan-3-one reductase	--	--
TRINITY_DN28028_c1_g1_i2	0.00E+00	937/1017(92.13)	sind:105167725	K00164	OGDH, sucA	2-oxoglutarate dehydrogenase E1 component	ko00020|ko00380|ko00310	Citrate cycle (TCA cycle)|Tryptophan metabolism|Lysine degradation
TRINITY_DN28028_c1_g2_i1	0.00E+00	961/1017(94.49)	sind:105172198	K00164	OGDH, sucA	2-oxoglutarate dehydrogenase E1 component	ko00020|ko00380|ko00310	Citrate cycle (TCA cycle)|Tryptophan metabolism|Lysine degradation
TRINITY_DN29665_c0_g1_i2	6.40E-83	196/299(65.55)	sind:105173879	K00658	DLST, sucB	2-oxoglutarate dehydrogenase E2 component (dihydrolipoamide succinyltransferase)	ko00020|ko00310	Citrate cycle (TCA cycle)|Lysine degradation
TRINITY_DN29665_c0_g2_i3	2.60E-41	84/85(98.82)	mdm:103404831	K00658	DLST, sucB	2-oxoglutarate dehydrogenase E2 component (dihydrolipoamide succinyltransferase)	ko00020|ko00310	Citrate cycle (TCA cycle)|Lysine degradation
TRINITY_DN23676_c0_g1_i1	7.30E-195	328/416(78.85)	sind:105180006	K00166	BCKDHA, bkdA1	2-oxoisovalerate dehydrogenase E1 component alpha subunit	ko00640|ko00280	Propanoate metabolism|Valine, leucine and isoleucine degradation
TRINITY_DN24720_c0_g1_i2	4.20E-145	243/282(86.17)	sind:105178070	K00166	BCKDHA, bkdA1	2-oxoisovalerate dehydrogenase E1 component alpha subunit	ko00640|ko00280	Propanoate metabolism|Valine, leucine and isoleucine degradation
TRINITY_DN26200_c0_g1_i19	8.20E-113	194/236(82.20)	sind:105180006	K00166	BCKDHA, bkdA1	2-oxoisovalerate dehydrogenase E1 component alpha subunit	ko00640|ko00280	Propanoate metabolism|Valine, leucine and isoleucine degradation
TRINITY_DN26200_c0_g3_i6	3.00E-07	39/90(43.33)	sind:105180006	K00166	BCKDHA, bkdA1	2-oxoisovalerate dehydrogenase E1 component alpha subunit	ko00640|ko00280	Propanoate metabolism|Valine, leucine and isoleucine degradation
TRINITY_DN23920_c0_g1_i4	3.70E-182	307/327(93.88)	sind:105170579	K00167	BCKDHB, bkdA2	2-oxoisovalerate dehydrogenase E1 component beta subunit	ko00640|ko00280	Propanoate metabolism|Valine, leucine and isoleucine degradation
TRINITY_DN27722_c0_g1_i2	2.40E-219	386/523(73.80)	sind:105171598	K09699	DBT, bkdB	2-oxoisovalerate dehydrogenase E2 component (dihydrolipoyl transacylase)	ko00640|ko00280	Propanoate metabolism|Valine, leucine and isoleucine degradation
TRINITY_DN17757_c0_g1_i8	4.00E-116	233/299(77.93)	sind:105173884	K10669	TRPT1, TPT1	2'-phosphotransferase	--	--
TRINITY_DN17784_c0_g1_i1	6.00E-191	342/462(74.03)	sind:105175525	K01082	cysQ, MET22, BPNT1	3'(2'), 5'-bisphosphate nucleotidase	ko00920	Sulfur metabolism
TRINITY_DN21176_c0_g1_i3	6.70E-155	271/341(79.47)	sind:105175449	K01082	cysQ, MET22, BPNT1	3'(2'), 5'-bisphosphate nucleotidase	ko00920	Sulfur metabolism
TRINITY_DN20371_c1_g1_i5	5.00E-161	316/446(70.85)	sind:105178071	K15422	SAL	3'(2'), 5'-bisphosphate nucleotidase / inositol polyphosphate 1-phosphatase	ko00562|ko04070|ko00920	Inositol phosphate metabolism|Phosphatidylinositol signaling system|Sulfur metabolism
TRINITY_DN13424_c0_g1_i1	2.30E-217	388/501(77.45)	sind:105169255	K14652	ribBA	3,4-dihydroxy 2-butanone 4-phosphate synthase / GTP cyclohydrolase II	ko00740	Riboflavin metabolism
TRINITY_DN22002_c0_g1_i5	8.00E-227	406/528(76.89)	sind:105170832	K14652	ribBA	3,4-dihydroxy 2-butanone 4-phosphate synthase / GTP cyclohydrolase II	ko00740	Riboflavin metabolism
TRINITY_DN26728_c0_g1_i1	2.50E-277	477/549(86.89)	sind:105169255	K14652	ribBA	3,4-dihydroxy 2-butanone 4-phosphate synthase / GTP cyclohydrolase II	ko00740	Riboflavin metabolism
TRINITY_DN19325_c0_g1_i1	1.20E-158	269/300(89.67)	sind:105157346	K12451	UER1	3,5-epimerase/4-reductase	ko00520	Amino sugar and nucleotide sugar metabolism
TRINITY_DN22374_c0_g1_i3	1.30E-197	341/408(83.58)	sind:105169217	K07053	E3.1.3.97	3',5'-nucleoside bisphosphate phosphatase	--	--
TRINITY_DN13866_c0_g1_i1	1.00E-31	69/119(57.98)	sind:105169755	K19032	PSRP3	30S ribosomal protein 3	--	--
TRINITY_DN19317_c0_g1_i2	1.70E-49	123/235(52.34)	sind:105161192	K19032	PSRP3	30S ribosomal protein 3	--	--
TRINITY_DN14173_c0_g1_i2	2.80E-34	92/143(64.34)	sind:105167060	K19033	PSRP4	30S ribosomal protein S31	--	--
TRINITY_DN16115_c0_g1_i2	4.60E-15	36/41(87.80)	sind:105169705	K19033	PSRP4	30S ribosomal protein S31	--	--
TRINITY_DN18820_c0_g1_i1	2.40E-183	328/449(73.05)	sind:105162411	K13832	aroDE, DHQ-SDH	3-dehydroquinate dehydratase / shikimate dehydrogenase	ko00400	Phenylalanine, tyrosine and tryptophan biosynthesis
TRINITY_DN22456_c0_g1_i10	4.40E-159	282/369(76.42)	sind:105163191	K13832	aroDE, DHQ-SDH	3-dehydroquinate dehydratase / shikimate dehydrogenase	ko00400	Phenylalanine, tyrosine and tryptophan biosynthesis
TRINITY_DN28384_c0_g1_i1	5.90E-180	307/385(79.74)	sind:105156928	K13832	aroDE, DHQ-SDH	3-dehydroquinate dehydratase / shikimate dehydrogenase	ko00400	Phenylalanine, tyrosine and tryptophan biosynthesis
TRINITY_DN19578_c0_g2_i6	2.40E-210	370/422(87.68)	sind:105178393	K01735	aroB	3-dehydroquinate synthase	ko00400	Phenylalanine, tyrosine and tryptophan biosynthesis
TRINITY_DN24530_c0_g1_i5	1.00E-155	281/324(86.73)	sind:105171378	K04708	E1.1.1.102	3-dehydrosphinganine reductase	ko00600	Sphingolipid metabolism
TRINITY_DN1315_c0_g1_i1	1.00E-50	111/168(66.07)	sind:105165939	K01626	E2.5.1.54, aroF, aroG, aroH	3-deoxy-7-phosphoheptulonate synthase	ko00400	Phenylalanine, tyrosine and tryptophan biosynthesis
TRINITY_DN18128_c0_g1_i2	2.10E-254	431/452(95.35)	sind:105172823	K01626	E2.5.1.54, aroF, aroG, aroH	3-deoxy-7-phosphoheptulonate synthase	ko00400	Phenylalanine, tyrosine and tryptophan biosynthesis
TRINITY_DN25722_c0_g1_i3	7.90E-233	404/445(90.79)	sind:105176445	K01626	E2.5.1.54, aroF, aroG, aroH	3-deoxy-7-phosphoheptulonate synthase	ko00400	Phenylalanine, tyrosine and tryptophan biosynthesis
TRINITY_DN27648_c0_g1_i8	3.40E-238	408/497(82.09)	sind:105165748	K12637	CYP90C1, ROT3	3-epi-6-deoxocathasterone 23-monooxygenase	ko00905	Brassinosteroid biosynthesis
TRINITY_DN19568_c0_g1_i1	5.90E-97	184/229(80.35)	sind:105169209	K02372	fabZ	3-hydroxyacyl-[acyl-carrier-protein] dehydratase	ko00061|ko00780	Fatty acid biosynthesis|Biotin metabolism
TRINITY_DN19568_c0_g3_i1	2.30E-93	183/231(79.22)	sind:105169209	K02372	fabZ	3-hydroxyacyl-[acyl-carrier-protein] dehydratase	ko00061|ko00780	Fatty acid biosynthesis|Biotin metabolism
TRINITY_DN21700_c1_g1_i1	5.40E-139	254/287(88.50)	sind:105165395	K00074	paaH, hbd, fadB, mmgB	3-hydroxybutyryl-CoA dehydrogenase	ko00650|ko00360	Butanoate metabolism|Phenylalanine metabolism
TRINITY_DN26743_c0_g1_i13	2.50E-72	132/162(81.48)	sind:105175798	K00020	mmsB, HIBADH	3-hydroxyisobutyrate dehydrogenase	ko00280	Valine, leucine and isoleucine degradation
TRINITY_DN1523_c0_g1_i1	3.20E-30	64/106(60.38)	pop:POPTR_0010s17730g	K05605	HIBCH	3-hydroxyisobutyryl-CoA hydrolase	ko00640|ko00410|ko00280	Propanoate metabolism|beta-Alanine metabolism|Valine, leucine and isoleucine degradation
TRINITY_DN19693_c0_g1_i9	5.20E-145	256/299(85.62)	sind:105164969	K05605	HIBCH	3-hydroxyisobutyryl-CoA hydrolase	ko00640|ko00410|ko00280	Propanoate metabolism|beta-Alanine metabolism|Valine, leucine and isoleucine degradation
TRINITY_DN19693_c0_g2_i1	2.70E-07	25/37(67.57)	crb:CARUB_v10004830mg	K05605	HIBCH	3-hydroxyisobutyryl-CoA hydrolase	ko00640|ko00410|ko00280	Propanoate metabolism|beta-Alanine metabolism|Valine, leucine and isoleucine degradation
TRINITY_DN20434_c0_g1_i17	3.80E-13	39/81(48.15)	sind:105173296	K05605	HIBCH	3-hydroxyisobutyryl-CoA hydrolase	ko00640|ko00410|ko00280	Propanoate metabolism|beta-Alanine metabolism|Valine, leucine and isoleucine degradation
TRINITY_DN23298_c0_g1_i8	5.40E-92	176/239(73.64)	sind:105166658	K05605	HIBCH	3-hydroxyisobutyryl-CoA hydrolase	ko00640|ko00410|ko00280	Propanoate metabolism|beta-Alanine metabolism|Valine, leucine and isoleucine degradation
TRINITY_DN26405_c0_g1_i16	1.40E-39	79/110(71.82)	sita:101777853	K05605	HIBCH	3-hydroxyisobutyryl-CoA hydrolase	ko00640|ko00410|ko00280	Propanoate metabolism|beta-Alanine metabolism|Valine, leucine and isoleucine degradation
TRINITY_DN27265_c1_g1_i9	3.70E-139	301/569(52.90)	sind:105173426	K05605	HIBCH	3-hydroxyisobutyryl-CoA hydrolase	ko00640|ko00410|ko00280	Propanoate metabolism|beta-Alanine metabolism|Valine, leucine and isoleucine degradation
TRINITY_DN27300_c0_g1_i1	1.20E-94	178/217(82.03)	sind:105165543	K05605	HIBCH	3-hydroxyisobutyryl-CoA hydrolase	ko00640|ko00410|ko00280	Propanoate metabolism|beta-Alanine metabolism|Valine, leucine and isoleucine degradation
TRINITY_DN32311_c0_g1_i1	5.30E-39	82/115(71.30)	sind:105173296	K05605	HIBCH	3-hydroxyisobutyryl-CoA hydrolase	ko00640|ko00410|ko00280	Propanoate metabolism|beta-Alanine metabolism|Valine, leucine and isoleucine degradation
TRINITY_DN21970_c0_g1_i1	8.60E-06	23/26(88.46)	sind:105158342	K00052	leuB	3-isopropylmalate dehydrogenase	ko00660|ko00290	C5-Branched dibasic acid metabolism|Valine, leucine and isoleucine biosynthesis
TRINITY_DN21970_c0_g2_i2	4.30E-194	348/405(85.93)	sind:105158342	K00052	leuB	3-isopropylmalate dehydrogenase	ko00660|ko00290	C5-Branched dibasic acid metabolism|Valine, leucine and isoleucine biosynthesis
TRINITY_DN29904_c0_g2_i3	9.90E-279	464/512(90.62)	sind:105171812	K01703	leuC	3-isopropylmalate/(R)-2-methylmalate dehydratase large subunit	ko00660|ko00290	C5-Branched dibasic acid metabolism|Valine, leucine and isoleucine biosynthesis
TRINITY_DN21441_c0_g1_i5	3.30E-92	182/253(71.94)	jcu:105632287	K01704	leuD	3-isopropylmalate/(R)-2-methylmalate dehydratase small subunit	ko00660|ko00290	C5-Branched dibasic acid metabolism|Valine, leucine and isoleucine biosynthesis
TRINITY_DN12438_c0_g1_i2	1.10E-88	157/186(84.41)	sind:105171618	K15397	KCS	3-ketoacyl-CoA synthase	ko00062	Fatty acid elongation
TRINITY_DN12548_c1_g1_i1	1.50E-20	50/56(89.29)	sot:102579394	K15397	KCS	3-ketoacyl-CoA synthase	ko00062	Fatty acid elongation
TRINITY_DN13874_c0_g1_i2	1.40E-197	329/471(69.85)	sind:105160568	K15397	KCS	3-ketoacyl-CoA synthase	ko00062	Fatty acid elongation
TRINITY_DN15074_c0_g1_i1	2.00E-37	75/95(78.95)	sind:105171618	K15397	KCS	3-ketoacyl-CoA synthase	ko00062	Fatty acid elongation
TRINITY_DN15074_c0_g2_i1	1.10E-224	386/495(77.98)	sind:105171618	K15397	KCS	3-ketoacyl-CoA synthase	ko00062	Fatty acid elongation
TRINITY_DN16269_c0_g1_i2	1.90E-207	353/464(76.08)	sind:105170368	K15397	KCS	3-ketoacyl-CoA synthase	ko00062	Fatty acid elongation
TRINITY_DN16667_c0_g1_i1	1.10E-148	265/441(60.09)	pop:POPTR_0013s01660g	K15397	KCS	3-ketoacyl-CoA synthase	ko00062	Fatty acid elongation
TRINITY_DN20560_c2_g5_i1	2.30E-09	36/69(52.17)	sind:105160568	K15397	KCS	3-ketoacyl-CoA synthase	ko00062	Fatty acid elongation
TRINITY_DN22909_c2_g1_i6	1.50E-07	30/55(54.55)	vvi:100243402	K15397	KCS	3-ketoacyl-CoA synthase	ko00062	Fatty acid elongation
TRINITY_DN22909_c4_g1_i3	5.90E-186	301/431(69.84)	rcu:8262681	K15397	KCS	3-ketoacyl-CoA synthase	ko00062	Fatty acid elongation
TRINITY_DN23541_c0_g2_i1	5.50E-237	409/522(78.35)	sind:105178827	K15397	KCS	3-ketoacyl-CoA synthase	ko00062	Fatty acid elongation
TRINITY_DN23769_c0_g1_i1	6.30E-223	387/497(77.87)	sind:105160999	K15397	KCS	3-ketoacyl-CoA synthase	ko00062	Fatty acid elongation
TRINITY_DN23769_c0_g2_i2	2.50E-249	428/497(86.12)	sind:105160999	K15397	KCS	3-ketoacyl-CoA synthase	ko00062	Fatty acid elongation
TRINITY_DN23769_c0_g3_i3	8.10E-234	394/486(81.07)	sind:105169646	K15397	KCS	3-ketoacyl-CoA synthase	ko00062	Fatty acid elongation
TRINITY_DN23980_c0_g1_i1	4.40E-81	149/206(72.33)	sind:105170368	K15397	KCS	3-ketoacyl-CoA synthase	ko00062	Fatty acid elongation
TRINITY_DN23980_c0_g2_i2	1.90E-225	378/471(80.25)	sind:105170368	K15397	KCS	3-ketoacyl-CoA synthase	ko00062	Fatty acid elongation
TRINITY_DN23980_c0_g3_i2	3.80E-84	158/202(78.22)	sind:105155237	K15397	KCS	3-ketoacyl-CoA synthase	ko00062	Fatty acid elongation
TRINITY_DN24861_c0_g1_i1	9.20E-274	464/500(92.80)	sind:105166293	K15397	KCS	3-ketoacyl-CoA synthase	ko00062	Fatty acid elongation
TRINITY_DN25755_c0_g1_i1	3.80E-288	477/531(89.83)	sind:105164852	K15397	KCS	3-ketoacyl-CoA synthase	ko00062	Fatty acid elongation
TRINITY_DN26387_c0_g1_i1	3.10E-284	481/511(94.13)	sind:105164826	K15397	KCS	3-ketoacyl-CoA synthase	ko00062	Fatty acid elongation
TRINITY_DN26389_c0_g1_i3	4.40E-272	463/496(93.35)	sind:105176165	K15397	KCS	3-ketoacyl-CoA synthase	ko00062	Fatty acid elongation
TRINITY_DN26389_c0_g2_i1	3.60E-40	81/88(92.05)	sind:105176165	K15397	KCS	3-ketoacyl-CoA synthase	ko00062	Fatty acid elongation
TRINITY_DN26703_c0_g4_i1	1.10E-10	39/57(68.42)	egr:104442398	K15397	KCS	3-ketoacyl-CoA synthase	ko00062	Fatty acid elongation
TRINITY_DN27239_c0_g2_i2	1.40E-261	453/524(86.45)	sind:105171620	K15397	KCS	3-ketoacyl-CoA synthase	ko00062	Fatty acid elongation
TRINITY_DN29065_c0_g6_i1	8.50E-18	49/61(80.33)	sind:105176165	K15397	KCS	3-ketoacyl-CoA synthase	ko00062	Fatty acid elongation
TRINITY_DN32044_c0_g1_i1	4.90E-21	60/91(65.93)	sind:105171618	K15397	KCS	3-ketoacyl-CoA synthase	ko00062	Fatty acid elongation
TRINITY_DN7511_c0_g1_i1	1.20E-45	88/108(81.48)	sind:105160568	K15397	KCS	3-ketoacyl-CoA synthase	ko00062	Fatty acid elongation
TRINITY_DN7511_c1_g1_i1	8.40E-128	225/342(65.79)	sind:105160568	K15397	KCS	3-ketoacyl-CoA synthase	ko00062	Fatty acid elongation
TRINITY_DN26021_c0_g1_i1	1.20E-168	298/353(84.42)	sind:105173055	K00606	panB	3-methyl-2-oxobutanoate hydroxymethyltransferase	ko00770	Pantothenate and CoA biosynthesis
TRINITY_DN26021_c0_g2_i1	7.50E-117	214/248(86.29)	sind:105173055	K00606	panB	3-methyl-2-oxobutanoate hydroxymethyltransferase	ko00770	Pantothenate and CoA biosynthesis
TRINITY_DN29408_c0_g1_i3	0.00E+00	613/745(82.28)	sind:105163296	K01968	E6.4.1.4A	3-methylcrotonyl-CoA carboxylase alpha subunit	ko00280	Valine, leucine and isoleucine degradation
TRINITY_DN22402_c0_g1_i2	2.10E-151	262/294(89.12)	sind:105169537	K01969	E6.4.1.4B	3-methylcrotonyl-CoA carboxylase beta subunit	ko00280	Valine, leucine and isoleucine degradation
TRINITY_DN16887_c0_g1_i1	2.00E-109	210/268(78.36)	sind:105159642	K00059	fabG	3-oxoacyl-[acyl-carrier protein] reductase	ko00061|ko01040|ko00780	Fatty acid biosynthesis|Biosynthesis of unsaturated fatty acids|Biotin metabolism
TRINITY_DN17074_c0_g1_i3	5.10E-106	204/250(81.60)	sind:105162471	K00059	fabG	3-oxoacyl-[acyl-carrier protein] reductase	ko00061|ko01040|ko00780	Fatty acid biosynthesis|Biosynthesis of unsaturated fatty acids|Biotin metabolism
TRINITY_DN17074_c0_g2_i1	1.20E-38	103/178(57.87)	sind:105162471	K00059	fabG	3-oxoacyl-[acyl-carrier protein] reductase	ko00061|ko01040|ko00780	Fatty acid biosynthesis|Biosynthesis of unsaturated fatty acids|Biotin metabolism
TRINITY_DN19213_c0_g1_i2	5.20E-136	262/319(82.13)	sind:105168376	K00059	fabG	3-oxoacyl-[acyl-carrier protein] reductase	ko00061|ko01040|ko00780	Fatty acid biosynthesis|Biosynthesis of unsaturated fatty acids|Biotin metabolism
TRINITY_DN23447_c0_g1_i2	3.60E-128	247/312(79.17)	sind:105156680	K00059	fabG	3-oxoacyl-[acyl-carrier protein] reductase	ko00061|ko01040|ko00780	Fatty acid biosynthesis|Biosynthesis of unsaturated fatty acids|Biotin metabolism
TRINITY_DN11260_c0_g1_i1	1.20E-188	329/484(67.98)	jcu:105645646	K09458	fabF	3-oxoacyl-[acyl-carrier-protein] synthase II	ko00061|ko00780	Fatty acid biosynthesis|Biotin metabolism
TRINITY_DN12262_c0_g1_i1	5.70E-248	425/471(90.23)	sind:105167301	K09458	fabF	3-oxoacyl-[acyl-carrier-protein] synthase II	ko00061|ko00780	Fatty acid biosynthesis|Biotin metabolism
TRINITY_DN14323_c0_g1_i1	2.10E-151	255/376(67.82)	tcc:TCM_016498	K09458	fabF	3-oxoacyl-[acyl-carrier-protein] synthase II	ko00061|ko00780	Fatty acid biosynthesis|Biotin metabolism
TRINITY_DN14323_c0_g2_i1	1.20E-48	95/111(85.59)	sind:105165117	K09458	fabF	3-oxoacyl-[acyl-carrier-protein] synthase II	ko00061|ko00780	Fatty acid biosynthesis|Biotin metabolism
TRINITY_DN18507_c0_g1_i1	2.40E-52	103/111(92.79)	sind:105165117	K09458	fabF	3-oxoacyl-[acyl-carrier-protein] synthase II	ko00061|ko00780	Fatty acid biosynthesis|Biotin metabolism
TRINITY_DN18507_c1_g1_i2	8.40E-212	369/496(74.40)	sind:105165117	K09458	fabF	3-oxoacyl-[acyl-carrier-protein] synthase II	ko00061|ko00780	Fatty acid biosynthesis|Biotin metabolism
TRINITY_DN18949_c0_g1_i6	1.60E-236	406/470(86.38)	sind:105161111	K09458	fabF	3-oxoacyl-[acyl-carrier-protein] synthase II	ko00061|ko00780	Fatty acid biosynthesis|Biotin metabolism
TRINITY_DN23814_c0_g1_i3	1.10E-262	455/547(83.18)	sind:105173713	K09458	fabF	3-oxoacyl-[acyl-carrier-protein] synthase II	ko00061|ko00780	Fatty acid biosynthesis|Biotin metabolism
TRINITY_DN24140_c1_g1_i1	4.40E-251	430/473(90.91)	sind:105175693	K09458	fabF	3-oxoacyl-[acyl-carrier-protein] synthase II	ko00061|ko00780	Fatty acid biosynthesis|Biotin metabolism
TRINITY_DN24423_c0_g1_i7	1.40E-283	483/547(88.30)	sind:105173713	K09458	fabF	3-oxoacyl-[acyl-carrier-protein] synthase II	ko00061|ko00780	Fatty acid biosynthesis|Biotin metabolism
TRINITY_DN24423_c0_g3_i1	5.60E-43	84/85(98.82)	sind:105173713	K09458	fabF	3-oxoacyl-[acyl-carrier-protein] synthase II	ko00061|ko00780	Fatty acid biosynthesis|Biotin metabolism
TRINITY_DN31677_c0_g1_i1	4.50E-63	116/127(91.34)	sind:105165117	K09458	fabF	3-oxoacyl-[acyl-carrier-protein] synthase II	ko00061|ko00780	Fatty acid biosynthesis|Biotin metabolism
TRINITY_DN8118_c0_g1_i1	1.20E-111	190/266(71.43)	sind:105165117	K09458	fabF	3-oxoacyl-[acyl-carrier-protein] synthase II	ko00061|ko00780	Fatty acid biosynthesis|Biotin metabolism
TRINITY_DN9408_c0_g1_i1	2.80E-188	333/495(67.27)	sind:105165117	K09458	fabF	3-oxoacyl-[acyl-carrier-protein] synthase II	ko00061|ko00780	Fatty acid biosynthesis|Biotin metabolism
TRINITY_DN27205_c0_g2_i1	3.20E-186	333/401(83.04)	sind:105155690	K00648	fabH	3-oxoacyl-[acyl-carrier-protein] synthase III	ko00061	Fatty acid biosynthesis
TRINITY_DN20126_c0_g1_i1	1.00E-237	401/464(86.42)	sind:105171289	K13811	PAPSS	3'-phosphoadenosine 5'-phosphosulfate synthase	ko00230|ko00920|ko00261|ko00450	Purine metabolism|Sulfur metabolism|Monobactam biosynthesis|Selenocompound metabolism
TRINITY_DN23932_c0_g1_i2	3.90E-135	246/312(78.85)	sind:105158413	K13811	PAPSS	3'-phosphoadenosine 5'-phosphosulfate synthase	ko00230|ko00920|ko00261|ko00450	Purine metabolism|Sulfur metabolism|Monobactam biosynthesis|Selenocompound metabolism
TRINITY_DN27129_c0_g1_i3	7.10E-11	32/35(91.43)	pxb:103964964	K00800	aroA	3-phosphoshikimate 1-carboxyvinyltransferase	ko00400	Phenylalanine, tyrosine and tryptophan biosynthesis
TRINITY_DN27129_c0_g2_i4	6.20E-270	471/519(90.75)	sind:105171218	K00800	aroA	3-phosphoshikimate 1-carboxyvinyltransferase	ko00400	Phenylalanine, tyrosine and tryptophan biosynthesis
TRINITY_DN19368_c0_g1_i1	1.50E-127	217/265(81.89)	sind:105155508	K15777	DOPA	4,5-DOPA dioxygenase extradiol	ko00965	Betalain biosynthesis
TRINITY_DN23766_c0_g1_i4	7.80E-134	234/302(77.48)	sind:105170324	K15777	DOPA	4,5-DOPA dioxygenase extradiol	ko00965	Betalain biosynthesis
TRINITY_DN22775_c1_g1_i1	2.00E-79	139/172(80.81)	sind:105167315	K01724	PCBD, phhB	4a-hydroxytetrahydrobiopterin dehydratase	--	--
TRINITY_DN26581_c0_g1_i11	0.00E+00	816/970(84.12)	sind:105162703	K00705	malQ	4-alpha-glucanotransferase	ko00500	Starch and sucrose metabolism
TRINITY_DN26581_c0_g2_i4	1.10E-41	122/366(33.33)	gmx:100793021	K00705	malQ	4-alpha-glucanotransferase	ko00500	Starch and sucrose metabolism
TRINITY_DN28107_c0_g1_i4	1.90E-293	477/563(84.72)	sind:105179007	K00705	malQ	4-alpha-glucanotransferase	ko00500	Starch and sucrose metabolism
TRINITY_DN18097_c0_g1_i2	6.80E-163	288/342(84.21)	sind:105176971	K18482	ADCL	4-amino-4-deoxychorismate lyase	ko00790	Folate biosynthesis
TRINITY_DN23338_c0_g1_i6	4.00E-143	263/370(71.08)	sind:105164760	K18482	ADCL	4-amino-4-deoxychorismate lyase	ko00790	Folate biosynthesis
TRINITY_DN22769_c0_g1_i4	6.40E-269	449/507(88.56)	sind:105178585	K16871	POP2	4-aminobutyrate---pyruvate transaminase	ko00250|ko00650	Alanine, aspartate and glutamate metabolism|Butanoate metabolism
TRINITY_DN13972_c0_g1_i1	1.40E-22	68/139(48.92)	sind:105155681	K01904	4CL	4-coumarate--CoA ligase	ko00940|ko00130|ko00360	Phenylpropanoid biosynthesis|Ubiquinone and other terpenoid-quinone biosynthesis|Phenylalanine metabolism
TRINITY_DN15717_c0_g1_i2	3.40E-13	39/47(82.98)	egu:105053813	K01904	4CL	4-coumarate--CoA ligase	ko00940|ko00130|ko00360	Phenylpropanoid biosynthesis|Ubiquinone and other terpenoid-quinone biosynthesis|Phenylalanine metabolism
TRINITY_DN20393_c0_g1_i4	1.90E-118	225/302(74.50)	sind:105172728	K01904	4CL	4-coumarate--CoA ligase	ko00940|ko00130|ko00360	Phenylpropanoid biosynthesis|Ubiquinone and other terpenoid-quinone biosynthesis|Phenylalanine metabolism
TRINITY_DN24434_c1_g2_i2	3.50E-41	92/101(91.09)	sind:105166823	K01904	4CL	4-coumarate--CoA ligase	ko00940|ko00130|ko00360	Phenylpropanoid biosynthesis|Ubiquinone and other terpenoid-quinone biosynthesis|Phenylalanine metabolism
TRINITY_DN26394_c0_g1_i7	2.50E-268	465/538(86.43)	sind:105158263	K01904	4CL	4-coumarate--CoA ligase	ko00940|ko00130|ko00360	Phenylpropanoid biosynthesis|Ubiquinone and other terpenoid-quinone biosynthesis|Phenylalanine metabolism
TRINITY_DN27080_c0_g1_i3	9.80E-258	447/539(82.93)	sind:105170261	K01904	4CL	4-coumarate--CoA ligase	ko00940|ko00130|ko00360	Phenylpropanoid biosynthesis|Ubiquinone and other terpenoid-quinone biosynthesis|Phenylalanine metabolism
TRINITY_DN27263_c0_g4_i9	3.10E-274	490/562(87.19)	sind:105166823	K01904	4CL	4-coumarate--CoA ligase	ko00940|ko00130|ko00360	Phenylpropanoid biosynthesis|Ubiquinone and other terpenoid-quinone biosynthesis|Phenylalanine metabolism
TRINITY_DN27263_c0_g5_i1	1.80E-32	71/88(80.68)	sind:105166823	K01904	4CL	4-coumarate--CoA ligase	ko00940|ko00130|ko00360	Phenylpropanoid biosynthesis|Ubiquinone and other terpenoid-quinone biosynthesis|Phenylalanine metabolism
TRINITY_DN29112_c0_g1_i1	1.10E-143	251/315(79.68)	sind:105172728	K01904	4CL	4-coumarate--CoA ligase	ko00940|ko00130|ko00360	Phenylpropanoid biosynthesis|Ubiquinone and other terpenoid-quinone biosynthesis|Phenylalanine metabolism
TRINITY_DN29112_c1_g2_i6	2.40E-07	37/67(55.22)	tcc:TCM_016640	K01904	4CL	4-coumarate--CoA ligase	ko00940|ko00130|ko00360	Phenylpropanoid biosynthesis|Ubiquinone and other terpenoid-quinone biosynthesis|Phenylalanine metabolism
TRINITY_DN31028_c0_g1_i1	8.50E-178	310/437(70.94)	sind:105155681	K01904	4CL	4-coumarate--CoA ligase	ko00940|ko00130|ko00360	Phenylpropanoid biosynthesis|Ubiquinone and other terpenoid-quinone biosynthesis|Phenylalanine metabolism
TRINITY_DN9710_c0_g1_i1	2.60E-06	29/49(59.18)	sind:105155681	K01904	4CL	4-coumarate--CoA ligase	ko00940|ko00130|ko00360	Phenylpropanoid biosynthesis|Ubiquinone and other terpenoid-quinone biosynthesis|Phenylalanine metabolism
TRINITY_DN24407_c0_g2_i2	6.70E-177	312/373(83.65)	sind:105163739	K00919	ispE	4-diphosphocytidyl-2-C-methyl-D-erythritol kinase	ko00900	Terpenoid backbone biosynthesis
TRINITY_DN24407_c0_g3_i3	8.80E-06	25/26(96.15)	sind:105163739	K00919	ispE	4-diphosphocytidyl-2-C-methyl-D-erythritol kinase	ko00900	Terpenoid backbone biosynthesis
TRINITY_DN24407_c0_g4_i1	1.50E-14	37/42(88.10)	sind:105163739	K00919	ispE	4-diphosphocytidyl-2-C-methyl-D-erythritol kinase	ko00900	Terpenoid backbone biosynthesis
TRINITY_DN20253_c0_g1_i3	1.60E-25	54/58(93.10)	sind:105169604	K03527	ispH, lytB	4-hydroxy-3-methylbut-2-en-1-yl diphosphate reductase	ko00900	Terpenoid backbone biosynthesis
TRINITY_DN25627_c0_g1_i2	1.40E-183	315/343(91.84)	sind:105169604	K03527	ispH, lytB	4-hydroxy-3-methylbut-2-en-1-yl diphosphate reductase	ko00900	Terpenoid backbone biosynthesis
TRINITY_DN28513_c0_g1_i4	2.30E-65	129/176(73.30)	sind:105169604	K03527	ispH, lytB	4-hydroxy-3-methylbut-2-en-1-yl diphosphate reductase	ko00900	Terpenoid backbone biosynthesis
TRINITY_DN28513_c0_g2_i11	3.50E-202	352/410(85.85)	sind:105172870	K03527	ispH, lytB	4-hydroxy-3-methylbut-2-en-1-yl diphosphate reductase	ko00900	Terpenoid backbone biosynthesis
TRINITY_DN25949_c0_g2_i3	4.70E-176	314/401(78.30)	sind:105157208	K06125	COQ2	4-hydroxybenzoate polyprenyltransferase	ko00130	Ubiquinone and other terpenoid-quinone biosynthesis
TRINITY_DN26680_c0_g1_i2	7.80E-21	48/62(77.42)	spen:107026283	K00457	HPD, hppD	4-hydroxyphenylpyruvate dioxygenase	ko00350|ko00130|ko00360	Tyrosine metabolism|Ubiquinone and other terpenoid-quinone biosynthesis|Phenylalanine metabolism
TRINITY_DN26680_c0_g2_i2	4.80E-207	351/413(84.99)	sind:105178724	K00457	HPD, hppD	4-hydroxyphenylpyruvate dioxygenase	ko00350|ko00130|ko00360	Tyrosine metabolism|Ubiquinone and other terpenoid-quinone biosynthesis|Phenylalanine metabolism
TRINITY_DN26318_c0_g2_i9	3.60E-156	279/347(80.40)	sind:105175499	K00215	dapB	4-hydroxy-tetrahydrodipicolinate reductase	ko00261|ko00300	Monobactam biosynthesis|Lysine biosynthesis
TRINITY_DN18283_c0_g1_i2	8.70E-160	270/309(87.38)	sind:105170527	K01714	dapA	4-hydroxy-tetrahydrodipicolinate synthase	ko00261|ko00300	Monobactam biosynthesis|Lysine biosynthesis
TRINITY_DN24069_c0_g1_i4	3.80E-187	313/352(88.92)	sind:105170527	K01714	dapA	4-hydroxy-tetrahydrodipicolinate synthase	ko00261|ko00300	Monobactam biosynthesis|Lysine biosynthesis
TRINITY_DN19673_c0_g1_i1	6.40E-124	206/275(74.91)	sind:105166543	K06133	LYS5, acpT	4'-phosphopantetheinyl transferase	ko00770	Pantothenate and CoA biosynthesis
TRINITY_DN19673_c0_g2_i1	3.10E-39	99/230(43.04)	sind:105166543	K06133	LYS5, acpT	4'-phosphopantetheinyl transferase	ko00770	Pantothenate and CoA biosynthesis
TRINITY_DN19673_c0_g3_i1	7.90E-22	47/67(70.15)	sot:102579051	K06133	LYS5, acpT	4'-phosphopantetheinyl transferase	ko00770	Pantothenate and CoA biosynthesis
TRINITY_DN24792_c0_g2_i2	1.40E-99	181/225(80.44)	sind:105174046	K06133	LYS5, acpT	4'-phosphopantetheinyl transferase	ko00770	Pantothenate and CoA biosynthesis
TRINITY_DN14009_c0_g1_i2	1.30E-26	99/146(67.81)	sind:105155791	K19034	PSRP5	50S ribosomal protein 5	--	--
TRINITY_DN14454_c0_g1_i2	1.10E-27	68/88(77.27)	sind:105159069	K19035	PSRP6	50S ribosomal protein 6	--	--
TRINITY_DN28386_c0_g1_i4	0.00E+00	895/1110(80.63)	sind:105166022	K12619	XRN2, RAT1	5'-3' exoribonuclease 2	ko03008|ko03018	Ribosome biogenesis in eukaryotes|RNA degradation
TRINITY_DN30528_c0_g1_i11	3.30E-238	421/649(64.87)	sind:105170237	K12619	XRN2, RAT1	5'-3' exoribonuclease 2	ko03008|ko03018	Ribosome biogenesis in eukaryotes|RNA degradation
TRINITY_DN30415_c0_g1_i3	0.00E+00	564/790(71.39)	sind:105172263	K20553	XRN4	5'-3' exoribonuclease 4	--	--
TRINITY_DN30415_c0_g2_i1	1.50E-68	126/147(85.71)	sind:105172263	K20553	XRN4	5'-3' exoribonuclease 4	--	--
TRINITY_DN15206_c0_g1_i1	1.00E-96	175/191(91.62)	sind:105179341	K01934	MTHFS	5-formyltetrahydrofolate cyclo-ligase	ko00670	One carbon pool by folate
TRINITY_DN22223_c0_g1_i4	3.60E-108	214/297(72.05)	sind:105157162	K01934	MTHFS	5-formyltetrahydrofolate cyclo-ligase	ko00670	One carbon pool by folate
TRINITY_DN22223_c0_g2_i1	7.00E-10	34/45(75.56)	eus:EUTSA_v10014312mg	K01934	MTHFS	5-formyltetrahydrofolate cyclo-ligase	ko00670	One carbon pool by folate
TRINITY_DN22511_c0_g1_i4	6.30E-75	143/178(80.34)	sind:105173421	K13484	TTHL	5-hydroxyisourate hydrolase / 2-oxo-4-hydroxy-4-carboxy-5-ureidoimidazoline decarboxylase	ko00230	Purine metabolism
TRINITY_DN22511_c0_g2_i1	4.70E-07	26/35(74.29)	sot:102602185	K13484	TTHL	5-hydroxyisourate hydrolase / 2-oxo-4-hydroxy-4-carboxy-5-ureidoimidazoline decarboxylase	ko00230	Purine metabolism
TRINITY_DN22511_c0_g4_i2	2.20E-72	138/179(77.09)	sind:105173421	K13484	TTHL	5-hydroxyisourate hydrolase / 2-oxo-4-hydroxy-4-carboxy-5-ureidoimidazoline decarboxylase	ko00230	Purine metabolism
TRINITY_DN14799_c0_g1_i2	1.00E-163	301/330(91.21)	sind:105161674	K00549	metE	5-methyltetrahydropteroyltriglutamate--homocysteine methyltransferase	ko00270|ko00450	Cysteine and methionine metabolism|Selenocompound metabolism
TRINITY_DN14799_c0_g2_i1	2.70E-34	80/83(96.39)	thj:104823779	K00549	metE	5-methyltetrahydropteroyltriglutamate--homocysteine methyltransferase	ko00270|ko00450	Cysteine and methionine metabolism|Selenocompound metabolism
TRINITY_DN16164_c0_g1_i1	3.10E-66	125/132(94.70)	tcc:TCM_025862	K00549	metE	5-methyltetrahydropteroyltriglutamate--homocysteine methyltransferase	ko00270|ko00450	Cysteine and methionine metabolism|Selenocompound metabolism
TRINITY_DN29956_c1_g1_i3	0.00E+00	719/765(93.99)	sind:105161674	K00549	metE	5-methyltetrahydropteroyltriglutamate--homocysteine methyltransferase	ko00270|ko00450	Cysteine and methionine metabolism|Selenocompound metabolism
TRINITY_DN29956_c1_g2_i1	3.00E-89	158/168(94.05)	sind:105161674	K00549	metE	5-methyltetrahydropteroyltriglutamate--homocysteine methyltransferase	ko00270|ko00450	Cysteine and methionine metabolism|Selenocompound metabolism
TRINITY_DN22523_c0_g1_i4	3.60E-14	36/50(72.00)	sind:105172944	K01244	MTN	5'-methylthioadenosine nucleosidase	ko00270	Cysteine and methionine metabolism
TRINITY_DN22523_c0_g3_i1	3.50E-119	219/264(82.95)	sind:105172944	K01244	MTN	5'-methylthioadenosine nucleosidase	ko00270	Cysteine and methionine metabolism
TRINITY_DN22455_c0_g1_i3	2.00E-221	368/419(87.83)	sind:105172691	K00899	mtnK	5-methylthioribose kinase	ko00270	Cysteine and methionine metabolism
TRINITY_DN22455_c0_g2_i1	1.10E-09	32/37(86.49)	sind:105172691	K00899	mtnK	5-methylthioribose kinase	ko00270	Cysteine and methionine metabolism
TRINITY_DN21136_c0_g1_i2	4.20E-132	244/314(77.71)	sind:105171345	K03787	surE	5'-nucleotidase	ko00230|ko00240|ko00760	Purine metabolism|Pyrimidine metabolism|Nicotinate and nicotinamide metabolism
TRINITY_DN21276_c0_g1_i5	9.40E-148	271/378(71.69)	sind:105161017	K01081	E3.1.3.5	5'-nucleotidase	ko00230|ko00240|ko00760	Purine metabolism|Pyrimidine metabolism|Nicotinate and nicotinamide metabolism
TRINITY_DN26598_c0_g1_i3	1.70E-127	227/282(80.50)	sind:105157763	K03787	surE	5'-nucleotidase	ko00230|ko00240|ko00760	Purine metabolism|Pyrimidine metabolism|Nicotinate and nicotinamide metabolism
TRINITY_DN29651_c0_g1_i2	2.60E-24	54/55(98.18)	jcu:105642434	K01469	OPLAH, OXP1, oplAH	5-oxoprolinase (ATP-hydrolysing)	ko00480	Glutathione metabolism
TRINITY_DN29651_c0_g2_i2	0.00E+00	1164/1266(91.94)	sind:105158770	K01469	OPLAH, OXP1, oplAH	5-oxoprolinase (ATP-hydrolysing)	ko00480	Glutathione metabolism
TRINITY_DN19927_c0_g1_i4	2.00E-106	195/238(81.93)	sind:105170308	K08681	pdxT, pdx2	5'-phosphate synthase pdxT subunit	ko00750	Vitamin B6 metabolism
TRINITY_DN23403_c0_g1_i4	2.70E-06	28/37(75.68)	sind:105158830	K00794	ribH, RIB4	6,7-dimethyl-8-ribityllumazine synthase	ko00740	Riboflavin metabolism
TRINITY_DN23403_c0_g2_i2	1.40E-09	43/79(54.43)	sind:105158830	K00794	ribH, RIB4	6,7-dimethyl-8-ribityllumazine synthase	ko00740	Riboflavin metabolism
TRINITY_DN23403_c0_g3_i1	2.40E-11	51/102(50.00)	sind:105158830	K00794	ribH, RIB4	6,7-dimethyl-8-ribityllumazine synthase	ko00740	Riboflavin metabolism
TRINITY_DN23403_c0_g4_i1	2.00E-18	50/70(71.43)	sind:105158830	K00794	ribH, RIB4	6,7-dimethyl-8-ribityllumazine synthase	ko00740	Riboflavin metabolism
TRINITY_DN25038_c1_g1_i4	9.20E-48	93/107(86.92)	sind:105158830	K00794	ribH, RIB4	6,7-dimethyl-8-ribityllumazine synthase	ko00740	Riboflavin metabolism
TRINITY_DN16086_c0_g1_i2	1.60E-98	175/188(93.09)	sind:105171505	K07565	NIP7	60S ribosome subunit biogenesis protein NIP7	--	--
TRINITY_DN22210_c0_g1_i1	0.00E+00	691/753(91.77)	sind:105163953	K01103	PFKFB3	6-phosphofructo-2-kinase / fructose-2,6-biphosphatase 3&#160;	ko00051	Fructose and mannose metabolism
TRINITY_DN10824_c0_g1_i1	9.20E-255	435/485(89.69)	sind:105162025	K00850	pfkA, PFK	6-phosphofructokinase 1	ko03018|ko00052|ko00030|ko00051|ko00010	RNA degradation|Galactose metabolism|Pentose phosphate pathway|Fructose and mannose metabolism|Glycolysis / Gluconeogenesis
TRINITY_DN20524_c0_g1_i3	1.20E-287	478/529(90.36)	sind:105178265	K00850	pfkA, PFK	6-phosphofructokinase 1	ko03018|ko00052|ko00030|ko00051|ko00010	RNA degradation|Galactose metabolism|Pentose phosphate pathway|Fructose and mannose metabolism|Glycolysis / Gluconeogenesis
TRINITY_DN24631_c0_g1_i4	1.60E-244	409/452(90.49)	sind:105173960	K00850	pfkA, PFK	6-phosphofructokinase 1	ko03018|ko00052|ko00030|ko00051|ko00010	RNA degradation|Galactose metabolism|Pentose phosphate pathway|Fructose and mannose metabolism|Glycolysis / Gluconeogenesis
TRINITY_DN24668_c0_g1_i1	1.10E-247	420/481(87.32)	sind:105164709	K00850	pfkA, PFK	6-phosphofructokinase 1	ko03018|ko00052|ko00030|ko00051|ko00010	RNA degradation|Galactose metabolism|Pentose phosphate pathway|Fructose and mannose metabolism|Glycolysis / Gluconeogenesis
TRINITY_DN26439_c0_g1_i3	1.60E-139	253/318(79.56)	sind:105160653	K00850	pfkA, PFK	6-phosphofructokinase 1	ko03018|ko00052|ko00030|ko00051|ko00010	RNA degradation|Galactose metabolism|Pentose phosphate pathway|Fructose and mannose metabolism|Glycolysis / Gluconeogenesis
TRINITY_DN26439_c0_g2_i1	2.20E-100	176/197(89.34)	sind:105160653	K00850	pfkA, PFK	6-phosphofructokinase 1	ko03018|ko00052|ko00030|ko00051|ko00010	RNA degradation|Galactose metabolism|Pentose phosphate pathway|Fructose and mannose metabolism|Glycolysis / Gluconeogenesis
TRINITY_DN29430_c0_g2_i1	8.50E-53	95/116(81.90)	sind:105175402	K00850	pfkA, PFK	6-phosphofructokinase 1	ko03018|ko00052|ko00030|ko00051|ko00010	RNA degradation|Galactose metabolism|Pentose phosphate pathway|Fructose and mannose metabolism|Glycolysis / Gluconeogenesis
TRINITY_DN29430_c0_g3_i2	2.40E-26	74/140(52.86)	sind:105175402	K00850	pfkA, PFK	6-phosphofructokinase 1	ko03018|ko00052|ko00030|ko00051|ko00010	RNA degradation|Galactose metabolism|Pentose phosphate pathway|Fructose and mannose metabolism|Glycolysis / Gluconeogenesis
TRINITY_DN21476_c0_g1_i1	3.40E-262	443/484(91.53)	gra:105790552	K00033	PGD, gnd, gntZ	6-phosphogluconate dehydrogenase	ko00480|ko00030	Glutathione metabolism|Pentose phosphate pathway
TRINITY_DN27666_c0_g1_i6	2.10E-271	466/488(95.49)	sind:105164029	K00033	PGD, gnd, gntZ	6-phosphogluconate dehydrogenase	ko00480|ko00030	Glutathione metabolism|Pentose phosphate pathway
TRINITY_DN27935_c0_g1_i15	1.20E-262	456/489(93.25)	sind:105167505	K00033	PGD, gnd, gntZ	6-phosphogluconate dehydrogenase	ko00480|ko00030	Glutathione metabolism|Pentose phosphate pathway
TRINITY_DN18248_c0_g1_i2	7.40E-128	220/266(82.71)	sot:102590313	K01057	PGLS, pgl, devB	6-phosphogluconolactonase	ko00030	Pentose phosphate pathway
TRINITY_DN18569_c0_g1_i3	5.80E-123	214/252(84.92)	sind:105160298	K01057	PGLS, pgl, devB	6-phosphogluconolactonase	ko00030	Pentose phosphate pathway
TRINITY_DN19979_c0_g1_i5	1.20E-70	128/160(80.00)	sind:105166771	K01057	PGLS, pgl, devB	6-phosphogluconolactonase	ko00030	Pentose phosphate pathway
TRINITY_DN20876_c0_g1_i1	1.40E-06	25/32(78.12)	sind:105166771	K01057	PGLS, pgl, devB	6-phosphogluconolactonase	ko00030	Pentose phosphate pathway
TRINITY_DN22497_c0_g4_i3	1.80E-35	107/137(78.10)	sind:105161685	K01633	folB	7,8-dihydroneopterin aldolase/epimerase/oxygenase	ko00790	Folate biosynthesis
TRINITY_DN28585_c0_g1_i6	6.90E-252	402/435(92.41)	sind:105157928	K00213	DHCR7	7-dehydrocholesterol reductase	ko00100	Steroid biosynthesis
TRINITY_DN20449_c1_g1_i26	1.00E-25	60/91(65.93)	sind:105171835	K18010	HCAR	7-hydroxymethyl chlorophyll a reductase	ko00860	Porphyrin and chlorophyll metabolism
TRINITY_DN24839_c0_g2_i2	2.60E-07	26/39(66.67)	zma:100192754	K18010	HCAR	7-hydroxymethyl chlorophyll a reductase	ko00860	Porphyrin and chlorophyll metabolism
TRINITY_DN21044_c0_g1_i1	3.90E-125	218/314(69.43)	sind:105173538	K15190	MEPCE, BCDIN3	7SK snRNA methylphosphate capping enzyme	--	--
TRINITY_DN14630_c0_g1_i1	7.60E-207	356/477(74.63)	sind:105160626	K00652	bioF	8-amino-7-oxononanoate synthase	ko00780	Biotin metabolism
TRINITY_DN10800_c0_g1_i1	5.00E-48	95/144(65.97)	sind:105156429	K03574	mutT, NUDT15, MTH2	8-oxo-dGTP diphosphatase	--	--
TRINITY_DN22711_c2_g1_i2	1.40E-59	112/144(77.78)	sind:105161436	K03574	mutT, NUDT15, MTH2	8-oxo-dGTP diphosphatase	--	--
TRINITY_DN28318_c0_g1_i5	3.00E-54	103/141(73.05)	sind:105156429	K03574	mutT, NUDT15, MTH2	8-oxo-dGTP diphosphatase	--	--
TRINITY_DN11771_c0_g1_i2	1.00E-18	50/87(57.47)	sind:105172767	K09840	NCED	9-cis-epoxycarotenoid dioxygenase	ko00906	Carotenoid biosynthesis
TRINITY_DN13031_c0_g1_i1	1.90E-239	400/518(77.22)	sind:105172767	K09840	NCED	9-cis-epoxycarotenoid dioxygenase	ko00906	Carotenoid biosynthesis
TRINITY_DN21199_c0_g1_i4	5.70E-193	325/501(64.87)	sind:105161870	K09840	NCED	9-cis-epoxycarotenoid dioxygenase	ko00906	Carotenoid biosynthesis
TRINITY_DN21421_c0_g3_i1	1.20E-09	46/100(46.00)	sind:105156900	K09840	NCED	9-cis-epoxycarotenoid dioxygenase	ko00906	Carotenoid biosynthesis
TRINITY_DN24371_c0_g1_i2	1.10E-288	483/577(83.71)	sind:105175729	K09840	NCED	9-cis-epoxycarotenoid dioxygenase	ko00906	Carotenoid biosynthesis
TRINITY_DN26562_c0_g1_i4	5.70E-288	492/607(81.05)	sind:105176883	K09840	NCED	9-cis-epoxycarotenoid dioxygenase	ko00906	Carotenoid biosynthesis
TRINITY_DN27622_c1_g1_i2	1.40E-272	480/590(81.36)	sind:105172767	K09840	NCED	9-cis-epoxycarotenoid dioxygenase	ko00906	Carotenoid biosynthesis
TRINITY_DN27622_c1_g2_i7	4.00E-47	88/115(76.52)	sind:105172767	K09840	NCED	9-cis-epoxycarotenoid dioxygenase	ko00906	Carotenoid biosynthesis
TRINITY_DN30426_c1_g1_i16	8.50E-23	52/70(74.29)	sind:105172767	K09840	NCED	9-cis-epoxycarotenoid dioxygenase	ko00906	Carotenoid biosynthesis
TRINITY_DN33482_c0_g1_i1	7.50E-30	71/142(50.00)	sind:105155499	K09840	NCED	9-cis-epoxycarotenoid dioxygenase	ko00906	Carotenoid biosynthesis
TRINITY_DN4023_c0_g1_i1	1.40E-104	181/291(62.20)	sind:105156900	K09840	NCED	9-cis-epoxycarotenoid dioxygenase	ko00906	Carotenoid biosynthesis
TRINITY_DN9145_c0_g1_i2	2.50E-26	61/105(58.10)	sind:105172767	K09840	NCED	9-cis-epoxycarotenoid dioxygenase	ko00906	Carotenoid biosynthesis
TRINITY_DN16541_c0_g2_i6	2.00E-201	347/439(79.04)	sind:105163805	K03575	mutY	A/G-specific adenine glycosylase	ko03410	Base excision repair
TRINITY_DN23478_c0_g2_i9	8.20E-17	44/63(69.84)	sind:105176126	K13205	AAR2, C20orf4	A1 cistron-splicing factor AAR2	--	--
TRINITY_DN28581_c0_g1_i15	6.00E-84	154/203(75.86)	sind:105176126	K13205	AAR2, C20orf4	A1 cistron-splicing factor AAR2	--	--
TRINITY_DN18620_c0_g1_i3	4.30E-36	79/91(86.81)	sind:105171857	K08869	ADCK, ABC1	aarF domain-containing kinase	--	--
TRINITY_DN18620_c0_g3_i5	3.90E-56	163/441(36.96)	sind:105171857	K08869	ADCK, ABC1	aarF domain-containing kinase	--	--
TRINITY_DN22652_c0_g3_i1	5.70E-08	35/75(46.67)	cmo:103490147	K08869	ADCK, ABC1	aarF domain-containing kinase	--	--
TRINITY_DN22702_c0_g1_i4	1.00E-197	344/361(95.29)	sind:105171857	K08869	ADCK, ABC1	aarF domain-containing kinase	--	--
TRINITY_DN22702_c0_g2_i5	1.30E-49	99/107(92.52)	sind:105171857	K08869	ADCK, ABC1	aarF domain-containing kinase	--	--
TRINITY_DN23129_c0_g1_i18	3.70E-14	37/48(77.08)	csv:101219170	K08869	ADCK, ABC1	aarF domain-containing kinase	--	--
TRINITY_DN23129_c0_g2_i3	0.00E+00	614/814(75.43)	sind:105166623	K08869	ADCK, ABC1	aarF domain-containing kinase	--	--
TRINITY_DN24722_c0_g2_i1	1.90E-286	488/628(77.71)	sind:105167941	K08869	ADCK, ABC1	aarF domain-containing kinase	--	--
TRINITY_DN25412_c0_g1_i1	2.90E-247	470/648(72.53)	sind:105162977	K08869	ADCK, ABC1	aarF domain-containing kinase	--	--
TRINITY_DN26286_c0_g1_i6	9.20E-12	37/59(62.71)	sind:105176759	K08869	ADCK, ABC1	aarF domain-containing kinase	--	--
TRINITY_DN26286_c0_g2_i4	1.50E-300	500/626(79.87)	sind:105176759	K08869	ADCK, ABC1	aarF domain-containing kinase	--	--
TRINITY_DN26298_c0_g1_i8	1.90E-135	238/276(86.23)	sind:105158019	K08869	ADCK, ABC1	aarF domain-containing kinase	--	--
TRINITY_DN26528_c0_g1_i2	3.20E-171	317/379(83.64)	sind:105167053	K08869	ADCK, ABC1	aarF domain-containing kinase	--	--
TRINITY_DN26737_c0_g1_i1	2.40E-169	336/563(59.68)	sind:105166968	K08869	ADCK, ABC1	aarF domain-containing kinase	--	--
TRINITY_DN27108_c0_g1_i1	1.70E-252	432/470(91.91)	sind:105167941	K08869	ADCK, ABC1	aarF domain-containing kinase	--	--
TRINITY_DN28856_c0_g1_i6	1.60E-209	363/461(78.74)	sind:105167817	K08869	ADCK, ABC1	aarF domain-containing kinase	--	--
TRINITY_DN30100_c0_g1_i11	4.00E-207	369/427(86.42)	sind:105158916	K08869	ADCK, ABC1	aarF domain-containing kinase	--	--
TRINITY_DN30100_c0_g2_i2	1.10E-20	57/117(48.72)	pda:103717761	K08869	ADCK, ABC1	aarF domain-containing kinase	--	--
TRINITY_DN30100_c0_g3_i1	4.30E-19	51/74(68.92)	sind:105158916	K08869	ADCK, ABC1	aarF domain-containing kinase	--	--
TRINITY_DN30100_c0_g4_i1	1.60E-10	37/59(62.71)	sind:105158916	K08869	ADCK, ABC1	aarF domain-containing kinase	--	--
TRINITY_DN30100_c0_g5_i1	4.50E-16	45/64(70.31)	sind:105158916	K08869	ADCK, ABC1	aarF domain-containing kinase	--	--
TRINITY_DN30262_c0_g1_i1	4.90E-268	468/587(79.73)	sind:105165093	K08869	ADCK, ABC1	aarF domain-containing kinase	--	--
TRINITY_DN11673_c0_g1_i1	2.70E-29	82/103(79.61)	sind:105174075	K14432	ABF	ABA responsive element binding factor	ko04075	Plant hormone signal transduction
TRINITY_DN16706_c0_g1_i1	1.30E-93	192/270(71.11)	sind:105170948	K14432	ABF	ABA responsive element binding factor	ko04075	Plant hormone signal transduction
TRINITY_DN17656_c0_g1_i1	4.00E-134	262/337(77.74)	sind:105155750	K14432	ABF	ABA responsive element binding factor	ko04075	Plant hormone signal transduction
TRINITY_DN23761_c0_g1_i1	4.30E-118	243/344(70.64)	sind:105162726	K14432	ABF	ABA responsive element binding factor	ko04075	Plant hormone signal transduction
TRINITY_DN23970_c0_g1_i4	2.00E-63	163/294(55.44)	sind:105172582	K14432	ABF	ABA responsive element binding factor	ko04075	Plant hormone signal transduction
TRINITY_DN25195_c0_g3_i4	3.40E-82	207/298(69.46)	sind:105179427	K14432	ABF	ABA responsive element binding factor	ko04075	Plant hormone signal transduction
TRINITY_DN25195_c0_g4_i1	5.60E-22	61/64(95.31)	sind:105179427	K14432	ABF	ABA responsive element binding factor	ko04075	Plant hormone signal transduction
TRINITY_DN29128_c0_g2_i2	6.30E-126	274/420(65.24)	sind:105159163	K14432	ABF	ABA responsive element binding factor	ko04075	Plant hormone signal transduction
TRINITY_DN29910_c0_g1_i5	8.80E-120	251/430(58.37)	sind:105169538	K14432	ABF	ABA responsive element binding factor	ko04075	Plant hormone signal transduction
TRINITY_DN10251_c0_g1_i1	1.60E-76	140/163(85.89)	sind:105175362	K16743	ASPM, ASP	abnormal spindle-like microcephaly-associated protein	--	--
TRINITY_DN10251_c0_g2_i1	6.20E-48	92/114(80.70)	sind:105175362	K16743	ASPM, ASP	abnormal spindle-like microcephaly-associated protein	--	--
TRINITY_DN12716_c0_g1_i1	7.30E-51	109/138(78.99)	sind:105175362	K16743	ASPM, ASP	abnormal spindle-like microcephaly-associated protein	--	--
TRINITY_DN15437_c0_g1_i1	1.20E-33	97/220(44.09)	pvu:PHAVU_003G077600g	K16743	ASPM, ASP	abnormal spindle-like microcephaly-associated protein	--	--
TRINITY_DN15437_c0_g3_i1	3.80E-58	117/157(74.52)	sind:105175362	K16743	ASPM, ASP	abnormal spindle-like microcephaly-associated protein	--	--
TRINITY_DN364_c0_g1_i1	1.70E-41	86/127(67.72)	sind:105175362	K16743	ASPM, ASP	abnormal spindle-like microcephaly-associated protein	--	--
TRINITY_DN13222_c0_g1_i1	4.20E-90	160/186(86.02)	sind:105164677	K14496	PYL	abscisic acid receptor PYR/PYL family	ko04075	Plant hormone signal transduction
TRINITY_DN13289_c0_g1_i2	3.90E-68	130/210(61.90)	sind:105160848	K14496	PYL	abscisic acid receptor PYR/PYL family	ko04075	Plant hormone signal transduction
TRINITY_DN14525_c0_g1_i1	1.60E-82	156/198(78.79)	sind:105161511	K14496	PYL	abscisic acid receptor PYR/PYL family	ko04075	Plant hormone signal transduction
TRINITY_DN15597_c0_g1_i2	3.00E-95	169/186(90.86)	sind:105164677	K14496	PYL	abscisic acid receptor PYR/PYL family	ko04075	Plant hormone signal transduction
TRINITY_DN15784_c0_g1_i2	1.50E-49	91/120(75.83)	sind:105173092	K14496	PYL	abscisic acid receptor PYR/PYL family	ko04075	Plant hormone signal transduction
TRINITY_DN17551_c0_g1_i2	5.00E-100	184/209(88.04)	sind:105174608	K14496	PYL	abscisic acid receptor PYR/PYL family	ko04075	Plant hormone signal transduction
TRINITY_DN19319_c0_g1_i4	8.90E-51	96/105(91.43)	sind:105173092	K14496	PYL	abscisic acid receptor PYR/PYL family	ko04075	Plant hormone signal transduction
TRINITY_DN19327_c0_g1_i3	1.00E-89	163/184(88.59)	sind:105166732	K14496	PYL	abscisic acid receptor PYR/PYL family	ko04075	Plant hormone signal transduction
TRINITY_DN25400_c0_g3_i2	6.10E-74	137/143(95.80)	sind:105179132	K14496	PYL	abscisic acid receptor PYR/PYL family	ko04075	Plant hormone signal transduction
TRINITY_DN26240_c2_g1_i8	1.60E-72	141/179(78.77)	sind:105156159	K14496	PYL	abscisic acid receptor PYR/PYL family	ko04075	Plant hormone signal transduction
TRINITY_DN32192_c0_g1_i1	1.20E-06	25/35(71.43)	csv:101216106	K14496	PYL	abscisic acid receptor PYR/PYL family	ko04075	Plant hormone signal transduction
TRINITY_DN30112_c1_g1_i1	0.00E+00	1052/1360(77.35)	sind:105163763	K09842	AAO3	abscisic-aldehyde oxidase	ko00906	Carotenoid biosynthesis
TRINITY_DN28948_c0_g1_i1	0.00E+00	585/655(89.31)	sind:105158132	K01652	E2.2.1.6L, ilvB, ilvG, ilvI	acetolactate synthase I/II/III large subunit	ko00660|ko00290|ko00770|ko00650	C5-Branched dibasic acid metabolism|Valine, leucine and isoleucine biosynthesis|Pantothenate and CoA biosynthesis|Butanoate metabolism
TRINITY_DN7737_c0_g1_i1	1.00E-38	74/88(84.09)	jcu:105648795	K01652	E2.2.1.6L, ilvB, ilvG, ilvI	acetolactate synthase I/II/III large subunit	ko00660|ko00290|ko00770|ko00650	C5-Branched dibasic acid metabolism|Valine, leucine and isoleucine biosynthesis|Pantothenate and CoA biosynthesis|Butanoate metabolism
TRINITY_DN20167_c0_g2_i1	9.20E-19	47/55(85.45)	sind:105166891	K01653	E2.2.1.6S, ilvH, ilvN	acetolactate synthase I/III small subunit	ko00660|ko00290|ko00770|ko00650	C5-Branched dibasic acid metabolism|Valine, leucine and isoleucine biosynthesis|Pantothenate and CoA biosynthesis|Butanoate metabolism
TRINITY_DN20167_c0_g3_i1	2.00E-221	401/491(81.67)	sind:105166891	K01653	E2.2.1.6S, ilvH, ilvN	acetolactate synthase I/III small subunit	ko00660|ko00290|ko00770|ko00650	C5-Branched dibasic acid metabolism|Valine, leucine and isoleucine biosynthesis|Pantothenate and CoA biosynthesis|Butanoate metabolism
TRINITY_DN22309_c5_g1_i6	1.40E-137	266/343(77.55)	sind:105167154	K01653	E2.2.1.6S, ilvH, ilvN	acetolactate synthase I/III small subunit	ko00660|ko00290|ko00770|ko00650	C5-Branched dibasic acid metabolism|Valine, leucine and isoleucine biosynthesis|Pantothenate and CoA biosynthesis|Butanoate metabolism
TRINITY_DN21319_c3_g2_i2	9.50E-202	366/441(82.99)	sind:105165712	K07513	ACAA1	acetyl-CoA acyltransferase 1	ko00592|ko00071|ko04146|ko01040|ko00280	alpha-Linolenic acid metabolism|Fatty acid degradation|Peroxisome|Biosynthesis of unsaturated fatty acids|Valine, leucine and isoleucine degradation
TRINITY_DN22139_c0_g1_i1	5.70E-246	436/463(94.17)	sind:105171848	K07513	ACAA1	acetyl-CoA acyltransferase 1	ko00592|ko00071|ko04146|ko01040|ko00280	alpha-Linolenic acid metabolism|Fatty acid degradation|Peroxisome|Biosynthesis of unsaturated fatty acids|Valine, leucine and isoleucine degradation
TRINITY_DN21254_c0_g1_i2	5.90E-207	366/418(87.56)	sind:105175227	K00626	E2.3.1.9, atoB	acetyl-CoA C-acetyltransferase	ko00900|ko00071|ko00380|ko00310|ko00072|ko00620|ko00630|ko00280|ko00650|ko00640	Terpenoid backbone biosynthesis|Fatty acid degradation|Tryptophan metabolism|Lysine degradation|Synthesis and degradation of ketone bodies|Pyruvate metabolism|Glyoxylate and dicarboxylate metabolism|Valine, leucine and isoleucine degradation|Butanoate metabolism|Propanoate metabolism
TRINITY_DN25400_c0_g4_i1	2.20E-211	376/399(94.24)	sind:105178680	K00626	E2.3.1.9, atoB	acetyl-CoA C-acetyltransferase	ko00900|ko00071|ko00380|ko00310|ko00072|ko00620|ko00630|ko00280|ko00650|ko00640	Terpenoid backbone biosynthesis|Fatty acid degradation|Tryptophan metabolism|Lysine degradation|Synthesis and degradation of ketone bodies|Pyruvate metabolism|Glyoxylate and dicarboxylate metabolism|Valine, leucine and isoleucine degradation|Butanoate metabolism|Propanoate metabolism
TRINITY_DN10771_c0_g1_i1	4.00E-18	46/68(67.65)	sind:105165943	K11262	ACACA	acetyl-CoA carboxylase / biotin carboxylase 1	ko00061|ko00620|ko00640|ko00254	Fatty acid biosynthesis|Pyruvate metabolism|Propanoate metabolism|Aflatoxin biosynthesis
TRINITY_DN27477_c0_g2_i2	2.30E-31	68/94(72.34)	sind:105165943	K11262	ACACA	acetyl-CoA carboxylase / biotin carboxylase 1	ko00061|ko00620|ko00640|ko00254	Fatty acid biosynthesis|Pyruvate metabolism|Propanoate metabolism|Aflatoxin biosynthesis
TRINITY_DN30868_c1_g1_i6	0.00E+00	1965/2267(86.68)	sind:105165943	K11262	ACACA	acetyl-CoA carboxylase / biotin carboxylase 1	ko00061|ko00620|ko00640|ko00254	Fatty acid biosynthesis|Pyruvate metabolism|Propanoate metabolism|Aflatoxin biosynthesis
TRINITY_DN30868_c1_g2_i1	7.30E-17	40/49(81.63)	sind:105165943	K11262	ACACA	acetyl-CoA carboxylase / biotin carboxylase 1	ko00061|ko00620|ko00640|ko00254	Fatty acid biosynthesis|Pyruvate metabolism|Propanoate metabolism|Aflatoxin biosynthesis
TRINITY_DN16680_c0_g1_i2	1.70E-79	196/272(72.06)	sind:105157971	K02160	accB, bccP	acetyl-CoA carboxylase biotin carboxyl carrier protein	ko00061|ko00620|ko00640	Fatty acid biosynthesis|Pyruvate metabolism|Propanoate metabolism
TRINITY_DN19454_c0_g1_i2	1.90E-79	200/272(73.53)	sind:105157971	K02160	accB, bccP	acetyl-CoA carboxylase biotin carboxyl carrier protein	ko00061|ko00620|ko00640	Fatty acid biosynthesis|Pyruvate metabolism|Propanoate metabolism
TRINITY_DN23149_c0_g1_i1	2.20E-54	158/186(84.95)	gra:105773563	K02160	accB, bccP	acetyl-CoA carboxylase biotin carboxyl carrier protein	ko00061|ko00620|ko00640	Fatty acid biosynthesis|Pyruvate metabolism|Propanoate metabolism
TRINITY_DN25350_c0_g1_i3	3.20E-278	563/770(73.12)	sind:105174533	K01962	accA	acetyl-CoA carboxylase carboxyl transferase subunit alpha	ko00061|ko00620|ko00640	Fatty acid biosynthesis|Pyruvate metabolism|Propanoate metabolism
TRINITY_DN27364_c0_g1_i1	0.00E+00	562/735(76.46)	sind:105172253	K01962	accA	acetyl-CoA carboxylase carboxyl transferase subunit alpha	ko00061|ko00620|ko00640	Fatty acid biosynthesis|Pyruvate metabolism|Propanoate metabolism
TRINITY_DN32087_c0_g1_i1	1.60E-65	124/158(78.48)	sind:105174533	K01962	accA	acetyl-CoA carboxylase carboxyl transferase subunit alpha	ko00061|ko00620|ko00640	Fatty acid biosynthesis|Pyruvate metabolism|Propanoate metabolism
TRINITY_DN16799_c0_g1_i2	1.10E-84	151/168(89.88)	sind:105156122	K01961	accC	acetyl-CoA carboxylase, biotin carboxylase subunit	ko00061|ko00620|ko00640	Fatty acid biosynthesis|Pyruvate metabolism|Propanoate metabolism
TRINITY_DN16799_c1_g1_i1	9.90E-142	246/265(92.83)	sind:105156122	K01961	accC	acetyl-CoA carboxylase, biotin carboxylase subunit	ko00061|ko00620|ko00640	Fatty acid biosynthesis|Pyruvate metabolism|Propanoate metabolism
TRINITY_DN19307_c1_g5_i5	4.10E-25	62/79(78.48)	sind:105156122	K01961	accC	acetyl-CoA carboxylase, biotin carboxylase subunit	ko00061|ko00620|ko00640	Fatty acid biosynthesis|Pyruvate metabolism|Propanoate metabolism
TRINITY_DN22211_c0_g3_i1	4.60E-139	246/274(89.78)	sind:105156122	K01961	accC	acetyl-CoA carboxylase, biotin carboxylase subunit	ko00061|ko00620|ko00640	Fatty acid biosynthesis|Pyruvate metabolism|Propanoate metabolism
TRINITY_DN30752_c2_g1_i9	1.40E-33	73/100(73.00)	sind:105156122	K01961	accC	acetyl-CoA carboxylase, biotin carboxylase subunit	ko00061|ko00620|ko00640	Fatty acid biosynthesis|Pyruvate metabolism|Propanoate metabolism
TRINITY_DN30752_c2_g5_i1	1.40E-79	152/154(98.70)	cam:101505461	K01961	accC	acetyl-CoA carboxylase, biotin carboxylase subunit	ko00061|ko00620|ko00640	Fatty acid biosynthesis|Pyruvate metabolism|Propanoate metabolism
TRINITY_DN28977_c0_g2_i2	0.00E+00	628/724(86.74)	sind:105177496	K01895	ACSS, acs	acetyl-CoA synthetase	ko00620|ko00640|ko00010	Pyruvate metabolism|Propanoate metabolism|Glycolysis / Gluconeogenesis
TRINITY_DN25441_c0_g1_i3	2.80E-160	295/345(85.51)	sind:105178118	K00930	argB	acetylglutamate kinase	ko00220	Arginine biosynthesis
TRINITY_DN18253_c0_g1_i2	3.70E-77	142/171(83.04)	sind:105164944	K00818	E2.6.1.11, argD	acetylornithine aminotransferase	ko00220	Arginine biosynthesis
TRINITY_DN18253_c0_g2_i1	9.50E-213	361/422(85.55)	sind:105164944	K00818	E2.6.1.11, argD	acetylornithine aminotransferase	ko00220	Arginine biosynthesis
TRINITY_DN27377_c0_g2_i1	2.80E-10	33/49(67.35)	sind:105164944	K00818	E2.6.1.11, argD	acetylornithine aminotransferase	ko00220	Arginine biosynthesis
TRINITY_DN27377_c0_g4_i1	4.00E-06	26/35(74.29)	sly:101245573	K00818	E2.6.1.11, argD	acetylornithine aminotransferase	ko00220	Arginine biosynthesis
TRINITY_DN27377_c0_g6_i1	8.20E-166	282/331(85.20)	sind:105164944	K00818	E2.6.1.11, argD	acetylornithine aminotransferase	ko00220	Arginine biosynthesis
TRINITY_DN17565_c0_g1_i1	5.10E-240	398/437(91.08)	sind:105155951	K01438	argE	acetylornithine deacetylase	ko00220	Arginine biosynthesis
TRINITY_DN28616_c0_g1_i5	0.00E+00	831/902(92.13)	sind:105178516	K01681	ACO, acnA	aconitate hydratase	ko00630|ko00020	Glyoxylate and dicarboxylate metabolism|Citrate cycle (TCA cycle)
TRINITY_DN29207_c0_g1_i3	0.00E+00	833/908(91.74)	sind:105174871	K01681	ACO, acnA	aconitate hydratase	ko00630|ko00020	Glyoxylate and dicarboxylate metabolism|Citrate cycle (TCA cycle)
TRINITY_DN29683_c0_g3_i1	1.00E-17	53/81(65.43)	sind:105178516	K01681	ACO, acnA	aconitate hydratase	ko00630|ko00020	Glyoxylate and dicarboxylate metabolism|Citrate cycle (TCA cycle)
TRINITY_DN30539_c2_g4_i1	4.60E-38	100/189(52.91)	bna:106402980	K01681	ACO, acnA	aconitate hydratase	ko00630|ko00020	Glyoxylate and dicarboxylate metabolism|Citrate cycle (TCA cycle)
TRINITY_DN4554_c0_g1_i1	9.90E-08	26/31(83.87)	sind:105178516	K01681	ACO, acnA	aconitate hydratase	ko00630|ko00020	Glyoxylate and dicarboxylate metabolism|Citrate cycle (TCA cycle)
TRINITY_DN13375_c0_g1_i2	4.10E-206	346/375(92.27)	mlr:MELLADRAFT_45600	K05692	ACTB_G1	actin beta/gamma 1	ko04145	Phagosome
TRINITY_DN13700_c0_g1_i1	1.70E-205	341/374(91.18)	mgl:MGL_1986	K05692	ACTB_G1	actin beta/gamma 1	ko04145	Phagosome
TRINITY_DN14657_c0_g1_i1	1.80E-204	341/374(91.18)	mlr:MELLADRAFT_45600	K05692	ACTB_G1	actin beta/gamma 1	ko04145	Phagosome
TRINITY_DN32751_c0_g1_i1	2.40E-206	347/374(92.78)	pgr:PGTG_05488	K05692	ACTB_G1	actin beta/gamma 1	ko04145	Phagosome
TRINITY_DN4941_c0_g1_i1	1.10E-98	175/182(96.15)	pda:103700236	K05692	ACTB_G1	actin beta/gamma 1	ko04145	Phagosome
TRINITY_DN19279_c0_g1_i1	5.40E-193	321/375(85.60)	sind:105165593	K05757	ARPC1A_B	actin related protein 2/3 complex, subunit 1A/1B	ko04144	Endocytosis
TRINITY_DN20530_c0_g1_i2	1.30E-153	275/325(84.62)	sind:105163816	K05758	ARPC2	actin related protein 2/3 complex, subunit 2	ko04144	Endocytosis
TRINITY_DN24840_c0_g1_i3	3.20E-90	173/231(74.89)	sind:105158601	K05758	ARPC2	actin related protein 2/3 complex, subunit 2	ko04144	Endocytosis
TRINITY_DN17636_c0_g1_i3	6.00E-89	161/173(93.06)	sind:105162233	K05756	ARPC3	actin related protein 2/3 complex, subunit 3	ko04144	Endocytosis
TRINITY_DN21366_c0_g1_i1	3.10E-65	122/132(92.42)	sind:105170637	K05754	ARPC5	actin related protein 2/3 complex, subunit 5	ko04144	Endocytosis
TRINITY_DN18030_c0_g1_i2	1.40E-65	129/157(82.17)	mdm:103424317	K10355	ACTF	actin, other eukaryote	--	--
TRINITY_DN26148_c1_g1_i5	4.00E-192	330/377(87.53)	zma:100280540	K10355	ACTF	actin, other eukaryote	--	--
TRINITY_DN19719_c0_g2_i5	3.10E-237	401/435(92.18)	sind:105176033	K11340	ACTL6A, INO80K	actin-like protein 6A	--	--
TRINITY_DN30335_c1_g2_i2	2.90E-14	37/42(88.10)	sind:105176033	K11340	ACTL6A, INO80K	actin-like protein 6A	--	--
TRINITY_DN21630_c0_g1_i2	1.00E-225	372/389(95.63)	sind:105177452	K17260	ACTR2, ARP2	actin-related protein 2	--	--
TRINITY_DN16495_c0_g1_i1	1.20E-241	395/430(91.86)	sind:105156663	K18584	ACTR3, ARP3	actin-related protein 3	--	--
TRINITY_DN20022_c0_g1_i4	1.30E-234	389/430(90.47)	sind:105156663	K18584	ACTR3, ARP3	actin-related protein 3	--	--
TRINITY_DN20022_c0_g3_i1	1.30E-23	50/57(87.72)	sot:102600427	K18584	ACTR3, ARP3	actin-related protein 3	--	--
TRINITY_DN27478_c0_g2_i3	1.20E-196	420/526(79.85)	sind:105161269	K11672	ACTR5, ARP5, INO80M	actin-related protein 5	--	--
TRINITY_DN20258_c0_g1_i2	1.20E-221	376/433(86.84)	sind:105166450	K11662	ACTR6, ARP6	actin-related protein 6	--	--
TRINITY_DN26096_c0_g1_i2	2.80E-150	271/311(87.14)	sind:105167180	K16615	PARP7	actin-related protein 7, plant	--	--
TRINITY_DN26812_c0_g1_i7	1.90E-248	426/493(86.41)	sind:105171686	K11673	ACTR8, ARP8, INO80N	actin-related protein 8	--	--
TRINITY_DN24796_c1_g1_i4	3.60E-107	205/324(63.27)	sind:105175032	K16616	PARP8	actin-related protein 8, plant	--	--
TRINITY_DN28582_c0_g11_i3	5.20E-10	31/40(77.50)	sind:105175032	K16616	PARP8	actin-related protein 8, plant	--	--
TRINITY_DN28582_c0_g2_i2	3.10E-17	42/52(80.77)	sind:105175032	K16616	PARP8	actin-related protein 8, plant	--	--
TRINITY_DN30912_c0_g1_i6	6.10E-90	159/193(82.38)	sind:105175032	K16616	PARP8	actin-related protein 8, plant	--	--
TRINITY_DN26156_c0_g2_i1	6.1e-309	540/740(72.97)	sind:105171827	K17985	AMBRA1	activating molecule in BECN1-regulated autophagy protein 1	--	--
TRINITY_DN28817_c0_g1_i1	0.00E+00	610/731(83.45)	sind:105171827	K17985	AMBRA1	activating molecule in BECN1-regulated autophagy protein 1	--	--
TRINITY_DN26309_c0_g2_i1	4.10E-152	303/518(58.49)	sind:105157660	K18666	ASCC1	activating signal cointegrator complex subunit 1	--	--
TRINITY_DN29518_c0_g2_i3	4.40E-305	628/878(71.53)	sind:105159108	K18667	ASCC2	activating signal cointegrator complex subunit 2	--	--
TRINITY_DN30378_c0_g1_i8	0.00E+00	867/1279(67.79)	sind:105155596	K18667	ASCC2	activating signal cointegrator complex subunit 2	--	--
TRINITY_DN24241_c1_g1_i2	1.20E-08	28/38(73.68)	sind:105168839	K18663	ASCC3	activating signal cointegrator complex subunit 3	--	--
TRINITY_DN24241_c2_g1_i14	5.00E-20	45/74(60.81)	sind:105168839	K18663	ASCC3	activating signal cointegrator complex subunit 3	--	--
TRINITY_DN24241_c2_g3_i3	8.60E-23	58/103(56.31)	sind:105168839	K18663	ASCC3	activating signal cointegrator complex subunit 3	--	--
TRINITY_DN24241_c2_g4_i2	1.40E-273	481/569(84.53)	sind:105168839	K18663	ASCC3	activating signal cointegrator complex subunit 3	--	--
TRINITY_DN29744_c0_g1_i3	0.00E+00	694/731(94.94)	sind:105168839	K18663	ASCC3	activating signal cointegrator complex subunit 3	--	--
TRINITY_DN29744_c0_g2_i2	0.00E+00	688/778(88.43)	sind:105168839	K18663	ASCC3	activating signal cointegrator complex subunit 3	--	--
TRINITY_DN6675_c0_g1_i1	5.80E-13	50/106(47.17)	sind:105168839	K18663	ASCC3	activating signal cointegrator complex subunit 3	--	--
TRINITY_DN11332_c0_g1_i1	8.80E-30	62/81(76.54)	brp:103858091	K03921	FAB2, SSI2, desA1	acyl-[acyl-carrier-protein] desaturase	ko00061|ko01040	Fatty acid biosynthesis|Biosynthesis of unsaturated fatty acids
TRINITY_DN11779_c0_g1_i1	1.80E-30	73/108(67.59)	vvi:100242444	K03921	FAB2, SSI2, desA1	acyl-[acyl-carrier-protein] desaturase	ko00061|ko01040	Fatty acid biosynthesis|Biosynthesis of unsaturated fatty acids
TRINITY_DN24493_c0_g1_i3	1.60E-196	335/391(85.68)	sind:105161198	K03921	FAB2, SSI2, desA1	acyl-[acyl-carrier-protein] desaturase	ko00061|ko01040	Fatty acid biosynthesis|Biosynthesis of unsaturated fatty acids
TRINITY_DN25624_c0_g1_i8	4.00E-155	260/350(74.29)	sind:105159421	K03921	FAB2, SSI2, desA1	acyl-[acyl-carrier-protein] desaturase	ko00061|ko01040	Fatty acid biosynthesis|Biosynthesis of unsaturated fatty acids
TRINITY_DN29582_c0_g1_i14	3.50E-51	101/128(78.91)	sind:105161198	K03921	FAB2, SSI2, desA1	acyl-[acyl-carrier-protein] desaturase	ko00061|ko01040	Fatty acid biosynthesis|Biosynthesis of unsaturated fatty acids
TRINITY_DN29582_c0_g3_i1	2.00E-96	170/219(77.63)	vvi:100853715	K03921	FAB2, SSI2, desA1	acyl-[acyl-carrier-protein] desaturase	ko00061|ko01040	Fatty acid biosynthesis|Biosynthesis of unsaturated fatty acids
TRINITY_DN17906_c0_g1_i1	5.40E-223	395/560(70.54)	sind:105167258	K14760	AAE14	acyl-activating enzyme 14	ko00130	Ubiquinone and other terpenoid-quinone biosynthesis
TRINITY_DN27870_c0_g1_i4	1.20E-197	338/451(74.94)	sind:105171627	K01303	APEH	acylaminoacyl-peptidase	--	--
TRINITY_DN29126_c0_g1_i3	8.90E-233	402/551(72.96)	sind:105171627	K01303	APEH	acylaminoacyl-peptidase	--	--
TRINITY_DN19595_c0_g1_i3	1.30E-226	385/430(89.53)	sind:105174578	K00232	E1.3.3.6, ACOX1, ACOX3	acyl-CoA oxidase	ko00592|ko00071|ko04146|ko01040	alpha-Linolenic acid metabolism|Fatty acid degradation|Peroxisome|Biosynthesis of unsaturated fatty acids
TRINITY_DN20336_c0_g1_i2	0.00E+00	627/697(89.96)	sind:105176477	K00232	E1.3.3.6, ACOX1, ACOX3	acyl-CoA oxidase	ko00592|ko00071|ko04146|ko01040	alpha-Linolenic acid metabolism|Fatty acid degradation|Peroxisome|Biosynthesis of unsaturated fatty acids
TRINITY_DN26106_c0_g2_i2	1.50E-167	281/325(86.46)	sind:105178460	K00232	E1.3.3.6, ACOX1, ACOX3	acyl-CoA oxidase	ko00592|ko00071|ko04146|ko01040	alpha-Linolenic acid metabolism|Fatty acid degradation|Peroxisome|Biosynthesis of unsaturated fatty acids
TRINITY_DN30011_c0_g2_i6	7.80E-24	52/64(81.25)	sind:105164352	K00232	E1.3.3.6, ACOX1, ACOX3	acyl-CoA oxidase	ko00592|ko00071|ko04146|ko01040	alpha-Linolenic acid metabolism|Fatty acid degradation|Peroxisome|Biosynthesis of unsaturated fatty acids
TRINITY_DN30011_c0_g3_i1	0.00E+00	592/664(89.16)	sind:105164352	K00232	E1.3.3.6, ACOX1, ACOX3	acyl-CoA oxidase	ko00592|ko00071|ko04146|ko01040	alpha-Linolenic acid metabolism|Fatty acid degradation|Peroxisome|Biosynthesis of unsaturated fatty acids
TRINITY_DN30011_c0_g4_i1	1.80E-07	28/30(93.33)	sind:105164352	K00232	E1.3.3.6, ACOX1, ACOX3	acyl-CoA oxidase	ko00592|ko00071|ko04146|ko01040	alpha-Linolenic acid metabolism|Fatty acid degradation|Peroxisome|Biosynthesis of unsaturated fatty acids
TRINITY_DN30489_c0_g1_i12	2.10E-234	494/667(74.06)	sind:105173406	K00142	AASDH	acyl-CoA synthetase	--	--
TRINITY_DN22316_c0_g1_i2	5.80E-180	306/365(83.84)	sind:105173170	K01068	ACOT1_2_4	acyl-coenzyme A thioesterase 1/2/4	ko01040|ko00062	Biosynthesis of unsaturated fatty acids|Fatty acid elongation
TRINITY_DN13766_c0_g1_i1	3.10E-61	127/176(72.16)	sind:105165780	K17362	ACOT13	acyl-coenzyme A thioesterase 13	--	--
TRINITY_DN19631_c0_g1_i3	2.10E-23	84/249(33.73)	sind:105173185	K17362	ACOT13	acyl-coenzyme A thioesterase 13	--	--
TRINITY_DN19695_c0_g1_i4	3.00E-45	103/186(55.38)	sind:105163877	K17362	ACOT13	acyl-coenzyme A thioesterase 13	--	--
TRINITY_DN21036_c0_g2_i6	9.60E-41	92/138(66.67)	sind:105173185	K17362	ACOT13	acyl-coenzyme A thioesterase 13	--	--
TRINITY_DN22620_c1_g3_i2	1.70E-58	113/160(70.62)	sind:105163877	K17362	ACOT13	acyl-coenzyme A thioesterase 13	--	--
TRINITY_DN26259_c0_g2_i1	8.00E-07	26/56(46.43)	sind:105173185	K17362	ACOT13	acyl-coenzyme A thioesterase 13	--	--
TRINITY_DN20777_c0_g1_i2	3.20E-195	350/430(81.40)	sind:105170504	K17361	ACOT9	acyl-coenzyme A thioesterase 9	--	--
TRINITY_DN21610_c0_g1_i2	4.30E-203	361/425(84.94)	sind:105163792	K17361	ACOT9	acyl-coenzyme A thioesterase 9	--	--
TRINITY_DN22777_c0_g1_i2	1.40E-217	413/559(73.88)	sind:105167151	K17361	ACOT9	acyl-coenzyme A thioesterase 9	--	--
TRINITY_DN17854_c0_g1_i3	6.30E-151	252/316(79.75)	sind:105175512	K01054	MGLL	acylglycerol lipase	ko00561	Glycerolipid metabolism
TRINITY_DN18304_c0_g1_i5	6.40E-125	216/274(78.83)	sind:105176171	K01054	MGLL	acylglycerol lipase	ko00561	Glycerolipid metabolism
TRINITY_DN18304_c0_g2_i1	5.00E-25	54/69(78.26)	sind:105176171	K01054	MGLL	acylglycerol lipase	ko00561	Glycerolipid metabolism
TRINITY_DN18455_c0_g1_i2	4.60E-166	273/331(82.48)	sind:105166630	K01054	MGLL	acylglycerol lipase	ko00561	Glycerolipid metabolism
TRINITY_DN18510_c0_g1_i9	2.40E-187	329/390(84.36)	sind:105156377	K01054	MGLL	acylglycerol lipase	ko00561	Glycerolipid metabolism
TRINITY_DN20790_c0_g1_i2	2.10E-123	241/334(72.16)	sind:105158196	K01054	MGLL	acylglycerol lipase	ko00561	Glycerolipid metabolism
TRINITY_DN23685_c0_g1_i5	6.10E-100	197/298(66.11)	sind:105163122	K01054	MGLL	acylglycerol lipase	ko00561	Glycerolipid metabolism
TRINITY_DN25604_c0_g1_i3	9.10E-119	204/240(85.00)	sind:105176171	K01054	MGLL	acylglycerol lipase	ko00561	Glycerolipid metabolism
TRINITY_DN26948_c0_g1_i5	3.70E-105	181/236(76.69)	sind:105175930	K01054	MGLL	acylglycerol lipase	ko00561	Glycerolipid metabolism
TRINITY_DN29274_c0_g1_i10	1.70E-166	324/478(67.78)	sind:105158196	K01054	MGLL	acylglycerol lipase	ko00561	Glycerolipid metabolism
TRINITY_DN29274_c0_g4_i1	4.80E-15	43/51(84.31)	sind:105165804	K01054	MGLL	acylglycerol lipase	ko00561	Glycerolipid metabolism
TRINITY_DN13184_c0_g1_i1	5.50E-14	39/56(69.64)	sind:105163949	K10257	FAD3, FAD7, FAD8, desB	acyl-lipid omega-3 desaturase	--	--
TRINITY_DN18625_c0_g1_i3	9.00E-174	285/341(83.58)	sind:105167042	K10257	FAD3, FAD7, FAD8, desB	acyl-lipid omega-3 desaturase	--	--
TRINITY_DN21141_c0_g1_i1	2.90E-181	287/355(80.85)	sind:105163949	K10257	FAD3, FAD7, FAD8, desB	acyl-lipid omega-3 desaturase	--	--
TRINITY_DN29794_c0_g1_i10	1.60E-199	324/395(82.03)	sind:105167042	K10257	FAD3, FAD7, FAD8, desB	acyl-lipid omega-3 desaturase	--	--
TRINITY_DN29794_c0_g2_i1	1.30E-53	96/102(94.12)	sind:105160895	K10257	FAD3, FAD7, FAD8, desB	acyl-lipid omega-3 desaturase	--	--
TRINITY_DN29794_c0_g3_i1	4.90E-10	27/27(100.00)	pop:POPTR_0006s10250g	K10257	FAD3, FAD7, FAD8, desB	acyl-lipid omega-3 desaturase	--	--
TRINITY_DN17689_c1_g3_i2	2.00E-45	106/181(58.56)	sind:105161363	K01512	acyP	acylphosphatase	ko00620	Pyruvate metabolism
TRINITY_DN19618_c0_g1_i9	1.60E-61	122/151(80.79)	sind:105156881	K01557	FAHD1	acylpyruvate hydrolase	ko00350	Tyrosine metabolism
TRINITY_DN19911_c0_g1_i2	2.10E-124	236/283(83.39)	sind:105163430	K20069	NECAP1_2	adaptin ear-binding coat-associated protein 1/2	--	--
TRINITY_DN21094_c0_g1_i3	1.10E-65	118/143(82.52)	spen:107024078	K20069	NECAP1_2	adaptin ear-binding coat-associated protein 1/2	--	--
TRINITY_DN22356_c0_g1_i12	3.00E-94	181/230(78.70)	sind:105176814	K20069	NECAP1_2	adaptin ear-binding coat-associated protein 1/2	--	--
TRINITY_DN18249_c1_g3_i3	1.00E-86	161/184(87.50)	sind:105158369	K00759	APRT, apt	adenine phosphoribosyltransferase	ko00230	Purine metabolism
TRINITY_DN20270_c0_g1_i4	6.40E-77	144/176(81.82)	pop:POPTR_0018s01860g	K00759	APRT, apt	adenine phosphoribosyltransferase	ko00230	Purine metabolism
TRINITY_DN23413_c0_g1_i4	5.50E-88	159/189(84.13)	sind:105164482	K00759	APRT, apt	adenine phosphoribosyltransferase	ko00230	Purine metabolism
TRINITY_DN23961_c0_g2_i3	9.10E-65	125/137(91.24)	sind:105159110	K00759	APRT, apt	adenine phosphoribosyltransferase	ko00230	Purine metabolism
TRINITY_DN25117_c0_g1_i7	9.40E-120	223/313(71.25)	sind:105175369	K01488	add, ADA	adenosine deaminase	ko00230	Purine metabolism
TRINITY_DN23669_c0_g1_i4	1.20E-106	184/210(87.62)	sind:105161376	K00856	E2.7.1.20, ADK	adenosine kinase	ko00230	Purine metabolism
TRINITY_DN15314_c0_g1_i2	7.80E-46	92/93(98.92)	pop:POPTR_0001s32780g	K01251	E3.3.1.1, ahcY	adenosylhomocysteinase	ko00270	Cysteine and methionine metabolism
TRINITY_DN15314_c1_g1_i1	9.40E-59	132/202(65.35)	sind:105180104	K01251	E3.3.1.1, ahcY	adenosylhomocysteinase	ko00270	Cysteine and methionine metabolism
TRINITY_DN24673_c0_g2_i7	1.70E-48	94/114(82.46)	pvu:PHAVU_001G266500g	K01251	E3.3.1.1, ahcY	adenosylhomocysteinase	ko00270	Cysteine and methionine metabolism
TRINITY_DN29660_c0_g1_i1	5.80E-24	55/66(83.33)	adu:107482804	K01251	E3.3.1.1, ahcY	adenosylhomocysteinase	ko00270	Cysteine and methionine metabolism
TRINITY_DN29660_c0_g2_i5	7.80E-271	457/485(94.23)	sind:105180104	K01251	E3.3.1.1, ahcY	adenosylhomocysteinase	ko00270	Cysteine and methionine metabolism
TRINITY_DN9851_c0_g1_i1	1.80E-27	53/61(86.89)	pda:103696915	K01251	E3.3.1.1, ahcY	adenosylhomocysteinase	ko00270	Cysteine and methionine metabolism
TRINITY_DN15902_c0_g1_i1	4.70E-140	244/320(76.25)	sind:105163243	K10760	IPT	adenylate dimethylallyltransferase (cytokinin synthase)	ko00908	Zeatin biosynthesis
TRINITY_DN33749_c0_g1_i1	1.00E-08	31/68(45.59)	sind:105172322	K10760	IPT	adenylate dimethylallyltransferase (cytokinin synthase)	ko00908	Zeatin biosynthesis
TRINITY_DN16125_c0_g1_i1	3.00E-84	144/169(85.21)	sind:105170329	K18532	AK6, FAP7	adenylate kinase	ko03008|ko00230	Ribosome biogenesis in eukaryotes|Purine metabolism
TRINITY_DN18334_c0_g1_i2	1.30E-06	28/32(87.50)	sind:105166265	K00939	adk, AK	adenylate kinase	ko00230	Purine metabolism
TRINITY_DN19477_c1_g1_i1	1.60E-07	32/55(58.18)	nnu:104606689	K18532	AK6, FAP7	adenylate kinase	ko03008|ko00230	Ribosome biogenesis in eukaryotes|Purine metabolism
TRINITY_DN19477_c1_g2_i1	2.40E-20	66/148(44.59)	sind:105170329	K18532	AK6, FAP7	adenylate kinase	ko03008|ko00230	Ribosome biogenesis in eukaryotes|Purine metabolism
TRINITY_DN20454_c0_g1_i1	1.00E-140	251/296(84.80)	sind:105175811	K00939	adk, AK	adenylate kinase	ko00230	Purine metabolism
TRINITY_DN20536_c0_g1_i2	4.60E-77	161/244(65.98)	sind:105177411	K00939	adk, AK	adenylate kinase	ko00230	Purine metabolism
TRINITY_DN23511_c1_g1_i12	1.00E-36	86/136(63.24)	sind:105162281	K00939	adk, AK	adenylate kinase	ko00230	Purine metabolism
TRINITY_DN26092_c0_g1_i7	2.10E-69	134/146(91.78)	sind:105162281	K00939	adk, AK	adenylate kinase	ko00230	Purine metabolism
TRINITY_DN26587_c0_g1_i9	9.90E-64	119/133(89.47)	sind:105161416	K00939	adk, AK	adenylate kinase	ko00230	Purine metabolism
TRINITY_DN28166_c0_g1_i1	1.50E-17	42/47(89.36)	sind:105161128	K00939	adk, AK	adenylate kinase	ko00230	Purine metabolism
TRINITY_DN28166_c0_g2_i3	2.30E-94	170/186(91.40)	sind:105161128	K00939	adk, AK	adenylate kinase	ko00230	Purine metabolism
TRINITY_DN29144_c0_g1_i3	4.90E-186	325/376(86.44)	sind:105157395	K01756	purB, ADSL	adenylosuccinate lyase	ko00230|ko00250	Purine metabolism|Alanine, aspartate and glutamate metabolism
TRINITY_DN29144_c0_g2_i3	3.90E-31	70/118(59.32)	sind:105157395	K01756	purB, ADSL	adenylosuccinate lyase	ko00230|ko00250	Purine metabolism|Alanine, aspartate and glutamate metabolism
TRINITY_DN29648_c0_g1_i10	2.70E-216	370/484(76.45)	sot:102587028	K01939	purA, ADSS	adenylosuccinate synthase	ko00230|ko00250	Purine metabolism|Alanine, aspartate and glutamate metabolism
TRINITY_DN29648_c0_g2_i1	1.90E-30	76/137(55.47)	sind:105162531	K01939	purA, ADSS	adenylosuccinate synthase	ko00230|ko00250	Purine metabolism|Alanine, aspartate and glutamate metabolism
TRINITY_DN19247_c0_g1_i4	1.40E-20	51/74(68.92)	sly:101267359	K17261	CAP1_2, SRV2	adenylyl cyclase-associated protein	--	--
TRINITY_DN19247_c0_g2_i1	7.60E-130	245/343(71.43)	sind:105172883	K17261	CAP1_2, SRV2	adenylyl cyclase-associated protein	--	--
TRINITY_DN25224_c0_g1_i3	1.50E-41	86/116(74.14)	sind:105172883	K17261	CAP1_2, SRV2	adenylyl cyclase-associated protein	--	--
TRINITY_DN25224_c0_g2_i5	2.90E-208	386/480(80.42)	sind:105169632	K17261	CAP1_2, SRV2	adenylyl cyclase-associated protein	--	--
TRINITY_DN30896_c2_g1_i12	9.30E-50	98/123(79.67)	sind:105172883	K17261	CAP1_2, SRV2	adenylyl cyclase-associated protein	--	--
TRINITY_DN15326_c0_g1_i1	5.60E-108	184/204(90.20)	sind:105162462	K00860	cysC	adenylylsulfate kinase	ko00230|ko00920	Purine metabolism|Sulfur metabolism
TRINITY_DN21591_c0_g1_i4	3.90E-87	170/241(70.54)	sind:105158590	K00860	cysC	adenylylsulfate kinase	ko00230|ko00920	Purine metabolism|Sulfur metabolism
TRINITY_DN25979_c0_g1_i3	7.00E-228	393/464(84.70)	sind:105167991	K05907	APR	adenylyl-sulfate reductase (glutathione)	ko00920	Sulfur metabolism
TRINITY_DN26694_c0_g1_i2	8.80E-207	374/469(79.74)	sind:105170538	K11996	MOCS3, UBA4, moeB	adenylyltransferase and sulfurtransferase	ko04122	Sulfur relay system
TRINITY_DN29186_c0_g1_i8	3.10E-308	629/919(68.44)	sind:105169909	K14857	SPB1, FTSJ3	AdoMet-dependent rRNA methyltransferase SPB1	--	--
TRINITY_DN20686_c0_g1_i3	1.80E-19	59/118(50.00)	mdm:103411488	K18453	NUDT23	ADP-ribose/FAD diphosphatase	ko00230|ko00740	Purine metabolism|Riboflavin metabolism
TRINITY_DN20686_c0_g2_i2	4.60E-93	185/274(67.52)	sind:105162491	K18453	NUDT23	ADP-ribose/FAD diphosphatase	ko00230|ko00740	Purine metabolism|Riboflavin metabolism
TRINITY_DN13263_c0_g1_i1	1.60E-63	120/188(63.83)	thj:104822393	K07937	ARF1	ADP-ribosylation factor 1	ko04144	Endocytosis
TRINITY_DN17459_c0_g1_i1	1.40E-63	116/116(100.00)	aly:ARALYDRAFT_483893	K07937	ARF1	ADP-ribosylation factor 1	ko04144	Endocytosis
TRINITY_DN21126_c0_g1_i9	3.10E-33	70/73(95.89)	gra:105768803	K07937	ARF1	ADP-ribosylation factor 1	ko04144	Endocytosis
TRINITY_DN21427_c1_g1_i5	4.70E-19	47/65(72.31)	adu:107472489	K07937	ARF1	ADP-ribosylation factor 1	ko04144	Endocytosis
TRINITY_DN23875_c0_g1_i2	1.10E-100	182/183(99.45)	pper:PRUPE_ppa010615mg	K07937	ARF1	ADP-ribosylation factor 1	ko04144	Endocytosis
TRINITY_DN23875_c0_g3_i1	1.70E-100	186/197(94.42)	pper:PRUPE_ppa010615mg	K07937	ARF1	ADP-ribosylation factor 1	ko04144	Endocytosis
TRINITY_DN25059_c0_g1_i11	8.00E-14	46/60(76.67)	crb:CARUB_v10010344mg	K07937	ARF1	ADP-ribosylation factor 1	ko04144	Endocytosis
TRINITY_DN25059_c0_g2_i2	6.70E-36	79/87(90.80)	fve:101299183	K07937	ARF1	ADP-ribosylation factor 1	ko04144	Endocytosis
TRINITY_DN23010_c0_g1_i1	1.60E-185	349/474(73.63)	sind:105174432	K12492	ARFGAP1	ADP-ribosylation factor GTPase-activating protein 1	ko04144	Endocytosis
TRINITY_DN24726_c0_g1_i2	5.20E-172	349/417(83.69)	sind:105165157	K12493	ARFGAP2_3	ADP-ribosylation factor GTPase-activating protein 2/3	ko04144	Endocytosis
TRINITY_DN6857_c0_g1_i1	6.90E-06	25/42(59.52)	bdi:100826708	K12493	ARFGAP2_3	ADP-ribosylation factor GTPase-activating protein 2/3	ko04144	Endocytosis
TRINITY_DN17328_c0_g1_i1	2.70E-103	189/202(93.56)	sind:105166664	K07952	ARFRP1	ADP-ribosylation factor related protein 1	--	--
TRINITY_DN16924_c0_g1_i1	3.70E-99	181/206(87.86)	pper:PRUPE_ppa010539mg	K07942	ARL1	ADP-ribosylation factor-like protein 1	--	--
TRINITY_DN18259_c0_g1_i1	7.20E-97	175/182(96.15)	sind:105162861	K07942	ARL1	ADP-ribosylation factor-like protein 1	--	--
TRINITY_DN17259_c0_g1_i3	7.90E-97	174/184(94.57)	sind:105177992	K07943	ARL2	ADP-ribosylation factor-like protein 2	--	--
TRINITY_DN16465_c0_g1_i2	4.80E-100	176/183(96.17)	sind:105158415	K07950	ARL5B	ADP-ribosylation factor-like protein 5B	--	--
TRINITY_DN19250_c0_g1_i1	1.30E-94	169/184(91.85)	gmx:100801039	K07955	ARL8	ADP-ribosylation factor-like protein 8	--	--
TRINITY_DN20059_c1_g1_i6	7.30E-48	93/96(96.88)	mdm:103404297	K07955	ARL8	ADP-ribosylation factor-like protein 8	--	--
TRINITY_DN20362_c0_g1_i13	2.30E-51	96/112(85.71)	sind:105164172	K18447	NUDX14	ADP-sugar diphosphatase	ko00230|ko00500|ko00051	Purine metabolism|Starch and sucrose metabolism|Fructose and mannose metabolism
TRINITY_DN13477_c1_g1_i3	6.60E-08	26/37(70.27)	vvi:100252665	K18914	FDXR	adrenodoxin-NADP+ reductase	--	--
TRINITY_DN27638_c0_g2_i6	3.20E-120	217/243(89.30)	sind:105168712	K18914	FDXR	adrenodoxin-NADP+ reductase	--	--
TRINITY_DN10324_c0_g1_i2	1.10E-31	111/271(40.96)	sind:105170651	K08956	AFG3	AFG3 family protein	--	--
TRINITY_DN12709_c0_g1_i1	5.50E-23	62/95(65.26)	sind:105174460	K08956	AFG3	AFG3 family protein	--	--
TRINITY_DN14982_c1_g1_i5	2.50E-57	135/235(57.45)	sind:105170651	K08956	AFG3	AFG3 family protein	--	--
TRINITY_DN16627_c0_g1_i1	1.10E-51	102/106(96.23)	sind:105170651	K08956	AFG3	AFG3 family protein	--	--
TRINITY_DN16627_c1_g1_i5	9.20E-32	71/103(68.93)	nnu:104597164	K08956	AFG3	AFG3 family protein	--	--
TRINITY_DN16627_c2_g1_i1	1.40E-81	198/411(48.18)	sind:105170651	K08956	AFG3	AFG3 family protein	--	--
TRINITY_DN17302_c0_g1_i2	3.90E-187	346/446(77.58)	aip:107629082	K08956	AFG3	AFG3 family protein	--	--
TRINITY_DN19176_c4_g1_i2	8.50E-21	69/124(55.65)	pda:103697161	K08956	AFG3	AFG3 family protein	--	--
TRINITY_DN30676_c0_g1_i1	1.40E-42	93/128(72.66)	sind:105170651	K08956	AFG3	AFG3 family protein	--	--
TRINITY_DN30676_c1_g1_i7	2.20E-295	529/663(79.79)	sind:105170651	K08956	AFG3	AFG3 family protein	--	--
TRINITY_DN34565_c0_g1_i1	2.70E-06	35/65(53.85)	cam:101490522	K08956	AFG3	AFG3 family protein	--	--
TRINITY_DN19464_c0_g1_i3	6.70E-175	284/345(82.32)	sind:105158040	K10536	aguA	agmatine deiminase	ko00330	Arginine and proline metabolism
TRINITY_DN29321_c0_g1_i30	1.10E-15	42/64(65.62)	sind:105158040	K10536	aguA	agmatine deiminase	ko00330	Arginine and proline metabolism
TRINITY_DN28653_c1_g2_i1	3.90E-25	54/67(80.60)	sind:105162820	K14320	AAAS	aladin	ko03013	RNA transport
TRINITY_DN28653_c1_g3_i1	9.80E-22	49/67(73.13)	sind:105162820	K14320	AAAS	aladin	ko03013	RNA transport
TRINITY_DN28653_c1_g4_i1	2.20E-124	214/253(84.58)	sind:105162820	K14320	AAAS	aladin	ko03013	RNA transport
TRINITY_DN26482_c0_g1_i4	9.90E-282	484/550(88.00)	sind:105157882	K00814	GPT, ALT	alanine transaminase	ko00710|ko00250|ko00220	Carbon fixation in photosynthetic organisms|Alanine, aspartate and glutamate metabolism|Arginine biosynthesis
TRINITY_DN17852_c0_g1_i2	1.20E-236	410/516(79.46)	sind:105163930	K00827	AGXT2	alanine-glyoxylate transaminase / (R)-3-amino-2-methylpropionate-pyruvate transaminase	ko00260|ko00250|ko00280|ko00270	Glycine, serine and threonine metabolism|Alanine, aspartate and glutamate metabolism|Valine, leucine and isoleucine degradation|Cysteine and methionine metabolism
TRINITY_DN23600_c0_g1_i2	1.60E-253	420/461(91.11)	sind:105176497	K00827	AGXT2	alanine-glyoxylate transaminase / (R)-3-amino-2-methylpropionate-pyruvate transaminase	ko00260|ko00250|ko00280|ko00270	Glycine, serine and threonine metabolism|Alanine, aspartate and glutamate metabolism|Valine, leucine and isoleucine degradation|Cysteine and methionine metabolism
TRINITY_DN24900_c0_g1_i3	1.00E-249	416/478(87.03)	sind:105174636	K00827	AGXT2	alanine-glyoxylate transaminase / (R)-3-amino-2-methylpropionate-pyruvate transaminase	ko00260|ko00250|ko00280|ko00270	Glycine, serine and threonine metabolism|Alanine, aspartate and glutamate metabolism|Valine, leucine and isoleucine degradation|Cysteine and methionine metabolism
TRINITY_DN24842_c0_g1_i5	5.00E-138	269/461(58.35)	sind:105170923	K00830	AGXT	alanine-glyoxylate transaminase / serine-glyoxylate transaminase / serine-pyruvate transaminase	ko00260|ko00630|ko04146|ko00250	Glycine, serine and threonine metabolism|Glyoxylate and dicarboxylate metabolism|Peroxisome|Alanine, aspartate and glutamate metabolism
TRINITY_DN6982_c0_g1_i1	4.50E-89	159/160(99.38)	gmx:100786630	K00830	AGXT	alanine-glyoxylate transaminase / serine-glyoxylate transaminase / serine-pyruvate transaminase	ko00260|ko00630|ko04146|ko00250	Glycine, serine and threonine metabolism|Glyoxylate and dicarboxylate metabolism|Peroxisome|Alanine, aspartate and glutamate metabolism
TRINITY_DN22074_c0_g1_i2	1.90E-45	81/90(90.00)	cit:102622589	K01872	AARS, alaS	alanyl-tRNA synthetase	ko00970	Aminoacyl-tRNA biosynthesis
TRINITY_DN27591_c0_g1_i2	0.00E+00	666/778(85.60)	sind:105169835	K01872	AARS, alaS	alanyl-tRNA synthetase	ko00970	Aminoacyl-tRNA biosynthesis
TRINITY_DN30518_c0_g1_i1	5.30E-70	143/171(83.63)	sind:105166846	K01872	AARS, alaS	alanyl-tRNA synthetase	ko00970	Aminoacyl-tRNA biosynthesis
TRINITY_DN30518_c0_g2_i4	3.70E-155	276/323(85.45)	sind:105166846	K01872	AARS, alaS	alanyl-tRNA synthetase	ko00970	Aminoacyl-tRNA biosynthesis
TRINITY_DN30518_c0_g3_i1	5.60E-26	60/89(67.42)	sind:105166846	K01872	AARS, alaS	alanyl-tRNA synthetase	ko00970	Aminoacyl-tRNA biosynthesis
TRINITY_DN19006_c0_g1_i5	3.80E-122	248/453(54.75)	sind:105157374	K00001	E1.1.1.1, adh	alcohol dehydrogenase	ko00071|ko00350|ko00010	Fatty acid degradation|Tyrosine metabolism|Glycolysis / Gluconeogenesis
TRINITY_DN19710_c0_g1_i1	6.00E-193	325/396(82.07)	sind:105156063	K00001	E1.1.1.1, adh	alcohol dehydrogenase	ko00071|ko00350|ko00010	Fatty acid degradation|Tyrosine metabolism|Glycolysis / Gluconeogenesis
TRINITY_DN21262_c0_g1_i4	3.30E-207	352/379(92.88)	sind:105155589	K18857	ADH1	alcohol dehydrogenase class-P	ko00350|ko00592|ko00071|ko00010	Tyrosine metabolism|alpha-Linolenic acid metabolism|Fatty acid degradation|Glycolysis / Gluconeogenesis
TRINITY_DN33279_c0_g1_i1	2.30E-42	82/91(90.11)	uma:UMAG_01984	K13953	adhP	alcohol dehydrogenase, propanol-preferring	ko00071|ko00350|ko00010	Fatty acid degradation|Tyrosine metabolism|Glycolysis / Gluconeogenesis
TRINITY_DN33614_c0_g1_i1	3.50E-72	136/145(93.79)	uma:UMAG_01984	K13953	adhP	alcohol dehydrogenase, propanol-preferring	ko00071|ko00350|ko00010	Fatty acid degradation|Tyrosine metabolism|Glycolysis / Gluconeogenesis
TRINITY_DN10333_c0_g1_i1	8.90E-24	68/111(61.26)	sind:105162476	K13356	FAR	alcohol-forming fatty acyl-CoA reductase	ko00073|ko04146	Cutin, suberine and wax biosynthesis|Peroxisome
TRINITY_DN12552_c0_g1_i1	1.70E-182	318/487(65.30)	sind:105169997	K13356	FAR	alcohol-forming fatty acyl-CoA reductase	ko00073|ko04146	Cutin, suberine and wax biosynthesis|Peroxisome
TRINITY_DN13823_c0_g1_i1	1.40E-233	396/490(80.82)	sind:105171053	K13356	FAR	alcohol-forming fatty acyl-CoA reductase	ko00073|ko04146	Cutin, suberine and wax biosynthesis|Peroxisome
TRINITY_DN14324_c0_g1_i2	7.00E-175	326/566(57.60)	sind:105159016	K13356	FAR	alcohol-forming fatty acyl-CoA reductase	ko00073|ko04146	Cutin, suberine and wax biosynthesis|Peroxisome
TRINITY_DN15996_c0_g1_i1	6.60E-225	387/472(81.99)	sind:105162476	K13356	FAR	alcohol-forming fatty acyl-CoA reductase	ko00073|ko04146	Cutin, suberine and wax biosynthesis|Peroxisome
TRINITY_DN21759_c1_g3_i1	1.80E-15	36/71(50.70)	pop:POPTR_0009s14740g	K13356	FAR	alcohol-forming fatty acyl-CoA reductase	ko00073|ko04146	Cutin, suberine and wax biosynthesis|Peroxisome
TRINITY_DN28189_c0_g1_i9	3.10E-183	329/545(60.37)	sind:105159016	K13356	FAR	alcohol-forming fatty acyl-CoA reductase	ko00073|ko04146	Cutin, suberine and wax biosynthesis|Peroxisome
TRINITY_DN10589_c0_g1_i1	1.10E-50	99/149(66.44)	sind:105167251	K15404	K15404, CER1	aldehyde decarbonylase	ko00073	Cutin, suberine and wax biosynthesis
TRINITY_DN10589_c0_g2_i1	2.20E-41	78/100(78.00)	sind:105167251	K15404	K15404, CER1	aldehyde decarbonylase	ko00073	Cutin, suberine and wax biosynthesis
TRINITY_DN11809_c0_g1_i1	9.30E-212	349/445(78.43)	sind:105173435	K15404	K15404, CER1	aldehyde decarbonylase	ko00073	Cutin, suberine and wax biosynthesis
TRINITY_DN19798_c0_g1_i13	1.50E-89	156/217(71.89)	vra:106773669	K15404	K15404, CER1	aldehyde decarbonylase	ko00073	Cutin, suberine and wax biosynthesis
TRINITY_DN19798_c0_g3_i2	2.30E-176	308/475(64.84)	sind:105167221	K15404	K15404, CER1	aldehyde decarbonylase	ko00073	Cutin, suberine and wax biosynthesis
TRINITY_DN19798_c0_g4_i1	3.60E-56	105/149(70.47)	sind:105167251	K15404	K15404, CER1	aldehyde decarbonylase	ko00073	Cutin, suberine and wax biosynthesis
TRINITY_DN19798_c0_g5_i1	3.90E-29	62/76(81.58)	cit:102610181	K15404	K15404, CER1	aldehyde decarbonylase	ko00073	Cutin, suberine and wax biosynthesis
TRINITY_DN1987_c0_g1_i1	6.40E-54	94/125(75.20)	sind:105173435	K15404	K15404, CER1	aldehyde decarbonylase	ko00073	Cutin, suberine and wax biosynthesis
TRINITY_DN21471_c1_g4_i1	1.10E-24	62/134(46.27)	sot:102599091	K15404	K15404, CER1	aldehyde decarbonylase	ko00073	Cutin, suberine and wax biosynthesis
TRINITY_DN24154_c0_g1_i1	0.00E+00	526/616(85.39)	sind:105167221	K15404	K15404, CER1	aldehyde decarbonylase	ko00073	Cutin, suberine and wax biosynthesis
TRINITY_DN32303_c0_g1_i1	4.60E-239	407/614(66.29)	vvi:100854413	K15404	K15404, CER1	aldehyde decarbonylase	ko00073	Cutin, suberine and wax biosynthesis
TRINITY_DN9894_c0_g1_i1	3.90E-11	35/56(62.50)	sind:105173435	K15404	K15404, CER1	aldehyde decarbonylase	ko00073	Cutin, suberine and wax biosynthesis
TRINITY_DN14499_c0_g1_i1	4.70E-199	349/477(73.17)	sind:105163575	K00128	E1.2.1.3	aldehyde dehydrogenase (NAD+)	ko00561|ko00071|ko00380|ko00310|ko00040|ko00410|ko00340|ko00620|ko00330|ko00903|ko00280|ko00053|ko00010	Glycerolipid metabolism|Fatty acid degradation|Tryptophan metabolism|Lysine degradation|Pentose and glucuronate interconversions|beta-Alanine metabolism|Histidine metabolism|Pyruvate metabolism|Arginine and proline metabolism|Limonene and pinene degradation|Valine, leucine and isoleucine degradation|Ascorbate and aldarate metabolism|Glycolysis / Gluconeogenesis
TRINITY_DN20459_c0_g1_i3	1.10E-276	453/536(84.51)	sind:105157191	K00128	E1.2.1.3	aldehyde dehydrogenase (NAD+)	ko00561|ko00071|ko00380|ko00310|ko00040|ko00410|ko00340|ko00620|ko00330|ko00903|ko00280|ko00053|ko00010	Glycerolipid metabolism|Fatty acid degradation|Tryptophan metabolism|Lysine degradation|Pentose and glucuronate interconversions|beta-Alanine metabolism|Histidine metabolism|Pyruvate metabolism|Arginine and proline metabolism|Limonene and pinene degradation|Valine, leucine and isoleucine degradation|Ascorbate and aldarate metabolism|Glycolysis / Gluconeogenesis
TRINITY_DN23538_c0_g1_i1	2.30E-281	473/533(88.74)	sind:105168246	K00128	E1.2.1.3	aldehyde dehydrogenase (NAD+)	ko00561|ko00071|ko00380|ko00310|ko00040|ko00410|ko00340|ko00620|ko00330|ko00903|ko00280|ko00053|ko00010	Glycerolipid metabolism|Fatty acid degradation|Tryptophan metabolism|Lysine degradation|Pentose and glucuronate interconversions|beta-Alanine metabolism|Histidine metabolism|Pyruvate metabolism|Arginine and proline metabolism|Limonene and pinene degradation|Valine, leucine and isoleucine degradation|Ascorbate and aldarate metabolism|Glycolysis / Gluconeogenesis
TRINITY_DN23842_c1_g2_i6	3.20E-20	43/63(68.25)	pper:PRUPE_ppa003869mg	K00128	E1.2.1.3	aldehyde dehydrogenase (NAD+)	ko00561|ko00071|ko00380|ko00310|ko00040|ko00410|ko00340|ko00620|ko00330|ko00903|ko00280|ko00053|ko00010	Glycerolipid metabolism|Fatty acid degradation|Tryptophan metabolism|Lysine degradation|Pentose and glucuronate interconversions|beta-Alanine metabolism|Histidine metabolism|Pyruvate metabolism|Arginine and proline metabolism|Limonene and pinene degradation|Valine, leucine and isoleucine degradation|Ascorbate and aldarate metabolism|Glycolysis / Gluconeogenesis
TRINITY_DN23842_c1_g4_i1	6.50E-30	57/81(70.37)	pper:PRUPE_ppa003869mg	K00128	E1.2.1.3	aldehyde dehydrogenase (NAD+)	ko00561|ko00071|ko00380|ko00310|ko00040|ko00410|ko00340|ko00620|ko00330|ko00903|ko00280|ko00053|ko00010	Glycerolipid metabolism|Fatty acid degradation|Tryptophan metabolism|Lysine degradation|Pentose and glucuronate interconversions|beta-Alanine metabolism|Histidine metabolism|Pyruvate metabolism|Arginine and proline metabolism|Limonene and pinene degradation|Valine, leucine and isoleucine degradation|Ascorbate and aldarate metabolism|Glycolysis / Gluconeogenesis
TRINITY_DN24859_c0_g3_i2	7.00E-212	367/476(77.10)	sind:105155310	K00128	E1.2.1.3	aldehyde dehydrogenase (NAD+)	ko00561|ko00071|ko00380|ko00310|ko00040|ko00410|ko00340|ko00620|ko00330|ko00903|ko00280|ko00053|ko00010	Glycerolipid metabolism|Fatty acid degradation|Tryptophan metabolism|Lysine degradation|Pentose and glucuronate interconversions|beta-Alanine metabolism|Histidine metabolism|Pyruvate metabolism|Arginine and proline metabolism|Limonene and pinene degradation|Valine, leucine and isoleucine degradation|Ascorbate and aldarate metabolism|Glycolysis / Gluconeogenesis
TRINITY_DN24863_c1_g1_i4	4.20E-201	340/475(71.58)	sind:105159459	K00128	E1.2.1.3	aldehyde dehydrogenase (NAD+)	ko00561|ko00071|ko00380|ko00310|ko00040|ko00410|ko00340|ko00620|ko00330|ko00903|ko00280|ko00053|ko00010	Glycerolipid metabolism|Fatty acid degradation|Tryptophan metabolism|Lysine degradation|Pentose and glucuronate interconversions|beta-Alanine metabolism|Histidine metabolism|Pyruvate metabolism|Arginine and proline metabolism|Limonene and pinene degradation|Valine, leucine and isoleucine degradation|Ascorbate and aldarate metabolism|Glycolysis / Gluconeogenesis
TRINITY_DN26335_c1_g4_i6	3.20E-16	59/170(34.71)	rcu:8282568	K00128	E1.2.1.3	aldehyde dehydrogenase (NAD+)	ko00561|ko00071|ko00380|ko00310|ko00040|ko00410|ko00340|ko00620|ko00330|ko00903|ko00280|ko00053|ko00010	Glycerolipid metabolism|Fatty acid degradation|Tryptophan metabolism|Lysine degradation|Pentose and glucuronate interconversions|beta-Alanine metabolism|Histidine metabolism|Pyruvate metabolism|Arginine and proline metabolism|Limonene and pinene degradation|Valine, leucine and isoleucine degradation|Ascorbate and aldarate metabolism|Glycolysis / Gluconeogenesis
TRINITY_DN26674_c0_g1_i3	6.80E-227	378/481(78.59)	sind:105171095	K00128	E1.2.1.3	aldehyde dehydrogenase (NAD+)	ko00561|ko00071|ko00380|ko00310|ko00040|ko00410|ko00340|ko00620|ko00330|ko00903|ko00280|ko00053|ko00010	Glycerolipid metabolism|Fatty acid degradation|Tryptophan metabolism|Lysine degradation|Pentose and glucuronate interconversions|beta-Alanine metabolism|Histidine metabolism|Pyruvate metabolism|Arginine and proline metabolism|Limonene and pinene degradation|Valine, leucine and isoleucine degradation|Ascorbate and aldarate metabolism|Glycolysis / Gluconeogenesis
TRINITY_DN23965_c0_g1_i7	1.50E-280	482/555(86.85)	sind:105157813	K14085	ALDH7A1	aldehyde dehydrogenase family 7 member A1	ko00260|ko00561|ko00071|ko00380|ko00310|ko00410|ko00340|ko00620|ko00330|ko00280|ko00300|ko00053|ko00010	Glycine, serine and threonine metabolism|Glycerolipid metabolism|Fatty acid degradation|Tryptophan metabolism|Lysine degradation|beta-Alanine metabolism|Histidine metabolism|Pyruvate metabolism|Arginine and proline metabolism|Valine, leucine and isoleucine degradation|Lysine biosynthesis|Ascorbate and aldarate metabolism|Glycolysis / Gluconeogenesis
TRINITY_DN17111_c3_g1_i1	2.70E-17	51/118(43.22)	gra:105798243	K01785	galM, GALM	aldose 1-epimerase	ko00052|ko00010	Galactose metabolism|Glycolysis / Gluconeogenesis
TRINITY_DN18739_c0_g1_i2	5.60E-159	273/360(75.83)	sind:105177225	K01785	galM, GALM	aldose 1-epimerase	ko00052|ko00010	Galactose metabolism|Glycolysis / Gluconeogenesis
TRINITY_DN19441_c0_g1_i3	3.10E-178	292/335(87.16)	sind:105158072	K01785	galM, GALM	aldose 1-epimerase	ko00052|ko00010	Galactose metabolism|Glycolysis / Gluconeogenesis
TRINITY_DN32072_c0_g1_i1	8.30E-68	120/177(67.80)	sind:105157026	K01785	galM, GALM	aldose 1-epimerase	ko00052|ko00010	Galactose metabolism|Glycolysis / Gluconeogenesis
TRINITY_DN23056_c0_g1_i1	4.40E-176	301/359(83.84)	sind:105168420	K10765	ALKBH1	alkylated DNA repair protein alkB homolog 1	--	--
TRINITY_DN21437_c0_g1_i6	6.20E-70	140/212(66.04)	sind:105170626	K10768	ALKBH6	alkylated DNA repair protein alkB homolog 6	--	--
TRINITY_DN23239_c0_g1_i1	1.70E-92	161/188(85.64)	sind:105164991	K10770	ALKBH8	alkylated DNA repair protein alkB homolog 8	--	--
TRINITY_DN27268_c0_g1_i3	9.90E-164	291/389(74.81)	sind:105159340	K10770	ALKBH8	alkylated DNA repair protein alkB homolog 8	--	--
TRINITY_DN26910_c0_g1_i12	3.20E-199	358/434(82.49)	sind:105175896	K02083	allC	allantoate deiminase	ko00230	Purine metabolism
TRINITY_DN23383_c0_g1_i1	4.30E-223	377/448(84.15)	sind:105175530	K01466	allB	allantoinase	ko00230	Purine metabolism
TRINITY_DN11796_c0_g1_i2	6.00E-55	110/171(64.33)	sind:105177957	K10525	AOC	allene oxide cyclase	ko00592	alpha-Linolenic acid metabolism
TRINITY_DN16758_c0_g1_i1	3.80E-87	172/234(73.50)	pxb:103947146	K10525	AOC	allene oxide cyclase	ko00592	alpha-Linolenic acid metabolism
TRINITY_DN17039_c0_g1_i2	3.60E-86	192/255(75.29)	sind:105177957	K10525	AOC	allene oxide cyclase	ko00592	alpha-Linolenic acid metabolism
TRINITY_DN26967_c0_g1_i3	1.20E-207	369/421(87.65)	sind:105176904	K05356	SPS, sds	all-trans-nonaprenyl-diphosphate synthase	ko00900	Terpenoid backbone biosynthesis
TRINITY_DN28204_c0_g1_i1	0.00E+00	676/762(88.71)	sind:105178034	K05546	GANAB	alpha 1,3-glucosidase	ko00510|ko04141	N-Glycan biosynthesis|Protein processing in endoplasmic reticulum
TRINITY_DN18103_c0_g1_i3	1.80E-262	438/572(76.57)	sind:105164504	K01194	TREH, treA, treF	alpha,alpha-trehalase	ko00500	Starch and sucrose metabolism
TRINITY_DN25469_c0_g1_i2	2.90E-213	378/509(74.26)	sind:105174445	K03850	ALG10	alpha-1,2-glucosyltransferase	ko00510	N-Glycan biosynthesis
TRINITY_DN23806_c0_g1_i3	9.50E-119	217/283(76.68)	sind:105167032	K03844	ALG11	alpha-1,2-mannosyltransferase	ko00510|ko00513	N-Glycan biosynthesis|Various types of N-glycan biosynthesis
TRINITY_DN26038_c0_g1_i1	1.70E-291	488/570(85.61)	sind:105176939	K03846	ALG9	alpha-1,2-mannosyltransferase	ko00510|ko00513	N-Glycan biosynthesis|Various types of N-glycan biosynthesis
TRINITY_DN29655_c0_g1_i4	1.80E-49	107/163(65.64)	sind:105176930	K03843	ALG2	alpha-1,3/alpha-1,6-mannosyltransferase	ko00510|ko00513	N-Glycan biosynthesis|Various types of N-glycan biosynthesis
TRINITY_DN29655_c0_g2_i10	8.10E-168	328/507(64.69)	sind:105176930	K03843	ALG2	alpha-1,3/alpha-1,6-mannosyltransferase	ko00510|ko00513	N-Glycan biosynthesis|Various types of N-glycan biosynthesis
TRINITY_DN24915_c0_g1_i1	3.50E-256	430/517(83.17)	sind:105173449	K03849	ALG8	alpha-1,3-glucosyltransferase	ko00510	N-Glycan biosynthesis
TRINITY_DN27327_c0_g1_i5	5.40E-136	223/272(81.99)	sind:105178349	K03848	ALG6	alpha-1,3-glucosyltransferase	ko00510	N-Glycan biosynthesis
TRINITY_DN25071_c0_g1_i2	1.10E-226	371/441(84.13)	sind:105169864	K00726	MGAT1	alpha-1,3-mannosyl-glycoprotein beta-1,2-N-acetylglucosaminyltransferase	ko00510|ko00513	N-Glycan biosynthesis|Various types of N-glycan biosynthesis
TRINITY_DN25071_c0_g2_i1	1.50E-11	34/39(87.18)	jcu:105635431	K00726	MGAT1	alpha-1,3-mannosyl-glycoprotein beta-1,2-N-acetylglucosaminyltransferase	ko00510|ko00513	N-Glycan biosynthesis|Various types of N-glycan biosynthesis
TRINITY_DN25180_c0_g3_i2	4.40E-163	292/390(74.87)	sind:105165232	K03845	ALG3	alpha-1,3-mannosyltransferase	ko00510|ko00513	N-Glycan biosynthesis|Various types of N-glycan biosynthesis
TRINITY_DN22326_c0_g1_i4	3.90E-206	333/406(82.02)	sind:105159546	K14412	FUT13, FucTC	alpha-1,4-fucosyltransferase	ko00513	Various types of N-glycan biosynthesis
TRINITY_DN1594_c0_g1_i1	1.20E-21	53/73(72.60)	sind:105176726	K13648	GAUT	alpha-1,4-galacturonosyltransferase	ko00520|ko00500	Amino sugar and nucleotide sugar metabolism|Starch and sucrose metabolism
TRINITY_DN22063_c0_g1_i2	1.40E-257	437/599(72.95)	sind:105163378	K13648	GAUT	alpha-1,4-galacturonosyltransferase	ko00520|ko00500	Amino sugar and nucleotide sugar metabolism|Starch and sucrose metabolism
TRINITY_DN22277_c0_g1_i2	1.10E-302	518/678(76.40)	sind:105169862	K13648	GAUT	alpha-1,4-galacturonosyltransferase	ko00520|ko00500	Amino sugar and nucleotide sugar metabolism|Starch and sucrose metabolism
TRINITY_DN23523_c0_g1_i1	4.80E-292	489/534(91.57)	sind:105172952	K13648	GAUT	alpha-1,4-galacturonosyltransferase	ko00520|ko00500	Amino sugar and nucleotide sugar metabolism|Starch and sucrose metabolism
TRINITY_DN23791_c0_g1_i1	1.40E-280	490/569(86.12)	sind:105170554	K13648	GAUT	alpha-1,4-galacturonosyltransferase	ko00520|ko00500	Amino sugar and nucleotide sugar metabolism|Starch and sucrose metabolism
TRINITY_DN23942_c0_g1_i3	2.80E-214	370/550(67.27)	sind:105176843	K13648	GAUT	alpha-1,4-galacturonosyltransferase	ko00520|ko00500	Amino sugar and nucleotide sugar metabolism|Starch and sucrose metabolism
TRINITY_DN2485_c0_g1_i1	7.30E-17	59/129(45.74)	sind:105176726	K13648	GAUT	alpha-1,4-galacturonosyltransferase	ko00520|ko00500	Amino sugar and nucleotide sugar metabolism|Starch and sucrose metabolism
TRINITY_DN25826_c0_g1_i3	2.70E-285	475/536(88.62)	sind:105158043	K13648	GAUT	alpha-1,4-galacturonosyltransferase	ko00520|ko00500	Amino sugar and nucleotide sugar metabolism|Starch and sucrose metabolism
TRINITY_DN25990_c1_g1_i1	1.40E-46	97/106(91.51)	sind:105174814	K13648	GAUT	alpha-1,4-galacturonosyltransferase	ko00520|ko00500	Amino sugar and nucleotide sugar metabolism|Starch and sucrose metabolism
TRINITY_DN25990_c1_g2_i1	1.00E-267	448/533(84.05)	sind:105176726	K13648	GAUT	alpha-1,4-galacturonosyltransferase	ko00520|ko00500	Amino sugar and nucleotide sugar metabolism|Starch and sucrose metabolism
TRINITY_DN28458_c0_g1_i2	1.60E-285	477/557(85.64)	sind:105167506	K13648	GAUT	alpha-1,4-galacturonosyltransferase	ko00520|ko00500	Amino sugar and nucleotide sugar metabolism|Starch and sucrose metabolism
TRINITY_DN28527_c0_g1_i1	1.10E-283	472/539(87.57)	sind:105167636	K13648	GAUT	alpha-1,4-galacturonosyltransferase	ko00520|ko00500	Amino sugar and nucleotide sugar metabolism|Starch and sucrose metabolism
TRINITY_DN28527_c0_g2_i1	2.70E-289	491/539(91.09)	sind:105167636	K13648	GAUT	alpha-1,4-galacturonosyltransferase	ko00520|ko00500	Amino sugar and nucleotide sugar metabolism|Starch and sucrose metabolism
TRINITY_DN28841_c0_g1_i4	0.00E+00	600/725(82.76)	sind:105166110	K13648	GAUT	alpha-1,4-galacturonosyltransferase	ko00520|ko00500	Amino sugar and nucleotide sugar metabolism|Starch and sucrose metabolism
TRINITY_DN29146_c0_g1_i4	4.60E-198	329/455(72.31)	sind:105176843	K13648	GAUT	alpha-1,4-galacturonosyltransferase	ko00520|ko00500	Amino sugar and nucleotide sugar metabolism|Starch and sucrose metabolism
TRINITY_DN29193_c0_g1_i4	2.90E-286	486/620(78.39)	sind:105180014	K13648	GAUT	alpha-1,4-galacturonosyltransferase	ko00520|ko00500	Amino sugar and nucleotide sugar metabolism|Starch and sucrose metabolism
TRINITY_DN29275_c0_g1_i1	3.40E-306	521/682(76.39)	sind:105175206	K13648	GAUT	alpha-1,4-galacturonosyltransferase	ko00520|ko00500	Amino sugar and nucleotide sugar metabolism|Starch and sucrose metabolism
TRINITY_DN29275_c0_g2_i3	5.70E-305	526/678(77.58)	sind:105168071	K13648	GAUT	alpha-1,4-galacturonosyltransferase	ko00520|ko00500	Amino sugar and nucleotide sugar metabolism|Starch and sucrose metabolism
TRINITY_DN32331_c0_g1_i1	4.00E-44	87/91(95.60)	sind:105174814	K13648	GAUT	alpha-1,4-galacturonosyltransferase	ko00520|ko00500	Amino sugar and nucleotide sugar metabolism|Starch and sucrose metabolism
TRINITY_DN26962_c0_g1_i5	1.30E-205	340/425(80.00)	sind:105162532	K00736	MGAT2	alpha-1,6-mannosyl-glycoprotein beta-1,2-N-acetylglucosaminyltransferase	ko00510|ko00513	N-Glycan biosynthesis|Various types of N-glycan biosynthesis
TRINITY_DN14146_c0_g1_i1	1.80E-22	50/63(79.37)	egr:104444420	K03847	ALG12	alpha-1,6-mannosyltransferase	ko00510|ko00513	N-Glycan biosynthesis|Various types of N-glycan biosynthesis
TRINITY_DN16320_c0_g2_i2	8.10E-29	56/78(71.79)	sind:105169914	K03847	ALG12	alpha-1,6-mannosyltransferase	ko00510|ko00513	N-Glycan biosynthesis|Various types of N-glycan biosynthesis
TRINITY_DN30629_c1_g1_i2	5.80E-199	337/402(83.83)	sind:105169914	K03847	ALG12	alpha-1,6-mannosyltransferase	ko00510|ko00513	N-Glycan biosynthesis|Various types of N-glycan biosynthesis
TRINITY_DN29342_c0_g1_i2	0.00E+00	824/1053(78.25)	sind:105173734	K14157	AASS	alpha-aminoadipic semialdehyde synthase	ko00310	Lysine degradation
TRINITY_DN18983_c0_g1_i2	4.00E-202	325/410(79.27)	sind:105166249	K01176	E3.2.1.1, amyA, malS	alpha-amylase	ko00500	Starch and sucrose metabolism
TRINITY_DN28823_c0_g1_i11	1.60E-89	243/674(36.05)	sot:102577485	K01176	E3.2.1.1, amyA, malS	alpha-amylase	ko00500	Starch and sucrose metabolism
TRINITY_DN16343_c0_g1_i2	1.80E-258	435/633(68.72)	gra:105780850	K10529	DOX1	alpha-dioxygenase	ko00592	alpha-Linolenic acid metabolism
TRINITY_DN16343_c0_g2_i2	2.50E-78	155/255(60.78)	sly:543895	K10529	DOX1	alpha-dioxygenase	ko00592	alpha-Linolenic acid metabolism
TRINITY_DN18883_c0_g1_i1	0.00E+00	774/919(84.22)	sind:105161052	K15925	XYL1	alpha-D-xyloside xylohydrolase	--	--
TRINITY_DN28943_c0_g1_i1	0.00E+00	786/926(84.88)	sind:105156391	K15925	XYL1	alpha-D-xyloside xylohydrolase	--	--
TRINITY_DN28943_c0_g2_i1	3.20E-44	91/128(71.09)	sind:105156391	K15925	XYL1	alpha-D-xyloside xylohydrolase	--	--
TRINITY_DN23371_c0_g1_i1	1.40E-172	323/383(84.33)	sind:105157383	K07407	E3.2.1.22B, galA, rafA	alpha-galactosidase	ko00603|ko00561|ko00052|ko00600	Glycosphingolipid biosynthesis - globo series|Glycerolipid metabolism|Galactose metabolism|Sphingolipid metabolism
TRINITY_DN25890_c0_g1_i4	3.00E-122	196/233(84.12)	sind:105166991	K07407	E3.2.1.22B, galA, rafA	alpha-galactosidase	ko00603|ko00561|ko00052|ko00600	Glycosphingolipid biosynthesis - globo series|Glycerolipid metabolism|Galactose metabolism|Sphingolipid metabolism
TRINITY_DN28065_c0_g1_i11	2.40E-102	230/505(45.54)	ath:AT5G08380	K07407	E3.2.1.22B, galA, rafA	alpha-galactosidase	ko00603|ko00561|ko00052|ko00600	Glycosphingolipid biosynthesis - globo series|Glycerolipid metabolism|Galactose metabolism|Sphingolipid metabolism
TRINITY_DN9813_c0_g1_i1	2.90E-152	244/269(90.71)	sind:105160175	K07407	E3.2.1.22B, galA, rafA	alpha-galactosidase	ko00603|ko00561|ko00052|ko00600	Glycosphingolipid biosynthesis - globo series|Glycerolipid metabolism|Galactose metabolism|Sphingolipid metabolism
TRINITY_DN29519_c0_g1_i2	0.00E+00	1172/1481(79.14)	sind:105168286	K08244	R1	alpha-glucan, water dikinase	--	--
TRINITY_DN14121_c0_g2_i2	3.40E-10	37/69(53.62)	vra:106774389	K01187	malZ	alpha-glucosidase	ko00500|ko00052	Starch and sucrose metabolism|Galactose metabolism
TRINITY_DN19919_c0_g1_i3	1.10E-251	409/592(69.09)	fve:101315412	K01187	malZ	alpha-glucosidase	ko00500|ko00052	Starch and sucrose metabolism|Galactose metabolism
TRINITY_DN28623_c0_g2_i1	5.50E-09	47/130(36.15)	pop:POPTR_0001s43340g	K01187	malZ	alpha-glucosidase	ko00500|ko00052	Starch and sucrose metabolism|Galactose metabolism
TRINITY_DN15918_c0_g1_i2	1.70E-143	234/301(77.74)	sind:105160567	K01206	FUCA	alpha-L-fucosidase	ko00511	Other glycan degradation
TRINITY_DN26618_c0_g1_i8	3.00E-200	319/426(74.88)	sind:105169935	K01206	FUCA	alpha-L-fucosidase	ko00511	Other glycan degradation
TRINITY_DN26618_c0_g2_i1	5.10E-233	370/490(75.51)	sind:105169935	K01206	FUCA	alpha-L-fucosidase	ko00511	Other glycan degradation
TRINITY_DN27262_c0_g1_i1	7.50E-33	68/78(87.18)	sind:105169496	K15923	AXY8, FUC95A, afcA	alpha-L-fucosidase 2	ko00511	Other glycan degradation
TRINITY_DN27262_c0_g2_i1	0.00E+00	676/856(78.97)	sind:105169496	K15923	AXY8, FUC95A, afcA	alpha-L-fucosidase 2	ko00511	Other glycan degradation
TRINITY_DN17317_c0_g1_i2	2.00E-83	153/241(63.49)	pda:103707976	K01191	E3.2.1.24	alpha-mannosidase	ko00511	Other glycan degradation
TRINITY_DN26146_c0_g1_i1	0.00E+00	601/714(84.17)	sind:105178167	K01191	E3.2.1.24	alpha-mannosidase	ko00511	Other glycan degradation
TRINITY_DN26314_c0_g1_i1	0.00E+00	562/662(84.89)	sind:105177487	K01191	E3.2.1.24	alpha-mannosidase	ko00511	Other glycan degradation
TRINITY_DN26582_c0_g1_i1	0.00E+00	832/1023(81.33)	sind:105177485	K01191	E3.2.1.24	alpha-mannosidase	ko00511	Other glycan degradation
TRINITY_DN28653_c1_g5_i1	1.60E-10	41/73(56.16)	sind:105177487	K01191	E3.2.1.24	alpha-mannosidase	ko00511	Other glycan degradation
TRINITY_DN29834_c0_g1_i5	0.00E+00	799/1016(78.64)	sind:105165643	K01191	E3.2.1.24	alpha-mannosidase	ko00511	Other glycan degradation
TRINITY_DN30536_c2_g2_i1	1.30E-96	174/222(78.38)	sind:105177487	K01191	E3.2.1.24	alpha-mannosidase	ko00511	Other glycan degradation
TRINITY_DN30040_c0_g1_i3	0.00E+00	965/1165(82.83)	sind:105177181	K01231	MAN2	alpha-mannosidase II	ko00510|ko00513	N-Glycan biosynthesis|Various types of N-glycan biosynthesis
TRINITY_DN11432_c0_g1_i1	5.00E-10	30/39(76.92)	pda:103716433	K01205	NAGLU	alpha-N-acetylglucosaminidase	ko00531	Glycosaminoglycan degradation
TRINITY_DN11432_c0_g2_i2	9.80E-10	29/40(72.50)	pda:103716433	K01205	NAGLU	alpha-N-acetylglucosaminidase	ko00531	Glycosaminoglycan degradation
TRINITY_DN23423_c0_g3_i2	0.00E+00	692/861(80.37)	sind:105168728	K01205	NAGLU	alpha-N-acetylglucosaminidase	ko00531	Glycosaminoglycan degradation
TRINITY_DN29108_c0_g1_i7	2.70E-226	368/449(81.96)	sind:105169317	K01205	NAGLU	alpha-N-acetylglucosaminidase	ko00531	Glycosaminoglycan degradation
TRINITY_DN21648_c1_g2_i2	1.30E-303	509/668(76.20)	sind:105162819	K01209	abfA	alpha-N-arabinofuranosidase	ko00520	Amino sugar and nucleotide sugar metabolism
TRINITY_DN23118_c0_g1_i2	0.00E+00	546/672(81.25)	sind:105155787	K01209	abfA	alpha-N-arabinofuranosidase	ko00520	Amino sugar and nucleotide sugar metabolism
TRINITY_DN33615_c0_g1_i1	1.70E-15	47/108(43.52)	pda:103697909	K01209	abfA	alpha-N-arabinofuranosidase	ko00520	Amino sugar and nucleotide sugar metabolism
TRINITY_DN25953_c0_g1_i4	3.80E-136	288/572(50.35)	sind:105169759	K01426	E3.5.1.4, amiE	amidase	ko00330|ko00380|ko00360	Arginine and proline metabolism|Tryptophan metabolism|Phenylalanine metabolism
TRINITY_DN12772_c0_g1_i1	3.80E-08	31/38(81.58)	thj:104807289	K00764	purF, PPAT	amidophosphoribosyltransferase	ko00230|ko00250	Purine metabolism|Alanine, aspartate and glutamate metabolism
TRINITY_DN20561_c0_g1_i2	2.50E-255	459/565(81.24)	sind:105169743	K00764	purF, PPAT	amidophosphoribosyltransferase	ko00230|ko00250	Purine metabolism|Alanine, aspartate and glutamate metabolism
TRINITY_DN25169_c0_g1_i1	2.00E-41	88/108(81.48)	pop:POPTR_0803s00200g	K00764	purF, PPAT	amidophosphoribosyltransferase	ko00230|ko00250	Purine metabolism|Alanine, aspartate and glutamate metabolism
TRINITY_DN25169_c1_g1_i1	1.00E-248	441/556(79.32)	sind:105169743	K00764	purF, PPAT	amidophosphoribosyltransferase	ko00230|ko00250	Purine metabolism|Alanine, aspartate and glutamate metabolism
TRINITY_DN25461_c0_g1_i12	6.70E-62	125/167(74.85)	pop:POPTR_0009s12850g	K00764	purF, PPAT	amidophosphoribosyltransferase	ko00230|ko00250	Purine metabolism|Alanine, aspartate and glutamate metabolism
TRINITY_DN25461_c0_g2_i2	4.90E-32	70/89(78.65)	eus:EUTSA_v10024812mg	K00764	purF, PPAT	amidophosphoribosyltransferase	ko00230|ko00250	Purine metabolism|Alanine, aspartate and glutamate metabolism
TRINITY_DN25461_c0_g3_i1	1.20E-29	72/107(67.29)	brp:103846036	K00764	purF, PPAT	amidophosphoribosyltransferase	ko00230|ko00250	Purine metabolism|Alanine, aspartate and glutamate metabolism
TRINITY_DN25461_c0_g4_i1	1.10E-31	72/102(70.59)	bna:106433662	K00764	purF, PPAT	amidophosphoribosyltransferase	ko00230|ko00250	Purine metabolism|Alanine, aspartate and glutamate metabolism
TRINITY_DN23947_c0_g1_i1	4.60E-245	435/559(77.82)	sind:105179660	K14682	argAB	amino-acid N-acetyltransferase	ko00220	Arginine biosynthesis
TRINITY_DN25437_c0_g2_i3	4.80E-159	288/334(86.23)	sind:105179660	K14682	argAB	amino-acid N-acetyltransferase	ko00220	Arginine biosynthesis
TRINITY_DN31447_c0_g1_i1	2.10E-06	27/40(67.50)	sind:105179660	K14682	argAB	amino-acid N-acetyltransferase	ko00220	Arginine biosynthesis
TRINITY_DN24795_c0_g1_i5	2.00E-139	307/405(75.80)	sind:105166975	K15437	AIMP1, ARC1	aminoacyl tRNA synthase complex-interacting multifunctional protein 1	--	--
TRINITY_DN21803_c0_g1_i1	9.70E-179	326/491(66.40)	sind:105159481	K14677	ACY1	aminoacylase	ko00220	Arginine biosynthesis
TRINITY_DN25252_c0_g1_i2	6.10E-214	364/459(79.30)	sind:105172986	K14677	ACY1	aminoacylase	ko00220	Arginine biosynthesis
TRINITY_DN20668_c0_g1_i1	3.60E-161	276/318(86.79)	sind:105175306	K05933	E1.14.17.4	aminocyclopropanecarboxylate oxidase	ko00270	Cysteine and methionine metabolism
TRINITY_DN2127_c0_g1_i1	3.10E-53	102/145(70.34)	sind:105173607	K05933	E1.14.17.4	aminocyclopropanecarboxylate oxidase	ko00270	Cysteine and methionine metabolism
TRINITY_DN34514_c0_g1_i1	2.90E-34	69/84(82.14)	sind:105161839	K05933	E1.14.17.4	aminocyclopropanecarboxylate oxidase	ko00270	Cysteine and methionine metabolism
TRINITY_DN24228_c0_g2_i3	3.30E-222	371/408(90.93)	sind:105175331	K00605	gcvT, AMT	aminomethyltransferase	ko00260|ko00670|ko00630	Glycine, serine and threonine metabolism|One carbon pool by folate|Glyoxylate and dicarboxylate metabolism
TRINITY_DN32973_c0_g1_i1	4.20E-84	152/152(100.00)	gmx:100809241	K00605	gcvT, AMT	aminomethyltransferase	ko00260|ko00670|ko00630	Glycine, serine and threonine metabolism|One carbon pool by folate|Glyoxylate and dicarboxylate metabolism
TRINITY_DN13974_c0_g1_i1	3.70E-32	70/79(88.61)	pop:POPTR_0001s09600g	K01256	pepN	aminopeptidase N	ko00480	Glutathione metabolism
TRINITY_DN16257_c0_g1_i4	2.00E-16	41/58(70.69)	sind:105158003	K01256	pepN	aminopeptidase N	ko00480	Glutathione metabolism
TRINITY_DN30498_c0_g1_i3	4.50E-30	62/65(95.38)	csv:101216008	K01256	pepN	aminopeptidase N	ko00480	Glutathione metabolism
TRINITY_DN30498_c0_g2_i1	5.00E-10	41/74(55.41)	mus:103973393	K01256	pepN	aminopeptidase N	ko00480	Glutathione metabolism
TRINITY_DN30498_c1_g1_i5	0.00E+00	796/907(87.76)	sind:105158003	K01256	pepN	aminopeptidase N	ko00480	Glutathione metabolism
TRINITY_DN25162_c0_g1_i1	2.40E-262	442/526(84.03)	sind:105160558	K14270	ACS10_12	aminotransferase	--	--
TRINITY_DN14644_c0_g1_i1	8.30E-15	34/42(80.95)	tcc:TCM_004244	K03320	amt, AMT, MEP	ammonium transporter, Amt family	--	--
TRINITY_DN14985_c0_g1_i1	4.20E-58	107/124(86.29)	sind:105158457	K03320	amt, AMT, MEP	ammonium transporter, Amt family	--	--
TRINITY_DN14985_c0_g2_i1	8.80E-128	223/274(81.39)	sind:105158457	K03320	amt, AMT, MEP	ammonium transporter, Amt family	--	--
TRINITY_DN15913_c0_g1_i5	7.50E-34	73/79(92.41)	adu:107465863	K03320	amt, AMT, MEP	ammonium transporter, Amt family	--	--
TRINITY_DN21750_c0_g1_i2	8.00E-240	406/471(86.20)	sind:105161519	K03320	amt, AMT, MEP	ammonium transporter, Amt family	--	--
TRINITY_DN25532_c0_g1_i4	2.70E-229	421/481(87.53)	egr:104414401	K03320	amt, AMT, MEP	ammonium transporter, Amt family	--	--
TRINITY_DN25532_c0_g2_i3	2.40E-227	415/496(83.67)	sind:105171825	K03320	amt, AMT, MEP	ammonium transporter, Amt family	--	--
TRINITY_DN25532_c0_g3_i1	9.20E-56	142/162(87.65)	pmum:103318911	K03320	amt, AMT, MEP	ammonium transporter, Amt family	--	--
TRINITY_DN26557_c0_g3_i1	4.70E-21	66/125(52.80)	sot:102578709	K03320	amt, AMT, MEP	ammonium transporter, Amt family	--	--
TRINITY_DN2846_c0_g1_i1	4.60E-11	36/51(70.59)	bna:106407120	K03320	amt, AMT, MEP	ammonium transporter, Amt family	--	--
TRINITY_DN7982_c0_g1_i1	1.50E-40	82/103(79.61)	sind:105180222	K03320	amt, AMT, MEP	ammonium transporter, Amt family	--	--
TRINITY_DN8902_c0_g1_i1	9.30E-30	66/77(85.71)	pmum:103320081	K03320	amt, AMT, MEP	ammonium transporter, Amt family	--	--
TRINITY_DN21033_c3_g3_i5	4.20E-12	36/44(81.82)	sot:102580386	K01490	AMPD	AMP deaminase	ko00230	Purine metabolism
TRINITY_DN21033_c3_g5_i1	5.60E-10	33/47(70.21)	sind:105161528	K01490	AMPD	AMP deaminase	ko00230	Purine metabolism
TRINITY_DN22359_c0_g1_i7	4.70E-248	453/607(74.63)	sind:105168155	K01490	AMPD	AMP deaminase	ko00230	Purine metabolism
TRINITY_DN27606_c0_g2_i2	0.00E+00	738/845(87.34)	sind:105161528	K01490	AMPD	AMP deaminase	ko00230	Purine metabolism
TRINITY_DN14015_c0_g1_i1	3.30E-260	454/617(73.58)	sind:105167038	K03348	APC1	anaphase-promoting complex subunit 1	ko04120	Ubiquitin mediated proteolysis
TRINITY_DN14235_c0_g1_i1	0.00E+00	716/870(82.30)	sind:105167038	K03348	APC1	anaphase-promoting complex subunit 1	ko04120	Ubiquitin mediated proteolysis
TRINITY_DN4678_c0_g1_i1	4.30E-158	275/336(81.85)	sind:105167038	K03348	APC1	anaphase-promoting complex subunit 1	ko04120	Ubiquitin mediated proteolysis
TRINITY_DN24781_c0_g3_i1	4.60E-18	47/59(79.66)	sind:105176098	K03357	APC10, DOC1	anaphase-promoting complex subunit 10	ko04120	Ubiquitin mediated proteolysis
TRINITY_DN25507_c5_g1_i9	5.20E-86	155/168(92.26)	sind:105176098	K03357	APC10, DOC1	anaphase-promoting complex subunit 10	ko04120	Ubiquitin mediated proteolysis
TRINITY_DN17263_c0_g1_i8	7.30E-46	75/82(91.46)	cic:CICLE_v10006206mg	K03358	APC11	anaphase-promoting complex subunit 11	ko04120	Ubiquitin mediated proteolysis
TRINITY_DN14214_c0_g1_i1	2.30E-24	53/63(84.13)	sind:105172477	K12456	APC13	anaphase-promoting complex subunit 13	ko04120	Ubiquitin mediated proteolysis
TRINITY_DN22688_c2_g1_i16	4.40E-07	26/35(74.29)	sind:105159978	K03349	APC2	anaphase-promoting complex subunit 2	ko04120	Ubiquitin mediated proteolysis
TRINITY_DN27869_c0_g1_i3	0.00E+00	704/946(74.42)	sind:105159978	K03349	APC2	anaphase-promoting complex subunit 2	ko04120	Ubiquitin mediated proteolysis
TRINITY_DN27869_c0_g2_i1	8.00E-34	73/108(67.59)	sind:105159978	K03349	APC2	anaphase-promoting complex subunit 2	ko04120	Ubiquitin mediated proteolysis
TRINITY_DN28680_c0_g1_i5	0.00E+00	640/751(85.22)	sind:105158321	K03350	APC3, CDC27	anaphase-promoting complex subunit 3	ko04120	Ubiquitin mediated proteolysis
TRINITY_DN29838_c0_g1_i7	2.40E-282	485/575(84.35)	sind:105167928	K03351	APC4	anaphase-promoting complex subunit 4	ko04120	Ubiquitin mediated proteolysis
TRINITY_DN13647_c0_g1_i1	1.80E-78	147/170(86.47)	sind:105178725	K03352	APC5	anaphase-promoting complex subunit 5	ko04120	Ubiquitin mediated proteolysis
TRINITY_DN13647_c0_g2_i1	1.10E-91	176/227(77.53)	sind:105178725	K03352	APC5	anaphase-promoting complex subunit 5	ko04120	Ubiquitin mediated proteolysis
TRINITY_DN26680_c0_g4_i2	2.60E-64	122/161(75.78)	cmo:103492966	K03352	APC5	anaphase-promoting complex subunit 5	ko04120	Ubiquitin mediated proteolysis
TRINITY_DN18533_c0_g1_i3	1.30E-09	50/118(42.37)	sot:102601313	K03353	APC6, CDC16	anaphase-promoting complex subunit 6	ko04120	Ubiquitin mediated proteolysis
TRINITY_DN26201_c0_g2_i1	2.70E-302	500/549(91.07)	sind:105176929	K03353	APC6, CDC16	anaphase-promoting complex subunit 6	ko04120	Ubiquitin mediated proteolysis
TRINITY_DN29430_c2_g1_i19	5.70E-06	29/33(87.88)	sind:105176929	K03353	APC6, CDC16	anaphase-promoting complex subunit 6	ko04120	Ubiquitin mediated proteolysis
TRINITY_DN20086_c0_g1_i2	1.50E-07	32/42(76.19)	vvi:100242558	K03354	APC7	anaphase-promoting complex subunit 7	ko04120	Ubiquitin mediated proteolysis
TRINITY_DN20086_c1_g1_i6	2.40E-27	82/220(37.27)	sind:105171486	K03354	APC7	anaphase-promoting complex subunit 7	ko04120	Ubiquitin mediated proteolysis
TRINITY_DN20086_c1_g2_i2	3.90E-261	488/543(89.87)	sind:105171486	K03354	APC7	anaphase-promoting complex subunit 7	ko04120	Ubiquitin mediated proteolysis
TRINITY_DN20086_c1_g4_i1	1.60E-38	107/228(46.93)	tcc:TCM_021157	K03354	APC7	anaphase-promoting complex subunit 7	ko04120	Ubiquitin mediated proteolysis
TRINITY_DN20086_c1_g5_i1	4.50E-22	58/100(58.00)	sind:105171486	K03354	APC7	anaphase-promoting complex subunit 7	ko04120	Ubiquitin mediated proteolysis
TRINITY_DN23183_c0_g1_i9	1.70E-71	178/427(41.69)	pxb:103947990	K03354	APC7	anaphase-promoting complex subunit 7	ko04120	Ubiquitin mediated proteolysis
TRINITY_DN11869_c0_g1_i1	2.00E-18	48/78(61.54)	sind:105168732	K03355	APC8, CDC23	anaphase-promoting complex subunit 8	ko04120	Ubiquitin mediated proteolysis
TRINITY_DN21121_c0_g1_i1	1.30E-244	503/580(86.72)	sind:105168732	K03355	APC8, CDC23	anaphase-promoting complex subunit 8	ko04120	Ubiquitin mediated proteolysis
TRINITY_DN18786_c0_g1_i11	2.10E-254	441/574(76.83)	sind:105179357	K10520	ABTB1, BPOZ	ankyrin repeat and BTB/POZ domain-containing protein 1	--	--
TRINITY_DN21903_c0_g1_i2	2.40E-130	233/318(73.27)	sind:105169626	K17099	ANXA13	annexin A13	--	--
TRINITY_DN21710_c0_g1_i9	2.0e-310	532/663(80.24)	sind:105157719	K19327	ANO10, TMEM16K	anoctamin-10	--	--
TRINITY_DN19608_c0_g2_i1	1.30E-147	277/337(82.20)	sind:105177112	K00766	trpD	anthranilate phosphoribosyltransferase	ko00400	Phenylalanine, tyrosine and tryptophan biosynthesis
TRINITY_DN26449_c0_g1_i12	1.00E-150	322/475(67.79)	sind:105157236	K00766	trpD	anthranilate phosphoribosyltransferase	ko00400	Phenylalanine, tyrosine and tryptophan biosynthesis
TRINITY_DN26449_c0_g2_i1	1.10E-18	63/150(42.00)	sind:105157236	K00766	trpD	anthranilate phosphoribosyltransferase	ko00400	Phenylalanine, tyrosine and tryptophan biosynthesis
TRINITY_DN12988_c0_g1_i1	1.00E-278	478/601(79.53)	sind:105167061	K01657	trpE	anthranilate synthase component I	ko00400	Phenylalanine, tyrosine and tryptophan biosynthesis
TRINITY_DN24719_c0_g1_i3	5.50E-278	480/556(86.33)	sind:105165172	K01657	trpE	anthranilate synthase component I	ko00400	Phenylalanine, tyrosine and tryptophan biosynthesis
TRINITY_DN20206_c0_g4_i3	1.40E-98	171/184(92.93)	sind:105156172	K01658	trpG	anthranilate synthase component II	ko00400	Phenylalanine, tyrosine and tryptophan biosynthesis
TRINITY_DN29955_c0_g1_i1	0.00E+00	1139/1353(84.18)	sind:105163873	K12599	SKI2, SKIV2L	antiviral helicase SKI2	ko03018	RNA degradation
TRINITY_DN28030_c0_g1_i2	2.90E-102	229/537(42.64)	sind:105178166	K10772	APEX2	AP endonuclease 2	ko03410	Base excision repair
TRINITY_DN28920_c0_g1_i2	7.30E-16	61/73(83.56)	pop:POPTR_0009s15250g	K11824	AP2A	AP-2 complex subunit alpha	ko04144	Endocytosis
TRINITY_DN28920_c0_g2_i1	0.00E+00	894/967(92.45)	sind:105169970	K11824	AP2A	AP-2 complex subunit alpha	ko04144	Endocytosis
TRINITY_DN28056_c0_g1_i4	2.60E-248	433/454(95.37)	sind:105155950	K11826	AP2M1	AP-2 complex subunit mu-1	ko04144	Endocytosis
TRINITY_DN28056_c0_g2_i3	9.20E-07	27/28(96.43)	mus:103975751	K11826	AP2M1	AP-2 complex subunit mu-1	ko04144	Endocytosis
TRINITY_DN21649_c1_g1_i3	1.60E-73	141/142(99.30)	sly:101261916	K11827	AP2S1	AP-2 complex subunit sigma-1	ko04144	Endocytosis
TRINITY_DN30097_c0_g3_i4	1.50E-155	262/289(90.66)	sind:105168706	K08853	AAK	AP2-associated kinase	--	--
TRINITY_DN14912_c0_g1_i1	1.50E-136	258/322(80.12)	sind:105177845	K09285	OVM, ANT	AP2-like factor, ANT lineage	--	--
TRINITY_DN14912_c0_g2_i1	1.70E-40	121/268(45.15)	sind:105177845	K09285	OVM, ANT	AP2-like factor, ANT lineage	--	--
TRINITY_DN18589_c0_g1_i1	9.70E-109	212/324(65.43)	sot:102591293	K09285	OVM, ANT	AP2-like factor, ANT lineage	--	--
TRINITY_DN19305_c0_g1_i2	2.20E-132	288/499(57.72)	sind:105155699	K09285	OVM, ANT	AP2-like factor, ANT lineage	--	--
TRINITY_DN22211_c0_g7_i1	5.20E-08	26/33(78.79)	sbi:SORBI_09g019190	K09285	OVM, ANT	AP2-like factor, ANT lineage	--	--
TRINITY_DN25450_c0_g1_i1	2.40E-128	268/358(74.86)	sind:105175841	K09285	OVM, ANT	AP2-like factor, ANT lineage	--	--
TRINITY_DN25450_c0_g2_i1	2.10E-20	59/82(71.95)	cit:102624476	K09285	OVM, ANT	AP2-like factor, ANT lineage	--	--
TRINITY_DN27269_c0_g1_i3	6.80E-28	58/68(85.29)	fve:101311113	K09285	OVM, ANT	AP2-like factor, ANT lineage	--	--
TRINITY_DN29435_c0_g1_i5	1.60E-14	54/108(50.00)	vvi:100252316	K09285	OVM, ANT	AP2-like factor, ANT lineage	--	--
TRINITY_DN29435_c0_g3_i2	1.10E-150	313/461(67.90)	sind:105159085	K09285	OVM, ANT	AP2-like factor, ANT lineage	--	--
TRINITY_DN13141_c0_g1_i1	1.50E-11	76/196(38.78)	sind:105177600	K09284	AP2	AP2-like factor, euAP2 lineage	--	--
TRINITY_DN13141_c0_g2_i1	1.90E-61	113/129(87.60)	jcu:105639741	K09284	AP2	AP2-like factor, euAP2 lineage	--	--
TRINITY_DN15536_c0_g1_i1	6.50E-66	132/213(61.97)	sind:105161408	K09284	AP2	AP2-like factor, euAP2 lineage	--	--
TRINITY_DN20533_c0_g4_i1	2.60E-13	40/66(60.61)	sind:105161408	K09284	AP2	AP2-like factor, euAP2 lineage	--	--
TRINITY_DN23882_c0_g1_i10	6.10E-77	181/360(50.28)	sind:105170345	K09284	AP2	AP2-like factor, euAP2 lineage	--	--
TRINITY_DN26311_c0_g1_i2	1.00E-114	232/280(82.86)	sind:105161130	K09284	AP2	AP2-like factor, euAP2 lineage	--	--
TRINITY_DN28440_c0_g1_i6	1.60E-96	209/343(60.93)	sind:105170679	K09284	AP2	AP2-like factor, euAP2 lineage	--	--
TRINITY_DN29235_c0_g1_i12	1.00E-109	227/294(77.21)	vvi:100268051	K09284	AP2	AP2-like factor, euAP2 lineage	--	--
TRINITY_DN30195_c0_g1_i2	0.00E+00	895/1120(79.91)	sind:105159805	K19022	AP5B1	AP-5 complex subunit beta-1	--	--
TRINITY_DN27862_c0_g1_i1	3.40E-224	383/450(85.11)	sind:105171420	K19023	AP5M1, MUDENG	AP-5 complex subunit mu-1	--	--
TRINITY_DN29033_c0_g1_i12	1.30E-152	300/440(68.18)	sind:105174836	K19025	AP5Z1, SPG48	AP-5 complex subunit zeta-1	--	--
TRINITY_DN29033_c0_g2_i1	1.60E-12	36/41(87.80)	sind:105174836	K19025	AP5Z1, SPG48	AP-5 complex subunit zeta-1	--	--
TRINITY_DN20795_c0_g1_i1	4.00E-93	218/306(71.24)	sind:105157230	K06195	apaG	ApaG protein	--	--
TRINITY_DN25929_c0_g1_i9	8.00E-89	176/269(65.43)	sind:105157230	K06195	apaG	ApaG protein	--	--
TRINITY_DN33330_c0_g1_i1	1.70E-47	97/99(97.98)	sind:11452424	K02634	petA	apocytochrome f	ko00195	Photosynthesis
TRINITY_DN21106_c0_g1_i1	3.20E-18	45/63(71.43)	adu:107459021	K03098	APOD	apolipoprotein D and lipocalin family protein	--	--
TRINITY_DN21106_c0_g2_i1	1.10E-36	71/88(80.68)	ath:AT5G58070	K03098	APOD	apolipoprotein D and lipocalin family protein	--	--
TRINITY_DN29551_c0_g1_i3	7.30E-171	457/807(56.63)	sind:105176487	K12875	ACIN1, ACINUS	apoptotic chromatin condensation inducer in the nucleus	ko03040|ko03015|ko03013	Spliceosome|mRNA surveillance pathway|RNA transport
TRINITY_DN26688_c0_g1_i2	0.00E+00	562/745(75.44)	sind:105174593	K10863	APTX	aprataxin	--	--
TRINITY_DN18013_c0_g1_i1	4.60E-146	266/408(65.20)	sind:105175913	K14641	APY1_2	apyrase	ko00230|ko00240	Purine metabolism|Pyrimidine metabolism
TRINITY_DN18013_c0_g2_i9	1.20E-59	122/200(61.00)	spen:107010762	K14641	APY1_2	apyrase	ko00230|ko00240	Purine metabolism|Pyrimidine metabolism
TRINITY_DN21323_c0_g1_i2	1.10E-226	394/464(84.91)	sind:105170629	K14641	APY1_2	apyrase	ko00230|ko00240	Purine metabolism|Pyrimidine metabolism
TRINITY_DN27352_c0_g2_i5	2.50E-229	399/543(73.48)	sind:105159965	K01510	ENTPD1_3_8	apyrase	ko00230|ko00240	Purine metabolism|Pyrimidine metabolism
TRINITY_DN10499_c0_g1_i1	1.00E-59	119/135(88.15)	sind:105158323	K09874	NIP	aquaporin NIP	--	--
TRINITY_DN17334_c0_g1_i4	1.70E-124	230/292(78.77)	sind:105177253	K09874	NIP	aquaporin NIP	--	--
TRINITY_DN19658_c0_g1_i1	1.90E-121	225/279(80.65)	sind:105179957	K09874	NIP	aquaporin NIP	--	--
TRINITY_DN2159_c0_g1_i1	5.90E-41	91/147(61.90)	sind:105177894	K09874	NIP	aquaporin NIP	--	--
TRINITY_DN23962_c1_g1_i2	5.10E-152	278/300(92.67)	sind:105165797	K09874	NIP	aquaporin NIP	--	--
TRINITY_DN7670_c0_g1_i1	5.80E-51	103/115(89.57)	sind:105165035	K09874	NIP	aquaporin NIP	--	--
TRINITY_DN10221_c0_g1_i1	5.20E-132	240/240(100.00)	gmx:100780145	K09872	PIP	aquaporin PIP	--	--
TRINITY_DN12077_c0_g1_i1	3.30E-61	117/122(95.90)	rcu:8264070	K09872	PIP	aquaporin PIP	--	--
TRINITY_DN16189_c0_g1_i1	8.30E-141	254/281(90.39)	sind:105174310	K09872	PIP	aquaporin PIP	--	--
TRINITY_DN17205_c0_g1_i3	3.40E-140	255/311(81.99)	sind:105173026	K09872	PIP	aquaporin PIP	--	--
TRINITY_DN18939_c3_g1_i6	8.90E-156	274/286(95.80)	sind:105167068	K09872	PIP	aquaporin PIP	--	--
TRINITY_DN20471_c1_g1_i1	5.70E-97	175/184(95.11)	cit:102627699	K09872	PIP	aquaporin PIP	--	--
TRINITY_DN20471_c1_g3_i1	4.60E-153	262/287(91.29)	sind:105164080	K09872	PIP	aquaporin PIP	--	--
TRINITY_DN20471_c2_g2_i1	6.10E-30	80/149(53.69)	jcu:105628093	K09872	PIP	aquaporin PIP	--	--
TRINITY_DN20474_c0_g1_i4	5.30E-146	257/281(91.46)	sind:105161120	K09872	PIP	aquaporin PIP	--	--
TRINITY_DN20474_c0_g2_i3	1.80E-18	47/47(100.00)	bdi:100844653	K09872	PIP	aquaporin PIP	--	--
TRINITY_DN21355_c0_g1_i1	2.50E-80	151/165(91.52)	mus:104000197	K09872	PIP	aquaporin PIP	--	--
TRINITY_DN21414_c0_g1_i11	1.30E-33	79/112(70.54)	cic:CICLE_v10028975mg	K09872	PIP	aquaporin PIP	--	--
TRINITY_DN21755_c1_g1_i3	6.10E-53	104/111(93.69)	sind:105167068	K09872	PIP	aquaporin PIP	--	--
TRINITY_DN21755_c2_g3_i1	1.00E-97	185/199(92.96)	sind:105174310	K09872	PIP	aquaporin PIP	--	--
TRINITY_DN23587_c0_g2_i4	8.00E-30	104/253(41.11)	sind:105172689	K09872	PIP	aquaporin PIP	--	--
TRINITY_DN23587_c0_g4_i4	9.00E-19	44/53(83.02)	sind:105172689	K09872	PIP	aquaporin PIP	--	--
TRINITY_DN23587_c0_g5_i1	9.10E-69	129/143(90.21)	sly:543640	K09872	PIP	aquaporin PIP	--	--
TRINITY_DN23587_c0_g6_i1	1.50E-11	36/37(97.30)	pmum:103337532	K09872	PIP	aquaporin PIP	--	--
TRINITY_DN24582_c0_g1_i4	3.90E-61	119/140(85.00)	pxb:103927853	K09872	PIP	aquaporin PIP	--	--
TRINITY_DN24582_c0_g2_i2	9.90E-30	67/100(67.00)	mdm:103447881	K09872	PIP	aquaporin PIP	--	--
TRINITY_DN24582_c0_g3_i3	1.20E-35	74/104(71.15)	pxb:103927853	K09872	PIP	aquaporin PIP	--	--
TRINITY_DN24582_c0_g4_i1	1.20E-19	54/88(61.36)	fve:101300022	K09872	PIP	aquaporin PIP	--	--
TRINITY_DN32904_c0_g1_i1	9.80E-82	151/151(100.00)	gmx:100811119	K09872	PIP	aquaporin PIP	--	--
TRINITY_DN33195_c0_g1_i1	3.00E-25	70/170(41.18)	obr:102706125	K09872	PIP	aquaporin PIP	--	--
TRINITY_DN5032_c0_g1_i1	2.20E-28	62/76(81.58)	mdm:103427215	K09872	PIP	aquaporin PIP	--	--
TRINITY_DN6415_c0_g1_i1	4.50E-21	50/58(86.21)	sind:105167068	K09872	PIP	aquaporin PIP	--	--
TRINITY_DN9970_c0_g1_i4	3.60E-08	28/42(66.67)	sind:105172689	K09872	PIP	aquaporin PIP	--	--
TRINITY_DN17730_c0_g1_i2	2.80E-83	159/221(71.95)	sind:105162814	K09875	SIP	aquaporin SIP	--	--
TRINITY_DN17851_c0_g1_i1	1.30E-80	156/239(65.27)	sind:105176845	K09875	SIP	aquaporin SIP	--	--
TRINITY_DN22509_c0_g1_i3	4.00E-101	184/247(74.49)	sind:105162814	K09875	SIP	aquaporin SIP	--	--
TRINITY_DN15586_c0_g1_i3	5.00E-127	235/252(93.25)	sind:105170665	K09873	TIP	aquaporin TIP	--	--
TRINITY_DN15647_c0_g1_i2	3.20E-122	221/247(89.47)	sind:105164750	K09873	TIP	aquaporin TIP	--	--
TRINITY_DN19342_c0_g2_i1	7.40E-10	51/139(36.69)	pop:POPTR_0001s00690g	K09873	TIP	aquaporin TIP	--	--
TRINITY_DN21184_c0_g1_i1	7.60E-110	209/249(83.94)	rcu:8273814	K09873	TIP	aquaporin TIP	--	--
TRINITY_DN21184_c0_g2_i1	1.10E-93	176/234(75.21)	cit:102624065	K09873	TIP	aquaporin TIP	--	--
TRINITY_DN21184_c0_g3_i1	2.50E-09	29/43(67.44)	sbi:SORBI_10g019360	K09873	TIP	aquaporin TIP	--	--
TRINITY_DN21724_c0_g1_i1	3.60E-12	60/167(35.93)	vvi:100233028	K09873	TIP	aquaporin TIP	--	--
TRINITY_DN21724_c1_g2_i1	1.30E-44	86/110(78.18)	sind:105169946	K09873	TIP	aquaporin TIP	--	--
TRINITY_DN21724_c1_g3_i4	8.70E-108	215/326(65.95)	sind:105170758	K09873	TIP	aquaporin TIP	--	--
TRINITY_DN21724_c1_g4_i2	4.10E-126	230/250(92.00)	pvu:PHAVU_001G181100g	K09873	TIP	aquaporin TIP	--	--
TRINITY_DN21724_c2_g1_i1	5.90E-08	28/44(63.64)	sind:105170758	K09873	TIP	aquaporin TIP	--	--
TRINITY_DN6906_c0_g1_i1	8.50E-15	69/174(39.66)	sind:105169946	K09873	TIP	aquaporin TIP	--	--
TRINITY_DN10396_c0_g1_i1	6.20E-34	70/91(76.92)	sind:105167397	K14489	AHK2_3_4	arabidopsis histidine kinase 2/3/4 (cytokinin receptor)	ko04075	Plant hormone signal transduction
TRINITY_DN12184_c0_g1_i1	8.10E-101	186/247(75.30)	sind:105167397	K14489	AHK2_3_4	arabidopsis histidine kinase 2/3/4 (cytokinin receptor)	ko04075	Plant hormone signal transduction
TRINITY_DN29897_c0_g1_i3	0.00E+00	793/1033(76.77)	sind:105156711	K14489	AHK2_3_4	arabidopsis histidine kinase 2/3/4 (cytokinin receptor)	ko04075	Plant hormone signal transduction
TRINITY_DN30230_c0_g1_i4	0.00E+00	845/996(84.84)	sind:105156165	K14489	AHK2_3_4	arabidopsis histidine kinase 2/3/4 (cytokinin receptor)	ko04075	Plant hormone signal transduction
TRINITY_DN7577_c0_g1_i1	1.70E-28	62/72(86.11)	sind:105167397	K14489	AHK2_3_4	arabidopsis histidine kinase 2/3/4 (cytokinin receptor)	ko04075	Plant hormone signal transduction
TRINITY_DN928_c0_g1_i1	5.50E-72	141/173(81.50)	sind:105167397	K14489	AHK2_3_4	arabidopsis histidine kinase 2/3/4 (cytokinin receptor)	ko04075	Plant hormone signal transduction
TRINITY_DN18376_c0_g1_i1	2.60E-104	180/192(93.75)	sly:101264106	K07977	ARF	Arf/Sar family, other	--	--
TRINITY_DN20806_c0_g1_i1	5.60E-82	144/157(91.72)	thj:104827219	K07977	ARF	Arf/Sar family, other	--	--
TRINITY_DN14652_c0_g1_i1	2.60E-97	218/291(74.91)	sind:105158221	K12489	ACAP	Arf-GAP with coiled-coil, ANK repeat and PH domain-containing protein	ko04144	Endocytosis
TRINITY_DN14652_c0_g2_i1	5.10E-40	85/112(75.89)	sind:105158221	K12489	ACAP	Arf-GAP with coiled-coil, ANK repeat and PH domain-containing protein	ko04144	Endocytosis
TRINITY_DN20333_c0_g1_i1	2.50E-157	313/398(78.64)	sind:105168690	K12489	ACAP	Arf-GAP with coiled-coil, ANK repeat and PH domain-containing protein	ko04144	Endocytosis
TRINITY_DN26086_c0_g1_i2	0.00E+00	587/784(74.87)	sind:105160168	K12489	ACAP	Arf-GAP with coiled-coil, ANK repeat and PH domain-containing protein	ko04144	Endocytosis
TRINITY_DN28790_c0_g1_i1	0.00E+00	750/843(88.97)	sind:105168690	K12489	ACAP	Arf-GAP with coiled-coil, ANK repeat and PH domain-containing protein	ko04144	Endocytosis
TRINITY_DN29692_c0_g1_i12	2.40E-09	36/48(75.00)	egu:105034565	K12489	ACAP	Arf-GAP with coiled-coil, ANK repeat and PH domain-containing protein	ko04144	Endocytosis
TRINITY_DN674_c0_g1_i1	2.30E-34	72/83(86.75)	sind:105158221	K12489	ACAP	Arf-GAP with coiled-coil, ANK repeat and PH domain-containing protein	ko04144	Endocytosis
TRINITY_DN16696_c0_g1_i1	4.70E-170	294/338(86.98)	sind:105171167	K01476	E3.5.3.1, rocF, arg	arginase	ko00330|ko00220	Arginine and proline metabolism|Arginine biosynthesis
TRINITY_DN16696_c0_g2_i2	7.10E-177	306/338(90.53)	sind:105171167	K01476	E3.5.3.1, rocF, arg	arginase	ko00330|ko00220	Arginine and proline metabolism|Arginine biosynthesis
TRINITY_DN14747_c0_g1_i1	5.00E-06	23/27(85.19)	sind:105173494	K01755	argH, ASL	argininosuccinate lyase	ko00250|ko00220	Alanine, aspartate and glutamate metabolism|Arginine biosynthesis
TRINITY_DN30781_c0_g1_i11	1.20E-230	398/450(88.44)	sind:105173494	K01755	argH, ASL	argininosuccinate lyase	ko00250|ko00220	Alanine, aspartate and glutamate metabolism|Arginine biosynthesis
TRINITY_DN17196_c0_g1_i5	1.50E-78	153/242(63.22)	sind:105165186	K01940	argG, ASS1	argininosuccinate synthase	ko00250|ko00220	Alanine, aspartate and glutamate metabolism|Arginine biosynthesis
TRINITY_DN25634_c0_g1_i8	2.20E-96	175/213(82.16)	sind:105163023	K01940	argG, ASS1	argininosuccinate synthase	ko00250|ko00220	Alanine, aspartate and glutamate metabolism|Arginine biosynthesis
TRINITY_DN25634_c0_g2_i2	1.10E-249	442/532(83.08)	sind:105163023	K01940	argG, ASS1	argininosuccinate synthase	ko00250|ko00220	Alanine, aspartate and glutamate metabolism|Arginine biosynthesis
TRINITY_DN20379_c0_g1_i1	1.30E-131	222/283(78.45)	sind:105166045	K01887	RARS, argS	arginyl-tRNA synthetase	ko00970	Aminoacyl-tRNA biosynthesis
TRINITY_DN20379_c0_g3_i1	6.40E-72	133/165(80.61)	sind:105173560	K01887	RARS, argS	arginyl-tRNA synthetase	ko00970	Aminoacyl-tRNA biosynthesis
TRINITY_DN20771_c0_g1_i2	2.50E-198	382/702(54.42)	sind:105173560	K01887	RARS, argS	arginyl-tRNA synthetase	ko00970	Aminoacyl-tRNA biosynthesis
TRINITY_DN26578_c0_g1_i6	6.30E-174	300/323(92.88)	sind:105159081	K01887	RARS, argS	arginyl-tRNA synthetase	ko00970	Aminoacyl-tRNA biosynthesis
TRINITY_DN26440_c0_g1_i3	1.60E-245	440/640(68.75)	sind:105167058	K00685	ATE1, ate1	arginyl-tRNA---protein transferase	--	--
TRINITY_DN24453_c0_g1_i3	7.40E-262	435/533(81.61)	sind:105169601	K11968	ARIH1	ariadne-1	--	--
TRINITY_DN26391_c0_g1_i1	8.60E-291	485/603(80.43)	sind:105169601	K11968	ARIH1	ariadne-1	--	--
TRINITY_DN28050_c0_g4_i2	1.80E-234	387/422(91.71)	sind:105158764	K11968	ARIH1	ariadne-1	--	--
TRINITY_DN28894_c0_g2_i2	6.20E-270	455/519(87.67)	sind:105161204	K11968	ARIH1	ariadne-1	--	--
TRINITY_DN30971_c0_g1_i1	3.60E-45	75/108(69.44)	sind:105171931	K11968	ARIH1	ariadne-1	--	--
TRINITY_DN34537_c0_g1_i1	1.00E-07	39/116(33.62)	sly:101250704	K11968	ARIH1	ariadne-1	--	--
TRINITY_DN15413_c0_g1_i1	8.60E-122	218/265(82.26)	sind:105160837	K15227	TYRAAT	arogenate dehydrogenase (NADP+), plant	ko00400	Phenylalanine, tyrosine and tryptophan biosynthesis
TRINITY_DN19599_c0_g2_i2	7.60E-161	291/376(77.39)	sind:105166429	K15227	TYRAAT	arogenate dehydrogenase (NADP+), plant	ko00400	Phenylalanine, tyrosine and tryptophan biosynthesis
TRINITY_DN22615_c0_g1_i1	4.40E-53	106/144(73.61)	sind:105166429	K15227	TYRAAT	arogenate dehydrogenase (NADP+), plant	ko00400	Phenylalanine, tyrosine and tryptophan biosynthesis
TRINITY_DN22615_c0_g2_i4	8.70E-161	278/324(85.80)	sind:105162242	K15227	TYRAAT	arogenate dehydrogenase (NADP+), plant	ko00400	Phenylalanine, tyrosine and tryptophan biosynthesis
TRINITY_DN18931_c0_g1_i1	1.30E-70	137/156(87.82)	sind:105169982	K05359	ADT, PDT	arogenate/prephenate dehydratase	ko00400	Phenylalanine, tyrosine and tryptophan biosynthesis
TRINITY_DN18931_c0_g2_i3	3.60E-219	394/445(88.54)	sind:105169982	K05359	ADT, PDT	arogenate/prephenate dehydratase	ko00400	Phenylalanine, tyrosine and tryptophan biosynthesis
TRINITY_DN18931_c0_g3_i3	4.10E-199	365/441(82.77)	sind:105169982	K05359	ADT, PDT	arogenate/prephenate dehydratase	ko00400	Phenylalanine, tyrosine and tryptophan biosynthesis
TRINITY_DN18931_c0_g4_i1	1.90E-139	265/330(80.30)	sind:105169982	K05359	ADT, PDT	arogenate/prephenate dehydratase	ko00400	Phenylalanine, tyrosine and tryptophan biosynthesis
TRINITY_DN20973_c0_g1_i3	1.10E-106	205/265(77.36)	sind:105167990	K05359	ADT, PDT	arogenate/prephenate dehydratase	ko00400	Phenylalanine, tyrosine and tryptophan biosynthesis
TRINITY_DN22835_c0_g1_i11	1.20E-98	181/206(87.86)	sind:105170337	K05359	ADT, PDT	arogenate/prephenate dehydratase	ko00400	Phenylalanine, tyrosine and tryptophan biosynthesis
TRINITY_DN17144_c0_g1_i3	2.20E-139	264/394(67.01)	spen:107003399	K01551	arsA, ASNA1	arsenite/tail-anchored protein-transporting ATPase	--	--
TRINITY_DN17416_c0_g1_i2	9.10E-173	304/359(84.68)	sind:105171786	K01551	arsA, ASNA1	arsenite/tail-anchored protein-transporting ATPase	--	--
TRINITY_DN24637_c0_g1_i2	3.30E-168	304/359(84.68)	sind:105171786	K01551	arsA, ASNA1	arsenite/tail-anchored protein-transporting ATPase	--	--
TRINITY_DN26480_c0_g1_i21	8.80E-07	28/29(96.55)	pvu:PHAVU_007G096800g	K01551	arsA, ASNA1	arsenite/tail-anchored protein-transporting ATPase	--	--
TRINITY_DN26690_c0_g1_i12	5.00E-104	186/239(77.82)	sind:105156424	K01551	arsA, ASNA1	arsenite/tail-anchored protein-transporting ATPase	--	--
TRINITY_DN27343_c0_g1_i6	1.90E-175	317/349(90.83)	sind:105161327	K01551	arsA, ASNA1	arsenite/tail-anchored protein-transporting ATPase	--	--
TRINITY_DN28657_c0_g2_i2	8.90E-13	36/39(92.31)	fve:101291092	K01551	arsA, ASNA1	arsenite/tail-anchored protein-transporting ATPase	--	--
TRINITY_DN28657_c0_g6_i1	1.60E-17	45/50(90.00)	sind:105161327	K01551	arsA, ASNA1	arsenite/tail-anchored protein-transporting ATPase	--	--
TRINITY_DN11288_c0_g1_i1	2.50E-97	167/183(91.26)	adu:107458310	K01953	asnB, ASNS	asparagine synthase (glutamine-hydrolysing)	ko00250	Alanine, aspartate and glutamate metabolism
TRINITY_DN11288_c0_g2_i1	4.00E-143	238/258(92.25)	gra:105799150	K01953	asnB, ASNS	asparagine synthase (glutamine-hydrolysing)	ko00250	Alanine, aspartate and glutamate metabolism
TRINITY_DN11288_c0_g3_i1	1.60E-62	113/124(91.13)	cic:CICLE_v10028078mg	K01953	asnB, ASNS	asparagine synthase (glutamine-hydrolysing)	ko00250	Alanine, aspartate and glutamate metabolism
TRINITY_DN23739_c0_g1_i2	0.00E+00	523/571(91.59)	sind:105176463	K01953	asnB, ASNS	asparagine synthase (glutamine-hydrolysing)	ko00250	Alanine, aspartate and glutamate metabolism
TRINITY_DN19665_c0_g1_i2	1.40E-242	427/515(82.91)	sind:105173582	K01893	NARS, asnS	asparaginyl-tRNA synthetase	ko00970	Aminoacyl-tRNA biosynthesis
TRINITY_DN19878_c0_g1_i6	2.80E-154	275/343(80.17)	sind:105164446	K01893	NARS, asnS	asparaginyl-tRNA synthetase	ko00970	Aminoacyl-tRNA biosynthesis
TRINITY_DN19878_c0_g2_i1	2.10E-15	37/38(97.37)	pxb:103940220	K01893	NARS, asnS	asparaginyl-tRNA synthetase	ko00970	Aminoacyl-tRNA biosynthesis
TRINITY_DN27780_c0_g1_i9	1.50E-59	132/202(65.35)	sind:105170103	K01893	NARS, asnS	asparaginyl-tRNA synthetase	ko00970	Aminoacyl-tRNA biosynthesis
TRINITY_DN21888_c0_g1_i6	6.20E-224	386/438(88.13)	sind:105165023	K00811	ASP5	aspartate aminotransferase, chloroplastic	ko00400|ko00950|ko00350|ko00330|ko00250|ko00220|ko00960|ko00270|ko00360	Phenylalanine, tyrosine and tryptophan biosynthesis|Isoquinoline alkaloid biosynthesis|Tyrosine metabolism|Arginine and proline metabolism|Alanine, aspartate and glutamate metabolism|Arginine biosynthesis|Tropane, piperidine and pyridine alkaloid biosynthesis|Cysteine and methionine metabolism|Phenylalanine metabolism
TRINITY_DN24117_c0_g1_i1	1.10E-214	366/406(90.15)	sind:105162085	K14454	GOT1	aspartate aminotransferase, cytoplasmic	ko00710|ko00400|ko00950|ko00350|ko00330|ko00250|ko00220|ko00960|ko00270|ko00360	Carbon fixation in photosynthetic organisms|Phenylalanine, tyrosine and tryptophan biosynthesis|Isoquinoline alkaloid biosynthesis|Tyrosine metabolism|Arginine and proline metabolism|Alanine, aspartate and glutamate metabolism|Arginine biosynthesis|Tropane, piperidine and pyridine alkaloid biosynthesis|Cysteine and methionine metabolism|Phenylalanine metabolism
TRINITY_DN24466_c0_g1_i1	1.80E-230	405/457(88.62)	sind:105170896	K14454	GOT1	aspartate aminotransferase, cytoplasmic	ko00710|ko00400|ko00950|ko00350|ko00330|ko00250|ko00220|ko00960|ko00270|ko00360	Carbon fixation in photosynthetic organisms|Phenylalanine, tyrosine and tryptophan biosynthesis|Isoquinoline alkaloid biosynthesis|Tyrosine metabolism|Arginine and proline metabolism|Alanine, aspartate and glutamate metabolism|Arginine biosynthesis|Tropane, piperidine and pyridine alkaloid biosynthesis|Cysteine and methionine metabolism|Phenylalanine metabolism
TRINITY_DN22397_c0_g1_i4	1.70E-157	261/302(86.42)	sind:105165617	K14455	GOT2	aspartate aminotransferase, mitochondrial	ko00710|ko00400|ko00950|ko00350|ko00330|ko00250|ko00220|ko00960|ko00270|ko00360	Carbon fixation in photosynthetic organisms|Phenylalanine, tyrosine and tryptophan biosynthesis|Isoquinoline alkaloid biosynthesis|Tyrosine metabolism|Arginine and proline metabolism|Alanine, aspartate and glutamate metabolism|Arginine biosynthesis|Tropane, piperidine and pyridine alkaloid biosynthesis|Cysteine and methionine metabolism|Phenylalanine metabolism
TRINITY_DN30664_c1_g1_i1	1.20E-41	76/95(80.00)	egr:104441383	K14455	GOT2	aspartate aminotransferase, mitochondrial	ko00710|ko00400|ko00950|ko00350|ko00330|ko00250|ko00220|ko00960|ko00270|ko00360	Carbon fixation in photosynthetic organisms|Phenylalanine, tyrosine and tryptophan biosynthesis|Isoquinoline alkaloid biosynthesis|Tyrosine metabolism|Arginine and proline metabolism|Alanine, aspartate and glutamate metabolism|Arginine biosynthesis|Tropane, piperidine and pyridine alkaloid biosynthesis|Cysteine and methionine metabolism|Phenylalanine metabolism
TRINITY_DN13177_c0_g1_i1	5.00E-179	337/419(80.43)	sind:105174893	K00609	pyrB, PYR2	aspartate carbamoyltransferase catalytic subunit	ko00250|ko00240	Alanine, aspartate and glutamate metabolism|Pyrimidine metabolism
TRINITY_DN19083_c0_g1_i2	3.70E-187	335/404(82.92)	sind:105176670	K00609	pyrB, PYR2	aspartate carbamoyltransferase catalytic subunit	ko00250|ko00240	Alanine, aspartate and glutamate metabolism|Pyrimidine metabolism
TRINITY_DN25184_c0_g1_i16	2.70E-217	397/500(79.40)	sind:105168476	K00928	lysC	aspartate kinase	ko00260|ko00261|ko00300|ko00270	Glycine, serine and threonine metabolism|Monobactam biosynthesis|Lysine biosynthesis|Cysteine and methionine metabolism
TRINITY_DN25184_c0_g2_i1	1.10E-22	52/82(63.41)	sind:105168476	K00928	lysC	aspartate kinase	ko00260|ko00261|ko00300|ko00270	Glycine, serine and threonine metabolism|Monobactam biosynthesis|Lysine biosynthesis|Cysteine and methionine metabolism
TRINITY_DN25598_c0_g1_i2	1.10E-271	495/558(88.71)	sind:105176227	K00928	lysC	aspartate kinase	ko00260|ko00261|ko00300|ko00270	Glycine, serine and threonine metabolism|Monobactam biosynthesis|Lysine biosynthesis|Cysteine and methionine metabolism
TRINITY_DN20288_c0_g1_i1	3.40E-190	343/385(89.09)	sind:105156186	K00133	asd	aspartate-semialdehyde dehydrogenase	ko00260|ko00261|ko00300|ko00270	Glycine, serine and threonine metabolism|Monobactam biosynthesis|Lysine biosynthesis|Cysteine and methionine metabolism
TRINITY_DN26837_c0_g1_i5	1.20E-239	411/480(85.62)	sind:105166273	K01267	DNPEP	aspartyl aminopeptidase	--	--
TRINITY_DN28727_c1_g1_i3	4.60E-270	469/539(87.01)	sind:105161051	K01267	DNPEP	aspartyl aminopeptidase	--	--
TRINITY_DN25206_c0_g1_i7	6.00E-83	248/711(34.88)	vvi:100241273	K01876	DARS, aspS	aspartyl-tRNA synthetase	ko00970	Aminoacyl-tRNA biosynthesis
TRINITY_DN26864_c0_g1_i2	4.00E-254	434/488(88.93)	sind:105160157	K01876	DARS, aspS	aspartyl-tRNA synthetase	ko00970	Aminoacyl-tRNA biosynthesis
TRINITY_DN26864_c0_g2_i1	9.20E-14	40/83(48.19)	sot:102590401	K01876	DARS, aspS	aspartyl-tRNA synthetase	ko00970	Aminoacyl-tRNA biosynthesis
TRINITY_DN28108_c0_g1_i2	1.80E-07	29/39(74.36)	rcu:8273837	K01876	DARS, aspS	aspartyl-tRNA synthetase	ko00970	Aminoacyl-tRNA biosynthesis
TRINITY_DN28108_c0_g6_i2	3.40E-147	268/320(83.75)	sind:105172658	K01876	DARS, aspS	aspartyl-tRNA synthetase	ko00970	Aminoacyl-tRNA biosynthesis
TRINITY_DN26777_c0_g1_i2	7.30E-252	439/491(89.41)	sind:105176836	K02433	gatA, QRSL1	aspartyl-tRNA(Asn)/glutamyl-tRNA(Gln) amidotransferase subunit A	ko00970	Aminoacyl-tRNA biosynthesis
TRINITY_DN22880_c0_g1_i3	2.30E-142	248/280(88.57)	sind:105171814	K02434	gatB, PET112	aspartyl-tRNA(Asn)/glutamyl-tRNA(Gln) amidotransferase subunit B	ko00970	Aminoacyl-tRNA biosynthesis
TRINITY_DN17213_c0_g1_i6	6.90E-42	93/133(69.92)	sind:105174139	K02435	gatC, GATC	aspartyl-tRNA(Asn)/glutamyl-tRNA(Gln) amidotransferase subunit C	ko00970	Aminoacyl-tRNA biosynthesis
TRINITY_DN26249_c0_g1_i4	2.80E-179	334/492(67.89)	sind:105180002	K19323	ATXN10	ataxin-10	--	--
TRINITY_DN21129_c0_g2_i2	6.50E-83	158/195(81.03)	sind:105161566	K11863	ATXN3, MJD	Ataxin-3	ko04141	Protein processing in endoplasmic reticulum
TRINITY_DN21129_c0_g3_i1	7.60E-09	31/32(96.88)	sind:105174531	K11863	ATXN3, MJD	Ataxin-3	ko04141	Protein processing in endoplasmic reticulum
TRINITY_DN19577_c0_g2_i2	5.10E-231	393/423(92.91)	sind:105156623	K01648	ACLY	ATP citrate (pro-S)-lyase	ko00020	Citrate cycle (TCA cycle)
TRINITY_DN22380_c0_g1_i1	4.40E-234	393/421(93.35)	rcu:8274949	K01648	ACLY	ATP citrate (pro-S)-lyase	ko00020	Citrate cycle (TCA cycle)
TRINITY_DN23711_c0_g1_i2	0.00E+00	557/584(95.38)	sind:105156841	K01648	ACLY	ATP citrate (pro-S)-lyase	ko00020	Citrate cycle (TCA cycle)
TRINITY_DN27572_c0_g1_i3	0.00E+00	586/608(96.38)	sind:105156841	K01648	ACLY	ATP citrate (pro-S)-lyase	ko00020	Citrate cycle (TCA cycle)
TRINITY_DN28748_c0_g1_i7	8.70E-16	39/69(56.52)	csv:101209126	K01648	ACLY	ATP citrate (pro-S)-lyase	ko00020	Citrate cycle (TCA cycle)
TRINITY_DN31970_c0_g1_i1	8.70E-36	69/98(70.41)	pno:SNOG_06832	K01648	ACLY	ATP citrate (pro-S)-lyase	ko00020	Citrate cycle (TCA cycle)
TRINITY_DN26472_c0_g1_i1	2.50E-195	348/395(88.10)	sind:105172541	K00765	hisG	ATP phosphoribosyltransferase	ko00340	Histidine metabolism
TRINITY_DN18958_c0_g1_i2	3.00E-104	189/253(74.70)	sind:105175602	K07555	ATPeAF1, ATPAF1, ATP11	ATP synthase mitochondrial F1 complex assembly factor 1	--	--
TRINITY_DN18780_c0_g1_i3	1.40E-147	267/332(80.42)	sind:105177374	K07556	ATPeAF2, ATPAF2, ATP12	ATP synthase mitochondrial F1 complex assembly factor 2	--	--
TRINITY_DN21572_c0_g2_i4	1.80E-129	273/466(58.58)	sind:105178437	K02116	atpI	ATP synthase protein I	--	--
TRINITY_DN25749_c0_g1_i3	2.00E-121	242/326(74.23)	sind:105160807	K03301	TC.AAA	ATP:ADP antiporter, AAA family	--	--
TRINITY_DN27614_c0_g1_i16	4.60E-07	27/34(79.41)	rcu:107262468	K03301	TC.AAA	ATP:ADP antiporter, AAA family	--	--
TRINITY_DN27864_c0_g1_i2	0.00E+00	565/629(89.83)	sind:105164169	K03301	TC.AAA	ATP:ADP antiporter, AAA family	--	--
TRINITY_DN27864_c0_g2_i3	7.80E-298	520/580(89.66)	sind:105164169	K03301	TC.AAA	ATP:ADP antiporter, AAA family	--	--
TRINITY_DN17670_c0_g1_i1	1.30E-226	524/633(82.78)	sind:105160217	K17681	ATAD3A_B	ATPase family AAA domain-containing protein 3A/B	--	--
TRINITY_DN24455_c0_g1_i1	2.50E-172	301/339(88.79)	sind:105160217	K17681	ATAD3A_B	ATPase family AAA domain-containing protein 3A/B	--	--
TRINITY_DN24455_c1_g1_i3	1.30E-19	74/177(41.81)	aly:ARALYDRAFT_340454	K17681	ATAD3A_B	ATPase family AAA domain-containing protein 3A/B	--	--
TRINITY_DN26919_c0_g1_i2	1.10E-262	494/565(87.43)	sind:105178000	K17681	ATAD3A_B	ATPase family AAA domain-containing protein 3A/B	--	--
TRINITY_DN27325_c2_g2_i1	6.40E-21	207/260(79.62)	sind:105160217	K17681	ATAD3A_B	ATPase family AAA domain-containing protein 3A/B	--	--
TRINITY_DN30602_c0_g2_i4	0.00E+00	1572/1879(83.66)	sind:105159830	K05643	ABCA3	ATP-binding cassette, subfamily A (ABC1), member 3	ko02010	ABC transporters
TRINITY_DN11410_c0_g1_i1	9.30E-78	175/335(52.24)	sind:105170910	K05658	ABCB1	ATP-binding cassette, subfamily B (MDR/TAP), member 1	ko02010	ABC transporters
TRINITY_DN12167_c0_g1_i1	8.30E-47	99/171(57.89)	bvg:104905624	K05658	ABCB1	ATP-binding cassette, subfamily B (MDR/TAP), member 1	ko02010	ABC transporters
TRINITY_DN12167_c0_g2_i1	2.10E-54	111/181(61.33)	bvg:104905624	K05658	ABCB1	ATP-binding cassette, subfamily B (MDR/TAP), member 1	ko02010	ABC transporters
TRINITY_DN12618_c0_g1_i1	3.80E-34	89/246(36.18)	bvg:104905624	K05658	ABCB1	ATP-binding cassette, subfamily B (MDR/TAP), member 1	ko02010	ABC transporters
TRINITY_DN12840_c0_g1_i1	4.40E-104	213/241(88.38)	sind:105167663	K05658	ABCB1	ATP-binding cassette, subfamily B (MDR/TAP), member 1	ko02010	ABC transporters
TRINITY_DN12840_c0_g2_i1	1.30E-119	221/238(92.86)	sind:105167663	K05658	ABCB1	ATP-binding cassette, subfamily B (MDR/TAP), member 1	ko02010	ABC transporters
TRINITY_DN12840_c0_g3_i1	1.30E-168	313/352(88.92)	egu:105056548	K05658	ABCB1	ATP-binding cassette, subfamily B (MDR/TAP), member 1	ko02010	ABC transporters
TRINITY_DN12840_c0_g4_i1	1.90E-106	202/212(95.28)	sind:105167663	K05658	ABCB1	ATP-binding cassette, subfamily B (MDR/TAP), member 1	ko02010	ABC transporters
TRINITY_DN13019_c0_g2_i1	2.20E-32	86/252(34.13)	bvg:104905624	K05658	ABCB1	ATP-binding cassette, subfamily B (MDR/TAP), member 1	ko02010	ABC transporters
TRINITY_DN13985_c0_g2_i1	7.30E-31	84/276(30.43)	bvg:104905624	K05658	ABCB1	ATP-binding cassette, subfamily B (MDR/TAP), member 1	ko02010	ABC transporters
TRINITY_DN16303_c0_g1_i2	1.20E-55	108/170(63.53)	pop:POPTR_0228s002002	K05658	ABCB1	ATP-binding cassette, subfamily B (MDR/TAP), member 1	ko02010	ABC transporters
TRINITY_DN16311_c0_g1_i2	1.80E-96	199/311(63.99)	sind:105176721	K05658	ABCB1	ATP-binding cassette, subfamily B (MDR/TAP), member 1	ko02010	ABC transporters
TRINITY_DN17029_c0_g1_i1	1.20E-152	297/457(64.99)	sind:105162987	K05658	ABCB1	ATP-binding cassette, subfamily B (MDR/TAP), member 1	ko02010	ABC transporters
TRINITY_DN17029_c0_g2_i1	1.70E-113	211/268(78.73)	spen:107023132	K05658	ABCB1	ATP-binding cassette, subfamily B (MDR/TAP), member 1	ko02010	ABC transporters
TRINITY_DN17029_c0_g3_i3	2.40E-14	41/62(66.13)	vvi:100267452	K05658	ABCB1	ATP-binding cassette, subfamily B (MDR/TAP), member 1	ko02010	ABC transporters
TRINITY_DN17029_c0_g4_i2	6.30E-34	135/424(31.84)	nnu:104607165	K05658	ABCB1	ATP-binding cassette, subfamily B (MDR/TAP), member 1	ko02010	ABC transporters
TRINITY_DN17029_c0_g5_i1	2.80E-10	36/60(60.00)	nnu:104607165	K05658	ABCB1	ATP-binding cassette, subfamily B (MDR/TAP), member 1	ko02010	ABC transporters
TRINITY_DN17029_c0_g6_i1	1.20E-104	191/322(59.32)	egr:104434386	K05658	ABCB1	ATP-binding cassette, subfamily B (MDR/TAP), member 1	ko02010	ABC transporters
TRINITY_DN17029_c0_g7_i3	8.80E-136	277/534(51.87)	sind:105162987	K05658	ABCB1	ATP-binding cassette, subfamily B (MDR/TAP), member 1	ko02010	ABC transporters
TRINITY_DN17029_c0_g8_i1	5.20E-34	75/117(64.10)	pop:POPTR_0002s18860g	K05658	ABCB1	ATP-binding cassette, subfamily B (MDR/TAP), member 1	ko02010	ABC transporters
TRINITY_DN17029_c0_g9_i1	1.00E-08	38/85(44.71)	rcu:8265880	K05658	ABCB1	ATP-binding cassette, subfamily B (MDR/TAP), member 1	ko02010	ABC transporters
TRINITY_DN17812_c0_g1_i1	4.30E-270	505/627(80.54)	sind:105176721	K05658	ABCB1	ATP-binding cassette, subfamily B (MDR/TAP), member 1	ko02010	ABC transporters
TRINITY_DN17993_c0_g1_i5	0.00E+00	728/961(75.75)	sind:105165179	K05658	ABCB1	ATP-binding cassette, subfamily B (MDR/TAP), member 1	ko02010	ABC transporters
TRINITY_DN20397_c0_g1_i4	6.90E-19	45/79(56.96)	pop:POPTR_0014s10880g	K05658	ABCB1	ATP-binding cassette, subfamily B (MDR/TAP), member 1	ko02010	ABC transporters
TRINITY_DN20962_c0_g1_i1	0.00E+00	867/1062(81.64)	sind:105162987	K05658	ABCB1	ATP-binding cassette, subfamily B (MDR/TAP), member 1	ko02010	ABC transporters
TRINITY_DN20962_c0_g2_i5	3.20E-22	73/150(48.67)	sind:105162987	K05658	ABCB1	ATP-binding cassette, subfamily B (MDR/TAP), member 1	ko02010	ABC transporters
TRINITY_DN21891_c0_g1_i1	0.00E+00	1018/1264(80.54)	sind:105165179	K05658	ABCB1	ATP-binding cassette, subfamily B (MDR/TAP), member 1	ko02010	ABC transporters
TRINITY_DN25415_c0_g1_i2	0.00E+00	1005/1225(82.04)	sind:105173549	K05658	ABCB1	ATP-binding cassette, subfamily B (MDR/TAP), member 1	ko02010	ABC transporters
TRINITY_DN28610_c0_g2_i1	7.30E-74	164/498(32.93)	bvg:104905624	K05658	ABCB1	ATP-binding cassette, subfamily B (MDR/TAP), member 1	ko02010	ABC transporters
TRINITY_DN29249_c0_g1_i9	7.50E-14	39/66(59.09)	gmx:100792531	K05658	ABCB1	ATP-binding cassette, subfamily B (MDR/TAP), member 1	ko02010	ABC transporters
TRINITY_DN29497_c0_g1_i1	0.00E+00	1087/1253(86.75)	sind:105177189	K05658	ABCB1	ATP-binding cassette, subfamily B (MDR/TAP), member 1	ko02010	ABC transporters
TRINITY_DN30314_c0_g1_i4	0.00E+00	864/971(88.98)	sind:105165151	K05658	ABCB1	ATP-binding cassette, subfamily B (MDR/TAP), member 1	ko02010	ABC transporters
TRINITY_DN30314_c0_g2_i1	1.70E-84	164/180(91.11)	sind:105165151	K05658	ABCB1	ATP-binding cassette, subfamily B (MDR/TAP), member 1	ko02010	ABC transporters
TRINITY_DN30365_c2_g3_i4	2.40E-271	484/618(78.32)	sind:105175657	K05658	ABCB1	ATP-binding cassette, subfamily B (MDR/TAP), member 1	ko02010	ABC transporters
TRINITY_DN30405_c0_g1_i1	0.00E+00	1221/1377(88.67)	sind:105174264	K05658	ABCB1	ATP-binding cassette, subfamily B (MDR/TAP), member 1	ko02010	ABC transporters
TRINITY_DN30431_c5_g7_i1	6.70E-15	43/65(66.15)	sind:105174264	K05658	ABCB1	ATP-binding cassette, subfamily B (MDR/TAP), member 1	ko02010	ABC transporters
TRINITY_DN30566_c0_g1_i2	0.00E+00	1174/1250(93.92)	sind:105177234	K05658	ABCB1	ATP-binding cassette, subfamily B (MDR/TAP), member 1	ko02010	ABC transporters
TRINITY_DN30582_c0_g1_i5	0.00E+00	1247/1403(88.88)	sind:105179670	K05658	ABCB1	ATP-binding cassette, subfamily B (MDR/TAP), member 1	ko02010	ABC transporters
TRINITY_DN32243_c0_g1_i1	8.60E-47	95/110(86.36)	sind:105165179	K05658	ABCB1	ATP-binding cassette, subfamily B (MDR/TAP), member 1	ko02010	ABC transporters
TRINITY_DN33504_c0_g1_i1	1.10E-55	116/141(82.27)	tcc:TCM_029573	K05658	ABCB1	ATP-binding cassette, subfamily B (MDR/TAP), member 1	ko02010	ABC transporters
TRINITY_DN34196_c0_g1_i1	1.00E-22	49/82(59.76)	bvg:104905624	K05658	ABCB1	ATP-binding cassette, subfamily B (MDR/TAP), member 1	ko02010	ABC transporters
TRINITY_DN34322_c0_g1_i1	2.10E-30	67/118(56.78)	bvg:104905624	K05658	ABCB1	ATP-binding cassette, subfamily B (MDR/TAP), member 1	ko02010	ABC transporters
TRINITY_DN4053_c0_g1_i1	1.10E-39	83/98(84.69)	sind:105167663	K05658	ABCB1	ATP-binding cassette, subfamily B (MDR/TAP), member 1	ko02010	ABC transporters
TRINITY_DN450_c0_g1_i1	1.80E-33	78/154(50.65)	egr:104434386	K05658	ABCB1	ATP-binding cassette, subfamily B (MDR/TAP), member 1	ko02010	ABC transporters
TRINITY_DN5881_c0_g1_i1	2.50E-15	47/121(38.84)	bvg:104905624	K05658	ABCB1	ATP-binding cassette, subfamily B (MDR/TAP), member 1	ko02010	ABC transporters
TRINITY_DN5898_c0_g1_i1	6.50E-10	38/106(35.85)	bvg:104905624	K05658	ABCB1	ATP-binding cassette, subfamily B (MDR/TAP), member 1	ko02010	ABC transporters
TRINITY_DN6318_c0_g1_i1	5.00E-49	91/101(90.10)	sind:105167663	K05658	ABCB1	ATP-binding cassette, subfamily B (MDR/TAP), member 1	ko02010	ABC transporters
TRINITY_DN9455_c0_g1_i1	6.70E-58	118/198(59.60)	bvg:104905624	K05658	ABCB1	ATP-binding cassette, subfamily B (MDR/TAP), member 1	ko02010	ABC transporters
TRINITY_DN26233_c0_g1_i4	2.00E-209	380/481(79.00)	tcc:TCM_015080	K05657	ABCB10	ATP-binding cassette, subfamily B (MDR/TAP), member 10	ko02010	ABC transporters
TRINITY_DN27760_c1_g1_i15	1.80E-149	280/488(57.38)	mtr:MTR_7g033710	K05657	ABCB10	ATP-binding cassette, subfamily B (MDR/TAP), member 10	ko02010	ABC transporters
TRINITY_DN26228_c0_g1_i2	7.90E-12	37/63(58.73)	sind:105158306	K05674	ABCC10	ATP-binding cassette, subfamily C (CFTR/MRP), member 10	ko02010	ABC transporters
TRINITY_DN26228_c0_g2_i8	0.00E+00	969/1165(83.18)	sind:105158306	K05674	ABCC10	ATP-binding cassette, subfamily C (CFTR/MRP), member 10	ko02010	ABC transporters
TRINITY_DN27060_c0_g1_i4	0.00E+00	579/588(98.47)	sind:105165009	K06174	ABCE1, Rli1	ATP-binding cassette, sub-family E, member 1	--	--
TRINITY_DN20432_c0_g2_i3	2.50E-13	39/40(97.50)	aly:ARALYDRAFT_906864	K06184	ABCF1	ATP-binding cassette, subfamily F, member 1	--	--
TRINITY_DN30605_c0_g1_i2	1.3e-308	550/626(87.86)	cmo:103501091	K06184	ABCF1	ATP-binding cassette, subfamily F, member 1	--	--
TRINITY_DN25783_c0_g1_i4	2.30E-290	495/525(94.29)	egr:104421630	K06185	ABCF2	ATP-binding cassette, subfamily F, member 2	--	--
TRINITY_DN24808_c0_g1_i2	0.00E+00	643/716(89.80)	sind:105164500	K06158	ABCF3	ATP-binding cassette, subfamily F, member 3	--	--
TRINITY_DN34512_c0_g1_i1	1.80E-14	34/74(45.95)	cre:CHLREDRAFT_143982	K05681	ABCG2	ATP-binding cassette, subfamily G (WHITE), member 2	ko02010	ABC transporters
TRINITY_DN26897_c1_g1_i7	5.90E-72	137/167(82.04)	sind:105163389	K03593	mrp, NUBPL	ATP-binding protein involved in chromosome partitioning	--	--
TRINITY_DN17915_c0_g1_i1	1.70E-78	145/158(91.77)	sind:105176031	K06891	clpS	ATP-dependent Clp protease adaptor protein ClpS	--	--
TRINITY_DN23327_c0_g4_i1	7.20E-47	102/162(62.96)	sind:105177519	K03696	clpC	ATP-dependent Clp protease ATP-binding subunit ClpC	--	--
TRINITY_DN29945_c0_g1_i8	0.00E+00	871/929(93.76)	sind:105165684	K03696	clpC	ATP-dependent Clp protease ATP-binding subunit ClpC	--	--
TRINITY_DN34049_c0_g1_i1	1.70E-41	90/138(65.22)	sind:105177519	K03696	clpC	ATP-dependent Clp protease ATP-binding subunit ClpC	--	--
TRINITY_DN27133_c0_g1_i1	0.00E+00	624/757(82.43)	sind:105176107	K19001	HELLS, DDM1	ATP-dependent DNA helicase	--	--
TRINITY_DN23750_c0_g1_i2	1.4e-310	527/626(84.19)	sind:105158688	K10884	XRCC6, KU70, G22P1	ATP-dependent DNA helicase 2 subunit 1	ko03450	Non-homologous end-joining
TRINITY_DN27702_c0_g2_i1	1.4e-311	539/696(77.44)	sind:105171334	K10885	XRCC5, KU80, G22P2	ATP-dependent DNA helicase 2 subunit 2	ko03450	Non-homologous end-joining
TRINITY_DN14834_c0_g1_i1	3.20E-118	217/300(72.33)	sind:105162058	K15271	HFM1, MER3	ATP-dependent DNA helicase HFM1/MER3	--	--
TRINITY_DN14834_c0_g2_i2	1.20E-186	320/401(79.80)	sind:105162058	K15271	HFM1, MER3	ATP-dependent DNA helicase HFM1/MER3	--	--
TRINITY_DN14834_c0_g3_i2	2.30E-63	122/146(83.56)	sind:105162058	K15271	HFM1, MER3	ATP-dependent DNA helicase HFM1/MER3	--	--
TRINITY_DN6260_c0_g1_i1	2.90E-59	110/159(69.18)	sot:102581133	K15271	HFM1, MER3	ATP-dependent DNA helicase HFM1/MER3	--	--
TRINITY_DN15817_c0_g1_i1	1.90E-119	264/640(41.25)	spen:107032629	K15255	PIF1	ATP-dependent DNA helicase PIF1	--	--
TRINITY_DN21167_c0_g3_i1	2.20E-28	63/137(45.99)	sot:107061545	K15255	PIF1	ATP-dependent DNA helicase PIF1	--	--
TRINITY_DN22650_c4_g1_i1	1.50E-17	44/64(68.75)	adu:107463199	K15255	PIF1	ATP-dependent DNA helicase PIF1	--	--
TRINITY_DN23605_c0_g4_i1	3.70E-40	88/178(49.44)	spen:107032629	K15255	PIF1	ATP-dependent DNA helicase PIF1	--	--
TRINITY_DN24504_c0_g1_i1	8.60E-185	331/514(64.40)	sind:105165584	K15255	PIF1	ATP-dependent DNA helicase PIF1	--	--
TRINITY_DN32928_c0_g1_i1	4.40E-28	67/160(41.88)	sot:107061545	K15255	PIF1	ATP-dependent DNA helicase PIF1	--	--
TRINITY_DN34203_c0_g1_i1	4.50E-51	98/185(52.97)	sot:107062046	K15255	PIF1	ATP-dependent DNA helicase PIF1	--	--
TRINITY_DN9713_c0_g1_i1	9.10E-29	56/124(45.16)	spen:107032629	K15255	PIF1	ATP-dependent DNA helicase PIF1	--	--
TRINITY_DN28573_c0_g1_i5	1.10E-187	361/542(66.61)	sind:105164975	K10899	RECQL	ATP-dependent DNA helicase Q1	--	--
TRINITY_DN10300_c0_g1_i1	2.40E-32	65/77(84.42)	sind:105168383	K10730	RECQL4	ATP-dependent DNA helicase Q4	--	--
TRINITY_DN14995_c0_g1_i1	8.60E-159	275/332(82.83)	sind:105168383	K10730	RECQL4	ATP-dependent DNA helicase Q4	--	--
TRINITY_DN15434_c0_g1_i1	1.10E-51	123/175(70.29)	sind:105168383	K10730	RECQL4	ATP-dependent DNA helicase Q4	--	--
TRINITY_DN3334_c0_g1_i1	3.00E-44	93/107(86.92)	sind:105168383	K10730	RECQL4	ATP-dependent DNA helicase Q4	--	--
TRINITY_DN27813_c0_g1_i4	0.00E+00	757/995(76.08)	sind:105160040	K03655	recG	ATP-dependent DNA helicase RecG	ko03440	Homologous recombination
TRINITY_DN15535_c0_g1_i1	2.50E-207	346/458(75.55)	sot:102592601	K03654	recQ	ATP-dependent DNA helicase RecQ	ko03018	RNA degradation
TRINITY_DN16194_c0_g1_i1	8.90E-144	266/424(62.74)	sind:105163818	K03654	recQ	ATP-dependent DNA helicase RecQ	ko03018	RNA degradation
TRINITY_DN28470_c0_g1_i1	0.00E+00	842/977(86.18)	sind:105176824	K08675	PRSS15, PIM1	ATP-dependent Lon protease	--	--
TRINITY_DN21344_c0_g3_i1	7.10E-166	293/340(86.18)	sind:105171385	K17757	CARKD	ATP-dependent NAD(P)H-hydrate dehydratase	--	--
TRINITY_DN18448_c0_g1_i1	5.20E-225	397/407(97.54)	sind:105164974	K13025	EIF4A3, FAL1	ATP-dependent RNA helicase	ko03040|ko03015|ko03013	Spliceosome|mRNA surveillance pathway|RNA transport
TRINITY_DN18448_c0_g2_i2	9.50E-200	353/380(92.89)	sind:105164974	K13025	EIF4A3, FAL1	ATP-dependent RNA helicase	ko03040|ko03015|ko03013	Spliceosome|mRNA surveillance pathway|RNA transport
TRINITY_DN21532_c0_g1_i6	4.00E-198	352/407(86.49)	sind:105159408	K14811	DBP3	ATP-dependent RNA helicase DBP3	--	--
TRINITY_DN23993_c0_g2_i1	3.10E-36	120/189(63.49)	sind:105176698	K14776	DDX10, DBP4	ATP-dependent RNA helicase DDX10/DBP4	--	--
TRINITY_DN28670_c0_g2_i2	4.80E-270	466/533(87.43)	sind:105176698	K14776	DDX10, DBP4	ATP-dependent RNA helicase DDX10/DBP4	--	--
TRINITY_DN27728_c0_g1_i1	2.80E-56	123/193(63.73)	sind:105167359	K13179	DDX18, HAS1	ATP-dependent RNA helicase DDX18/HAS1	--	--
TRINITY_DN27728_c0_g2_i4	2.30E-154	269/307(87.62)	sind:105167359	K13179	DDX18, HAS1	ATP-dependent RNA helicase DDX18/HAS1	--	--
TRINITY_DN27764_c0_g1_i1	3.20E-264	456/494(92.31)	sind:105164333	K13179	DDX18, HAS1	ATP-dependent RNA helicase DDX18/HAS1	--	--
TRINITY_DN28414_c0_g1_i1	2.20E-06	24/35(68.57)	sind:105167359	K13179	DDX18, HAS1	ATP-dependent RNA helicase DDX18/HAS1	--	--
TRINITY_DN20423_c0_g1_i4	1.10E-244	431/490(87.96)	sind:105174226	K18655	DDX19, DBP5	ATP-dependent RNA helicase DDX19/DBP5	--	--
TRINITY_DN20423_c0_g2_i1	2.40E-214	387/491(78.82)	sind:105174226	K18655	DDX19, DBP5	ATP-dependent RNA helicase DDX19/DBP5	--	--
TRINITY_DN25498_c0_g1_i3	8.60E-206	349/505(69.11)	sind:105160724	K16911	DDX21	ATP-dependent RNA helicase DDX21	--	--
TRINITY_DN26584_c0_g3_i1	2.90E-12	34/35(97.14)	thj:104818770	K16911	DDX21	ATP-dependent RNA helicase DDX21	--	--
TRINITY_DN27972_c1_g1_i6	5.80E-276	481/535(89.91)	sind:105179239	K16911	DDX21	ATP-dependent RNA helicase DDX21	--	--
TRINITY_DN15620_c0_g5_i1	2.40E-30	67/74(90.54)	sind:105168227	K12858	DDX23, PRP28	ATP-dependent RNA helicase DDX23/PRP28	ko03040	Spliceosome
TRINITY_DN22126_c0_g4_i1	3.50E-14	43/61(70.49)	egr:104453573	K12858	DDX23, PRP28	ATP-dependent RNA helicase DDX23/PRP28	ko03040	Spliceosome
TRINITY_DN29903_c0_g1_i3	2.90E-286	514/546(94.14)	sind:105168227	K12858	DDX23, PRP28	ATP-dependent RNA helicase DDX23/PRP28	ko03040	Spliceosome
TRINITY_DN29924_c0_g1_i6	1.50E-245	439/509(86.25)	sind:105171824	K14805	DDX24, MAK5	ATP-dependent RNA helicase DDX24/MAK5	--	--
TRINITY_DN28989_c0_g1_i3	5.80E-183	338/381(88.71)	sind:105166060	K13181	DDX27, DRS1	ATP-dependent RNA helicase DDX27	--	--
TRINITY_DN26039_c0_g1_i1	8.70E-279	492/597(82.41)	sind:105173712	K14806	DDX31, DBP7	ATP-dependent RNA helicase DDX31/DBP7	--	--
TRINITY_DN29997_c1_g1_i3	1.30E-181	389/748(52.01)	sind:105175604	K13117	DHX35	ATP-dependent RNA helicase DDX35	--	--
TRINITY_DN29997_c1_g3_i1	2.80E-16	42/48(87.50)	adu:107468312	K13117	DHX35	ATP-dependent RNA helicase DDX35	--	--
TRINITY_DN30208_c0_g1_i2	8.00E-302	520/538(96.65)	sind:105158351	K13116	DDX41, ABS	ATP-dependent RNA helicase DDX41	--	--
TRINITY_DN24843_c0_g1_i1	0.00E+00	647/775(83.48)	sind:105163033	K12835	DDX42, SF3B125	ATP-dependent RNA helicase DDX42	ko03040	Spliceosome
TRINITY_DN30624_c0_g1_i1	0.00E+00	715/883(80.97)	sind:105174347	K12811	DDX46, PRP5	ATP-dependent RNA helicase DDX46/PRP5	ko03040	Spliceosome
TRINITY_DN28109_c0_g2_i3	1.10E-211	385/437(88.10)	sind:105177728	K14777	DDX47, RRP3	ATP-dependent RNA helicase DDX47/RRP3	--	--
TRINITY_DN23031_c0_g1_i1	7.40E-206	409/490(83.47)	sind:105175098	K14778	DDX49, DBP8	ATP-dependent RNA helicase DDX49/DBP8	--	--
TRINITY_DN22336_c0_g1_i3	3.70E-265	477/568(83.98)	sind:105170470	K12823	DDX5, DBP2	ATP-dependent RNA helicase DDX5/DBP2	ko03040	Spliceosome
TRINITY_DN26749_c0_g1_i1	1.80E-17	43/49(87.76)	sly:101248651	K12823	DDX5, DBP2	ATP-dependent RNA helicase DDX5/DBP2	ko03040	Spliceosome
TRINITY_DN26749_c0_g2_i4	4.80E-276	528/791(66.75)	sind:105176351	K12823	DDX5, DBP2	ATP-dependent RNA helicase DDX5/DBP2	ko03040	Spliceosome
TRINITY_DN28216_c0_g1_i6	8.80E-191	440/548(80.29)	sind:105157269	K12823	DDX5, DBP2	ATP-dependent RNA helicase DDX5/DBP2	ko03040	Spliceosome
TRINITY_DN28583_c0_g1_i17	1.40E-135	255/284(89.79)	cmo:103490017	K12823	DDX5, DBP2	ATP-dependent RNA helicase DDX5/DBP2	ko03040	Spliceosome
TRINITY_DN28583_c0_g3_i1	5.40E-83	156/174(89.66)	sind:105157744	K12823	DDX5, DBP2	ATP-dependent RNA helicase DDX5/DBP2	ko03040	Spliceosome
TRINITY_DN28991_c1_g1_i4	1.00E-175	306/325(94.15)	sind:105177116	K12823	DDX5, DBP2	ATP-dependent RNA helicase DDX5/DBP2	ko03040	Spliceosome
TRINITY_DN28991_c1_g2_i2	1.10E-34	73/91(80.22)	sind:105177116	K12823	DDX5, DBP2	ATP-dependent RNA helicase DDX5/DBP2	ko03040	Spliceosome
TRINITY_DN28991_c1_g3_i1	3.30E-26	58/63(92.06)	mus:103995739	K12823	DDX5, DBP2	ATP-dependent RNA helicase DDX5/DBP2	ko03040	Spliceosome
TRINITY_DN30641_c0_g1_i8	0.00E+00	652/1024(63.67)	sind:105178848	K12823	DDX5, DBP2	ATP-dependent RNA helicase DDX5/DBP2	ko03040	Spliceosome
TRINITY_DN30641_c0_g2_i1	1.30E-08	27/33(81.82)	sind:105178848	K12823	DDX5, DBP2	ATP-dependent RNA helicase DDX5/DBP2	ko03040	Spliceosome
TRINITY_DN31001_c0_g1_i1	6.60E-49	93/151(61.59)	afm:AFUA_2G10750	K12823	DDX5, DBP2	ATP-dependent RNA helicase DDX5/DBP2	ko03040	Spliceosome
TRINITY_DN32763_c0_g1_i1	3.70E-86	158/256(61.72)	ppa:PAS_chr4_0201	K12823	DDX5, DBP2	ATP-dependent RNA helicase DDX5/DBP2	ko03040	Spliceosome
TRINITY_DN33309_c0_g1_i1	6.10E-41	78/121(64.46)	afm:AFUA_2G10750	K12823	DDX5, DBP2	ATP-dependent RNA helicase DDX5/DBP2	ko03040	Spliceosome
TRINITY_DN33456_c0_g1_i1	5.40E-57	108/192(56.25)	tbl:TBLA_0C05580	K12823	DDX5, DBP2	ATP-dependent RNA helicase DDX5/DBP2	ko03040	Spliceosome
TRINITY_DN28026_c0_g2_i1	2.50E-06	25/29(86.21)	pper:PRUPE_ppa004455mg	K14807	DDX51, DBP6	ATP-dependent RNA helicase DDX51/DBP6	--	--
TRINITY_DN28313_c0_g1_i2	1.30E-117	218/265(82.26)	sind:105175749	K14807	DDX51, DBP6	ATP-dependent RNA helicase DDX51/DBP6	--	--
TRINITY_DN28313_c0_g2_i1	3.60E-07	30/39(76.92)	sind:105175749	K14807	DDX51, DBP6	ATP-dependent RNA helicase DDX51/DBP6	--	--
TRINITY_DN26375_c0_g1_i14	2.00E-131	279/543(51.38)	sind:105161400	K14779	DDX52, ROK1	ATP-dependent RNA helicase DDX52/ROK1	--	--
TRINITY_DN28438_c0_g1_i3	0.00E+00	643/806(79.78)	sind:105159427	K14808	DDX54, DBP10	ATP-dependent RNA helicase DDX54/DBP10	--	--
TRINITY_DN3782_c0_g1_i1	2.10E-14	45/82(54.88)	sind:105159427	K14808	DDX54, DBP10	ATP-dependent RNA helicase DDX54/DBP10	--	--
TRINITY_DN19500_c0_g1_i1	8.60E-260	461/592(77.87)	vvi:100260487	K14809	DDX55, SPB4	ATP-dependent RNA helicase DDX55/SPB4	--	--
TRINITY_DN26701_c0_g1_i4	1.10E-286	521/611(85.27)	sind:105177848	K14810	DDX56, DBP9	ATP-dependent RNA helicase DDX56/DBP9	--	--
TRINITY_DN22114_c0_g1_i1	1.20E-235	411/519(79.19)	sind:105163529	K19466	DDX59	ATP-dependent RNA helicase DDX59	--	--
TRINITY_DN17711_c0_g1_i2	8.90E-64	125/149(83.89)	sind:105172256	K12614	DDX6, RCK, DHH1	ATP-dependent RNA helicase DDX6/DHH1	ko03018	RNA degradation
TRINITY_DN17806_c0_g1_i2	7.70E-61	113/114(99.12)	gra:105802677	K12614	DDX6, RCK, DHH1	ATP-dependent RNA helicase DDX6/DHH1	ko03018	RNA degradation
TRINITY_DN30060_c0_g2_i2	4.10E-209	357/377(94.69)	vra:106774222	K12614	DDX6, RCK, DHH1	ATP-dependent RNA helicase DDX6/DHH1	ko03018	RNA degradation
TRINITY_DN30060_c0_g3_i4	7.30E-162	284/301(94.35)	adu:107485674	K12614	DDX6, RCK, DHH1	ATP-dependent RNA helicase DDX6/DHH1	ko03018	RNA degradation
TRINITY_DN30085_c0_g1_i9	0.00E+00	1084/1405(77.15)	sind:105169099	K18995	DHX29	ATP-dependent RNA helicase DHX29	--	--
TRINITY_DN24300_c0_g1_i2	3.10E-226	392/438(89.50)	sind:105172288	K14442	DHX36, RHAU	ATP-dependent RNA helicase DHX36	ko03018	RNA degradation
TRINITY_DN29614_c0_g1_i2	4.40E-307	580/728(79.67)	sind:105161717	K14442	DHX36, RHAU	ATP-dependent RNA helicase DHX36	ko03018	RNA degradation
TRINITY_DN29926_c0_g1_i5	0.00E+00	968/1225(79.02)	sind:105162448	K14442	DHX36, RHAU	ATP-dependent RNA helicase DHX36	ko03018	RNA degradation
TRINITY_DN30201_c1_g1_i1	0.00E+00	611/732(83.47)	sind:105172288	K14442	DHX36, RHAU	ATP-dependent RNA helicase DHX36	ko03018	RNA degradation
TRINITY_DN30203_c0_g1_i5	0.00E+00	885/1039(85.18)	sind:105160404	K14442	DHX36, RHAU	ATP-dependent RNA helicase DHX36	ko03018	RNA degradation
TRINITY_DN30203_c0_g2_i1	2.30E-21	50/59(84.75)	sind:105160404	K14442	DHX36, RHAU	ATP-dependent RNA helicase DHX36	ko03018	RNA degradation
TRINITY_DN30215_c0_g1_i1	0.00E+00	887/1246(71.19)	sind:105178669	K14442	DHX36, RHAU	ATP-dependent RNA helicase DHX36	ko03018	RNA degradation
TRINITY_DN29750_c0_g1_i3	0.00E+00	967/1328(72.82)	sind:105163093	K14780	DHX37, DHR1	ATP-dependent RNA helicase DHX37/DHR1	--	--
TRINITY_DN26534_c2_g2_i4	6.00E-189	336/388(86.60)	sind:105156688	K12818	DHX8, PRP22	ATP-dependent RNA helicase DHX8/PRP22	ko03040	Spliceosome
TRINITY_DN28852_c0_g1_i1	0.00E+00	600/744(80.65)	sind:105179816	K12818	DHX8, PRP22	ATP-dependent RNA helicase DHX8/PRP22	ko03040	Spliceosome
TRINITY_DN29728_c0_g1_i1	4.30E-37	76/79(96.20)	sind:105173628	K12818	DHX8, PRP22	ATP-dependent RNA helicase DHX8/PRP22	ko03040	Spliceosome
TRINITY_DN29728_c0_g2_i1	0.00E+00	919/953(96.43)	sind:105173628	K12818	DHX8, PRP22	ATP-dependent RNA helicase DHX8/PRP22	ko03040	Spliceosome
TRINITY_DN29728_c0_g3_i1	8.40E-25	55/55(100.00)	mdm:103426093	K12818	DHX8, PRP22	ATP-dependent RNA helicase DHX8/PRP22	ko03040	Spliceosome
TRINITY_DN30670_c0_g1_i3	0.00E+00	1290/1749(73.76)	sind:105178277	K12818	DHX8, PRP22	ATP-dependent RNA helicase DHX8/PRP22	ko03040	Spliceosome
TRINITY_DN19728_c0_g1_i1	3.60E-185	326/417(78.18)	sind:105161994	K12598	MTR4, SKIV2L2	ATP-dependent RNA helicase DOB1	ko03018	RNA degradation
TRINITY_DN21526_c0_g1_i1	9.90E-291	498/550(90.55)	sind:105161994	K12598	MTR4, SKIV2L2	ATP-dependent RNA helicase DOB1	ko03018	RNA degradation
TRINITY_DN27564_c0_g1_i3	0.00E+00	888/1005(88.36)	sind:105172506	K12598	MTR4, SKIV2L2	ATP-dependent RNA helicase DOB1	ko03018	RNA degradation
TRINITY_DN30477_c0_g1_i2	8.40E-24	60/94(63.83)	rcu:8281906	K12598	MTR4, SKIV2L2	ATP-dependent RNA helicase DOB1	ko03018	RNA degradation
TRINITY_DN12446_c0_g1_i1	1.20E-29	82/142(57.75)	sind:105173592	K17679	MSS116	ATP-dependent RNA helicase MSS116, mitochondrial	--	--
TRINITY_DN24074_c0_g1_i7	8.00E-172	356/613(58.08)	sind:105173592	K17679	MSS116	ATP-dependent RNA helicase MSS116, mitochondrial	--	--
TRINITY_DN28161_c0_g1_i3	0.00E+00	611/838(72.91)	sind:105164120	K17679	MSS116	ATP-dependent RNA helicase MSS116, mitochondrial	--	--
TRINITY_DN13705_c0_g1_i1	3.20E-09	31/51(60.78)	mus:103992846	K17675	SUPV3L1, SUV3	ATP-dependent RNA helicase SUPV3L1/SUV3	--	--
TRINITY_DN23616_c0_g1_i1	4.80E-255	437/544(80.33)	sind:105158392	K17675	SUPV3L1, SUV3	ATP-dependent RNA helicase SUPV3L1/SUV3	--	--
TRINITY_DN23616_c0_g2_i1	1.10E-13	37/38(97.37)	atr:18429658	K17675	SUPV3L1, SUV3	ATP-dependent RNA helicase SUPV3L1/SUV3	--	--
TRINITY_DN27787_c0_g1_i4	0.00E+00	596/779(76.51)	sind:105170549	K17675	SUPV3L1, SUV3	ATP-dependent RNA helicase SUPV3L1/SUV3	--	--
TRINITY_DN9653_c0_g1_i1	2.30E-10	31/51(60.78)	egu:105053371	K17675	SUPV3L1, SUV3	ATP-dependent RNA helicase SUPV3L1/SUV3	--	--
TRINITY_DN28430_c0_g1_i15	2.10E-97	181/181(100.00)	nnu:104592428	K12812	UAP56, BAT1, SUB2	ATP-dependent RNA helicase UAP56/SUB2	ko03040|ko03015|ko03013	Spliceosome|mRNA surveillance pathway|RNA transport
TRINITY_DN29967_c0_g1_i7	3.70E-85	158/163(96.93)	jcu:105637649	K12812	UAP56, BAT1, SUB2	ATP-dependent RNA helicase UAP56/SUB2	ko03040|ko03015|ko03013	Spliceosome|mRNA surveillance pathway|RNA transport
TRINITY_DN31547_c0_g1_i1	2.60E-44	91/120(75.83)	vvi:100250852	K12812	UAP56, BAT1, SUB2	ATP-dependent RNA helicase UAP56/SUB2	ko03040|ko03015|ko03013	Spliceosome|mRNA surveillance pathway|RNA transport
TRINITY_DN20290_c0_g1_i1	6.50E-284	539/569(94.73)	sind:105159733	K19036	IGHMBP2	ATP-dependent RNA/DNA helicase IGHMBP2	--	--
TRINITY_DN19193_c0_g1_i1	2.60E-133	241/290(83.10)	sind:105162029	K14165	K14165	atypical dual specificity phosphatase	--	--
TRINITY_DN21196_c0_g1_i2	5.00E-119	220/248(88.71)	sind:105158215	K14165	K14165	atypical dual specificity phosphatase	--	--
TRINITY_DN21196_c0_g2_i2	0.00E+00	589/690(85.36)	sind:105158215	K14165	K14165	atypical dual specificity phosphatase	--	--
TRINITY_DN27236_c0_g1_i2	2.20E-149	262/325(80.62)	sind:105170602	K14165	K14165	atypical dual specificity phosphatase	--	--
TRINITY_DN16218_c0_g1_i1	3.20E-137	232/274(84.67)	sind:105164708	K08850	AURKX	aurora kinase, other	--	--
TRINITY_DN21257_c0_g1_i4	9.30E-28	59/75(78.67)	sind:105171560	K08850	AURKX	aurora kinase, other	--	--
TRINITY_DN21257_c0_g2_i1	6.40E-146	249/288(86.46)	sind:105171560	K08850	AURKX	aurora kinase, other	--	--
TRINITY_DN23581_c2_g1_i2	1.00E-17	49/88(55.68)	sot:102592947	K10636	AMFR, GP78	autocrine motility factor receptor	ko04141	Protein processing in endoplasmic reticulum
TRINITY_DN27786_c0_g1_i15	2.20E-11	40/79(50.63)	sot:102592947	K10636	AMFR, GP78	autocrine motility factor receptor	ko04141	Protein processing in endoplasmic reticulum
TRINITY_DN27786_c1_g2_i1	4.00E-245	448/620(72.26)	sind:105160599	K10636	AMFR, GP78	autocrine motility factor receptor	ko04141	Protein processing in endoplasmic reticulum
TRINITY_DN21775_c0_g1_i7	4.40E-80	154/191(80.63)	sind:105162962	K17908	WIPI, ATG18	autophagy-related protein 18	--	--
TRINITY_DN21775_c0_g2_i2	2.90E-20	50/68(73.53)	cic:CICLE_v10008722mg	K17908	WIPI, ATG18	autophagy-related protein 18	--	--
TRINITY_DN30829_c0_g1_i1	0.00E+00	1381/1954(70.68)	sind:105169889	K17906	ATG2	autophagy-related protein 2	--	--
TRINITY_DN27854_c0_g1_i1	0.00E+00	709/908(78.08)	sind:105163405	K17907	ATG9	autophagy-related protein 9	--	--
TRINITY_DN16220_c0_g2_i1	3.20E-21	55/67(82.09)	sind:105177211	K13947	PIN	auxin efflux carrier family	--	--
TRINITY_DN16220_c0_g3_i1	6.90E-47	96/107(89.72)	sind:105177211	K13947	PIN	auxin efflux carrier family	--	--
TRINITY_DN16220_c0_g4_i1	2.50E-66	131/167(78.44)	sind:105177211	K13947	PIN	auxin efflux carrier family	--	--
TRINITY_DN18331_c0_g1_i2	8.70E-278	532/595(89.41)	sind:105159924	K13947	PIN	auxin efflux carrier family	--	--
TRINITY_DN23019_c2_g1_i1	3.20E-49	107/112(95.54)	sly:100527967	K13947	PIN	auxin efflux carrier family	--	--
TRINITY_DN23019_c2_g2_i2	8.40E-16	57/97(58.76)	pop:POPTR_0010s12320g	K13947	PIN	auxin efflux carrier family	--	--
TRINITY_DN26887_c0_g1_i1	5.20E-301	576/651(88.48)	sind:105156251	K13947	PIN	auxin efflux carrier family	--	--
TRINITY_DN29737_c0_g1_i1	9.00E-06	27/47(57.45)	sind:105177211	K13947	PIN	auxin efflux carrier family	--	--
TRINITY_DN29737_c0_g2_i1	3.80E-06	35/83(42.17)	sind:105177211	K13947	PIN	auxin efflux carrier family	--	--
TRINITY_DN30814_c1_g2_i2	3.10E-255	504/581(86.75)	sind:105160071	K13947	PIN	auxin efflux carrier family	--	--
TRINITY_DN32052_c0_g1_i1	9.60E-53	116/116(100.00)	sind:105158068	K13947	PIN	auxin efflux carrier family	--	--
TRINITY_DN34539_c0_g1_i1	8.40E-63	124/145(85.52)	sind:105159419	K13947	PIN	auxin efflux carrier family	--	--
TRINITY_DN4829_c0_g1_i1	3.40E-109	217/357(60.78)	sind:105161255	K13947	PIN	auxin efflux carrier family	--	--
TRINITY_DN4_c0_g1_i1	9.70E-49	106/116(91.38)	mus:103993526	K13947	PIN	auxin efflux carrier family	--	--
TRINITY_DN23020_c0_g1_i1	4.20E-230	393/423(92.91)	sind:105176641	K13946	AUX1, LAX	auxin influx carrier (AUX1 LAX family)	ko04075	Plant hormone signal transduction
TRINITY_DN23020_c0_g2_i2	1.40E-265	440/480(91.67)	tcc:TCM_006657	K13946	AUX1, LAX	auxin influx carrier (AUX1 LAX family)	ko04075	Plant hormone signal transduction
TRINITY_DN25427_c0_g2_i1	4.10E-264	442/486(90.95)	sind:105174548	K13946	AUX1, LAX	auxin influx carrier (AUX1 LAX family)	ko04075	Plant hormone signal transduction
TRINITY_DN27844_c0_g1_i3	3.80E-264	441/484(91.12)	sind:105174548	K13946	AUX1, LAX	auxin influx carrier (AUX1 LAX family)	ko04075	Plant hormone signal transduction
TRINITY_DN27844_c0_g2_i2	8.20E-13	37/37(100.00)	sind:105174548	K13946	AUX1, LAX	auxin influx carrier (AUX1 LAX family)	ko04075	Plant hormone signal transduction
TRINITY_DN21668_c0_g1_i1	1.50E-192	342/409(83.62)	sind:105169057	K14486	K14486, ARF	auxin response factor	ko04075	Plant hormone signal transduction
TRINITY_DN22841_c1_g1_i14	2.70E-09	28/32(87.50)	sbi:SORBI_06g017490	K14486	K14486, ARF	auxin response factor	ko04075	Plant hormone signal transduction
TRINITY_DN22841_c1_g5_i1	1.00E-07	26/33(78.79)	vvi:100264303	K14486	K14486, ARF	auxin response factor	ko04075	Plant hormone signal transduction
TRINITY_DN24868_c0_g1_i3	3.70E-175	302/333(90.69)	sind:105173774	K14486	K14486, ARF	auxin response factor	ko04075	Plant hormone signal transduction
TRINITY_DN25329_c0_g3_i3	1.20E-09	33/41(80.49)	sind:105175642	K14486	K14486, ARF	auxin response factor	ko04075	Plant hormone signal transduction
TRINITY_DN28219_c0_g1_i2	4.80E-154	294/459(64.05)	sind:105175642	K14486	K14486, ARF	auxin response factor	ko04075	Plant hormone signal transduction
TRINITY_DN28219_c0_g3_i1	7.10E-69	138/189(73.02)	sot:102582172	K14486	K14486, ARF	auxin response factor	ko04075	Plant hormone signal transduction
TRINITY_DN28938_c1_g2_i10	1.20E-163	280/301(93.02)	sind:105169057	K14486	K14486, ARF	auxin response factor	ko04075	Plant hormone signal transduction
TRINITY_DN28938_c1_g3_i11	1.50E-11	36/44(81.82)	sind:105169057	K14486	K14486, ARF	auxin response factor	ko04075	Plant hormone signal transduction
TRINITY_DN29216_c0_g1_i1	0.00E+00	707/947(74.66)	sind:105166017	K14486	K14486, ARF	auxin response factor	ko04075	Plant hormone signal transduction
TRINITY_DN29837_c0_g1_i7	6.90E-194	335/393(85.24)	sind:105165118	K14486	K14486, ARF	auxin response factor	ko04075	Plant hormone signal transduction
TRINITY_DN1026_c0_g1_i1	1.90E-186	322/577(55.81)	sind:105169490	K14487	GH3	auxin responsive GH3 gene family	ko04075	Plant hormone signal transduction
TRINITY_DN13796_c0_g1_i1	1.80E-117	210/254(82.68)	sind:105163158	K14487	GH3	auxin responsive GH3 gene family	ko04075	Plant hormone signal transduction
TRINITY_DN16989_c0_g1_i1	3.20E-184	306/345(88.70)	sind:105163158	K14487	GH3	auxin responsive GH3 gene family	ko04075	Plant hormone signal transduction
TRINITY_DN17618_c0_g1_i1	0.00E+00	548/598(91.64)	sind:105169490	K14487	GH3	auxin responsive GH3 gene family	ko04075	Plant hormone signal transduction
TRINITY_DN22673_c1_g1_i1	2.10E-307	514/609(84.40)	sind:105176748	K14487	GH3	auxin responsive GH3 gene family	ko04075	Plant hormone signal transduction
TRINITY_DN24897_c0_g1_i6	1.60E-182	304/402(75.62)	vvi:100248306	K14487	GH3	auxin responsive GH3 gene family	ko04075	Plant hormone signal transduction
TRINITY_DN24897_c0_g2_i1	2.50E-20	47/59(79.66)	gra:105774029	K14487	GH3	auxin responsive GH3 gene family	ko04075	Plant hormone signal transduction
TRINITY_DN3106_c0_g1_i1	5.30E-35	75/106(70.75)	sind:105169490	K14487	GH3	auxin responsive GH3 gene family	ko04075	Plant hormone signal transduction
TRINITY_DN31296_c0_g1_i1	9.90E-63	111/126(88.10)	sind:105163158	K14487	GH3	auxin responsive GH3 gene family	ko04075	Plant hormone signal transduction
TRINITY_DN15106_c0_g1_i1	1.70E-39	84/167(50.30)	sot:102602017	K14484	IAA	auxin-responsive protein IAA	ko04075	Plant hormone signal transduction
TRINITY_DN16559_c0_g1_i2	1.40E-48	105/209(50.24)	sind:105162131	K14484	IAA	auxin-responsive protein IAA	ko04075	Plant hormone signal transduction
TRINITY_DN16888_c0_g1_i1	4.50E-67	122/156(78.21)	sind:105164666	K14484	IAA	auxin-responsive protein IAA	ko04075	Plant hormone signal transduction
TRINITY_DN17365_c0_g1_i4	2.20E-26	83/210(39.52)	sind:105157570	K14484	IAA	auxin-responsive protein IAA	ko04075	Plant hormone signal transduction
TRINITY_DN17736_c0_g1_i3	5.70E-54	108/159(67.92)	sind:105164104	K14484	IAA	auxin-responsive protein IAA	ko04075	Plant hormone signal transduction
TRINITY_DN18192_c0_g1_i1	3.60E-57	124/183(67.76)	sind:105164104	K14484	IAA	auxin-responsive protein IAA	ko04075	Plant hormone signal transduction
TRINITY_DN18555_c2_g1_i5	1.20E-53	102/124(82.26)	sot:102577631	K14484	IAA	auxin-responsive protein IAA	ko04075	Plant hormone signal transduction
TRINITY_DN19590_c0_g1_i2	6.50E-106	198/233(84.98)	sind:105171637	K14484	IAA	auxin-responsive protein IAA	ko04075	Plant hormone signal transduction
TRINITY_DN19825_c0_g1_i3	3.30E-55	186/268(69.40)	sind:105165679	K14484	IAA	auxin-responsive protein IAA	ko04075	Plant hormone signal transduction
TRINITY_DN20225_c0_g1_i1	2.00E-71	148/231(64.07)	sind:105171811	K14484	IAA	auxin-responsive protein IAA	ko04075	Plant hormone signal transduction
TRINITY_DN20705_c0_g1_i2	7.90E-102	198/235(84.26)	sind:105171637	K14484	IAA	auxin-responsive protein IAA	ko04075	Plant hormone signal transduction
TRINITY_DN20733_c0_g1_i1	6.50E-70	147/229(64.19)	sind:105163333	K14484	IAA	auxin-responsive protein IAA	ko04075	Plant hormone signal transduction
TRINITY_DN20733_c1_g1_i1	1.00E-62	122/174(70.11)	sind:105171635	K14484	IAA	auxin-responsive protein IAA	ko04075	Plant hormone signal transduction
TRINITY_DN22127_c0_g1_i1	5.00E-137	264/331(79.76)	sind:105157657	K14484	IAA	auxin-responsive protein IAA	ko04075	Plant hormone signal transduction
TRINITY_DN22127_c0_g2_i1	4.20E-07	25/26(96.15)	mus:103968932	K14484	IAA	auxin-responsive protein IAA	ko04075	Plant hormone signal transduction
TRINITY_DN22549_c0_g1_i4	1.70E-88	195/323(60.37)	sind:105164633	K14484	IAA	auxin-responsive protein IAA	ko04075	Plant hormone signal transduction
TRINITY_DN24590_c0_g1_i5	3.20E-130	255/366(69.67)	vvi:100232909	K14484	IAA	auxin-responsive protein IAA	ko04075	Plant hormone signal transduction
TRINITY_DN29829_c0_g1_i4	2.00E-68	162/277(58.48)	sind:105157692	K14484	IAA	auxin-responsive protein IAA	ko04075	Plant hormone signal transduction
TRINITY_DN32321_c0_g1_i1	1.50E-09	34/43(79.07)	sind:105157692	K14484	IAA	auxin-responsive protein IAA	ko04075	Plant hormone signal transduction
TRINITY_DN22525_c0_g1_i1	7.10E-205	371/451(82.26)	sind:105160456	K19747	DCR	BAHD acyltransferase	--	--
TRINITY_DN23076_c0_g1_i1	9.00E-168	314/383(81.98)	sind:105170587	K03294	TC.APA	basic amino acid/polyamine antiporter, APA family	--	--
TRINITY_DN23076_c0_g2_i7	4.10E-234	426/494(86.23)	sind:105173279	K03294	TC.APA	basic amino acid/polyamine antiporter, APA family	--	--
TRINITY_DN23076_c0_g3_i1	7.10E-42	88/107(82.24)	sind:105173279	K03294	TC.APA	basic amino acid/polyamine antiporter, APA family	--	--
TRINITY_DN24608_c0_g1_i1	1.50E-55	105/134(78.36)	sind:105175781	K03294	TC.APA	basic amino acid/polyamine antiporter, APA family	--	--
TRINITY_DN24608_c0_g2_i1	2.60E-42	90/164(54.88)	sot:102601781	K03294	TC.APA	basic amino acid/polyamine antiporter, APA family	--	--
TRINITY_DN24608_c0_g3_i1	5.50E-195	354/477(74.21)	sind:105175781	K03294	TC.APA	basic amino acid/polyamine antiporter, APA family	--	--
TRINITY_DN30886_c2_g1_i5	1.50E-259	460/567(81.13)	nnu:104599752	K03294	TC.APA	basic amino acid/polyamine antiporter, APA family	--	--
TRINITY_DN16755_c0_g1_i1	1.20E-52	110/138(79.71)	sind:105174881	K14009	BCAP31, BAP31	B-cell receptor-associated protein 31	ko04141	Protein processing in endoplasmic reticulum
TRINITY_DN16755_c0_g2_i2	2.10E-10	35/44(79.55)	sind:105174881	K14009	BCAP31, BAP31	B-cell receptor-associated protein 31	ko04141	Protein processing in endoplasmic reticulum
TRINITY_DN19249_c0_g1_i1	4.00E-80	168/228(73.68)	sind:105175326	K14009	BCAP31, BAP31	B-cell receptor-associated protein 31	ko04141	Protein processing in endoplasmic reticulum
TRINITY_DN22655_c0_g1_i1	3.70E-63	199/216(92.13)	sind:105170143	K14009	BCAP31, BAP31	B-cell receptor-associated protein 31	ko04141	Protein processing in endoplasmic reticulum
TRINITY_DN24943_c0_g1_i1	6.00E-140	245/314(78.03)	sind:105167776	K19861	BEBT, AMAT	benzyl alcohol O-benzoyltransferase	--	--
TRINITY_DN27875_c0_g1_i11	7.60E-149	250/334(74.85)	sind:105156819	K14413	GALT1	beta-1,3-galactosyltransferase	ko00513	Various types of N-glycan biosynthesis
TRINITY_DN28245_c0_g1_i1	1.40E-307	518/713(72.65)	sind:105159970	K14413	GALT1	beta-1,3-galactosyltransferase	ko00513	Various types of N-glycan biosynthesis
TRINITY_DN10220_c0_g1_i1	4.30E-63	112/124(90.32)	sind:105179857	K00737	MGAT3	beta-1,4-mannosyl-glycoprotein beta-1,4-N-acetylglucosaminyltransferase	ko00510	N-Glycan biosynthesis
TRINITY_DN12075_c0_g1_i1	7.10E-73	139/194(71.65)	sind:105179857	K00737	MGAT3	beta-1,4-mannosyl-glycoprotein beta-1,4-N-acetylglucosaminyltransferase	ko00510	N-Glycan biosynthesis
TRINITY_DN17828_c0_g1_i1	3.00E-193	317/371(85.44)	sind:105179857	K00737	MGAT3	beta-1,4-mannosyl-glycoprotein beta-1,4-N-acetylglucosaminyltransferase	ko00510	N-Glycan biosynthesis
TRINITY_DN17828_c0_g2_i1	7.10E-20	44/50(88.00)	sind:105179857	K00737	MGAT3	beta-1,4-mannosyl-glycoprotein beta-1,4-N-acetylglucosaminyltransferase	ko00510	N-Glycan biosynthesis
TRINITY_DN20664_c0_g1_i2	2.00E-162	260/365(71.23)	sind:105162132	K00737	MGAT3	beta-1,4-mannosyl-glycoprotein beta-1,4-N-acetylglucosaminyltransferase	ko00510	N-Glycan biosynthesis
TRINITY_DN22300_c0_g1_i1	1.50E-187	302/363(83.20)	sind:105162132	K00737	MGAT3	beta-1,4-mannosyl-glycoprotein beta-1,4-N-acetylglucosaminyltransferase	ko00510	N-Glycan biosynthesis
TRINITY_DN25286_c0_g1_i2	3.30E-226	366/401(91.27)	sind:105156648	K00737	MGAT3	beta-1,4-mannosyl-glycoprotein beta-1,4-N-acetylglucosaminyltransferase	ko00510	N-Glycan biosynthesis
TRINITY_DN25829_c0_g1_i4	3.90E-187	304/365(83.29)	sind:105176312	K00737	MGAT3	beta-1,4-mannosyl-glycoprotein beta-1,4-N-acetylglucosaminyltransferase	ko00510	N-Glycan biosynthesis
TRINITY_DN21742_c1_g2_i4	5.60E-19	47/52(90.38)	sind:105155191	K03842	ALG1	beta-1,4-mannosyltransferase	ko00510|ko00513	N-Glycan biosynthesis|Various types of N-glycan biosynthesis
TRINITY_DN21742_c1_g4_i1	4.10E-17	43/47(91.49)	sind:105165506	K03842	ALG1	beta-1,4-mannosyltransferase	ko00510|ko00513	N-Glycan biosynthesis|Various types of N-glycan biosynthesis
TRINITY_DN22668_c4_g2_i7	1.20E-19	45/53(84.91)	sind:105165506	K03842	ALG1	beta-1,4-mannosyltransferase	ko00510|ko00513	N-Glycan biosynthesis|Various types of N-glycan biosynthesis
TRINITY_DN23944_c0_g1_i6	3.70E-109	195/229(85.15)	sind:105155191	K03842	ALG1	beta-1,4-mannosyltransferase	ko00510|ko00513	N-Glycan biosynthesis|Various types of N-glycan biosynthesis
TRINITY_DN24216_c3_g1_i4	4.50E-06	27/42(64.29)	sind:105155191	K03842	ALG1	beta-1,4-mannosyltransferase	ko00510|ko00513	N-Glycan biosynthesis|Various types of N-glycan biosynthesis
TRINITY_DN27617_c2_g1_i1	9.20E-74	132/159(83.02)	sind:105165506	K03842	ALG1	beta-1,4-mannosyltransferase	ko00510|ko00513	N-Glycan biosynthesis|Various types of N-glycan biosynthesis
TRINITY_DN30748_c0_g1_i4	2.50E-14	37/56(66.07)	sind:105155191	K03842	ALG1	beta-1,4-mannosyltransferase	ko00510|ko00513	N-Glycan biosynthesis|Various types of N-glycan biosynthesis
TRINITY_DN18795_c0_g1_i3	1.00E-79	152/178(85.39)	sind:105159999	K07432	ALG13	beta-1,4-N-acetylglucosaminyltransferase	ko00510|ko00513	N-Glycan biosynthesis|Various types of N-glycan biosynthesis
TRINITY_DN22892_c0_g1_i4	8.90E-27	61/89(68.54)	sind:105175680	K07441	ALG14	beta-1,4-N-acetylglucosaminyltransferase	ko00510|ko00513	N-Glycan biosynthesis|Various types of N-glycan biosynthesis
TRINITY_DN22892_c0_g2_i2	2.40E-95	186/266(69.92)	sind:105175680	K07441	ALG14	beta-1,4-N-acetylglucosaminyltransferase	ko00510|ko00513	N-Glycan biosynthesis|Various types of N-glycan biosynthesis
TRINITY_DN22892_c0_g3_i1	2.20E-59	114/122(93.44)	sind:105175680	K07441	ALG14	beta-1,4-N-acetylglucosaminyltransferase	ko00510|ko00513	N-Glycan biosynthesis|Various types of N-glycan biosynthesis
TRINITY_DN23251_c0_g2_i1	8.80E-85	158/187(84.49)	sind:105171828	K01177	E3.2.1.2	beta-amylase	ko00500	Starch and sucrose metabolism
TRINITY_DN23251_c0_g4_i1	3.30E-29	70/95(73.68)	sind:105171828	K01177	E3.2.1.2	beta-amylase	ko00500	Starch and sucrose metabolism
TRINITY_DN24457_c0_g1_i6	8.60E-181	297/371(80.05)	sind:105156027	K01177	E3.2.1.2	beta-amylase	ko00500	Starch and sucrose metabolism
TRINITY_DN25841_c0_g1_i3	4.80E-215	343/375(91.47)	sind:105171828	K01177	E3.2.1.2	beta-amylase	ko00500	Starch and sucrose metabolism
TRINITY_DN25841_c0_g2_i1	2.20E-11	36/54(66.67)	sind:105158624	K01177	E3.2.1.2	beta-amylase	ko00500	Starch and sucrose metabolism
TRINITY_DN27251_c0_g1_i2	2.60E-276	458/549(83.42)	sind:105155980	K01177	E3.2.1.2	beta-amylase	ko00500	Starch and sucrose metabolism
TRINITY_DN27961_c0_g1_i1	0.00E+00	597/774(77.13)	sind:105173168	K01177	E3.2.1.2	beta-amylase	ko00500	Starch and sucrose metabolism
TRINITY_DN19401_c0_g1_i3	8.00E-85	137/185(74.05)	sind:105173656	K15813	LUP4	beta-amyrin synthase	ko00909	Sesquiterpenoid and triterpenoid biosynthesis
TRINITY_DN20235_c0_g1_i3	0.00E+00	691/761(90.80)	sind:105175714	K15813	LUP4	beta-amyrin synthase	ko00909	Sesquiterpenoid and triterpenoid biosynthesis
TRINITY_DN22766_c0_g1_i8	4.80E-305	512/886(57.79)	sind:105175714	K15813	LUP4	beta-amyrin synthase	ko00909	Sesquiterpenoid and triterpenoid biosynthesis
TRINITY_DN27775_c0_g1_i2	1.80E-77	157/299(52.51)	sind:105173656	K15813	LUP4	beta-amyrin synthase	ko00909	Sesquiterpenoid and triterpenoid biosynthesis
TRINITY_DN27775_c0_g2_i2	0.00E+00	587/760(77.24)	sind:105173656	K15813	LUP4	beta-amyrin synthase	ko00909	Sesquiterpenoid and triterpenoid biosynthesis
TRINITY_DN27775_c0_g3_i1	6.40E-11	37/63(58.73)	egr:104441322	K15813	LUP4	beta-amyrin synthase	ko00909	Sesquiterpenoid and triterpenoid biosynthesis
TRINITY_DN27775_c0_g4_i3	9.90E-13	33/40(82.50)	gmx:547702	K15813	LUP4	beta-amyrin synthase	ko00909	Sesquiterpenoid and triterpenoid biosynthesis
TRINITY_DN29461_c0_g1_i11	7.50E-15	42/60(70.00)	sind:105173656	K15813	LUP4	beta-amyrin synthase	ko00909	Sesquiterpenoid and triterpenoid biosynthesis
TRINITY_DN30536_c2_g1_i3	0.00E+00	660/725(91.03)	sind:105173656	K15813	LUP4	beta-amyrin synthase	ko00909	Sesquiterpenoid and triterpenoid biosynthesis
TRINITY_DN19431_c0_g1_i4	1.80E-144	261/317(82.33)	sind:105168507	K13051	iaaA, ASRGL1	beta-aspartyl-peptidase (threonine type)	--	--
TRINITY_DN19431_c0_g2_i1	3.30E-09	30/38(78.95)	cit:102626326	K13051	iaaA, ASRGL1	beta-aspartyl-peptidase (threonine type)	--	--
TRINITY_DN28050_c0_g1_i9	1.50E-27	62/76(81.58)	sly:101245157	K13051	iaaA, ASRGL1	beta-aspartyl-peptidase (threonine type)	--	--
TRINITY_DN28050_c0_g3_i2	9.70E-160	284/326(87.12)	sly:101245157	K13051	iaaA, ASRGL1	beta-aspartyl-peptidase (threonine type)	--	--
TRINITY_DN15950_c0_g1_i1	4.50E-116	219/313(69.97)	sind:105160437	K15746	crtZ	beta-carotene 3-hydroxylase	ko00906	Carotenoid biosynthesis
TRINITY_DN23230_c2_g2_i1	4.80E-14	49/79(62.03)	vvi:100268009	K15746	crtZ	beta-carotene 3-hydroxylase	ko00906	Carotenoid biosynthesis
TRINITY_DN23230_c2_g3_i4	9.40E-115	225/347(64.84)	sind:105160437	K15746	crtZ	beta-carotene 3-hydroxylase	ko00906	Carotenoid biosynthesis
TRINITY_DN12937_c0_g1_i2	2.30E-52	106/171(61.99)	sind:105163321	K17911	DWARF27	beta-carotene isomerase	ko00906	Carotenoid biosynthesis
TRINITY_DN24940_c0_g1_i2	1.50E-254	481/528(91.10)	sind:105175970	K12864	CTNNBL1	beta-catenin-like protein 1	ko03040	Spliceosome
TRINITY_DN18872_c0_g1_i1	8.40E-191	323/367(88.01)	sind:105170044	K13035	NIT4	beta-cyano-L-alanine hydratase/nitrilase	ko00460	Cyanoamino acid metabolism
TRINITY_DN15622_c0_g1_i3	1.50E-138	224/363(61.71)	pop:POPTR_0006s24390g	K01193	E3.2.1.26, sacA	beta-fructofuranosidase	ko00500|ko00052	Starch and sucrose metabolism|Galactose metabolism
TRINITY_DN28725_c0_g1_i6	1.60E-275	453/582(77.84)	sind:105179219	K01193	E3.2.1.26, sacA	beta-fructofuranosidase	ko00500|ko00052	Starch and sucrose metabolism|Galactose metabolism
TRINITY_DN29060_c0_g1_i2	1.20E-281	458/572(80.07)	sind:105161745	K01193	E3.2.1.26, sacA	beta-fructofuranosidase	ko00500|ko00052	Starch and sucrose metabolism|Galactose metabolism
TRINITY_DN14389_c0_g1_i2	2.60E-06	26/50(52.00)	sind:105157758	K12309	GLB1, ELNR1	beta-galactosidase	ko00604|ko00511|ko00052|ko00600|ko00531	Glycosphingolipid biosynthesis - ganglio series|Other glycan degradation|Galactose metabolism|Sphingolipid metabolism|Glycosaminoglycan degradation
TRINITY_DN15025_c0_g1_i10	3.30E-20	58/128(45.31)	sind:105157758	K12309	GLB1, ELNR1	beta-galactosidase	ko00604|ko00511|ko00052|ko00600|ko00531	Glycosphingolipid biosynthesis - ganglio series|Other glycan degradation|Galactose metabolism|Sphingolipid metabolism|Glycosaminoglycan degradation
TRINITY_DN26339_c1_g1_i2	0.00E+00	551/699(78.83)	sind:105157758	K12309	GLB1, ELNR1	beta-galactosidase	ko00604|ko00511|ko00052|ko00600|ko00531	Glycosphingolipid biosynthesis - ganglio series|Other glycan degradation|Galactose metabolism|Sphingolipid metabolism|Glycosaminoglycan degradation
TRINITY_DN29824_c0_g1_i2	0.00E+00	911/1122(81.19)	sind:105169806	K01190	lacZ	beta-galactosidase	ko00511|ko00052|ko00600	Other glycan degradation|Galactose metabolism|Sphingolipid metabolism
TRINITY_DN13180_c0_g1_i1	1.00E-49	96/172(55.81)	sind:105167539	K01188	E3.2.1.21	beta-glucosidase	ko00940|ko00460|ko00500	Phenylpropanoid biosynthesis|Cyanoamino acid metabolism|Starch and sucrose metabolism
TRINITY_DN13180_c0_g2_i1	3.90E-73	121/178(67.98)	sind:105167539	K01188	E3.2.1.21	beta-glucosidase	ko00940|ko00460|ko00500	Phenylpropanoid biosynthesis|Cyanoamino acid metabolism|Starch and sucrose metabolism
TRINITY_DN14616_c0_g1_i1	2.70E-192	322/532(60.53)	sind:105173929	K01188	E3.2.1.21	beta-glucosidase	ko00940|ko00460|ko00500	Phenylpropanoid biosynthesis|Cyanoamino acid metabolism|Starch and sucrose metabolism
TRINITY_DN19138_c0_g3_i8	4.80E-14	40/76(52.63)	sind:105164008	K05349	bglX	beta-glucosidase	ko00940|ko00460|ko00500	Phenylpropanoid biosynthesis|Cyanoamino acid metabolism|Starch and sucrose metabolism
TRINITY_DN21922_c1_g3_i1	1.70E-08	29/59(49.15)	sind:105173771	K01188	E3.2.1.21	beta-glucosidase	ko00940|ko00460|ko00500	Phenylpropanoid biosynthesis|Cyanoamino acid metabolism|Starch and sucrose metabolism
TRINITY_DN21951_c2_g1_i4	8.80E-78	160/357(44.82)	sind:105167539	K01188	E3.2.1.21	beta-glucosidase	ko00940|ko00460|ko00500	Phenylpropanoid biosynthesis|Cyanoamino acid metabolism|Starch and sucrose metabolism
TRINITY_DN21977_c0_g1_i1	1.50E-271	433/481(90.02)	sind:105166691	K05350	bglB	beta-glucosidase	ko00940|ko00460|ko00500	Phenylpropanoid biosynthesis|Cyanoamino acid metabolism|Starch and sucrose metabolism
TRINITY_DN22367_c0_g1_i6	1.20E-102	168/228(73.68)	sind:105173777	K01188	E3.2.1.21	beta-glucosidase	ko00940|ko00460|ko00500	Phenylpropanoid biosynthesis|Cyanoamino acid metabolism|Starch and sucrose metabolism
TRINITY_DN23347_c0_g1_i1	0.00E+00	521/598(87.12)	sind:105163879	K05349	bglX	beta-glucosidase	ko00940|ko00460|ko00500	Phenylpropanoid biosynthesis|Cyanoamino acid metabolism|Starch and sucrose metabolism
TRINITY_DN24136_c0_g1_i1	5.20E-249	405/496(81.65)	sind:105160028	K01188	E3.2.1.21	beta-glucosidase	ko00940|ko00460|ko00500	Phenylpropanoid biosynthesis|Cyanoamino acid metabolism|Starch and sucrose metabolism
TRINITY_DN24736_c2_g1_i2	4.00E-98	188/413(45.52)	sind:105164622	K01188	E3.2.1.21	beta-glucosidase	ko00940|ko00460|ko00500	Phenylpropanoid biosynthesis|Cyanoamino acid metabolism|Starch and sucrose metabolism
TRINITY_DN25107_c0_g1_i4	3.10E-26	62/148(41.89)	sind:105158127	K01188	E3.2.1.21	beta-glucosidase	ko00940|ko00460|ko00500	Phenylpropanoid biosynthesis|Cyanoamino acid metabolism|Starch and sucrose metabolism
TRINITY_DN25107_c1_g1_i1	4.80E-14	41/82(50.00)	sind:105157104	K01188	E3.2.1.21	beta-glucosidase	ko00940|ko00460|ko00500	Phenylpropanoid biosynthesis|Cyanoamino acid metabolism|Starch and sucrose metabolism
TRINITY_DN25107_c1_g2_i3	1.20E-109	205/431(47.56)	sind:105164627	K01188	E3.2.1.21	beta-glucosidase	ko00940|ko00460|ko00500	Phenylpropanoid biosynthesis|Cyanoamino acid metabolism|Starch and sucrose metabolism
TRINITY_DN25394_c0_g1_i5	6.10E-153	250/332(75.30)	sly:101251735	K01188	E3.2.1.21	beta-glucosidase	ko00940|ko00460|ko00500	Phenylpropanoid biosynthesis|Cyanoamino acid metabolism|Starch and sucrose metabolism
TRINITY_DN25526_c0_g1_i5	1.30E-148	356/821(43.36)	sind:105164008	K05349	bglX	beta-glucosidase	ko00940|ko00460|ko00500	Phenylpropanoid biosynthesis|Cyanoamino acid metabolism|Starch and sucrose metabolism
TRINITY_DN25537_c0_g2_i3	2.20E-113	194/228(85.09)	sind:105170099	K05349	bglX	beta-glucosidase	ko00940|ko00460|ko00500	Phenylpropanoid biosynthesis|Cyanoamino acid metabolism|Starch and sucrose metabolism
TRINITY_DN25537_c0_g3_i1	2.60E-204	351/414(84.78)	sind:105170099	K05349	bglX	beta-glucosidase	ko00940|ko00460|ko00500	Phenylpropanoid biosynthesis|Cyanoamino acid metabolism|Starch and sucrose metabolism
TRINITY_DN26289_c0_g1_i7	6.50E-56	100/129(77.52)	sind:105177023	K05350	bglB	beta-glucosidase	ko00940|ko00460|ko00500	Phenylpropanoid biosynthesis|Cyanoamino acid metabolism|Starch and sucrose metabolism
TRINITY_DN26289_c0_g2_i2	5.10E-175	292/400(73.00)	sind:105177022	K05350	bglB	beta-glucosidase	ko00940|ko00460|ko00500	Phenylpropanoid biosynthesis|Cyanoamino acid metabolism|Starch and sucrose metabolism
TRINITY_DN26564_c0_g2_i2	0.00E+00	570/658(86.63)	sind:105168898	K05349	bglX	beta-glucosidase	ko00940|ko00460|ko00500	Phenylpropanoid biosynthesis|Cyanoamino acid metabolism|Starch and sucrose metabolism
TRINITY_DN27847_c0_g1_i1	1.60E-197	333/424(78.54)	sind:105170243	K05349	bglX	beta-glucosidase	ko00940|ko00460|ko00500	Phenylpropanoid biosynthesis|Cyanoamino acid metabolism|Starch and sucrose metabolism
TRINITY_DN28483_c0_g1_i2	0.00E+00	541/632(85.60)	sind:105173945	K05349	bglX	beta-glucosidase	ko00940|ko00460|ko00500	Phenylpropanoid biosynthesis|Cyanoamino acid metabolism|Starch and sucrose metabolism
TRINITY_DN4220_c0_g1_i1	1.90E-16	39/56(69.64)	sind:105174799	K01188	E3.2.1.21	beta-glucosidase	ko00940|ko00460|ko00500	Phenylpropanoid biosynthesis|Cyanoamino acid metabolism|Starch and sucrose metabolism
TRINITY_DN8452_c0_g1_i1	2.10E-29	64/104(61.54)	pxb:103929796	K05349	bglX	beta-glucosidase	ko00940|ko00460|ko00500	Phenylpropanoid biosynthesis|Cyanoamino acid metabolism|Starch and sucrose metabolism
TRINITY_DN18421_c0_g1_i8	2.80E-08	35/48(72.92)	egr:104418263	K00130	betB, gbsA	betaine-aldehyde dehydrogenase	ko00260	Glycine, serine and threonine metabolism
TRINITY_DN21410_c0_g1_i1	4.50E-264	428/503(85.09)	sind:105168729	K00130	betB, gbsA	betaine-aldehyde dehydrogenase	ko00260	Glycine, serine and threonine metabolism
TRINITY_DN27249_c0_g1_i11	2.80E-264	449/588(76.36)	sind:105168729	K00130	betB, gbsA	betaine-aldehyde dehydrogenase	ko00260	Glycine, serine and threonine metabolism
TRINITY_DN13041_c0_g1_i1	2.40E-34	68/76(89.47)	sly:101262342	K13680	CSLA	beta-mannan synthase	--	--
TRINITY_DN21607_c0_g1_i3	3.10E-238	388/494(78.54)	sind:105169974	K13680	CSLA	beta-mannan synthase	--	--
TRINITY_DN23504_c0_g1_i2	4.80E-287	487/536(90.86)	sind:105170785	K13680	CSLA	beta-mannan synthase	--	--
TRINITY_DN28483_c1_g1_i1	8.00E-21	54/68(79.41)	sind:105170785	K13680	CSLA	beta-mannan synthase	--	--
TRINITY_DN28483_c1_g2_i1	3.90E-272	461/504(91.47)	sind:105170785	K13680	CSLA	beta-mannan synthase	--	--
TRINITY_DN29420_c0_g1_i2	1.70E-282	470/517(90.91)	sind:105174127	K13680	CSLA	beta-mannan synthase	--	--
TRINITY_DN22628_c0_g1_i2	0.00E+00	536/617(86.87)	sind:105161176	K15747	LUT5, CYP97A3	beta-ring hydroxylase	ko00906	Carotenoid biosynthesis
TRINITY_DN20925_c0_g1_i2	1.60E-220	362/413(87.65)	sind:105169282	K01431	UPB1, pydC	beta-ureidopropionase	ko00770|ko00240|ko00410	Pantothenate and CoA biosynthesis|Pyrimidine metabolism|beta-Alanine metabolism
TRINITY_DN27277_c0_g1_i15	9.20E-219	413/570(72.46)	sind:105171137	K15849	PAT, AAT	bifunctional aspartate aminotransferase and glutamate/aspartate-prephenate aminotransferase	ko00400|ko00950|ko00350|ko00960|ko00360	Phenylalanine, tyrosine and tryptophan biosynthesis|Isoquinoline alkaloid biosynthesis|Tyrosine metabolism|Tropane, piperidine and pyridine alkaloid biosynthesis|Phenylalanine metabolism
TRINITY_DN22889_c0_g1_i1	4.20E-06	34/64(53.12)	sind:105174896	K12524	thrA	bifunctional aspartokinase / homoserine dehydrogenase 1	ko00260|ko00261|ko00300|ko00270	Glycine, serine and threonine metabolism|Monobactam biosynthesis|Lysine biosynthesis|Cysteine and methionine metabolism
TRINITY_DN22889_c0_g2_i1	0.00E+00	761/854(89.11)	sind:105174896	K12524	thrA	bifunctional aspartokinase / homoserine dehydrogenase 1	ko00260|ko00261|ko00300|ko00270	Glycine, serine and threonine metabolism|Monobactam biosynthesis|Lysine biosynthesis|Cysteine and methionine metabolism
TRINITY_DN23385_c1_g1_i2	7.10E-29	101/275(36.73)	sind:105174896	K12524	thrA	bifunctional aspartokinase / homoserine dehydrogenase 1	ko00260|ko00261|ko00300|ko00270	Glycine, serine and threonine metabolism|Monobactam biosynthesis|Lysine biosynthesis|Cysteine and methionine metabolism
TRINITY_DN27452_c0_g1_i1	9.80E-283	483/598(80.77)	sind:105155673	K19562	BIO3-BIO1	bifunctional dethiobiotin synthetase / adenosylmethionine---8-amino-7-oxononanoate aminotransferase	ko00780	Biotin metabolism
TRINITY_DN24922_c0_g1_i8	6.00E-110	206/313(65.81)	sind:105165774	K13082	DFR	bifunctional dihydroflavonol 4-reductase/flavanone 4-reductase	ko00941	Flavonoid biosynthesis
TRINITY_DN20707_c0_g1_i4	1.20E-127	235/330(71.21)	sind:105176934	K08073	PNKP	bifunctional polynucleotide phosphatase/kinase	--	--
TRINITY_DN15602_c0_g1_i4	4.80E-183	354/447(79.19)	sind:105164275	K03453	TC.BASS	bile acid:Na+ symporter, BASS family	--	--
TRINITY_DN24204_c0_g1_i6	3.60E-102	203/262(77.48)	sind:105172533	K03453	TC.BASS	bile acid:Na+ symporter, BASS family	--	--
TRINITY_DN24204_c0_g2_i1	3.60E-16	43/47(91.49)	sind:105172533	K03453	TC.BASS	bile acid:Na+ symporter, BASS family	--	--
TRINITY_DN25189_c0_g1_i1	1.40E-168	341/422(80.81)	sind:105170521	K03453	TC.BASS	bile acid:Na+ symporter, BASS family	--	--
TRINITY_DN28787_c0_g1_i10	4.60E-40	86/103(83.50)	sind:105163913	K20185	BLOC1S1	biogenesis of lysosome-related organelles complex 1 subunit 1	--	--
TRINITY_DN14709_c0_g1_i2	2.10E-41	88/118(74.58)	jcu:105639142	K16750	BLOC1S2	biogenesis of lysosome-related organelles complex 1 subunit 2	--	--
TRINITY_DN21512_c0_g1_i1	6.00E-196	341/376(90.69)	sind:105158792	K01012	bioB	biotin synthase	ko00780	Biotin metabolism
TRINITY_DN26458_c0_g1_i1	2.40E-155	263/333(78.98)	sind:105176554	K01942	HLCS	biotin---protein ligase	ko00780	Biotin metabolism
TRINITY_DN21035_c0_g1_i1	7.60E-30	63/71(88.73)	cam:101489427	K01522	FHIT	bis(5'-adenosyl)-triphosphatase	ko00230	Purine metabolism
TRINITY_DN17070_c0_g1_i3	1.40E-57	111/133(83.46)	sind:105158441	K08504	BET1	blocked early in transport 1	ko04130	SNARE interactions in vesicular transport
TRINITY_DN24966_c2_g1_i6	1.30E-54	110/120(91.67)	sind:105173668	K08504	BET1	blocked early in transport 1	ko04130	SNARE interactions in vesicular transport
TRINITY_DN21886_c0_g1_i1	0.00E+00	884/1208(73.18)	sind:105169121	K10901	BLM, RECQL3, SGS1	bloom syndrome protein	ko03440	Homologous recombination
TRINITY_DN22722_c0_g1_i3	1.30E-301	541/742(72.91)	sind:105162015	K10901	BLM, RECQL3, SGS1	bloom syndrome protein	ko03440	Homologous recombination
TRINITY_DN22722_c0_g2_i1	3.70E-11	34/54(62.96)	crb:CARUB_v10006583mg	K10901	BLM, RECQL3, SGS1	bloom syndrome protein	ko03440	Homologous recombination
TRINITY_DN533_c0_g1_i1	3.60E-72	130/151(86.09)	sind:105168938	K10901	BLM, RECQL3, SGS1	bloom syndrome protein	ko03440	Homologous recombination
TRINITY_DN14030_c0_g1_i1	5.20E-33	75/96(78.12)	sind:105168529	K05527	bolA	BolA family transcriptional regulator, general stress-responsive regulator	--	--
TRINITY_DN14224_c0_g1_i1	9.10E-102	183/223(82.06)	sind:105162194	K00826	E2.6.1.42, ilvE	branched-chain amino acid aminotransferase	ko00290|ko00770|ko00280|ko00270	Valine, leucine and isoleucine biosynthesis|Pantothenate and CoA biosynthesis|Valine, leucine and isoleucine degradation|Cysteine and methionine metabolism
TRINITY_DN15743_c0_g1_i6	1.60E-150	265/395(67.09)	sind:105162194	K00826	E2.6.1.42, ilvE	branched-chain amino acid aminotransferase	ko00290|ko00770|ko00280|ko00270	Valine, leucine and isoleucine biosynthesis|Pantothenate and CoA biosynthesis|Valine, leucine and isoleucine degradation|Cysteine and methionine metabolism
TRINITY_DN24682_c1_g2_i1	4.60E-199	353/420(84.05)	sly:101245812	K00826	E2.6.1.42, ilvE	branched-chain amino acid aminotransferase	ko00290|ko00770|ko00280|ko00270	Valine, leucine and isoleucine biosynthesis|Pantothenate and CoA biosynthesis|Valine, leucine and isoleucine degradation|Cysteine and methionine metabolism
TRINITY_DN24682_c1_g3_i1	6.90E-18	76/217(35.02)	spen:107011649	K00826	E2.6.1.42, ilvE	branched-chain amino acid aminotransferase	ko00290|ko00770|ko00280|ko00270	Valine, leucine and isoleucine biosynthesis|Pantothenate and CoA biosynthesis|Valine, leucine and isoleucine degradation|Cysteine and methionine metabolism
TRINITY_DN31721_c0_g1_i1	1.90E-105	194/194(100.00)	gmx:100782644	K00826	E2.6.1.42, ilvE	branched-chain amino acid aminotransferase	ko00290|ko00770|ko00280|ko00270	Valine, leucine and isoleucine biosynthesis|Pantothenate and CoA biosynthesis|Valine, leucine and isoleucine degradation|Cysteine and methionine metabolism
TRINITY_DN17470_c0_g4_i1	3.60E-86	187/316(59.18)	sind:105169199	K13416	BAK1	brassinosteroid insensitive 1-associated receptor kinase 1	ko04626|ko04075	Plant-pathogen interaction|Plant hormone signal transduction
TRINITY_DN20191_c0_g1_i3	7.50E-257	583/618(94.34)	sind:105169199	K13416	BAK1	brassinosteroid insensitive 1-associated receptor kinase 1	ko04626|ko04075	Plant-pathogen interaction|Plant hormone signal transduction
TRINITY_DN21372_c0_g1_i1	3.90E-135	258/396(65.15)	sind:105169199	K13416	BAK1	brassinosteroid insensitive 1-associated receptor kinase 1	ko04626|ko04075	Plant-pathogen interaction|Plant hormone signal transduction
TRINITY_DN21372_c0_g3_i2	5.60E-106	213/355(60.00)	sind:105172594	K13416	BAK1	brassinosteroid insensitive 1-associated receptor kinase 1	ko04626|ko04075	Plant-pathogen interaction|Plant hormone signal transduction
TRINITY_DN21372_c0_g4_i2	1.50E-13	40/74(54.05)	gra:105782187	K13416	BAK1	brassinosteroid insensitive 1-associated receptor kinase 1	ko04626|ko04075	Plant-pathogen interaction|Plant hormone signal transduction
TRINITY_DN21372_c0_g5_i1	3.60E-46	89/136(65.44)	gra:105782185	K13416	BAK1	brassinosteroid insensitive 1-associated receptor kinase 1	ko04626|ko04075	Plant-pathogen interaction|Plant hormone signal transduction
TRINITY_DN22979_c1_g1_i13	6.10E-95	196/364(53.85)	rcu:8277786	K13416	BAK1	brassinosteroid insensitive 1-associated receptor kinase 1	ko04626|ko04075	Plant-pathogen interaction|Plant hormone signal transduction
TRINITY_DN27216_c0_g1_i4	2.50E-94	187/342(54.68)	sind:105169199	K13416	BAK1	brassinosteroid insensitive 1-associated receptor kinase 1	ko04626|ko04075	Plant-pathogen interaction|Plant hormone signal transduction
TRINITY_DN29776_c0_g1_i9	8.80E-200	380/432(87.96)	sind:105169199	K13416	BAK1	brassinosteroid insensitive 1-associated receptor kinase 1	ko04626|ko04075	Plant-pathogen interaction|Plant hormone signal transduction
TRINITY_DN29776_c0_g2_i3	2.00E-36	76/96(79.17)	sind:105172594	K13416	BAK1	brassinosteroid insensitive 1-associated receptor kinase 1	ko04626|ko04075	Plant-pathogen interaction|Plant hormone signal transduction
TRINITY_DN24014_c0_g1_i1	1.10E-107	237/314(75.48)	sind:105177971	K14503	BZR1_2	brassinosteroid resistant 1/2	ko04075	Plant hormone signal transduction
TRINITY_DN26428_c0_g1_i1	5.70E-114	246/275(89.45)	sind:105159220	K14503	BZR1_2	brassinosteroid resistant 1/2	ko04075	Plant hormone signal transduction
TRINITY_DN20003_c0_g1_i2	3.30E-256	426/463(92.01)	sind:105177542	K12640	CYP85A2, BR6OX2	brassinosteroid-6-oxidase 2	ko00905	Brassinosteroid biosynthesis
TRINITY_DN20003_c0_g2_i1	4.30E-16	34/41(82.93)	bdi:100837653	K12640	CYP85A2, BR6OX2	brassinosteroid-6-oxidase 2	ko00905	Brassinosteroid biosynthesis
TRINITY_DN23919_c0_g1_i1	2.80E-106	201/248(81.05)	sind:105164294	K11864	BRCC3	BRCA1/BRCA2-containing complex subunit 3	--	--
TRINITY_DN22924_c0_g1_i3	7.30E-63	115/144(79.86)	sind:105166047	K12173	BRE, BRCC45	BRCA1-A complex subunit BRE	--	--
TRINITY_DN22831_c0_g1_i2	5.00E-211	391/622(62.86)	sind:105163449	K10683	BARD1	BRCA1-associated RING domain protein 1	--	--
TRINITY_DN32514_c0_g1_i1	2.40E-31	75/124(60.48)	sind:105175767	K10683	BARD1	BRCA1-associated RING domain protein 1	--	--
TRINITY_DN4707_c0_g1_i1	1.10E-11	31/43(72.09)	sind:105163449	K10683	BARD1	BRCA1-associated RING domain protein 1	--	--
TRINITY_DN12316_c0_g1_i1	1.70E-28	65/82(79.27)	sind:105174738	K08775	BRCA2, FANCD1	breast cancer 2 susceptibility protein	ko03440	Homologous recombination
TRINITY_DN8495_c0_g1_i1	4.20E-96	170/229(74.24)	sind:105174738	K08775	BRCA2, FANCD1	breast cancer 2 susceptibility protein	ko03440	Homologous recombination
TRINITY_DN9196_c0_g1_i1	2.50E-49	103/147(70.07)	sind:105174738	K08775	BRCA2, FANCD1	breast cancer 2 susceptibility protein	ko03440	Homologous recombination
TRINITY_DN9196_c0_g2_i1	7.30E-80	143/177(80.79)	sind:105174738	K08775	BRCA2, FANCD1	breast cancer 2 susceptibility protein	ko03440	Homologous recombination
TRINITY_DN23507_c0_g1_i1	0.00E+00	654/755(86.62)	sind:105172988	K18442	ARFGEF, BIG	brefeldin A-inhibited guanine nucleotide-exchange protein	ko04144	Endocytosis
TRINITY_DN24307_c0_g1_i1	0.00E+00	819/944(86.76)	sind:105171444	K18442	ARFGEF, BIG	brefeldin A-inhibited guanine nucleotide-exchange protein	ko04144	Endocytosis
TRINITY_DN24307_c0_g2_i1	7.50E-07	29/43(67.44)	rcu:8289168	K18442	ARFGEF, BIG	brefeldin A-inhibited guanine nucleotide-exchange protein	ko04144	Endocytosis
TRINITY_DN24799_c0_g1_i1	0.00E+00	706/891(79.24)	sind:105172988	K18442	ARFGEF, BIG	brefeldin A-inhibited guanine nucleotide-exchange protein	ko04144	Endocytosis
TRINITY_DN29524_c0_g1_i5	0.00E+00	1559/1793(86.95)	sind:105171444	K18442	ARFGEF, BIG	brefeldin A-inhibited guanine nucleotide-exchange protein	ko04144	Endocytosis
TRINITY_DN29905_c0_g1_i11	4.10E-13	64/187(34.22)	sita:101755441	K18442	ARFGEF, BIG	brefeldin A-inhibited guanine nucleotide-exchange protein	ko04144	Endocytosis
TRINITY_DN29905_c0_g2_i1	2.70E-63	118/134(88.06)	sind:105172988	K18442	ARFGEF, BIG	brefeldin A-inhibited guanine nucleotide-exchange protein	ko04144	Endocytosis
TRINITY_DN30329_c1_g1_i6	0.00E+00	679/819(82.91)	sind:105171444	K18442	ARFGEF, BIG	brefeldin A-inhibited guanine nucleotide-exchange protein	ko04144	Endocytosis
TRINITY_DN21300_c2_g1_i2	4.70E-56	146/270(54.07)	sind:105159175	K14499	BKI1	BRI1 kinase inhibitor 1	ko04075	Plant hormone signal transduction
TRINITY_DN21049_c0_g1_i1	2.90E-06	41/80(51.25)	sind:105174876	K11723	BRD7_9	bromodomain-containing protein 7	--	--
TRINITY_DN21049_c2_g5_i1	4.70E-07	31/43(72.09)	sind:105176680	K11723	BRD7_9	bromodomain-containing protein 7	--	--
TRINITY_DN22083_c0_g1_i3	3.30E-161	390/894(43.62)	sind:105174876	K11723	BRD7_9	bromodomain-containing protein 7	--	--
TRINITY_DN24957_c1_g1_i1	3.80E-06	41/80(51.25)	sind:105174876	K11723	BRD7_9	bromodomain-containing protein 7	--	--
TRINITY_DN26374_c0_g1_i5	3.60E-201	404/620(65.16)	sind:105159024	K11723	BRD7_9	bromodomain-containing protein 7	--	--
TRINITY_DN28637_c0_g1_i2	5.20E-165	317/447(70.92)	sind:105178641	K11723	BRD7_9	bromodomain-containing protein 7	--	--
TRINITY_DN28637_c0_g2_i1	1.20E-06	32/53(60.38)	sind:105178641	K11723	BRD7_9	bromodomain-containing protein 7	--	--
TRINITY_DN30404_c0_g1_i2	6.90E-277	625/920(67.93)	sind:105176680	K11723	BRD7_9	bromodomain-containing protein 7	--	--
TRINITY_DN19330_c0_g2_i9	1.80E-14	38/44(86.36)	sind:105179125	K14500	BSK	BR-signaling kinase	ko04075	Plant hormone signal transduction
TRINITY_DN22909_c3_g1_i5	3.00E-269	457/492(92.89)	sind:105173429	K14500	BSK	BR-signaling kinase	ko04075	Plant hormone signal transduction
TRINITY_DN22909_c3_g2_i1	6.50E-20	48/60(80.00)	cmo:103483405	K14500	BSK	BR-signaling kinase	ko04075	Plant hormone signal transduction
TRINITY_DN23132_c0_g1_i1	5.40E-274	471/492(95.73)	sind:105173429	K14500	BSK	BR-signaling kinase	ko04075	Plant hormone signal transduction
TRINITY_DN24546_c0_g1_i1	4.10E-06	37/80(46.25)	sind:105164232	K14500	BSK	BR-signaling kinase	ko04075	Plant hormone signal transduction
TRINITY_DN25718_c0_g1_i3	1.20E-254	430/462(93.07)	sind:105164232	K14500	BSK	BR-signaling kinase	ko04075	Plant hormone signal transduction
TRINITY_DN25771_c0_g2_i1	2.10E-281	474/494(95.95)	sind:105179125	K14500	BSK	BR-signaling kinase	ko04075	Plant hormone signal transduction
TRINITY_DN27816_c0_g1_i2	9.60E-256	433/470(92.13)	sind:105169839	K14500	BSK	BR-signaling kinase	ko04075	Plant hormone signal transduction
TRINITY_DN17033_c0_g1_i1	6.60E-59	107/118(90.68)	sind:105161361	K14821	BUD20	bud site selection protein 20	--	--
TRINITY_DN19775_c0_g1_i1	4.30E-84	141/145(97.24)	sind:105161779	K12873	BUD31, G10	bud site selection protein 31	ko03040	Spliceosome
TRINITY_DN19775_c0_g2_i1	1.20E-84	141/145(97.24)	sind:105161779	K12873	BUD31, G10	bud site selection protein 31	ko03040	Spliceosome
TRINITY_DN16735_c0_g1_i1	1.30E-99	200/281(71.17)	sind:105176188	K18753	ZFP36L	butyrate response factor	--	--
TRINITY_DN21647_c0_g1_i8	4.60E-74	158/212(74.53)	sind:105165536	K07300	chaA, CAX	Ca2+:H+ antiporter	--	--
TRINITY_DN21647_c0_g2_i1	9.40E-30	65/73(89.04)	sind:105165536	K07300	chaA, CAX	Ca2+:H+ antiporter	--	--
TRINITY_DN25277_c0_g1_i4	6.10E-222	395/433(91.22)	sind:105157896	K07300	chaA, CAX	Ca2+:H+ antiporter	--	--
TRINITY_DN27939_c0_g2_i3	3.20E-53	109/131(83.21)	sind:105161545	K07300	chaA, CAX	Ca2+:H+ antiporter	--	--
TRINITY_DN28057_c1_g2_i1	7.00E-17	42/46(91.30)	cic:CICLE_v10011720mg	K07300	chaA, CAX	Ca2+:H+ antiporter	--	--
TRINITY_DN28057_c1_g3_i1	3.20E-24	61/92(66.30)	sind:105174559	K07300	chaA, CAX	Ca2+:H+ antiporter	--	--
TRINITY_DN28057_c2_g2_i1	7.50E-197	366/442(82.81)	sind:105161545	K07300	chaA, CAX	Ca2+:H+ antiporter	--	--
TRINITY_DN6828_c0_g1_i1	3.20E-37	78/79(98.73)	gmx:100816231	K07300	chaA, CAX	Ca2+:H+ antiporter	--	--
TRINITY_DN20761_c0_g3_i1	0.00E+00	895/1076(83.18)	sind:105157911	K01537	E3.6.3.8	Ca2+-transporting ATPase	--	--
TRINITY_DN21733_c1_g1_i1	3.80E-14	38/57(66.67)	jcu:105640982	K01537	E3.6.3.8	Ca2+-transporting ATPase	--	--
TRINITY_DN21733_c1_g2_i2	3.00E-12	40/85(47.06)	pop:POPTR_0006s07240g	K01537	E3.6.3.8	Ca2+-transporting ATPase	--	--
TRINITY_DN22746_c0_g1_i1	6.80E-14	71/194(36.60)	sind:105175253	K01537	E3.6.3.8	Ca2+-transporting ATPase	--	--
TRINITY_DN22746_c0_g2_i1	1.00E-176	362/725(49.93)	sind:105175253	K01537	E3.6.3.8	Ca2+-transporting ATPase	--	--
TRINITY_DN22746_c0_g3_i1	5.10E-47	94/151(62.25)	sind:105175253	K01537	E3.6.3.8	Ca2+-transporting ATPase	--	--
TRINITY_DN22746_c0_g4_i2	1.50E-121	240/454(52.86)	sind:105175253	K01537	E3.6.3.8	Ca2+-transporting ATPase	--	--
TRINITY_DN23317_c0_g1_i1	0.00E+00	772/960(80.42)	sind:105159845	K01537	E3.6.3.8	Ca2+-transporting ATPase	--	--
TRINITY_DN24079_c0_g1_i8	5.50E-157	326/780(41.79)	sly:104649390	K01537	E3.6.3.8	Ca2+-transporting ATPase	--	--
TRINITY_DN24079_c0_g2_i1	3.20E-22	60/141(42.55)	thj:104817567	K01537	E3.6.3.8	Ca2+-transporting ATPase	--	--
TRINITY_DN24079_c0_g3_i1	4.80E-89	164/359(45.68)	sot:107058119	K01537	E3.6.3.8	Ca2+-transporting ATPase	--	--
TRINITY_DN24079_c0_g4_i1	2.10E-46	158/565(27.96)	sot:107058119	K01537	E3.6.3.8	Ca2+-transporting ATPase	--	--
TRINITY_DN24079_c0_g5_i1	8.90E-11	32/77(41.56)	jcu:105632218	K01537	E3.6.3.8	Ca2+-transporting ATPase	--	--
TRINITY_DN24079_c0_g8_i1	7.00E-16	55/144(38.19)	sot:107058119	K01537	E3.6.3.8	Ca2+-transporting ATPase	--	--
TRINITY_DN24079_c1_g1_i1	1.90E-22	62/143(43.36)	sly:101255243	K01537	E3.6.3.8	Ca2+-transporting ATPase	--	--
TRINITY_DN25213_c0_g1_i10	3.80E-08	44/106(41.51)	crb:CARUB_v10027891mg	K01537	E3.6.3.8	Ca2+-transporting ATPase	--	--
TRINITY_DN25689_c0_g1_i12	2.70E-237	414/480(86.25)	sind:105173911	K01537	E3.6.3.8	Ca2+-transporting ATPase	--	--
TRINITY_DN25689_c0_g2_i2	2.70E-07	40/81(49.38)	sot:102596981	K01537	E3.6.3.8	Ca2+-transporting ATPase	--	--
TRINITY_DN25689_c0_g3_i2	1.60E-245	429/498(86.14)	sind:105173911	K01537	E3.6.3.8	Ca2+-transporting ATPase	--	--
TRINITY_DN25715_c0_g1_i2	0.00E+00	901/1055(85.40)	sind:105159845	K01537	E3.6.3.8	Ca2+-transporting ATPase	--	--
TRINITY_DN26107_c0_g1_i8	6.30E-13	51/108(47.22)	sly:100736245	K01537	E3.6.3.8	Ca2+-transporting ATPase	--	--
TRINITY_DN26789_c0_g1_i3	1.1e-310	546/636(85.85)	sind:105173911	K01537	E3.6.3.8	Ca2+-transporting ATPase	--	--
TRINITY_DN27551_c0_g2_i2	9.30E-235	493/906(54.42)	sind:105173911	K01537	E3.6.3.8	Ca2+-transporting ATPase	--	--
TRINITY_DN27871_c0_g1_i1	0.00E+00	689/1032(66.76)	sind:105171288	K01537	E3.6.3.8	Ca2+-transporting ATPase	--	--
TRINITY_DN28997_c0_g1_i1	0.00E+00	719/1012(71.05)	sind:105171288	K01537	E3.6.3.8	Ca2+-transporting ATPase	--	--
TRINITY_DN29312_c0_g1_i6	0.00E+00	648/1064(60.90)	sind:105173961	K01537	E3.6.3.8	Ca2+-transporting ATPase	--	--
TRINITY_DN29804_c0_g1_i4	0.00E+00	889/1012(87.85)	sind:105158593	K01537	E3.6.3.8	Ca2+-transporting ATPase	--	--
TRINITY_DN29880_c0_g1_i3	0.00E+00	944/1070(88.22)	sind:105170362	K01537	E3.6.3.8	Ca2+-transporting ATPase	--	--
TRINITY_DN30386_c0_g1_i1	0.00E+00	845/939(89.99)	sind:105159106	K01537	E3.6.3.8	Ca2+-transporting ATPase	--	--
TRINITY_DN31148_c0_g1_i1	1.40E-43	86/102(84.31)	sind:105163368	K01537	E3.6.3.8	Ca2+-transporting ATPase	--	--
TRINITY_DN33115_c0_g1_i1	1.70E-71	132/178(74.16)	sind:105163368	K01537	E3.6.3.8	Ca2+-transporting ATPase	--	--
TRINITY_DN33239_c0_g1_i1	2.20E-44	85/105(80.95)	sind:105163368	K01537	E3.6.3.8	Ca2+-transporting ATPase	--	--
TRINITY_DN33266_c0_g1_i1	4.00E-57	110/134(82.09)	sind:105163368	K01537	E3.6.3.8	Ca2+-transporting ATPase	--	--
TRINITY_DN34309_c0_g1_i1	7.50E-09	29/36(80.56)	rcu:8280211	K01537	E3.6.3.8	Ca2+-transporting ATPase	--	--
TRINITY_DN5745_c0_g1_i1	3.40E-33	85/151(56.29)	sind:105171288	K01537	E3.6.3.8	Ca2+-transporting ATPase	--	--
TRINITY_DN9937_c0_g1_i1	2.10E-62	126/200(63.00)	sind:105175253	K01537	E3.6.3.8	Ca2+-transporting ATPase	--	--
TRINITY_DN14156_c0_g1_i1	3.80E-117	216/356(60.67)	sind:105166789	K13066	E2.1.1.68, COMT	caffeic acid 3-O-methyltransferase	ko00940	Phenylpropanoid biosynthesis
TRINITY_DN21597_c0_g1_i3	4.10E-177	305/360(84.72)	sind:105160270	K13066	E2.1.1.68, COMT	caffeic acid 3-O-methyltransferase	ko00940	Phenylpropanoid biosynthesis
TRINITY_DN29764_c0_g4_i1	3.90E-38	70/106(66.04)	sind:105166789	K13066	E2.1.1.68, COMT	caffeic acid 3-O-methyltransferase	ko00940	Phenylpropanoid biosynthesis
TRINITY_DN33972_c0_g1_i1	7.50E-119	206/364(56.59)	sind:105166793	K13066	E2.1.1.68, COMT	caffeic acid 3-O-methyltransferase	ko00940	Phenylpropanoid biosynthesis
TRINITY_DN20876_c0_g2_i1	7.20E-11	33/45(73.33)	osa:4340240	K00588	E2.1.1.104	caffeoyl-CoA O-methyltransferase	ko00940|ko00945|ko00941|ko00360	Phenylpropanoid biosynthesis|Stilbenoid, diarylheptanoid and gingerol biosynthesis|Flavonoid biosynthesis|Phenylalanine metabolism
TRINITY_DN11319_c0_g1_i1	1.40E-147	242/296(81.76)	sind:105157552	K18368	CSE	caffeoylshikimate esterase	ko00940	Phenylpropanoid biosynthesis
TRINITY_DN13436_c0_g1_i3	5.00E-70	124/161(77.02)	sly:101254287	K18368	CSE	caffeoylshikimate esterase	ko00940	Phenylpropanoid biosynthesis
TRINITY_DN21629_c0_g2_i4	3.30E-27	62/71(87.32)	sind:105157552	K18368	CSE	caffeoylshikimate esterase	ko00940	Phenylpropanoid biosynthesis
TRINITY_DN21629_c0_g3_i2	3.70E-155	260/301(86.38)	sind:105157552	K18368	CSE	caffeoylshikimate esterase	ko00940	Phenylpropanoid biosynthesis
TRINITY_DN30730_c0_g1_i2	0.00E+00	1124/1466(76.67)	sind:105164707	K17613	CABIN1	calcineurin-binding protein cabin-1	--	--
TRINITY_DN10830_c0_g1_i2	1.60E-40	84/132(63.64)	sind:105159437	K13448	CML	calcium-binding protein CML	ko04626	Plant-pathogen interaction
TRINITY_DN11504_c0_g1_i1	1.30E-35	77/124(62.10)	sind:105159856	K13448	CML	calcium-binding protein CML	ko04626	Plant-pathogen interaction
TRINITY_DN15167_c0_g1_i1	1.30E-23	55/61(90.16)	sind:105165790	K13448	CML	calcium-binding protein CML	ko04626	Plant-pathogen interaction
TRINITY_DN15285_c0_g1_i2	9.60E-73	136/147(92.52)	sind:105179229	K13448	CML	calcium-binding protein CML	ko04626	Plant-pathogen interaction
TRINITY_DN15349_c0_g1_i1	6.50E-53	108/160(67.50)	sind:105180110	K13448	CML	calcium-binding protein CML	ko04626	Plant-pathogen interaction
TRINITY_DN15697_c0_g1_i2	6.40E-86	149/184(80.98)	sind:105170018	K13448	CML	calcium-binding protein CML	ko04626	Plant-pathogen interaction
TRINITY_DN15697_c0_g2_i1	5.20E-10	29/36(80.56)	sind:105170018	K13448	CML	calcium-binding protein CML	ko04626	Plant-pathogen interaction
TRINITY_DN16122_c0_g1_i3	1.60E-59	124/176(70.45)	sly:101256817	K13448	CML	calcium-binding protein CML	ko04626	Plant-pathogen interaction
TRINITY_DN16329_c0_g1_i2	5.90E-46	93/143(65.03)	pper:PRUPE_ppa025431mg	K13448	CML	calcium-binding protein CML	ko04626	Plant-pathogen interaction
TRINITY_DN16387_c0_g1_i2	4.70E-24	105/186(56.45)	cic:CICLE_v10029994mg	K13448	CML	calcium-binding protein CML	ko04626	Plant-pathogen interaction
TRINITY_DN16679_c0_g1_i2	5.50E-67	172/221(77.83)	sind:105162569	K13448	CML	calcium-binding protein CML	ko04626	Plant-pathogen interaction
TRINITY_DN16860_c0_g1_i1	1.40E-56	120/182(65.93)	sind:105167486	K13448	CML	calcium-binding protein CML	ko04626	Plant-pathogen interaction
TRINITY_DN16863_c0_g1_i2	4.30E-98	176/226(77.88)	sind:105176553	K13448	CML	calcium-binding protein CML	ko04626	Plant-pathogen interaction
TRINITY_DN17332_c0_g1_i2	1.90E-30	112/149(75.17)	sind:105177886	K13448	CML	calcium-binding protein CML	ko04626	Plant-pathogen interaction
TRINITY_DN18667_c0_g1_i3	3.80E-61	165/224(73.66)	pop:POPTR_0017s05860g	K13448	CML	calcium-binding protein CML	ko04626	Plant-pathogen interaction
TRINITY_DN19100_c0_g1_i2	4.80E-75	141/147(95.92)	sind:105179229	K13448	CML	calcium-binding protein CML	ko04626	Plant-pathogen interaction
TRINITY_DN19473_c0_g1_i9	5.70E-46	93/100(93.00)	sind:105159850	K13448	CML	calcium-binding protein CML	ko04626	Plant-pathogen interaction
TRINITY_DN21403_c0_g1_i2	7.50E-11	36/66(54.55)	nnu:104588816	K13448	CML	calcium-binding protein CML	ko04626	Plant-pathogen interaction
TRINITY_DN21403_c0_g6_i1	1.40E-39	80/101(79.21)	egu:105053828	K13448	CML	calcium-binding protein CML	ko04626	Plant-pathogen interaction
TRINITY_DN22163_c0_g1_i3	9.40E-103	189/227(83.26)	sind:105175027	K13448	CML	calcium-binding protein CML	ko04626	Plant-pathogen interaction
TRINITY_DN22264_c0_g1_i3	9.50E-72	152/226(67.26)	sind:105162129	K13448	CML	calcium-binding protein CML	ko04626	Plant-pathogen interaction
TRINITY_DN22264_c0_g2_i1	7.00E-18	48/66(72.73)	sind:105162129	K13448	CML	calcium-binding protein CML	ko04626	Plant-pathogen interaction
TRINITY_DN23611_c1_g1_i2	2.60E-42	133/150(88.67)	sind:105171604	K13448	CML	calcium-binding protein CML	ko04626	Plant-pathogen interaction
TRINITY_DN24455_c1_g2_i1	4.00E-56	108/165(65.45)	sind:105158066	K13448	CML	calcium-binding protein CML	ko04626	Plant-pathogen interaction
TRINITY_DN25627_c0_g2_i1	6.30E-53	150/219(68.49)	sind:105162569	K13448	CML	calcium-binding protein CML	ko04626	Plant-pathogen interaction
TRINITY_DN26253_c0_g1_i1	2.70E-30	118/150(78.67)	sind:105171604	K13448	CML	calcium-binding protein CML	ko04626	Plant-pathogen interaction
TRINITY_DN26884_c0_g1_i1	3.40E-47	94/103(91.26)	egu:105053828	K13448	CML	calcium-binding protein CML	ko04626	Plant-pathogen interaction
TRINITY_DN8795_c0_g1_i1	1.30E-29	60/80(75.00)	adu:107457873	K13448	CML	calcium-binding protein CML	ko04626	Plant-pathogen interaction
TRINITY_DN12626_c0_g1_i1	4.70E-39	83/102(81.37)	cmo:103486705	K13412	CPK	calcium-dependent protein kinase	ko04626	Plant-pathogen interaction
TRINITY_DN12758_c0_g1_i1	1.10E-102	178/207(85.99)	sind:105161690	K13412	CPK	calcium-dependent protein kinase	ko04626	Plant-pathogen interaction
TRINITY_DN14284_c0_g1_i1	5.10E-215	452/523(86.42)	sind:105165972	K13412	CPK	calcium-dependent protein kinase	ko04626	Plant-pathogen interaction
TRINITY_DN19127_c0_g1_i1	1.30E-286	495/542(91.33)	sind:105157120	K13412	CPK	calcium-dependent protein kinase	ko04626	Plant-pathogen interaction
TRINITY_DN19741_c0_g1_i2	3.00E-258	453/515(87.96)	sind:105172213	K13412	CPK	calcium-dependent protein kinase	ko04626	Plant-pathogen interaction
TRINITY_DN20441_c0_g1_i1	1.30E-292	497/528(94.13)	sind:105161534	K13412	CPK	calcium-dependent protein kinase	ko04626	Plant-pathogen interaction
TRINITY_DN20942_c0_g1_i1	1.30E-277	492/590(83.39)	sind:105174573	K13412	CPK	calcium-dependent protein kinase	ko04626	Plant-pathogen interaction
TRINITY_DN21415_c0_g1_i1	4.40E-274	470/519(90.56)	sind:105174866	K13412	CPK	calcium-dependent protein kinase	ko04626	Plant-pathogen interaction
TRINITY_DN22598_c0_g1_i1	1.10E-09	32/34(94.12)	sind:105175346	K13412	CPK	calcium-dependent protein kinase	ko04626	Plant-pathogen interaction
TRINITY_DN22598_c0_g2_i2	1.30E-215	402/545(73.76)	sind:105175346	K13412	CPK	calcium-dependent protein kinase	ko04626	Plant-pathogen interaction
TRINITY_DN22884_c0_g1_i4	4.00E-234	463/517(89.56)	sind:105158395	K13412	CPK	calcium-dependent protein kinase	ko04626	Plant-pathogen interaction
TRINITY_DN22888_c0_g1_i4	6.10E-282	479/527(90.89)	sind:105162537	K13412	CPK	calcium-dependent protein kinase	ko04626	Plant-pathogen interaction
TRINITY_DN23891_c0_g1_i2	4.60E-280	475/531(89.45)	sind:105159744	K13412	CPK	calcium-dependent protein kinase	ko04626	Plant-pathogen interaction
TRINITY_DN25576_c0_g1_i5	6.80E-251	437/485(90.10)	sind:105157120	K13412	CPK	calcium-dependent protein kinase	ko04626	Plant-pathogen interaction
TRINITY_DN25756_c0_g1_i2	1.80E-258	519/568(91.37)	sind:105172992	K13412	CPK	calcium-dependent protein kinase	ko04626	Plant-pathogen interaction
TRINITY_DN25766_c0_g1_i6	4.60E-255	523/578(90.48)	sind:105161023	K13412	CPK	calcium-dependent protein kinase	ko04626	Plant-pathogen interaction
TRINITY_DN26431_c0_g1_i3	9.90E-166	279/310(90.00)	sly:101260223	K13412	CPK	calcium-dependent protein kinase	ko04626	Plant-pathogen interaction
TRINITY_DN27061_c0_g1_i2	8.70E-256	445/515(86.41)	sind:105178163	K13412	CPK	calcium-dependent protein kinase	ko04626	Plant-pathogen interaction
TRINITY_DN27061_c0_g2_i1	1.20E-255	448/551(81.31)	sind:105178163	K13412	CPK	calcium-dependent protein kinase	ko04626	Plant-pathogen interaction
TRINITY_DN27737_c1_g1_i1	7.70E-28	61/69(88.41)	sind:105170806	K13412	CPK	calcium-dependent protein kinase	ko04626	Plant-pathogen interaction
TRINITY_DN27737_c1_g2_i1	6.80E-268	459/533(86.12)	sind:105170806	K13412	CPK	calcium-dependent protein kinase	ko04626	Plant-pathogen interaction
TRINITY_DN28765_c5_g2_i1	8.80E-27	70/86(81.40)	sind:105167986	K13412	CPK	calcium-dependent protein kinase	ko04626	Plant-pathogen interaction
TRINITY_DN32434_c0_g1_i1	1.40E-59	112/129(86.82)	sind:105158765	K13412	CPK	calcium-dependent protein kinase	ko04626	Plant-pathogen interaction
TRINITY_DN14111_c0_g1_i1	6.40E-89	171/197(86.80)	sind:105178085	K11000	CALS	callose synthase	--	--
TRINITY_DN14111_c0_g2_i1	3.90E-35	65/78(83.33)	fve:101295280	K11000	CALS	callose synthase	--	--
TRINITY_DN14320_c0_g1_i1	2.10E-141	250/253(98.81)	sind:105165736	K11000	CALS	callose synthase	--	--
TRINITY_DN15665_c0_g1_i3	5.60E-64	126/138(91.30)	sind:105165737	K11000	CALS	callose synthase	--	--
TRINITY_DN16857_c0_g1_i1	2.60E-145	240/275(87.27)	sind:105175539	K11000	CALS	callose synthase	--	--
TRINITY_DN18286_c0_g1_i3	4.10E-06	26/42(61.90)	sind:105165547	K11000	CALS	callose synthase	--	--
TRINITY_DN18299_c0_g1_i2	1.30E-244	417/494(84.41)	sind:105165547	K11000	CALS	callose synthase	--	--
TRINITY_DN19644_c0_g1_i1	0.00E+00	980/1025(95.61)	sind:105165736	K11000	CALS	callose synthase	--	--
TRINITY_DN21330_c0_g2_i2	6.80E-176	305/379(80.47)	sind:105165547	K11000	CALS	callose synthase	--	--
TRINITY_DN22145_c0_g1_i1	0.00E+00	714/795(89.81)	sind:105165547	K11000	CALS	callose synthase	--	--
TRINITY_DN22145_c0_g3_i1	1.20E-14	43/50(86.00)	sind:105165547	K11000	CALS	callose synthase	--	--
TRINITY_DN22539_c1_g2_i16	3.10E-07	33/83(39.76)	sind:105165547	K11000	CALS	callose synthase	--	--
TRINITY_DN25433_c0_g2_i1	3.30E-09	30/57(52.63)	sind:105165547	K11000	CALS	callose synthase	--	--
TRINITY_DN29020_c0_g1_i2	0.00E+00	1211/1512(80.09)	sind:105175539	K11000	CALS	callose synthase	--	--
TRINITY_DN29084_c0_g1_i3	4.20E-275	469/541(86.69)	sot:102604065	K11000	CALS	callose synthase	--	--
TRINITY_DN29122_c0_g2_i2	8.60E-08	29/38(76.32)	tcc:TCM_040336	K11000	CALS	callose synthase	--	--
TRINITY_DN29907_c0_g1_i2	0.00E+00	1684/1904(88.45)	sind:105158060	K11000	CALS	callose synthase	--	--
TRINITY_DN29933_c0_g1_i1	2.20E-82	150/189(79.37)	sind:105165547	K11000	CALS	callose synthase	--	--
TRINITY_DN29933_c1_g1_i1	3.30E-237	414/452(91.59)	sind:105165547	K11000	CALS	callose synthase	--	--
TRINITY_DN29933_c2_g1_i1	0.00E+00	1249/1476(84.62)	sind:105165547	K11000	CALS	callose synthase	--	--
TRINITY_DN30288_c1_g2_i1	6.00E-48	97/117(82.91)	sind:105165547	K11000	CALS	callose synthase	--	--
TRINITY_DN30296_c0_g1_i15	0.00E+00	808/1129(71.57)	sind:105165840	K11000	CALS	callose synthase	--	--
TRINITY_DN30313_c0_g1_i8	7.30E-250	428/494(86.64)	sind:105178085	K11000	CALS	callose synthase	--	--
TRINITY_DN30320_c0_g1_i3	0.00E+00	1560/1770(88.14)	sind:105168117	K11000	CALS	callose synthase	--	--
TRINITY_DN30358_c0_g1_i1	2.20E-64	113/116(97.41)	sind:105165736	K11000	CALS	callose synthase	--	--
TRINITY_DN30358_c0_g2_i1	9.60E-196	348/359(96.94)	sind:105165736	K11000	CALS	callose synthase	--	--
TRINITY_DN30358_c0_g3_i1	6.70E-77	149/152(98.03)	sind:105163531	K11000	CALS	callose synthase	--	--
TRINITY_DN30358_c1_g1_i2	0.00E+00	1848/1948(94.87)	sind:105163531	K11000	CALS	callose synthase	--	--
TRINITY_DN30358_c1_g2_i1	3.10E-85	158/165(95.76)	sind:105165736	K11000	CALS	callose synthase	--	--
TRINITY_DN30693_c0_g1_i1	4.80E-10	31/33(93.94)	pmum:103324716	K11000	CALS	callose synthase	--	--
TRINITY_DN30693_c1_g1_i1	1.00E-12	37/51(72.55)	csv:101216435	K11000	CALS	callose synthase	--	--
TRINITY_DN30693_c1_g2_i3	0.00E+00	1552/1773(87.54)	sind:105165737	K11000	CALS	callose synthase	--	--
TRINITY_DN30693_c1_g3_i1	8.80E-17	47/68(69.12)	sind:105165737	K11000	CALS	callose synthase	--	--
TRINITY_DN30816_c1_g1_i4	0.00E+00	1174/1358(86.45)	sind:105168545	K11000	CALS	callose synthase	--	--
TRINITY_DN13035_c0_g1_i1	9.60E-22	66/173(38.15)	gra:105779195	K02183	CALM	calmodulin	ko04626|ko04070	Plant-pathogen interaction|Phosphatidylinositol signaling system
TRINITY_DN14635_c0_g1_i2	6.30E-07	27/27(100.00)	bna:106358450	K02183	CALM	calmodulin	ko04626|ko04070	Plant-pathogen interaction|Phosphatidylinositol signaling system
TRINITY_DN14635_c0_g2_i1	8.60E-39	124/125(99.20)	cit:102620326	K02183	CALM	calmodulin	ko04626|ko04070	Plant-pathogen interaction|Phosphatidylinositol signaling system
TRINITY_DN14899_c0_g1_i1	6.80E-16	43/47(91.49)	sind:105165316	K02183	CALM	calmodulin	ko04626|ko04070	Plant-pathogen interaction|Phosphatidylinositol signaling system
TRINITY_DN16593_c0_g1_i3	2.90E-53	155/177(87.57)	gra:105790042	K02183	CALM	calmodulin	ko04626|ko04070	Plant-pathogen interaction|Phosphatidylinositol signaling system
TRINITY_DN17298_c0_g1_i3	3.00E-44	100/162(61.73)	sind:105178879	K02183	CALM	calmodulin	ko04626|ko04070	Plant-pathogen interaction|Phosphatidylinositol signaling system
TRINITY_DN17403_c0_g1_i2	2.50E-29	84/159(52.83)	sind:105167736	K02183	CALM	calmodulin	ko04626|ko04070	Plant-pathogen interaction|Phosphatidylinositol signaling system
TRINITY_DN17705_c0_g1_i1	1.20E-37	96/188(51.06)	sind:105177352	K02183	CALM	calmodulin	ko04626|ko04070	Plant-pathogen interaction|Phosphatidylinositol signaling system
TRINITY_DN20898_c0_g1_i1	3.90E-54	156/178(87.64)	gra:105790042	K02183	CALM	calmodulin	ko04626|ko04070	Plant-pathogen interaction|Phosphatidylinositol signaling system
TRINITY_DN23165_c0_g1_i2	9.00E-38	125/127(98.43)	zma:100381297	K02183	CALM	calmodulin	ko04626|ko04070	Plant-pathogen interaction|Phosphatidylinositol signaling system
TRINITY_DN26861_c0_g1_i2	1.20E-53	152/168(90.48)	gra:105790042	K02183	CALM	calmodulin	ko04626|ko04070	Plant-pathogen interaction|Phosphatidylinositol signaling system
TRINITY_DN31485_c0_g1_i1	2.60E-15	52/152(34.21)	smo:SELMODRAFT_107557	K02183	CALM	calmodulin	ko04626|ko04070	Plant-pathogen interaction|Phosphatidylinositol signaling system
TRINITY_DN9571_c0_g1_i1	1.80E-16	45/91(49.45)	bdi:100844956	K02183	CALM	calmodulin	ko04626|ko04070	Plant-pathogen interaction|Phosphatidylinositol signaling system
TRINITY_DN26343_c0_g2_i2	1.80E-10	33/43(76.74)	sind:105175991	K18826	CAMKMT	calmodulin-lysine N-methyltransferase	ko00310	Lysine degradation
TRINITY_DN29489_c2_g1_i1	2.10E-57	104/128(81.25)	sind:105175991	K18826	CAMKMT	calmodulin-lysine N-methyltransferase	ko00310	Lysine degradation
TRINITY_DN30067_c0_g1_i14	2.80E-71	134/182(73.63)	sind:105175991	K18826	CAMKMT	calmodulin-lysine N-methyltransferase	ko00310	Lysine degradation
TRINITY_DN28814_c0_g1_i1	2.20E-156	407/499(81.56)	sind:105165487	K08054	CANX	calnexin	ko04141|ko04145	Protein processing in endoplasmic reticulum|Phagosome
TRINITY_DN18140_c0_g1_i2	3.00E-156	319/368(86.68)	cic:CICLE_v10020358mg	K08057	CALR	calreticulin	ko04141|ko04145	Protein processing in endoplasmic reticulum|Phagosome
TRINITY_DN18140_c0_g2_i1	4.60E-14	43/66(65.15)	jcu:105644897	K08057	CALR	calreticulin	ko04141|ko04145	Protein processing in endoplasmic reticulum|Phagosome
TRINITY_DN25124_c0_g1_i2	1.00E-157	346/374(92.51)	sind:105155213	K08057	CALR	calreticulin	ko04141|ko04145	Protein processing in endoplasmic reticulum|Phagosome
TRINITY_DN25124_c0_g2_i2	1.10E-15	42/48(87.50)	osa:4334675	K08057	CALR	calreticulin	ko04141|ko04145	Protein processing in endoplasmic reticulum|Phagosome
TRINITY_DN25713_c0_g1_i1	3.80E-26	58/62(93.55)	gmx:100801827	K08057	CALR	calreticulin	ko04141|ko04145	Protein processing in endoplasmic reticulum|Phagosome
TRINITY_DN25713_c0_g2_i1	1.10E-90	162/236(68.64)	crb:CARUB_v10009219mg	K08057	CALR	calreticulin	ko04141|ko04145	Protein processing in endoplasmic reticulum|Phagosome
TRINITY_DN28814_c0_g2_i1	2.30E-155	340/374(90.91)	sind:105172424	K08057	CALR	calreticulin	ko04141|ko04145	Protein processing in endoplasmic reticulum|Phagosome
TRINITY_DN17815_c0_g1_i3	8.30E-164	276/308(89.61)	sind:105172387	K10364	CAPZA	capping protein (actin filament) muscle Z-line, alpha	ko04144	Endocytosis
TRINITY_DN19382_c0_g1_i4	2.30E-47	95/101(94.06)	sind:105178919	K10365	CAPZB	capping protein (actin filament) muscle Z-line, beta	ko04144	Endocytosis
TRINITY_DN19845_c0_g1_i1	2.30E-224	381/493(77.28)	sind:105170035	K14593	CCS1	capsanthin/capsorubin synthase	ko00906	Carotenoid biosynthesis
TRINITY_DN29586_c0_g1_i2	0.00E+00	1084/1186(91.40)	sind:105159412	K01955	carB, CPA2	carbamoyl-phosphate synthase large subunit	ko00250|ko00240	Alanine, aspartate and glutamate metabolism|Pyrimidine metabolism
TRINITY_DN23518_c0_g4_i1	1.30E-170	291/356(81.74)	sind:105178125	K01956	carA, CPA1	carbamoyl-phosphate synthase small subunit	ko00250|ko00240	Alanine, aspartate and glutamate metabolism|Pyrimidine metabolism
TRINITY_DN11735_c0_g1_i1	1.30E-88	150/253(59.29)	sind:105159852	K01674	cah	carbonic anhydrase	ko00910	Nitrogen metabolism
TRINITY_DN13559_c0_g1_i1	6.50E-33	66/110(60.00)	sind:105159851	K01674	cah	carbonic anhydrase	ko00910	Nitrogen metabolism
TRINITY_DN13559_c0_g2_i1	7.00E-69	123/165(74.55)	sind:105159851	K01674	cah	carbonic anhydrase	ko00910	Nitrogen metabolism
TRINITY_DN16083_c1_g1_i1	4.30E-104	179/241(74.27)	sind:105161349	K01674	cah	carbonic anhydrase	ko00910	Nitrogen metabolism
TRINITY_DN17340_c0_g1_i7	3.40E-12	34/54(62.96)	sind:105169274	K01673	cynT, can	carbonic anhydrase	ko00910	Nitrogen metabolism
TRINITY_DN18356_c0_g1_i1	5.20E-83	144/243(59.26)	sind:105170874	K01674	cah	carbonic anhydrase	ko00910	Nitrogen metabolism
TRINITY_DN19295_c0_g1_i3	2.30E-122	220/283(77.74)	sind:105156604	K01673	cynT, can	carbonic anhydrase	ko00910	Nitrogen metabolism
TRINITY_DN19538_c0_g1_i1	3.40E-108	184/271(67.90)	sind:105170874	K01674	cah	carbonic anhydrase	ko00910	Nitrogen metabolism
TRINITY_DN19643_c0_g1_i7	2.10E-97	180/288(62.50)	sind:105177130	K01673	cynT, can	carbonic anhydrase	ko00910	Nitrogen metabolism
TRINITY_DN20274_c0_g1_i17	3.80E-99	175/243(72.02)	sind:105174058	K01674	cah	carbonic anhydrase	ko00910	Nitrogen metabolism
TRINITY_DN20274_c0_g2_i3	2.90E-60	114/161(70.81)	sind:105161757	K01674	cah	carbonic anhydrase	ko00910	Nitrogen metabolism
TRINITY_DN25811_c1_g1_i5	3.10E-71	132/166(79.52)	sind:105177130	K01673	cynT, can	carbonic anhydrase	ko00910	Nitrogen metabolism
TRINITY_DN2667_c0_g1_i1	5.00E-33	66/101(65.35)	spen:107004163	K01674	cah	carbonic anhydrase	ko00910	Nitrogen metabolism
TRINITY_DN27959_c0_g1_i3	7.20E-117	201/252(79.76)	sind:105168258	K01673	cynT, can	carbonic anhydrase	ko00910	Nitrogen metabolism
TRINITY_DN28891_c0_g1_i1	8.00E-11	42/82(51.22)	rcu:8283974	K01674	cah	carbonic anhydrase	ko00910	Nitrogen metabolism
TRINITY_DN29995_c0_g1_i11	1.90E-62	119/190(62.63)	sind:105169274	K01673	cynT, can	carbonic anhydrase	ko00910	Nitrogen metabolism
TRINITY_DN31033_c0_g1_i1	1.40E-23	88/265(33.21)	aly:ARALYDRAFT_320571	K01674	cah	carbonic anhydrase	ko00910	Nitrogen metabolism
TRINITY_DN32512_c0_g1_i1	1.60E-55	103/103(100.00)	gmx:100812124	K01673	cynT, can	carbonic anhydrase	ko00910	Nitrogen metabolism
TRINITY_DN7424_c0_g1_i1	4.30E-53	100/100(100.00)	gmx:100500448	K01673	cynT, can	carbonic anhydrase	ko00910	Nitrogen metabolism
TRINITY_DN18085_c0_g1_i1	6.70E-147	255/314(81.21)	sind:105165498	K00079	CBR1	carbonyl reductase 1	ko00590	Arachidonic acid metabolism
TRINITY_DN20700_c0_g1_i1	4.20E-160	294/380(77.37)	sind:105160889	K15731	CTDSP	carboxy-terminal domain RNA polymerase II polypeptide A small phosphatase	--	--
TRINITY_DN6422_c0_g1_i1	4.50E-32	64/91(70.33)	sind:105167339	K15731	CTDSP	carboxy-terminal domain RNA polymerase II polypeptide A small phosphatase	--	--
TRINITY_DN9747_c0_g1_i1	2.50E-36	83/108(76.85)	sind:105167339	K15731	CTDSP	carboxy-terminal domain RNA polymerase II polypeptide A small phosphatase	--	--
TRINITY_DN21393_c0_g1_i1	3.80E-138	266/348(76.44)	sind:105175366	K08744	CRLS	cardiolipin synthase (CMP-forming)	ko00564	Glycerophospholipid metabolism
TRINITY_DN27464_c0_g1_i3	8.20E-266	471/568(82.92)	sind:105174233	K09837	LUT1, CYP97C1	carotene epsilon-monooxygenase	ko00906	Carotenoid biosynthesis
TRINITY_DN27535_c0_g2_i8	2.00E-299	489/547(89.40)	sind:105169135	K11159	K11159	carotenoid cleavage dioxygenase	--	--
TRINITY_DN16952_c0_g1_i1	2.20E-194	323/333(97.00)	sind:105155591	K03097	CSNK2A	casein kinase II subunit alpha	ko04712|ko03008	Circadian rhythm - plant|Ribosome biogenesis in eukaryotes
TRINITY_DN20115_c0_g1_i1	1.00E-208	372/420(88.57)	sind:105158599	K03097	CSNK2A	casein kinase II subunit alpha	ko04712|ko03008	Circadian rhythm - plant|Ribosome biogenesis in eukaryotes
TRINITY_DN26186_c0_g1_i2	1.70E-186	328/432(75.93)	gmx:100819679	K03097	CSNK2A	casein kinase II subunit alpha	ko04712|ko03008	Circadian rhythm - plant|Ribosome biogenesis in eukaryotes
TRINITY_DN26186_c0_g2_i1	9.20E-190	324/366(88.52)	sind:105177776	K03097	CSNK2A	casein kinase II subunit alpha	ko04712|ko03008	Circadian rhythm - plant|Ribosome biogenesis in eukaryotes
TRINITY_DN21798_c0_g1_i2	3.10E-73	147/190(77.37)	sind:105167602	K03115	CSNK2B	casein kinase II subunit beta	ko04712|ko03008	Circadian rhythm - plant|Ribosome biogenesis in eukaryotes
TRINITY_DN21798_c0_g3_i3	7.90E-122	271/505(53.66)	sind:105167602	K03115	CSNK2B	casein kinase II subunit beta	ko04712|ko03008	Circadian rhythm - plant|Ribosome biogenesis in eukaryotes
TRINITY_DN26368_c0_g1_i3	8.70E-250	401/423(94.80)	sind:105178686	K03781	katE, CAT, catB, srpA	catalase	ko00380|ko00630|ko04146	Tryptophan metabolism|Glyoxylate and dicarboxylate metabolism|Peroxisome
TRINITY_DN26368_c0_g2_i1	1.00E-69	122/122(100.00)	gmx:547511	K03781	katE, CAT, catB, srpA	catalase	ko00380|ko00630|ko04146	Tryptophan metabolism|Glyoxylate and dicarboxylate metabolism|Peroxisome
TRINITY_DN26368_c0_g4_i1	4.20E-291	463/492(94.11)	sind:105178686	K03781	katE, CAT, catB, srpA	catalase	ko00380|ko00630|ko04146	Tryptophan metabolism|Glyoxylate and dicarboxylate metabolism|Peroxisome
TRINITY_DN26368_c0_g5_i1	1.10E-75	131/131(100.00)	gmx:100037448	K03781	katE, CAT, catB, srpA	catalase	ko00380|ko00630|ko04146	Tryptophan metabolism|Glyoxylate and dicarboxylate metabolism|Peroxisome
TRINITY_DN26850_c2_g1_i1	4.70E-06	26/33(78.79)	sind:105178686	K03781	katE, CAT, catB, srpA	catalase	ko00380|ko00630|ko04146	Tryptophan metabolism|Glyoxylate and dicarboxylate metabolism|Peroxisome
TRINITY_DN13445_c0_g3_i3	1.80E-09	62/227(27.31)	bdi:100824220	K01365	CTSL	cathepsin L	ko04145	Phagosome
TRINITY_DN20899_c0_g1_i3	1.90E-156	280/352(79.55)	sind:105172450	K12608	CAF16	CCR4-NOT complex subunit CAF16	ko03018	RNA degradation
TRINITY_DN22117_c0_g1_i7	7.00E-143	255/286(89.16)	sind:105163431	K12608	CAF16	CCR4-NOT complex subunit CAF16	ko03018	RNA degradation
TRINITY_DN11619_c0_g1_i1	1.00E-44	92/104(88.46)	sind:105170897	K12604	CNOT1, NOT1	CCR4-NOT transcription complex subunit 1	ko03018	RNA degradation
TRINITY_DN30921_c1_g1_i1	0.00E+00	2060/2420(85.12)	sind:105170897	K12604	CNOT1, NOT1	CCR4-NOT transcription complex subunit 1	ko03018	RNA degradation
TRINITY_DN28667_c0_g1_i1	0.00E+00	584/857(68.14)	sind:105166457	K12607	CNOT10	CCR4-NOT transcription complex subunit 10	ko03018	RNA degradation
TRINITY_DN30423_c0_g1_i1	0.00E+00	604/864(69.91)	sind:105166457	K12607	CNOT10	CCR4-NOT transcription complex subunit 10	ko03018	RNA degradation
TRINITY_DN19606_c0_g1_i1	0.00E+00	572/664(86.14)	sind:105170364	K12605	CNOT2, NOT2	CCR4-NOT transcription complex subunit 2	ko03018	RNA degradation
TRINITY_DN24331_c0_g1_i6	3.30E-293	502/556(90.29)	sind:105164140	K12605	CNOT2, NOT2	CCR4-NOT transcription complex subunit 2	ko03018	RNA degradation
TRINITY_DN28757_c0_g1_i3	0.00E+00	728/905(80.44)	sind:105162452	K12580	CNOT3, NOT3	CCR4-NOT transcription complex subunit 3	ko03018	RNA degradation
TRINITY_DN28757_c0_g2_i1	6.60E-15	40/42(95.24)	sind:105162452	K12580	CNOT3, NOT3	CCR4-NOT transcription complex subunit 3	ko03018	RNA degradation
TRINITY_DN27045_c0_g1_i2	0.00E+00	662/1001(66.13)	sind:105170680	K10643	CNOT4, NOT4, MOT2	CCR4-NOT transcription complex subunit 4	ko03018	RNA degradation
TRINITY_DN29102_c0_g1_i8	8.50E-292	537/850(63.18)	sind:105161135	K10643	CNOT4, NOT4, MOT2	CCR4-NOT transcription complex subunit 4	ko03018	RNA degradation
TRINITY_DN30364_c0_g1_i2	0.00E+00	675/1005(67.16)	sind:105170344	K10643	CNOT4, NOT4, MOT2	CCR4-NOT transcription complex subunit 4	ko03018	RNA degradation
TRINITY_DN20870_c0_g1_i4	4.00E-178	304/379(80.21)	sind:105164983	K12603	CNOT6, CCR4	CCR4-NOT transcription complex subunit 6	ko03018	RNA degradation
TRINITY_DN25226_c0_g1_i2	0.00E+00	540/603(89.55)	sind:105159657	K12603	CNOT6, CCR4	CCR4-NOT transcription complex subunit 6	ko03018	RNA degradation
TRINITY_DN27911_c0_g1_i5	0.00E+00	529/599(88.31)	sind:105162483	K12603	CNOT6, CCR4	CCR4-NOT transcription complex subunit 6	ko03018	RNA degradation
TRINITY_DN10785_c0_g1_i1	6.90E-38	82/157(52.23)	pop:POPTR_0003s18510g	K12581	CNOT7_8, CAF1, POP2	CCR4-NOT transcription complex subunit 7/8	ko03018	RNA degradation
TRINITY_DN21202_c0_g1_i1	5.30E-129	222/269(82.53)	sind:105171022	K12581	CNOT7_8, CAF1, POP2	CCR4-NOT transcription complex subunit 7/8	ko03018	RNA degradation
TRINITY_DN21736_c0_g1_i1	7.10E-121	210/259(81.08)	sind:105161726	K12581	CNOT7_8, CAF1, POP2	CCR4-NOT transcription complex subunit 7/8	ko03018	RNA degradation
TRINITY_DN21748_c0_g1_i3	2.80E-133	223/271(82.29)	sind:105158176	K12581	CNOT7_8, CAF1, POP2	CCR4-NOT transcription complex subunit 7/8	ko03018	RNA degradation
TRINITY_DN24627_c0_g1_i1	1.00E-09	31/40(77.50)	sind:105171022	K12581	CNOT7_8, CAF1, POP2	CCR4-NOT transcription complex subunit 7/8	ko03018	RNA degradation
TRINITY_DN26344_c0_g2_i2	1.50E-36	88/177(49.72)	pop:POPTR_0001s07680g	K12581	CNOT7_8, CAF1, POP2	CCR4-NOT transcription complex subunit 7/8	ko03018	RNA degradation
TRINITY_DN26432_c0_g1_i4	1.70E-147	253/274(92.34)	sind:105165061	K12581	CNOT7_8, CAF1, POP2	CCR4-NOT transcription complex subunit 7/8	ko03018	RNA degradation
TRINITY_DN26816_c0_g4_i1	1.90E-21	56/128(43.75)	pop:POPTR_0006s20130g	K12581	CNOT7_8, CAF1, POP2	CCR4-NOT transcription complex subunit 7/8	ko03018	RNA degradation
TRINITY_DN31814_c0_g1_i1	5.40E-32	91/221(41.18)	cam:101496250	K12581	CNOT7_8, CAF1, POP2	CCR4-NOT transcription complex subunit 7/8	ko03018	RNA degradation
TRINITY_DN33101_c0_g1_i1	7.90E-42	95/261(36.40)	bvg:104883198	K12581	CNOT7_8, CAF1, POP2	CCR4-NOT transcription complex subunit 7/8	ko03018	RNA degradation
TRINITY_DN33795_c0_g1_i1	3.70E-23	57/80(71.25)	sind:105174007	K12581	CNOT7_8, CAF1, POP2	CCR4-NOT transcription complex subunit 7/8	ko03018	RNA degradation
TRINITY_DN15590_c0_g1_i1	1.30E-144	264/314(84.08)	sind:105174887	K12606	RCD1, CNOT9, CAF40	CCR4-NOT transcription complex subunit 9	ko03018	RNA degradation
TRINITY_DN21751_c0_g1_i2	1.70E-166	297/314(94.59)	sind:105174887	K12606	RCD1, CNOT9, CAF40	CCR4-NOT transcription complex subunit 9	ko03018	RNA degradation
TRINITY_DN25878_c0_g1_i8	4.30E-88	173/286(60.49)	sind:105174886	K12606	RCD1, CNOT9, CAF40	CCR4-NOT transcription complex subunit 9	ko03018	RNA degradation
TRINITY_DN20414_c0_g1_i2	5.50E-117	253/363(69.70)	sind:105169222	K13099	CD2BP2, PPP1R59	CD2 antigen cytoplasmic tail-binding protein 2	--	--
TRINITY_DN29202_c0_g1_i4	0.00E+00	566/718(78.83)	sind:105161649	K01534	zntA	Cd2+/Zn2+-exporting ATPase	--	--
TRINITY_DN26773_c0_g1_i3	5.00E-47	88/124(70.97)	bvg:104908828	K18065	CDC25	Cdc25 family phosphatase	--	--
TRINITY_DN17316_c0_g1_i5	7.30E-77	160/189(84.66)	sind:105175740	K10842	MNAT1	CDK-activating kinase assembly factor MAT1	ko03022|ko03420	Basal transcription factors|Nucleotide excision repair
TRINITY_DN12460_c0_g1_i1	1.30E-19	53/110(48.18)	sind:105166636	K00995	pgsA, PGS1	CDP-diacylglycerol---glycerol-3-phosphate 3-phosphatidyltransferase	ko00564	Glycerophospholipid metabolism
TRINITY_DN12460_c0_g2_i1	8.70E-101	186/235(79.15)	sind:105166636	K00995	pgsA, PGS1	CDP-diacylglycerol---glycerol-3-phosphate 3-phosphatidyltransferase	ko00564	Glycerophospholipid metabolism
TRINITY_DN18942_c0_g1_i1	8.00E-113	228/327(69.72)	sind:105161122	K00995	pgsA, PGS1	CDP-diacylglycerol---glycerol-3-phosphate 3-phosphatidyltransferase	ko00564	Glycerophospholipid metabolism
TRINITY_DN19619_c0_g1_i1	1.30E-104	196/256(76.56)	sind:105173030	K00999	CDIPT	CDP-diacylglycerol--inositol 3-phosphatidyltransferase	ko00562|ko04070|ko00564	Inositol phosphate metabolism|Phosphatidylinositol signaling system|Glycerophospholipid metabolism
TRINITY_DN23692_c0_g1_i3	4.40E-14	39/48(81.25)	sind:105168915	K10994	RAD9A	cell cycle checkpoint control protein RAD9A	--	--
TRINITY_DN23692_c0_g2_i1	2.40E-103	187/233(80.26)	jcu:105647505	K10994	RAD9A	cell cycle checkpoint control protein RAD9A	--	--
TRINITY_DN23692_c0_g5_i1	7.40E-08	32/41(78.05)	cmo:103494672	K10994	RAD9A	cell cycle checkpoint control protein RAD9A	--	--
TRINITY_DN13985_c0_g1_i1	1.80E-22	69/203(33.99)	tcc:TCM_014797	K03363	CDC20	cell division cycle 20, cofactor of APC complex	ko04120	Ubiquitin mediated proteolysis
TRINITY_DN18851_c0_g1_i1	4.00E-253	416/456(91.23)	sind:105160231	K03363	CDC20	cell division cycle 20, cofactor of APC complex	ko04120	Ubiquitin mediated proteolysis
TRINITY_DN18851_c0_g2_i1	8.10E-247	408/457(89.28)	sind:105161632	K03363	CDC20	cell division cycle 20, cofactor of APC complex	ko04120	Ubiquitin mediated proteolysis
TRINITY_DN20922_c0_g1_i1	6.10E-31	63/91(69.23)	sind:105160771	K03363	CDC20	cell division cycle 20, cofactor of APC complex	ko04120	Ubiquitin mediated proteolysis
TRINITY_DN20922_c0_g2_i1	1.40E-32	63/90(70.00)	sind:105160771	K03363	CDC20	cell division cycle 20, cofactor of APC complex	ko04120	Ubiquitin mediated proteolysis
TRINITY_DN20922_c2_g4_i1	4.00E-46	86/125(68.80)	sind:105160771	K03363	CDC20	cell division cycle 20, cofactor of APC complex	ko04120	Ubiquitin mediated proteolysis
TRINITY_DN25246_c0_g1_i1	1.80E-09	39/88(44.32)	tcc:TCM_014797	K03363	CDC20	cell division cycle 20, cofactor of APC complex	ko04120	Ubiquitin mediated proteolysis
TRINITY_DN19567_c0_g2_i1	3.70E-07	27/35(77.14)	sind:105167135	K03364	CDH1	cell division cycle 20-like protein 1, cofactor of APC complex	ko04120	Ubiquitin mediated proteolysis
TRINITY_DN19815_c0_g1_i1	1.20E-221	370/397(93.20)	sind:105167135	K03364	CDH1	cell division cycle 20-like protein 1, cofactor of APC complex	ko04120	Ubiquitin mediated proteolysis
TRINITY_DN25583_c0_g1_i1	3.20E-232	398/468(85.04)	sind:105157282	K03364	CDH1	cell division cycle 20-like protein 1, cofactor of APC complex	ko04120	Ubiquitin mediated proteolysis
TRINITY_DN30963_c3_g1_i2	1.70E-47	113/131(86.26)	sind:105167135	K03364	CDH1	cell division cycle 20-like protein 1, cofactor of APC complex	ko04120	Ubiquitin mediated proteolysis
TRINITY_DN12177_c0_g1_i1	3.50E-16	41/72(56.94)	sind:105158495	K08818	CDC2L	cell division cycle 2-like	--	--
TRINITY_DN12778_c0_g1_i1	8.30E-38	77/125(61.60)	sind:105158495	K08818	CDC2L	cell division cycle 2-like	--	--
TRINITY_DN1590_c0_g1_i1	1.10E-07	30/54(55.56)	sind:105158495	K08818	CDC2L	cell division cycle 2-like	--	--
TRINITY_DN26001_c0_g1_i1	1.40E-106	248/450(55.11)	sind:105156686	K08818	CDC2L	cell division cycle 2-like	--	--
TRINITY_DN28932_c0_g1_i3	5.30E-66	118/124(95.16)	rcu:8278447	K08818	CDC2L	cell division cycle 2-like	--	--
TRINITY_DN29172_c0_g2_i1	1.70E-14	40/97(41.24)	thj:104818191	K08818	CDC2L	cell division cycle 2-like	--	--
TRINITY_DN30657_c0_g1_i16	5.10E-290	537/753(71.31)	sind:105156686	K08818	CDC2L	cell division cycle 2-like	--	--
TRINITY_DN30657_c0_g2_i1	9.80E-72	137/140(97.86)	sind:105156686	K08818	CDC2L	cell division cycle 2-like	--	--
TRINITY_DN25771_c0_g1_i2	3.40E-294	536/575(93.22)	sind:105159384	K03798	ftsH, hflB	cell division protease FtsH	--	--
TRINITY_DN27253_c0_g1_i2	0.00E+00	861/1005(85.67)	sind:105175096	K03798	ftsH, hflB	cell division protease FtsH	--	--
TRINITY_DN27624_c0_g1_i1	0.00E+00	629/695(90.50)	sind:105165610	K03798	ftsH, hflB	cell division protease FtsH	--	--
TRINITY_DN28232_c0_g1_i2	3.90E-288	547/621(88.08)	sind:105164013	K03798	ftsH, hflB	cell division protease FtsH	--	--
TRINITY_DN28903_c0_g1_i10	1.40E-257	471/571(82.49)	sind:105176782	K03798	ftsH, hflB	cell division protease FtsH	--	--
TRINITY_DN29077_c0_g1_i6	3.50E-286	526/565(93.10)	sind:105165610	K03798	ftsH, hflB	cell division protease FtsH	--	--
TRINITY_DN29934_c0_g3_i1	3.70E-09	36/54(66.67)	sind:105165610	K03798	ftsH, hflB	cell division protease FtsH	--	--
TRINITY_DN21712_c0_g1_i5	7.50E-98	214/369(57.99)	sind:105161894	K15263	LYER	cell growth-regulating nucleolar protein	--	--
TRINITY_DN29943_c0_g1_i14	5.40E-09	29/43(67.44)	sind:105161894	K15263	LYER	cell growth-regulating nucleolar protein	--	--
TRINITY_DN15288_c0_g1_i1	1.10E-35	75/85(88.24)	sind:105178159	K09250	CNBP	cellular nucleic acid-binding protein	--	--
TRINITY_DN18045_c0_g1_i2	8.20E-06	22/23(95.65)	rcu:8284366	K09250	CNBP	cellular nucleic acid-binding protein	--	--
TRINITY_DN12307_c0_g1_i1	3.20E-14	36/42(85.71)	sind:105164592	K10999	CESA	cellulose synthase A	--	--
TRINITY_DN12599_c1_g1_i2	1.70E-105	200/309(64.72)	nnu:104603854	K10999	CESA	cellulose synthase A	--	--
TRINITY_DN13163_c0_g1_i1	1.70E-11	38/57(66.67)	pxb:103943043	K10999	CESA	cellulose synthase A	--	--
TRINITY_DN14032_c0_g1_i4	1.60E-06	36/86(41.86)	gmx:100806522	K10999	CESA	cellulose synthase A	--	--
TRINITY_DN14450_c0_g1_i1	1.80E-170	279/352(79.26)	nnu:104596339	K10999	CESA	cellulose synthase A	--	--
TRINITY_DN14450_c0_g2_i1	1.60E-80	148/207(71.50)	pmum:103332444	K10999	CESA	cellulose synthase A	--	--
TRINITY_DN15127_c0_g1_i5	3.90E-78	136/164(82.93)	jcu:105644492	K10999	CESA	cellulose synthase A	--	--
TRINITY_DN15656_c1_g1_i1	4.00E-66	120/155(77.42)	nnu:104596339	K10999	CESA	cellulose synthase A	--	--
TRINITY_DN16506_c0_g1_i1	1.20E-36	72/74(97.30)	sind:105164592	K10999	CESA	cellulose synthase A	--	--
TRINITY_DN20146_c0_g1_i1	0.00E+00	549/570(96.32)	sind:105159398	K10999	CESA	cellulose synthase A	--	--
TRINITY_DN21148_c0_g1_i5	5.50E-92	177/228(77.63)	sind:105179505	K10999	CESA	cellulose synthase A	--	--
TRINITY_DN21725_c0_g1_i2	1.60E-157	269/307(87.62)	sind:105173490	K10999	CESA	cellulose synthase A	--	--
TRINITY_DN22984_c0_g1_i2	1.80E-11	37/56(66.07)	sind:105159398	K10999	CESA	cellulose synthase A	--	--
TRINITY_DN22984_c1_g2_i1	2.30E-50	103/130(79.23)	sind:105159398	K10999	CESA	cellulose synthase A	--	--
TRINITY_DN23789_c0_g1_i2	9.40E-170	287/335(85.67)	sind:105159398	K10999	CESA	cellulose synthase A	--	--
TRINITY_DN23789_c0_g2_i1	2.30E-17	44/45(97.78)	sind:105159398	K10999	CESA	cellulose synthase A	--	--
TRINITY_DN24789_c0_g1_i1	0.00E+00	968/1036(93.44)	sind:105166326	K10999	CESA	cellulose synthase A	--	--
TRINITY_DN28315_c0_g1_i1	2.30E-49	97/156(62.18)	sind:105179505	K10999	CESA	cellulose synthase A	--	--
TRINITY_DN29716_c0_g1_i1	4.80E-68	128/133(96.24)	sind:105164592	K10999	CESA	cellulose synthase A	--	--
TRINITY_DN29716_c0_g2_i1	0.00E+00	1008/1048(96.18)	sind:105173490	K10999	CESA	cellulose synthase A	--	--
TRINITY_DN29716_c0_g3_i1	0.00E+00	761/782(97.31)	sind:105169112	K10999	CESA	cellulose synthase A	--	--
TRINITY_DN29878_c0_g1_i2	0.00E+00	969/1094(88.57)	sind:105171119	K10999	CESA	cellulose synthase A	--	--
TRINITY_DN30146_c0_g1_i1	0.00E+00	863/989(87.26)	sind:105167840	K10999	CESA	cellulose synthase A	--	--
TRINITY_DN30667_c0_g1_i1	2.60E-122	212/226(93.81)	sind:105159398	K10999	CESA	cellulose synthase A	--	--
TRINITY_DN30667_c1_g1_i3	0.00E+00	586/628(93.31)	sind:105159398	K10999	CESA	cellulose synthase A	--	--
TRINITY_DN30667_c1_g2_i3	1.40E-27	58/61(95.08)	sind:105179361	K10999	CESA	cellulose synthase A	--	--
TRINITY_DN30667_c1_g3_i4	2.50E-32	95/200(47.50)	sind:105159398	K10999	CESA	cellulose synthase A	--	--
TRINITY_DN30667_c1_g4_i2	4.30E-74	137/158(86.71)	sind:105159398	K10999	CESA	cellulose synthase A	--	--
TRINITY_DN30797_c1_g1_i3	0.00E+00	554/595(93.11)	sind:105164592	K10999	CESA	cellulose synthase A	--	--
TRINITY_DN30797_c1_g2_i1	1.60E-132	223/228(97.81)	sind:105164592	K10999	CESA	cellulose synthase A	--	--
TRINITY_DN30813_c0_g1_i3	9.60E-153	258/273(94.51)	sind:105163451	K10999	CESA	cellulose synthase A	--	--
TRINITY_DN30813_c1_g1_i3	0.00E+00	563/709(79.41)	sind:105163451	K10999	CESA	cellulose synthase A	--	--
TRINITY_DN30813_c1_g2_i3	4.10E-16	45/57(78.95)	jcu:105644492	K10999	CESA	cellulose synthase A	--	--
TRINITY_DN33247_c0_g1_i1	1.80E-46	86/103(83.50)	pxb:103961795	K10999	CESA	cellulose synthase A	--	--
TRINITY_DN6304_c0_g1_i1	4.00E-11	35/48(72.92)	gra:105785384	K10999	CESA	cellulose synthase A	--	--
TRINITY_DN22449_c0_g1_i2	3.70E-150	266/332(80.12)	sind:105167418	K11507	CENPO	centromere protein O	--	--
TRINITY_DN19101_c0_g1_i3	4.20E-172	358/645(55.50)	vvi:100254027	K11498	CENPE	centromeric protein E	--	--
TRINITY_DN19387_c0_g1_i5	2.40E-64	145/191(75.92)	sind:105172920	K11498	CENPE	centromeric protein E	--	--
TRINITY_DN21073_c1_g1_i4	2.90E-28	64/79(81.01)	sind:105158017	K11498	CENPE	centromeric protein E	--	--
TRINITY_DN21073_c1_g2_i1	0.00E+00	761/887(85.79)	sind:105158017	K11498	CENPE	centromeric protein E	--	--
TRINITY_DN22651_c0_g2_i2	7.70E-83	186/294(63.27)	sind:105159457	K11498	CENPE	centromeric protein E	--	--
TRINITY_DN22651_c0_g3_i1	3.30E-240	455/538(84.57)	sind:105159457	K11498	CENPE	centromeric protein E	--	--
TRINITY_DN25751_c0_g1_i2	0.00E+00	763/945(80.74)	sind:105161961	K11498	CENPE	centromeric protein E	--	--
TRINITY_DN25778_c0_g1_i4	0.00E+00	696/914(76.15)	sind:105172929	K11498	CENPE	centromeric protein E	--	--
TRINITY_DN27147_c0_g1_i7	7.10E-211	424/637(66.56)	sind:105159650	K11498	CENPE	centromeric protein E	--	--
TRINITY_DN27147_c0_g2_i1	6.00E-50	105/128(82.03)	sind:105159650	K11498	CENPE	centromeric protein E	--	--
TRINITY_DN27233_c0_g1_i2	0.00E+00	702/930(75.48)	sind:105159896	K11498	CENPE	centromeric protein E	--	--
TRINITY_DN27356_c0_g1_i3	0.00E+00	788/921(85.56)	sind:105169687	K11498	CENPE	centromeric protein E	--	--
TRINITY_DN29577_c0_g1_i1	1.60E-12	34/40(85.00)	sind:105172929	K11498	CENPE	centromeric protein E	--	--
TRINITY_DN29577_c0_g2_i4	1.40E-280	522/709(73.62)	sind:105169702	K11498	CENPE	centromeric protein E	--	--
TRINITY_DN30233_c0_g1_i2	0.00E+00	739/929(79.55)	sind:105169687	K11498	CENPE	centromeric protein E	--	--
TRINITY_DN30233_c0_g2_i1	3.40E-58	109/122(89.34)	sind:105169687	K11498	CENPE	centromeric protein E	--	--
TRINITY_DN30292_c0_g1_i3	0.00E+00	718/1003(71.59)	sind:105171112	K11498	CENPE	centromeric protein E	--	--
TRINITY_DN21405_c0_g6_i1	2.30E-22	50/91(54.95)	cic:CICLE_v10028419mg	K04628	CGT, UGT8	ceramide galactosyltransferase	ko00565|ko00600	Ether lipid metabolism|Sphingolipid metabolism
TRINITY_DN26911_c0_g1_i1	3.80E-275	453/610(74.26)	sind:105160643	K04715	E2.7.1.138, CERK	ceramide kinase	ko00600	Sphingolipid metabolism
TRINITY_DN21334_c0_g1_i1	1.40E-152	263/308(85.39)	sind:105156450	K04710	CERS	ceramide synthetase	ko00600	Sphingolipid metabolism
TRINITY_DN22990_c0_g1_i3	4.60E-153	262/308(85.06)	sind:105161648	K04710	CERS	ceramide synthetase	ko00600	Sphingolipid metabolism
TRINITY_DN21609_c0_g1_i5	1.80E-155	265/351(75.50)	sind:105172947	K11793	CRBN	cereblon	--	--
TRINITY_DN27952_c0_g1_i10	2.50E-54	103/141(73.05)	rcu:8264259	K01859	E5.5.1.6	chalcone isomerase	ko00941	Flavonoid biosynthesis
TRINITY_DN1281_c0_g1_i1	3.40E-15	35/60(58.33)	cam:105852659	K00660	CHS	chalcone synthase	ko04712|ko00941	Circadian rhythm - plant|Flavonoid biosynthesis
TRINITY_DN13410_c0_g1_i1	8.00E-22	54/78(69.23)	sind:105171854	K00660	CHS	chalcone synthase	ko04712|ko00941	Circadian rhythm - plant|Flavonoid biosynthesis
TRINITY_DN15607_c0_g1_i1	1.10E-144	248/390(63.59)	sind:105171854	K00660	CHS	chalcone synthase	ko04712|ko00941	Circadian rhythm - plant|Flavonoid biosynthesis
TRINITY_DN15774_c0_g1_i1	1.20E-49	95/156(60.90)	nnu:104602160	K00660	CHS	chalcone synthase	ko04712|ko00941	Circadian rhythm - plant|Flavonoid biosynthesis
TRINITY_DN15774_c0_g2_i1	4.40E-143	247/388(63.66)	sind:105171854	K00660	CHS	chalcone synthase	ko04712|ko00941	Circadian rhythm - plant|Flavonoid biosynthesis
TRINITY_DN16832_c0_g1_i1	1.80E-143	246/390(63.08)	sind:105171854	K00660	CHS	chalcone synthase	ko04712|ko00941	Circadian rhythm - plant|Flavonoid biosynthesis
TRINITY_DN22036_c0_g1_i3	3.20E-45	88/122(72.13)	sind:105171854	K00660	CHS	chalcone synthase	ko04712|ko00941	Circadian rhythm - plant|Flavonoid biosynthesis
TRINITY_DN22036_c0_g3_i4	2.00E-136	235/331(71.00)	sind:105171854	K00660	CHS	chalcone synthase	ko04712|ko00941	Circadian rhythm - plant|Flavonoid biosynthesis
TRINITY_DN24086_c0_g1_i2	1.50E-145	251/388(64.69)	sind:105171854	K00660	CHS	chalcone synthase	ko04712|ko00941	Circadian rhythm - plant|Flavonoid biosynthesis
TRINITY_DN24086_c0_g2_i5	8.00E-184	362/639(56.65)	sind:105171854	K00660	CHS	chalcone synthase	ko04712|ko00941	Circadian rhythm - plant|Flavonoid biosynthesis
TRINITY_DN24086_c0_g3_i1	6.80E-146	249/385(64.68)	sind:105171854	K00660	CHS	chalcone synthase	ko04712|ko00941	Circadian rhythm - plant|Flavonoid biosynthesis
TRINITY_DN30135_c0_g2_i9	2.20E-16	43/83(51.81)	bna:106382265	K00660	CHS	chalcone synthase	ko04712|ko00941	Circadian rhythm - plant|Flavonoid biosynthesis
TRINITY_DN18188_c0_g1_i1	2.70E-25	82/173(47.40)	pmum:103321762	K04077	groEL, HSPD1	chaperonin GroEL	ko03018	RNA degradation
TRINITY_DN24787_c0_g1_i5	6.30E-114	208/242(85.95)	sind:105161699	K04077	groEL, HSPD1	chaperonin GroEL	ko03018	RNA degradation
TRINITY_DN26571_c0_g1_i1	2.00E-285	522/543(96.13)	sind:105171838	K04077	groEL, HSPD1	chaperonin GroEL	ko03018	RNA degradation
TRINITY_DN28290_c0_g1_i1	1.10E-269	493/574(85.89)	sind:105157756	K04077	groEL, HSPD1	chaperonin GroEL	ko03018	RNA degradation
TRINITY_DN29935_c0_g1_i1	2.20E-16	42/43(97.67)	vvi:100263832	K04077	groEL, HSPD1	chaperonin GroEL	ko03018	RNA degradation
TRINITY_DN29935_c0_g2_i5	3.60E-261	496/607(81.71)	sind:105170583	K04077	groEL, HSPD1	chaperonin GroEL	ko03018	RNA degradation
TRINITY_DN29935_c0_g4_i2	1.10E-28	66/78(84.62)	sind:105170583	K04077	groEL, HSPD1	chaperonin GroEL	ko03018	RNA degradation
TRINITY_DN13832_c0_g1_i1	4.10E-42	84/97(86.60)	sind:105159929	K04078	groES, HSPE1	chaperonin GroES	--	--
TRINITY_DN16702_c0_g1_i5	8.40E-18	53/92(57.61)	sind:105156244	K04078	groES, HSPE1	chaperonin GroES	--	--
TRINITY_DN16963_c0_g1_i1	8.00E-43	97/174(55.75)	sot:102586513	K04078	groES, HSPE1	chaperonin GroES	--	--
TRINITY_DN21111_c0_g1_i6	9.30E-07	28/46(60.87)	sot:102586513	K04078	groES, HSPE1	chaperonin GroES	--	--
TRINITY_DN27628_c0_g1_i7	1.60E-12	44/62(70.97)	sind:105161951	K04078	groES, HSPE1	chaperonin GroES	--	--
TRINITY_DN27628_c0_g2_i3	2.20E-30	65/79(82.28)	sind:105173710	K04078	groES, HSPE1	chaperonin GroES	--	--
TRINITY_DN27628_c0_g4_i1	3.80E-49	96/108(88.89)	sind:105161951	K04078	groES, HSPE1	chaperonin GroES	--	--
TRINITY_DN16639_c0_g1_i2	9.00E-100	199/203(98.03)	sind:105157720	K12197	CHMP1, VPS46, DID2	charged multivesicular body protein 1	ko04144	Endocytosis
TRINITY_DN14491_c0_g1_i1	1.80E-67	201/217(92.63)	sind:105167533	K12191	CHMP2A	charged multivesicular body protein 2A	ko04144	Endocytosis
TRINITY_DN20020_c0_g1_i2	4.80E-58	215/223(96.41)	cic:CICLE_v10009411mg	K12191	CHMP2A	charged multivesicular body protein 2A	ko04144	Endocytosis
TRINITY_DN20020_c0_g2_i4	1.60E-52	186/238(78.15)	thj:104815322	K12191	CHMP2A	charged multivesicular body protein 2A	ko04144	Endocytosis
TRINITY_DN20504_c0_g3_i2	2.30E-33	158/194(81.44)	sind:105167533	K12191	CHMP2A	charged multivesicular body protein 2A	ko04144	Endocytosis
TRINITY_DN15225_c0_g1_i1	1.30E-65	187/212(88.21)	pmum:103334447	K12192	CHMP2B	charged multivesicular body protein 2B	ko04144	Endocytosis
TRINITY_DN25924_c0_g1_i3	9.00E-38	132/190(69.47)	ath:AT3G45000	K12193	VPS24, CHMP3	charged multivesicular body protein 3	ko04144	Endocytosis
TRINITY_DN26733_c0_g1_i12	2.80E-20	58/99(58.59)	tcc:TCM_042150	K12193	VPS24, CHMP3	charged multivesicular body protein 3	ko04144	Endocytosis
TRINITY_DN19207_c0_g1_i4	1.70E-88	185/246(75.20)	pxb:103943943	K12194	CHMP4, SNF7, VPS32	charged multivesicular body protein 4	ko04144	Endocytosis
TRINITY_DN21178_c0_g1_i7	7.20E-37	83/88(94.32)	sind:105174364	K12194	CHMP4, SNF7, VPS32	charged multivesicular body protein 4	ko04144	Endocytosis
TRINITY_DN16840_c0_g1_i14	1.30E-43	114/215(53.02)	sind:105166554	K12198	CHMP5, VPS60	charged multivesicular body protein 5	ko04144	Endocytosis
TRINITY_DN17224_c0_g1_i1	2.00E-116	220/237(92.83)	sind:105161013	K12198	CHMP5, VPS60	charged multivesicular body protein 5	ko04144	Endocytosis
TRINITY_DN16295_c0_g1_i1	9.10E-79	184/222(82.88)	sind:105167162	K12195	CHMP6, VPS20	charged multivesicular body protein 6	ko04144	Endocytosis
TRINITY_DN18404_c0_g2_i2	1.10E-111	234/430(54.42)	sind:105162976	K15053	CHMP7	charged multivesicular body protein 7	ko04144	Endocytosis
TRINITY_DN28330_c0_g1_i3	1.50E-275	481/612(78.59)	sind:105162620	K13429	CERK1	chitin elicitor receptor kinase 1	ko04626	Plant-pathogen interaction
TRINITY_DN13636_c0_g1_i1	1.00E-116	192/273(70.33)	sind:105172091	K01183	E3.2.1.14	chitinase	ko00520	Amino sugar and nucleotide sugar metabolism
TRINITY_DN15678_c0_g1_i1	7.00E-116	193/271(71.22)	sind:105172091	K01183	E3.2.1.14	chitinase	ko00520	Amino sugar and nucleotide sugar metabolism
TRINITY_DN16152_c0_g1_i1	1.80E-73	147/295(49.83)	mus:103996072	K01183	E3.2.1.14	chitinase	ko00520	Amino sugar and nucleotide sugar metabolism
TRINITY_DN16234_c0_g1_i1	1.70E-137	230/276(83.33)	sind:105171971	K01183	E3.2.1.14	chitinase	ko00520	Amino sugar and nucleotide sugar metabolism
TRINITY_DN17754_c0_g1_i2	2.80E-140	239/297(80.47)	sind:105160402	K01183	E3.2.1.14	chitinase	ko00520	Amino sugar and nucleotide sugar metabolism
TRINITY_DN18827_c0_g2_i1	1.60E-14	66/189(34.92)	pda:103708686	K01183	E3.2.1.14	chitinase	ko00520	Amino sugar and nucleotide sugar metabolism
TRINITY_DN18827_c0_g6_i1	1.10E-72	139/300(46.33)	mus:103996072	K01183	E3.2.1.14	chitinase	ko00520	Amino sugar and nucleotide sugar metabolism
TRINITY_DN18988_c0_g1_i5	2.40E-98	172/271(63.47)	sind:105172091	K01183	E3.2.1.14	chitinase	ko00520	Amino sugar and nucleotide sugar metabolism
TRINITY_DN25221_c0_g2_i1	9.30E-159	265/298(88.93)	sind:105173150	K01183	E3.2.1.14	chitinase	ko00520	Amino sugar and nucleotide sugar metabolism
TRINITY_DN29228_c0_g1_i4	4.00E-158	275/377(72.94)	sind:105162303	K01183	E3.2.1.14	chitinase	ko00520	Amino sugar and nucleotide sugar metabolism
TRINITY_DN29541_c0_g2_i1	1.40E-101	176/299(58.86)	sind:105166717	K01183	E3.2.1.14	chitinase	ko00520	Amino sugar and nucleotide sugar metabolism
TRINITY_DN29541_c0_g3_i1	1.30E-18	49/98(50.00)	vra:106755603	K01183	E3.2.1.14	chitinase	ko00520	Amino sugar and nucleotide sugar metabolism
TRINITY_DN31543_c0_g1_i1	2.10E-50	85/119(71.43)	sind:105172091	K01183	E3.2.1.14	chitinase	ko00520	Amino sugar and nucleotide sugar metabolism
TRINITY_DN32032_c0_g1_i1	1.90E-09	47/114(41.23)	gmx:547449	K01183	E3.2.1.14	chitinase	ko00520	Amino sugar and nucleotide sugar metabolism
TRINITY_DN32217_c0_g1_i1	4.70E-125	226/366(61.75)	vvi:100265762	K01183	E3.2.1.14	chitinase	ko00520	Amino sugar and nucleotide sugar metabolism
TRINITY_DN34337_c0_g1_i1	2.20E-50	100/140(71.43)	sind:105172091	K01183	E3.2.1.14	chitinase	ko00520	Amino sugar and nucleotide sugar metabolism
TRINITY_DN9704_c0_g1_i1	4.00E-114	191/205(93.17)	sind:105173150	K01183	E3.2.1.14	chitinase	ko00520	Amino sugar and nucleotide sugar metabolism
TRINITY_DN25476_c2_g1_i1	1.90E-98	168/235(71.49)	vvi:104877308	K17525	CHID1	chitinase domain-containing protein 1	--	--
TRINITY_DN25780_c0_g1_i8	7.10E-122	245/377(64.99)	nnu:104600333	K17525	CHID1	chitinase domain-containing protein 1	--	--
TRINITY_DN27034_c0_g1_i5	1.50E-80	161/251(64.14)	nnu:104600333	K17525	CHID1	chitinase domain-containing protein 1	--	--
TRINITY_DN14095_c0_g1_i1	3.30E-39	77/121(63.64)	sind:105162151	K05016	CLCN7	chloride channel 7	--	--
TRINITY_DN14095_c0_g2_i1	1.40E-45	84/123(68.29)	pop:POPTR_0006s06280g	K05016	CLCN7	chloride channel 7	--	--
TRINITY_DN14095_c0_g3_i1	1.80E-71	153/234(65.38)	sind:105162151	K05016	CLCN7	chloride channel 7	--	--
TRINITY_DN14886_c0_g1_i1	1.10E-40	89/126(70.63)	sind:105162151	K05016	CLCN7	chloride channel 7	--	--
TRINITY_DN14886_c0_g2_i2	1.70E-57	118/187(63.10)	sind:105162151	K05016	CLCN7	chloride channel 7	--	--
TRINITY_DN22705_c0_g1_i12	5.60E-08	30/40(75.00)	mdm:103421757	K05016	CLCN7	chloride channel 7	--	--
TRINITY_DN23595_c0_g1_i1	0.00E+00	655/758(86.41)	sind:105176254	K05016	CLCN7	chloride channel 7	--	--
TRINITY_DN26546_c0_g1_i1	0.00E+00	653/789(82.76)	sind:105169062	K05016	CLCN7	chloride channel 7	--	--
TRINITY_DN26577_c0_g1_i1	0.00E+00	678/787(86.15)	sind:105177418	K05016	CLCN7	chloride channel 7	--	--
TRINITY_DN29626_c0_g1_i16	0.00E+00	582/717(81.17)	sind:105162151	K05016	CLCN7	chloride channel 7	--	--
TRINITY_DN29845_c0_g1_i9	0.00E+00	729/796(91.58)	sind:105156984	K05016	CLCN7	chloride channel 7	--	--
TRINITY_DN29845_c0_g2_i1	7.80E-18	46/54(85.19)	pop:POPTR_0010s10040g	K05016	CLCN7	chloride channel 7	--	--
TRINITY_DN19714_c0_g1_i1	1.40E-95	178/229(77.73)	sind:105160573	K05019	CLNS1A	chloride channel, nucleotide-sensitive, 1A	ko03013	RNA transport
TRINITY_DN19112_c1_g1_i3	4.90E-147	268/332(80.72)	sind:105172289	K13606	NOL, NYC1	chlorophyll(ide) b reductase	ko00860	Porphyrin and chlorophyll metabolism
TRINITY_DN26101_c0_g1_i2	1.80E-242	433/527(82.16)	sind:105173519	K13606	NOL, NYC1	chlorophyll(ide) b reductase	ko00860	Porphyrin and chlorophyll metabolism
TRINITY_DN26101_c0_g3_i2	2.80E-16	46/63(73.02)	sind:105173519	K13606	NOL, NYC1	chlorophyll(ide) b reductase	ko00860	Porphyrin and chlorophyll metabolism
TRINITY_DN26101_c0_g4_i1	6.50E-10	39/64(60.94)	sind:105173519	K13606	NOL, NYC1	chlorophyll(ide) b reductase	ko00860	Porphyrin and chlorophyll metabolism
TRINITY_DN29212_c1_g1_i3	4.50E-14	39/47(82.98)	sind:105173519	K13606	NOL, NYC1	chlorophyll(ide) b reductase	ko00860	Porphyrin and chlorophyll metabolism
TRINITY_DN20755_c0_g1_i2	3.40E-194	339/376(90.16)	sind:105174586	K04040	chlG, bchG	chlorophyll/bacteriochlorophyll a synthase	ko00860	Porphyrin and chlorophyll metabolism
TRINITY_DN15954_c0_g1_i1	5.90E-138	239/322(74.22)	sind:105171304	K08099	E3.1.1.14	chlorophyllase	ko00860	Porphyrin and chlorophyll metabolism
TRINITY_DN28826_c0_g1_i1	1.50E-24	58/94(61.70)	sind:105155361	K13600	CAO	chlorophyllide a oxygenase	ko00860	Porphyrin and chlorophyll metabolism
TRINITY_DN28826_c0_g2_i1	1.40E-186	307/360(85.28)	sind:105155361	K13600	CAO	chlorophyllide a oxygenase	ko00860	Porphyrin and chlorophyll metabolism
TRINITY_DN16569_c0_g1_i2	2.30E-130	240/304(78.95)	bvg:104906446	K16908	CRR1	chloroplast NAD(P)H dehydrogenase	--	--
TRINITY_DN19744_c4_g1_i11	2.40E-14	36/55(65.45)	sly:101259646	K01824	EBP	cholestenol Delta-isomerase	ko00100	Steroid biosynthesis
TRINITY_DN26369_c0_g1_i1	4.90E-17	42/59(71.19)	jcu:105634610	K01824	EBP	cholestenol Delta-isomerase	ko00100	Steroid biosynthesis
TRINITY_DN26369_c0_g2_i1	9.80E-81	144/204(70.59)	sly:101259646	K01824	EBP	cholestenol Delta-isomerase	ko00100	Steroid biosynthesis
TRINITY_DN26369_c0_g3_i3	1.60E-23	54/87(62.07)	vvi:100263963	K01824	EBP	cholestenol Delta-isomerase	ko00100	Steroid biosynthesis
TRINITY_DN27166_c0_g2_i3	2.20E-54	102/136(75.00)	sind:105173913	K00499	CMO	choline monooxygenase	ko00260	Glycine, serine and threonine metabolism
TRINITY_DN27166_c0_g3_i1	2.30E-06	25/38(65.79)	spen:107024144	K00499	CMO	choline monooxygenase	ko00260	Glycine, serine and threonine metabolism
TRINITY_DN27166_c0_g4_i1	1.00E-13	47/103(45.63)	sind:105173913	K00499	CMO	choline monooxygenase	ko00260	Glycine, serine and threonine metabolism
TRINITY_DN18191_c0_g1_i3	9.60E-160	292/428(68.22)	sind:105175823	K14156	CHK	choline/ethanolamine kinase	ko00564	Glycerophospholipid metabolism
TRINITY_DN18191_c0_g2_i3	1.20E-18	47/54(87.04)	tcc:TCM_044748	K14156	CHK	choline/ethanolamine kinase	ko00564	Glycerophospholipid metabolism
TRINITY_DN22311_c0_g1_i3	5.50E-119	209/279(74.91)	sind:105178768	K14156	CHK	choline/ethanolamine kinase	ko00564	Glycerophospholipid metabolism
TRINITY_DN30845_c1_g1_i3	7.50E-23	65/123(52.85)	sind:105175823	K14156	CHK	choline/ethanolamine kinase	ko00564	Glycerophospholipid metabolism
TRINITY_DN17834_c0_g1_i2	2.50E-90	183/316(57.91)	sind:105178588	K00968	PCYT1	choline-phosphate cytidylyltransferase	ko00564|ko00440	Glycerophospholipid metabolism|Phosphonate and phosphinate metabolism
TRINITY_DN17834_c0_g2_i4	8.80E-123	224/253(88.54)	sind:105167440	K00968	PCYT1	choline-phosphate cytidylyltransferase	ko00564|ko00440	Glycerophospholipid metabolism|Phosphonate and phosphinate metabolism
TRINITY_DN2243_c0_g1_i1	2.20E-06	25/35(71.43)	pop:POPTR_0016s01900g	K00968	PCYT1	choline-phosphate cytidylyltransferase	ko00564|ko00440	Glycerophospholipid metabolism|Phosphonate and phosphinate metabolism
TRINITY_DN19423_c0_g1_i1	6.30E-107	199/258(77.13)	sind:105164857	K01850	E5.4.99.5	chorismate mutase	ko00400	Phenylalanine, tyrosine and tryptophan biosynthesis
TRINITY_DN21743_c0_g1_i1	1.40E-117	242/457(52.95)	sind:105177288	K01850	E5.4.99.5	chorismate mutase	ko00400	Phenylalanine, tyrosine and tryptophan biosynthesis
TRINITY_DN22953_c0_g1_i6	1.70E-38	85/142(59.86)	sind:105177288	K01850	E5.4.99.5	chorismate mutase	ko00400	Phenylalanine, tyrosine and tryptophan biosynthesis
TRINITY_DN16803_c1_g3_i2	9.30E-18	51/70(72.86)	sind:105166625	K01736	aroC	chorismate synthase	ko00400	Phenylalanine, tyrosine and tryptophan biosynthesis
TRINITY_DN21698_c0_g1_i6	2.20E-178	362/629(57.55)	sind:105166625	K01736	aroC	chorismate synthase	ko00400	Phenylalanine, tyrosine and tryptophan biosynthesis
TRINITY_DN26284_c0_g1_i5	1.60E-182	328/363(90.36)	sind:105166625	K01736	aroC	chorismate synthase	ko00400	Phenylalanine, tyrosine and tryptophan biosynthesis
TRINITY_DN8394_c0_g1_i1	1.70E-41	86/102(84.31)	sind:105166625	K01736	aroC	chorismate synthase	ko00400	Phenylalanine, tyrosine and tryptophan biosynthesis
TRINITY_DN27714_c0_g2_i10	1.60E-117	271/464(58.41)	sind:105166881	K10750	CHAF1A	chromatin assembly factor 1 subunit A	--	--
TRINITY_DN9805_c0_g1_i1	6.80E-30	82/140(58.57)	sind:105162308	K10750	CHAF1A	chromatin assembly factor 1 subunit A	--	--
TRINITY_DN9805_c0_g2_i1	7.10E-22	63/100(63.00)	sind:105162308	K10750	CHAF1A	chromatin assembly factor 1 subunit A	--	--
TRINITY_DN25149_c0_g2_i3	3.90E-55	103/139(74.10)	sind:105178094	K10751	CHAF1B	chromatin assembly factor 1 subunit B	--	--
TRINITY_DN25149_c0_g4_i1	8.20E-181	329/455(72.31)	sind:105178094	K10751	CHAF1B	chromatin assembly factor 1 subunit B	--	--
TRINITY_DN15130_c0_g1_i1	1.20E-123	258/429(60.14)	sind:105163404	K10727	CDT1	chromatin licensing and DNA replication factor 1	--	--
TRINITY_DN22624_c0_g1_i7	7.00E-124	236/382(61.78)	sind:105157369	K10727	CDT1	chromatin licensing and DNA replication factor 1	--	--
TRINITY_DN20767_c0_g1_i3	8.10E-40	84/93(90.32)	sind:105163411	K11344	EAF6	chromatin modification-related protein EAF6	--	--
TRINITY_DN25584_c0_g1_i5	8.50E-09	34/58(58.62)	sind:105158460	K11344	EAF6	chromatin modification-related protein EAF6	--	--
TRINITY_DN30705_c0_g1_i3	0.00E+00	1441/1718(83.88)	sind:105170922	K11367	CHD1	chromodomain-helicase-DNA-binding protein 1	--	--
TRINITY_DN15722_c0_g1_i1	8.50E-69	129/153(84.31)	sind:105170728	K20092	CHD1L	chromodomain-helicase-DNA-binding protein 1-like	--	--
TRINITY_DN15722_c0_g2_i1	2.60E-276	488/614(79.48)	sind:105170728	K20092	CHD1L	chromodomain-helicase-DNA-binding protein 1-like	--	--
TRINITY_DN5166_c0_g1_i1	1.20E-46	95/113(84.07)	sind:105170728	K20092	CHD1L	chromodomain-helicase-DNA-binding protein 1-like	--	--
TRINITY_DN12254_c0_g1_i1	5.40E-183	336/448(75.00)	sind:105158651	K11269	CTF18, CHL12	chromosome transmission fidelity protein 18	--	--
TRINITY_DN14316_c0_g1_i1	1.60E-109	228/416(54.81)	sind:105158651	K11269	CTF18, CHL12	chromosome transmission fidelity protein 18	--	--
TRINITY_DN1992_c0_g1_i1	2.10E-48	96/113(84.96)	sind:105158651	K11269	CTF18, CHL12	chromosome transmission fidelity protein 18	--	--
TRINITY_DN19939_c0_g1_i1	2.20E-302	548/675(81.19)	sind:105162415	K11274	WDHD1, CTF4	chromosome transmission fidelity protein 4	--	--
TRINITY_DN19939_c0_g2_i1	4.90E-94	200/296(67.57)	sind:105162415	K11274	WDHD1, CTF4	chromosome transmission fidelity protein 4	--	--
TRINITY_DN10819_c0_g1_i1	9.70E-51	102/131(77.86)	sot:102594604	K11270	CTF8	chromosome transmission fidelity protein 8	--	--
TRINITY_DN24492_c0_g1_i2	5.10E-171	292/332(87.95)	sind:105165128	K09753	CCR	cinnamoyl-CoA reductase	ko00940	Phenylpropanoid biosynthesis
TRINITY_DN17345_c0_g1_i5	3.10E-147	253/289(87.54)	sind:105176373	K00083	E1.1.1.195	cinnamyl-alcohol dehydrogenase	ko00940	Phenylpropanoid biosynthesis
TRINITY_DN18173_c0_g1_i3	1.40E-137	257/490(52.45)	sind:105176373	K00083	E1.1.1.195	cinnamyl-alcohol dehydrogenase	ko00940	Phenylpropanoid biosynthesis
TRINITY_DN19921_c0_g2_i4	6.50E-26	58/93(62.37)	sind:105176372	K00083	E1.1.1.195	cinnamyl-alcohol dehydrogenase	ko00940	Phenylpropanoid biosynthesis
TRINITY_DN20230_c0_g1_i9	1.00E-167	291/415(70.12)	sind:105176374	K00083	E1.1.1.195	cinnamyl-alcohol dehydrogenase	ko00940	Phenylpropanoid biosynthesis
TRINITY_DN21614_c4_g1_i8	3.80E-130	249/437(56.98)	spen:107003351	K00083	E1.1.1.195	cinnamyl-alcohol dehydrogenase	ko00940	Phenylpropanoid biosynthesis
TRINITY_DN21614_c4_g2_i1	7.80E-09	27/33(81.82)	pper:PRUPE_ppa007605mg	K00083	E1.1.1.195	cinnamyl-alcohol dehydrogenase	ko00940	Phenylpropanoid biosynthesis
TRINITY_DN22010_c0_g2_i6	1.00E-24	53/73(72.60)	sind:105176373	K00083	E1.1.1.195	cinnamyl-alcohol dehydrogenase	ko00940	Phenylpropanoid biosynthesis
TRINITY_DN22015_c0_g1_i1	4.80E-153	292/560(52.14)	sind:105165982	K00083	E1.1.1.195	cinnamyl-alcohol dehydrogenase	ko00940	Phenylpropanoid biosynthesis
TRINITY_DN23454_c0_g1_i5	3.20E-12	41/67(61.19)	tcc:TCM_007141	K00083	E1.1.1.195	cinnamyl-alcohol dehydrogenase	ko00940	Phenylpropanoid biosynthesis
TRINITY_DN23454_c0_g2_i7	1.40E-173	294/328(89.63)	sind:105169503	K00083	E1.1.1.195	cinnamyl-alcohol dehydrogenase	ko00940	Phenylpropanoid biosynthesis
TRINITY_DN26803_c0_g1_i11	2.60E-131	219/295(74.24)	sind:105176370	K00083	E1.1.1.195	cinnamyl-alcohol dehydrogenase	ko00940	Phenylpropanoid biosynthesis
TRINITY_DN26803_c0_g2_i4	9.40E-84	142/202(70.30)	sind:105176370	K00083	E1.1.1.195	cinnamyl-alcohol dehydrogenase	ko00940	Phenylpropanoid biosynthesis
TRINITY_DN27415_c0_g1_i5	4.10E-72	152/242(62.81)	sind:105156006	K00083	E1.1.1.195	cinnamyl-alcohol dehydrogenase	ko00940	Phenylpropanoid biosynthesis
TRINITY_DN27415_c0_g2_i1	1.50E-52	92/115(80.00)	sind:105156006	K00083	E1.1.1.195	cinnamyl-alcohol dehydrogenase	ko00940	Phenylpropanoid biosynthesis
TRINITY_DN5681_c0_g1_i1	1.10E-08	29/42(69.05)	pvu:PHAVU_007G039800g	K00083	E1.1.1.195	cinnamyl-alcohol dehydrogenase	ko00940	Phenylpropanoid biosynthesis
TRINITY_DN11804_c0_g1_i1	2.40E-138	244/369(66.12)	sind:105162555	K13495	CISZOG	cis-zeatin O-glucosyltransferase	ko00908	Zeatin biosynthesis
TRINITY_DN12852_c0_g1_i2	2.90E-174	308/466(66.09)	sind:105162555	K13495	CISZOG	cis-zeatin O-glucosyltransferase	ko00908	Zeatin biosynthesis
TRINITY_DN14976_c0_g1_i1	2.00E-175	309/461(67.03)	sind:105162554	K13495	CISZOG	cis-zeatin O-glucosyltransferase	ko00908	Zeatin biosynthesis
TRINITY_DN17069_c0_g1_i1	8.30E-73	148/296(50.00)	sind:105159843	K13495	CISZOG	cis-zeatin O-glucosyltransferase	ko00908	Zeatin biosynthesis
TRINITY_DN17164_c4_g1_i4	2.80E-86	207/460(45.00)	sind:105162555	K13495	CISZOG	cis-zeatin O-glucosyltransferase	ko00908	Zeatin biosynthesis
TRINITY_DN17986_c1_g2_i1	7.20E-141	265/443(59.82)	sind:105159843	K13495	CISZOG	cis-zeatin O-glucosyltransferase	ko00908	Zeatin biosynthesis
TRINITY_DN18209_c0_g1_i1	5.60E-170	298/453(65.78)	sind:105162555	K13495	CISZOG	cis-zeatin O-glucosyltransferase	ko00908	Zeatin biosynthesis
TRINITY_DN19266_c0_g1_i1	1.80E-179	311/454(68.50)	sind:105162555	K13495	CISZOG	cis-zeatin O-glucosyltransferase	ko00908	Zeatin biosynthesis
TRINITY_DN19370_c0_g1_i3	3.20E-187	335/514(65.18)	sind:105159842	K13495	CISZOG	cis-zeatin O-glucosyltransferase	ko00908	Zeatin biosynthesis
TRINITY_DN19370_c1_g1_i1	9.70E-160	273/471(57.96)	sind:105162555	K13495	CISZOG	cis-zeatin O-glucosyltransferase	ko00908	Zeatin biosynthesis
TRINITY_DN19634_c0_g1_i5	2.80E-142	258/457(56.46)	sind:105159843	K13495	CISZOG	cis-zeatin O-glucosyltransferase	ko00908	Zeatin biosynthesis
TRINITY_DN27338_c0_g2_i5	2.70E-76	148/216(68.52)	sind:105159838	K13495	CISZOG	cis-zeatin O-glucosyltransferase	ko00908	Zeatin biosynthesis
TRINITY_DN27338_c0_g3_i6	9.50E-184	321/463(69.33)	sind:105159838	K13495	CISZOG	cis-zeatin O-glucosyltransferase	ko00908	Zeatin biosynthesis
[truncated: 7,670 more rows]
