# Supplementary material for: Transcriptome analysis of two Pogostemon cablin chemotypes reveals genes related to patchouli alcohol biosynthesis
Source: PeerJ. 2021 Aug 26;9:e12025. doi: 10.7717/peerj.12025 (PMC8403477; doi:10.7717/peerj.12025)
Supplement: Supplemental Information 7 [file peerj-09-12025-s007.xls]

id	term	ListHits	ListTotal	PopHits	PopTotal	pval	padj	Enrichment_score	Gene
ko03010	Ribosome	174	816	470	5731	3.60E-39	3.89E-37	2.600109512	TRINITY_DN14355_c0_g1_i4; TRINITY_DN14433_c0_g2_i1; TRINITY_DN1467_c0_g1_i1; TRINITY_DN14680_c0_g1_i1; TRINITY_DN1482_c0_g1_i1; TRINITY_DN14941_c0_g1_i2; TRINITY_DN15458_c0_g1_i1; TRINITY_DN15480_c0_g1_i1; TRINITY_DN16300_c0_g1_i2; TRINITY_DN1653_c0_g1_i1; TRINITY_DN16769_c0_g1_i1; TRINITY_DN1709_c0_g1_i1; TRINITY_DN17238_c0_g2_i5; TRINITY_DN17309_c0_g2_i4; TRINITY_DN17568_c0_g1_i1; TRINITY_DN180…
ko00196	Photosynthesis - antenna proteins	14	816	36	5731	5.27E-05	0.002844962	2.731277233	TRINITY_DN10762_c0_g1_i1; TRINITY_DN11099_c0_g1_i1; TRINITY_DN12900_c0_g1_i1; TRINITY_DN14116_c0_g1_i1; TRINITY_DN14297_c0_g1_i2; TRINITY_DN14802_c0_g1_i2; TRINITY_DN17793_c0_g1_i1; TRINITY_DN17793_c1_g1_i1; TRINITY_DN17793_c1_g2_i1; TRINITY_DN17793_c2_g1_i1; TRINITY_DN20970_c0_g1_i1; TRINITY_DN20970_c1_g2_i1; TRINITY_DN23024_c0_g2_i1; TRINITY_DN7281_c0_g1_i1
ko00966	Glucosinolate biosynthesis	3	816	4	5731	0.00040841	0.014702743	5.267463235	TRINITY_DN11528_c0_g1_i3; TRINITY_DN21675_c0_g1_i3; TRINITY_DN5057_c0_g1_i1
ko00904	Diterpenoid biosynthesis	13	816	39	5731	0.000593601	0.016027224	2.341094771	TRINITY_DN10056_c0_g1_i1; TRINITY_DN13768_c0_g1_i1; TRINITY_DN14264_c0_g1_i2; TRINITY_DN14264_c2_g1_i1; TRINITY_DN20108_c0_g1_i3; TRINITY_DN21944_c2_g1_i1; TRINITY_DN22903_c1_g2_i2; TRINITY_DN24560_c0_g2_i1; TRINITY_DN30020_c0_g1_i22; TRINITY_DN30020_c0_g2_i1; TRINITY_DN31515_c0_g1_i1; TRINITY_DN6838_c0_g1_i1; TRINITY_DN8220_c0_g1_i1
ko00940	Phenylpropanoid biosynthesis	34	816	150	5731	0.00169271	0.036340781	1.591944444	TRINITY_DN10314_c0_g1_i1; TRINITY_DN1112_c0_g1_i1; TRINITY_DN11319_c0_g1_i1; TRINITY_DN15182_c0_g1_i1; TRINITY_DN15513_c0_g1_i1; TRINITY_DN16082_c0_g1_i1; TRINITY_DN18570_c0_g1_i2; TRINITY_DN1941_c0_g1_i1; TRINITY_DN20702_c0_g1_i2; TRINITY_DN21579_c0_g1_i4; TRINITY_DN21676_c0_g2_i1; TRINITY_DN21790_c0_g1_i1; TRINITY_DN21922_c1_g3_i1; TRINITY_DN21951_c2_g1_i4; TRINITY_DN22015_c0_g1_i1; TRINITY_DN2…
ko00910	Nitrogen metabolism	13	816	44	5731	0.002274415	0.036340781	2.075061275	TRINITY_DN11297_c0_g1_i1; TRINITY_DN11735_c0_g1_i1; TRINITY_DN11826_c0_g1_i1; TRINITY_DN16083_c1_g1_i1; TRINITY_DN19487_c0_g1_i5; TRINITY_DN19538_c0_g1_i1; TRINITY_DN19643_c0_g1_i7; TRINITY_DN31033_c0_g1_i1; TRINITY_DN31520_c0_g1_i1; TRINITY_DN32482_c0_g1_i1; TRINITY_DN32512_c0_g1_i1; TRINITY_DN33448_c0_g1_i1; TRINITY_DN7424_c0_g1_i1
ko00195	Photosynthesis	21	816	84	5731	0.002661574	0.036340781	1.755821078	TRINITY_DN10328_c0_g1_i1; TRINITY_DN10884_c0_g1_i2; TRINITY_DN11238_c0_g1_i1; TRINITY_DN12043_c0_g1_i2; TRINITY_DN12454_c0_g1_i2; TRINITY_DN12682_c0_g1_i2; TRINITY_DN12936_c0_g1_i1; TRINITY_DN13168_c0_g1_i2; TRINITY_DN13339_c0_g2_i1; TRINITY_DN13893_c0_g1_i2; TRINITY_DN15407_c0_g1_i2; TRINITY_DN15407_c0_g2_i1; TRINITY_DN24230_c0_g1_i1; TRINITY_DN3105_c0_g1_i1; TRINITY_DN32856_c0_g1_i1; TRINITY_DN…
ko00941	Flavonoid biosynthesis	16	816	59	5731	0.00269191	0.036340781	1.904619475	TRINITY_DN10314_c0_g1_i1; TRINITY_DN1112_c0_g1_i1; TRINITY_DN15513_c0_g1_i1; TRINITY_DN15774_c0_g1_i1; TRINITY_DN16832_c0_g1_i1; TRINITY_DN21676_c0_g2_i1; TRINITY_DN21790_c0_g1_i1; TRINITY_DN22395_c4_g1_i11; TRINITY_DN23949_c0_g1_i4; TRINITY_DN24086_c0_g1_i2; TRINITY_DN24086_c0_g3_i1; TRINITY_DN25525_c1_g2_i2; TRINITY_DN25525_c1_g4_i1; TRINITY_DN30622_c1_g2_i1; TRINITY_DN31143_c0_g1_i1; TRINITY_D…
ko00380	Tryptophan metabolism	11	816	39	5731	0.006219854	0.074638253	1.980926345	TRINITY_DN11528_c0_g1_i3; TRINITY_DN12548_c0_g1_i1; TRINITY_DN12548_c0_g2_i1; TRINITY_DN12548_c0_g3_i1; TRINITY_DN12548_c2_g1_i1; TRINITY_DN20665_c1_g7_i1; TRINITY_DN21675_c0_g1_i3; TRINITY_DN23387_c0_g2_i1; TRINITY_DN23842_c1_g2_i6; TRINITY_DN23842_c1_g4_i1; TRINITY_DN26368_c0_g2_i1
ko00908	Zeatin biosynthesis	8	816	27	5731	0.009747129	0.105268995	2.08097313	TRINITY_DN12852_c0_g1_i2; TRINITY_DN18209_c0_g1_i1; TRINITY_DN19266_c0_g1_i1; TRINITY_DN19370_c0_g1_i3; TRINITY_DN19370_c1_g1_i1; TRINITY_DN22483_c0_g1_i1; TRINITY_DN27338_c0_g3_i6; TRINITY_DN32999_c0_g1_i1
ko00945	Stilbenoid, diarylheptanoid and gingerol biosynthesis	10	816	38	5731	0.014055303	0.126872048	1.848232714	TRINITY_DN10314_c0_g1_i1; TRINITY_DN1112_c0_g1_i1; TRINITY_DN15513_c0_g1_i1; TRINITY_DN21676_c0_g2_i1; TRINITY_DN21790_c0_g1_i1; TRINITY_DN22395_c4_g1_i11; TRINITY_DN25525_c1_g2_i2; TRINITY_DN25525_c1_g4_i1; TRINITY_DN30622_c1_g2_i1; TRINITY_DN31294_c0_g1_i1
ko00190	Oxidative phosphorylation	30	816	147	5731	0.014096894	0.126872048	1.433323329	TRINITY_DN10082_c0_g1_i1; TRINITY_DN13339_c0_g2_i1; TRINITY_DN15345_c0_g1_i1; TRINITY_DN23262_c0_g1_i2; TRINITY_DN24316_c2_g3_i2; TRINITY_DN25081_c0_g4_i3; TRINITY_DN2695_c0_g1_i2; TRINITY_DN27907_c2_g2_i1; TRINITY_DN29068_c0_g2_i2; TRINITY_DN29196_c0_g2_i1; TRINITY_DN30698_c0_g3_i1; TRINITY_DN30784_c1_g4_i1; TRINITY_DN31372_c0_g1_i1; TRINITY_DN31627_c0_g1_i1; TRINITY_DN31746_c0_g1_i1; TRINITY_DN…
ko00072	Synthesis and degradation of ketone bodies	3	816	8	5731	0.017734191	0.141627752	2.633731618	TRINITY_DN21681_c0_g1_i2; TRINITY_DN26429_c0_g1_i9; TRINITY_DN26429_c0_g4_i1
ko00730	Thiamine metabolism	5	816	16	5731	0.018359153	0.141627752	2.194776348	TRINITY_DN12734_c0_g1_i1; TRINITY_DN14252_c0_g1_i1; TRINITY_DN14955_c0_g1_i1; TRINITY_DN29365_c0_g2_i1; TRINITY_DN30344_c0_g2_i7
ko00300	Lysine biosynthesis	5	816	17	5731	0.025038234	0.175089781	2.065671857	TRINITY_DN1978_c0_g1_i1; TRINITY_DN22435_c0_g1_i2; TRINITY_DN23385_c1_g1_i2; TRINITY_DN24069_c0_g1_i4; TRINITY_DN32349_c0_g1_i1
ko02010	ABC transporters	13	816	57	5731	0.025939227	0.175089781	1.601801686	TRINITY_DN11410_c0_g1_i1; TRINITY_DN12840_c0_g1_i1; TRINITY_DN12840_c0_g3_i1; TRINITY_DN13019_c0_g2_i1; TRINITY_DN17993_c0_g1_i5; TRINITY_DN20397_c0_g1_i4; TRINITY_DN20962_c0_g1_i1; TRINITY_DN21891_c0_g1_i1; TRINITY_DN27035_c0_g2_i1; TRINITY_DN30365_c2_g3_i4; TRINITY_DN34322_c0_g1_i1; TRINITY_DN34512_c0_g1_i1; TRINITY_DN5881_c0_g1_i1
ko00630	Glyoxylate and dicarboxylate metabolism	22	816	110	5731	0.034497806	0.214908154	1.404656863	TRINITY_DN10903_c0_g1_i1; TRINITY_DN10906_c0_g1_i1; TRINITY_DN11297_c0_g1_i1; TRINITY_DN11826_c0_g1_i1; TRINITY_DN14236_c0_g1_i2; TRINITY_DN14975_c0_g1_i2; TRINITY_DN16426_c0_g1_i2; TRINITY_DN26368_c0_g2_i1; TRINITY_DN29818_c1_g2_i5; TRINITY_DN30102_c0_g4_i2; TRINITY_DN30664_c0_g2_i2; TRINITY_DN31314_c0_g1_i1; TRINITY_DN31520_c0_g1_i1; TRINITY_DN32482_c0_g1_i1; TRINITY_DN32843_c0_g1_i1; TRINITY_D…
ko00909	Sesquiterpenoid and triterpenoid biosynthesis	6	816	23	5731	0.035818026	0.214908154	1.832161125	TRINITY_DN15930_c0_g1_i5; TRINITY_DN20235_c0_g1_i3; TRINITY_DN22766_c0_g1_i8; TRINITY_DN24538_c2_g3_i1; TRINITY_DN27775_c0_g2_i2; TRINITY_DN30536_c2_g1_i3
ko00073	Cutin, suberine and wax biosynthesis	10	816	44	5731	0.040404498	0.229667671	1.59620098	TRINITY_DN10333_c0_g1_i1; TRINITY_DN15996_c0_g1_i1; TRINITY_DN18923_c0_g4_i1; TRINITY_DN19798_c0_g3_i2; TRINITY_DN21471_c1_g4_i1; TRINITY_DN21759_c1_g3_i1; TRINITY_DN24118_c1_g1_i1; TRINITY_DN27106_c0_g3_i3; TRINITY_DN28189_c0_g1_i9; TRINITY_DN32303_c0_g1_i1
ko00280	Valine, leucine and isoleucine degradation	13	816	63	5731	0.056274112	0.296806491	1.449249144	TRINITY_DN14224_c0_g1_i1; TRINITY_DN15743_c0_g1_i6; TRINITY_DN16626_c0_g2_i13; TRINITY_DN21681_c0_g1_i2; TRINITY_DN23842_c1_g2_i6; TRINITY_DN23842_c1_g4_i1; TRINITY_DN24271_c0_g2_i5; TRINITY_DN24900_c0_g1_i3; TRINITY_DN26200_c0_g1_i19; TRINITY_DN26429_c0_g1_i9; TRINITY_DN26429_c0_g4_i1; TRINITY_DN28099_c0_g2_i2; TRINITY_DN31721_c0_g1_i1
ko00220	Arginine biosynthesis	11	816	52	5731	0.057712373	0.296806491	1.485694759	TRINITY_DN11093_c0_g2_i1; TRINITY_DN11297_c0_g1_i1; TRINITY_DN11826_c0_g1_i1; TRINITY_DN16696_c0_g1_i1; TRINITY_DN19487_c0_g1_i5; TRINITY_DN27377_c0_g4_i1; TRINITY_DN31520_c0_g1_i1; TRINITY_DN32482_c0_g1_i1; TRINITY_DN33448_c0_g1_i1; TRINITY_DN8839_c0_g1_i1; TRINITY_DN8839_c0_g2_i1
ko00750	Vitamin B6 metabolism	5	816	21	5731	0.066908008	0.319639096	1.672210551	TRINITY_DN11777_c0_g1_i1; TRINITY_DN15425_c0_g1_i2; TRINITY_DN20130_c2_g1_i5; TRINITY_DN27016_c1_g1_i1; TRINITY_DN8171_c0_g1_i1
ko04626	Plant-pathogen interaction	42	816	242	5731	0.068266582	0.319639096	1.218917112	TRINITY_DN13035_c0_g1_i1; TRINITY_DN14899_c0_g1_i1; TRINITY_DN16122_c0_g1_i3; TRINITY_DN16329_c0_g1_i2; TRINITY_DN16387_c0_g1_i2; TRINITY_DN16860_c0_g1_i1; TRINITY_DN17403_c0_g1_i2; TRINITY_DN17470_c0_g4_i1; TRINITY_DN17502_c1_g1_i8; TRINITY_DN17705_c0_g1_i1; TRINITY_DN19127_c0_g1_i1; TRINITY_DN21372_c0_g1_i1; TRINITY_DN21372_c0_g3_i2; TRINITY_DN21372_c0_g5_i1; TRINITY_DN21402_c0_g3_i2; TRINITY_D…
ko00250	Alanine, aspartate and glutamate metabolism	14	816	71	5731	0.071919156	0.319639096	1.384872963	TRINITY_DN11297_c0_g1_i1; TRINITY_DN11826_c0_g1_i1; TRINITY_DN12772_c0_g1_i1; TRINITY_DN19487_c0_g1_i5; TRINITY_DN20207_c0_g1_i1; TRINITY_DN24900_c0_g1_i3; TRINITY_DN25461_c0_g1_i12; TRINITY_DN29315_c1_g1_i1; TRINITY_DN31520_c0_g1_i1; TRINITY_DN32482_c0_g1_i1; TRINITY_DN33448_c0_g1_i1; TRINITY_DN6982_c0_g1_i1; TRINITY_DN8839_c0_g1_i1; TRINITY_DN8839_c0_g2_i1
ko03030	DNA replication	16	816	83	5731	0.073990531	0.319639096	1.353886133	TRINITY_DN11548_c0_g2_i3; TRINITY_DN13870_c0_g1_i1; TRINITY_DN13870_c0_g2_i1; TRINITY_DN15273_c0_g1_i1; TRINITY_DN17002_c0_g1_i1; TRINITY_DN19186_c1_g2_i1; TRINITY_DN19186_c1_g3_i1; TRINITY_DN22081_c0_g2_i1; TRINITY_DN24416_c0_g1_i23; TRINITY_DN25126_c3_g1_i12; TRINITY_DN27449_c0_g1_i12; TRINITY_DN28578_c2_g3_i1; TRINITY_DN32269_c0_g1_i1; TRINITY_DN34268_c0_g1_i1; TRINITY_DN6151_c0_g1_i1; TRINITY…
ko00290	Valine, leucine and isoleucine biosynthesis	5	816	22	5731	0.081392479	0.329015073	1.59620098	TRINITY_DN14224_c0_g1_i1; TRINITY_DN15743_c0_g1_i6; TRINITY_DN25302_c0_g2_i8; TRINITY_DN31025_c0_g1_i1; TRINITY_DN31721_c0_g1_i1
ko00430	Taurine and hypotaurine metabolism	4	816	17	5731	0.082253768	0.329015073	1.652537486	TRINITY_DN18567_c1_g4_i2; TRINITY_DN20207_c0_g1_i1; TRINITY_DN20388_c0_g2_i3; TRINITY_DN4374_c0_g1_i1
ko00650	Butanoate metabolism	5	816	24	5731	0.115114142	0.435261358	1.463184232	TRINITY_DN20207_c0_g1_i1; TRINITY_DN21681_c0_g1_i2; TRINITY_DN26429_c0_g1_i9; TRINITY_DN26429_c0_g4_i1; TRINITY_DN30102_c0_g4_i2
ko00460	Cyanoamino acid metabolism	10	816	53	5731	0.12392313	0.435261358	1.325147984	TRINITY_DN10903_c0_g1_i1; TRINITY_DN10906_c0_g1_i1; TRINITY_DN13123_c0_g1_i1; TRINITY_DN19959_c0_g3_i1; TRINITY_DN21922_c1_g3_i1; TRINITY_DN21951_c2_g1_i4; TRINITY_DN24136_c0_g1_i1; TRINITY_DN28483_c0_g1_i2; TRINITY_DN4220_c0_g1_i1; TRINITY_DN5057_c0_g1_i1
ko00903	Limonene and pinene degradation	2	816	9	5731	0.124811337	0.435261358	1.560729847	TRINITY_DN23842_c1_g2_i6; TRINITY_DN23842_c1_g4_i1
ko04712	Circadian rhythm - plant	11	816	59	5731	0.124936131	0.435261358	1.309425889	TRINITY_DN14209_c0_g1_i1; TRINITY_DN15774_c0_g1_i1; TRINITY_DN16832_c0_g1_i1; TRINITY_DN16922_c0_g1_i1; TRINITY_DN17741_c0_g1_i1; TRINITY_DN17741_c0_g2_i1; TRINITY_DN24086_c0_g1_i2; TRINITY_DN24086_c0_g3_i1; TRINITY_DN28516_c1_g5_i1; TRINITY_DN7419_c0_g1_i1; TRINITY_DN850_c0_g1_i1
ko00906	Carotenoid biosynthesis	8	816	43	5731	0.148790176	0.502166845	1.306657547	TRINITY_DN13031_c0_g1_i1; TRINITY_DN14800_c0_g1_i4; TRINITY_DN15950_c0_g1_i1; TRINITY_DN21199_c0_g1_i4; TRINITY_DN21421_c0_g3_i1; TRINITY_DN26562_c0_g1_i4; TRINITY_DN27622_c1_g1_i2; TRINITY_DN28237_c0_g1_i1
ko00310	Lysine degradation	7	816	38	5731	0.163563871	0.523875948	1.2937629	TRINITY_DN13741_c0_g1_i3; TRINITY_DN23842_c1_g2_i6; TRINITY_DN23842_c1_g4_i1; TRINITY_DN29180_c0_g2_i3; TRINITY_DN29342_c0_g1_i2; TRINITY_DN33225_c0_g1_i1; TRINITY_DN9125_c0_g1_i1
ko00950	Isoquinoline alkaloid biosynthesis	8	816	44	5731	0.16492391	0.523875948	1.276960784	TRINITY_DN15572_c0_g1_i2; TRINITY_DN18459_c0_g3_i2; TRINITY_DN18599_c0_g1_i1; TRINITY_DN18599_c0_g2_i4; TRINITY_DN26460_c0_g1_i2; TRINITY_DN26670_c0_g2_i3; TRINITY_DN27280_c0_g5_i1; TRINITY_DN3224_c0_g1_i1
ko04145	Phagosome	18	816	111	5731	0.225494304	0.691108516	1.13891097	TRINITY_DN11621_c0_g1_i1; TRINITY_DN13375_c0_g1_i2; TRINITY_DN13700_c0_g1_i1; TRINITY_DN14657_c0_g1_i1; TRINITY_DN20625_c0_g1_i4; TRINITY_DN21428_c0_g1_i3; TRINITY_DN22987_c0_g2_i1; TRINITY_DN24316_c2_g3_i2; TRINITY_DN24698_c0_g1_i8; TRINITY_DN25081_c0_g4_i3; TRINITY_DN2556_c0_g1_i1; TRINITY_DN29068_c0_g2_i2; TRINITY_DN29925_c0_g1_i7; TRINITY_DN30107_c0_g2_i1; TRINITY_DN32135_c0_g1_i1; TRINITY_DN…
ko00902	Monoterpenoid biosynthesis	2	816	12	5731	0.238155383	0.691108516	1.170547386	TRINITY_DN16318_c0_g1_i2; TRINITY_DN25295_c2_g1_i1
ko00261	Monobactam biosynthesis	2	816	12	5731	0.238155383	0.691108516	1.170547386	TRINITY_DN23385_c1_g1_i2; TRINITY_DN24069_c0_g1_i4
ko00780	Biotin metabolism	5	816	30	5731	0.248235982	0.691108516	1.170547386	TRINITY_DN11260_c0_g1_i1; TRINITY_DN17074_c0_g2_i1; TRINITY_DN18507_c1_g1_i2; TRINITY_DN24423_c0_g3_i1; TRINITY_DN9408_c0_g1_i1
ko00350	Tyrosine metabolism	11	816	68	5731	0.254985519	0.691108516	1.136119521	TRINITY_DN15572_c0_g1_i2; TRINITY_DN18459_c0_g3_i2; TRINITY_DN18599_c0_g1_i1; TRINITY_DN18599_c0_g2_i4; TRINITY_DN21262_c0_g1_i4; TRINITY_DN24494_c0_g1_i1; TRINITY_DN26460_c0_g1_i2; TRINITY_DN26460_c0_g2_i1; TRINITY_DN26670_c0_g2_i3; TRINITY_DN27280_c0_g5_i1; TRINITY_DN3224_c0_g1_i1
ko00010	Glycolysis / Gluconeogenesis	27	816	173	5731	0.258398755	0.691108516	1.096119517	TRINITY_DN1081_c0_g1_i1; TRINITY_DN1168_c0_g1_i1; TRINITY_DN15539_c0_g1_i1; TRINITY_DN16870_c0_g1_i1; TRINITY_DN18739_c0_g1_i2; TRINITY_DN21223_c0_g1_i2; TRINITY_DN21262_c0_g1_i4; TRINITY_DN21369_c0_g2_i3; TRINITY_DN22805_c0_g2_i1; TRINITY_DN23842_c1_g2_i6; TRINITY_DN23842_c1_g4_i1; TRINITY_DN24494_c0_g1_i1; TRINITY_DN24977_c0_g3_i1; TRINITY_DN26263_c0_g2_i1; TRINITY_DN26460_c0_g2_i1; TRINITY_DN2…
ko00062	Fatty acid elongation	7	816	43	5731	0.26236527	0.691108516	1.143325353	TRINITY_DN13874_c0_g1_i2; TRINITY_DN16383_c0_g2_i1; TRINITY_DN20560_c2_g5_i1; TRINITY_DN22909_c4_g1_i3; TRINITY_DN23980_c0_g1_i1; TRINITY_DN23980_c0_g3_i2; TRINITY_DN29065_c0_g6_i1
ko03420	Nucleotide excision repair	14	816	89	5731	0.279979433	0.719947114	1.104786297	TRINITY_DN11548_c0_g2_i3; TRINITY_DN13870_c0_g1_i1; TRINITY_DN13870_c0_g2_i1; TRINITY_DN15273_c0_g1_i1; TRINITY_DN17002_c0_g1_i1; TRINITY_DN22081_c0_g2_i1; TRINITY_DN23551_c0_g2_i1; TRINITY_DN24416_c0_g1_i23; TRINITY_DN25126_c3_g1_i12; TRINITY_DN27449_c0_g1_i12; TRINITY_DN28578_c2_g3_i1; TRINITY_DN32269_c0_g1_i1; TRINITY_DN6151_c0_g1_i1; TRINITY_DN8012_c0_g1_i1
ko03430	Mismatch repair	9	816	58	5731	0.307460768	0.748165589	1.08981998	TRINITY_DN11548_c0_g2_i3; TRINITY_DN17002_c0_g1_i1; TRINITY_DN22081_c0_g2_i1; TRINITY_DN24416_c0_g1_i23; TRINITY_DN25126_c3_g1_i12; TRINITY_DN27449_c0_g1_i12; TRINITY_DN28578_c2_g3_i1; TRINITY_DN32269_c0_g1_i1; TRINITY_DN6151_c0_g1_i1
ko00270	Cysteine and methionine metabolism	17	816	111	5731	0.312271211	0.748165589	1.075638138	TRINITY_DN1081_c0_g1_i1; TRINITY_DN14126_c0_g1_i1; TRINITY_DN14224_c0_g1_i1; TRINITY_DN15539_c0_g1_i1; TRINITY_DN15743_c0_g1_i6; TRINITY_DN16426_c0_g1_i2; TRINITY_DN18291_c0_g1_i2; TRINITY_DN20668_c0_g1_i1; TRINITY_DN23385_c1_g1_i2; TRINITY_DN24829_c0_g1_i5; TRINITY_DN24900_c0_g1_i3; TRINITY_DN2502_c0_g1_i1; TRINITY_DN27783_c0_g2_i3; TRINITY_DN30375_c0_g1_i1; TRINITY_DN31721_c0_g1_i1; TRINITY_DN3…
ko00330	Arginine and proline metabolism	10	816	65	5731	0.316497809	0.748165589	1.080505279	TRINITY_DN16087_c0_g1_i1; TRINITY_DN16696_c0_g1_i1; TRINITY_DN17192_c0_g2_i1; TRINITY_DN20634_c0_g1_i1; TRINITY_DN22411_c1_g1_i5; TRINITY_DN23842_c1_g2_i6; TRINITY_DN23842_c1_g4_i1; TRINITY_DN2502_c0_g1_i1; TRINITY_DN33575_c0_g1_i1; TRINITY_DN424_c0_g1_i1
ko00604	Glycosphingolipid biosynthesis - ganglio series	1	816	8	5731	0.318663121	0.748165589	0.877910539	TRINITY_DN15025_c0_g1_i10
ko00410	beta-Alanine metabolism	10	816	66	5731	0.33529674	0.760091617	1.064133987	TRINITY_DN16087_c0_g1_i1; TRINITY_DN16626_c0_g2_i13; TRINITY_DN17192_c0_g2_i1; TRINITY_DN20207_c0_g1_i1; TRINITY_DN23842_c1_g2_i6; TRINITY_DN23842_c1_g4_i1; TRINITY_DN24271_c0_g2_i5; TRINITY_DN2502_c0_g1_i1; TRINITY_DN3224_c0_g1_i1; TRINITY_DN424_c0_g1_i1
ko00591	Linoleic acid metabolism	4	816	27	5731	0.337818497	0.760091617	1.040486565	TRINITY_DN17772_c0_g2_i1; TRINITY_DN23648_c1_g1_i1; TRINITY_DN28371_c0_g1_i2; TRINITY_DN30174_c0_g1_i5
ko00640	Propanoate metabolism	8	816	55	5731	0.381503822	0.840865566	1.021568627	TRINITY_DN1081_c0_g1_i1; TRINITY_DN15539_c0_g1_i1; TRINITY_DN16626_c0_g2_i13; TRINITY_DN19307_c1_g5_i5; TRINITY_DN24271_c0_g2_i5; TRINITY_DN26200_c0_g1_i19; TRINITY_DN30752_c2_g1_i9; TRINITY_DN32776_c0_g1_i1
ko00562	Inositol phosphate metabolism	11	816	76	5731	0.397174235	0.853524811	1.016527993	TRINITY_DN16626_c0_g2_i13; TRINITY_DN16734_c0_g1_i1; TRINITY_DN16734_c0_g2_i1; TRINITY_DN22097_c0_g1_i2; TRINITY_DN22503_c0_g2_i1; TRINITY_DN22987_c0_g2_i1; TRINITY_DN24271_c0_g2_i5; TRINITY_DN25943_c0_g1_i1; TRINITY_DN28169_c0_g2_i2; TRINITY_DN29925_c0_g1_i7; TRINITY_DN30107_c0_g2_i1
ko00130	Ubiquinone and other terpenoid-quinone biosynthesis	8	816	56	5731	0.403053383	0.853524811	1.003326331	TRINITY_DN16162_c0_g2_i1; TRINITY_DN20768_c0_g1_i5; TRINITY_DN21790_c0_g1_i1; TRINITY_DN22653_c0_g1_i1; TRINITY_DN22653_c0_g2_i6; TRINITY_DN22653_c0_g3_i2; TRINITY_DN29112_c1_g2_i6; TRINITY_DN31028_c0_g1_i1
ko03440	Homologous recombination	10	816	70	5731	0.412087197	0.855873409	1.003326331	TRINITY_DN11548_c0_g2_i3; TRINITY_DN17002_c0_g1_i1; TRINITY_DN22081_c0_g2_i1; TRINITY_DN24416_c0_g1_i23; TRINITY_DN25126_c3_g1_i12; TRINITY_DN26291_c1_g1_i1; TRINITY_DN27449_c0_g1_i12; TRINITY_DN32269_c0_g1_i1; TRINITY_DN6151_c0_g1_i1; TRINITY_DN8495_c0_g1_i1
ko00760	Nicotinate and nicotinamide metabolism	4	816	30	5731	0.427955889	0.872061058	0.936437908	TRINITY_DN16484_c0_g1_i1; TRINITY_DN20994_c0_g1_i1; TRINITY_DN25759_c2_g2_i1; TRINITY_DN29315_c1_g1_i1
ko00710	Carbon fixation in photosynthetic organisms	15	816	107	5731	0.45778664	0.915573279	0.984572567	TRINITY_DN14236_c0_g1_i2; TRINITY_DN16426_c0_g1_i2; TRINITY_DN16870_c0_g1_i1; TRINITY_DN1856_c0_g1_i1; TRINITY_DN21369_c0_g2_i3; TRINITY_DN24977_c0_g3_i1; TRINITY_DN25407_c0_g1_i2; TRINITY_DN27237_c0_g1_i3; TRINITY_DN27849_c0_g1_i2; TRINITY_DN31730_c0_g1_i1; TRINITY_DN32834_c0_g1_i1; TRINITY_DN3367_c0_g1_i1; TRINITY_DN34014_c0_g1_i1; TRINITY_DN8839_c0_g1_i1; TRINITY_DN8839_c0_g2_i1
ko00051	Fructose and mannose metabolism	10	816	74	5731	0.489140588	0.95659971	0.949092475	TRINITY_DN16870_c0_g1_i1; TRINITY_DN18206_c0_g1_i3; TRINITY_DN18932_c0_g1_i2; TRINITY_DN21224_c0_g1_i31; TRINITY_DN24977_c0_g3_i1; TRINITY_DN25196_c0_g1_i1; TRINITY_DN25666_c0_g2_i3; TRINITY_DN28398_c1_g6_i1; TRINITY_DN32834_c0_g1_i1; TRINITY_DN3373_c0_g1_i1
ko04146	Peroxisome	15	816	110	5731	0.505110179	0.95659971	0.957720588	TRINITY_DN10333_c0_g1_i1; TRINITY_DN14975_c0_g1_i2; TRINITY_DN15996_c0_g1_i1; TRINITY_DN20851_c0_g1_i2; TRINITY_DN21759_c1_g3_i1; TRINITY_DN22582_c0_g1_i6; TRINITY_DN26368_c0_g2_i1; TRINITY_DN26429_c0_g1_i9; TRINITY_DN26429_c0_g4_i1; TRINITY_DN28189_c0_g1_i9; TRINITY_DN29818_c1_g2_i5; TRINITY_DN3497_c0_g1_i1; TRINITY_DN5412_c0_g1_i1; TRINITY_DN6982_c0_g1_i1; TRINITY_DN9094_c0_g1_i1
ko00900	Terpenoid backbone biosynthesis	9	816	68	5731	0.508912742	0.95659971	0.929552336	TRINITY_DN14252_c0_g1_i1; TRINITY_DN14955_c0_g1_i1; TRINITY_DN18757_c0_g1_i1; TRINITY_DN21681_c0_g1_i2; TRINITY_DN22349_c0_g2_i1; TRINITY_DN28064_c0_g1_i8; TRINITY_DN29365_c0_g2_i1; TRINITY_DN30344_c0_g2_i7; TRINITY_DN8523_c0_g1_i1
ko00905	Brassinosteroid biosynthesis	1	816	12	5731	0.526484189	0.95659971	0.585273693	TRINITY_DN20003_c0_g1_i2
ko04070	Phosphatidylinositol signaling system	11	816	84	5731	0.54314663	0.95659971	0.919715803	TRINITY_DN13035_c0_g1_i1; TRINITY_DN14228_c1_g2_i1; TRINITY_DN14899_c0_g1_i1; TRINITY_DN17403_c0_g1_i2; TRINITY_DN17705_c0_g1_i1; TRINITY_DN22097_c0_g1_i2; TRINITY_DN22987_c0_g2_i1; TRINITY_DN25943_c0_g1_i1; TRINITY_DN29925_c0_g1_i7; TRINITY_DN30107_c0_g2_i1; TRINITY_DN31485_c0_g1_i1
ko00670	One carbon pool by folate	3	816	27	5731	0.549123664	0.95659971	0.780364924	TRINITY_DN10903_c0_g1_i1; TRINITY_DN10906_c0_g1_i1; TRINITY_DN5757_c0_g1_i1
ko00480	Glutathione metabolism	14	816	106	5731	0.553439495	0.95659971	0.927603589	TRINITY_DN13513_c0_g1_i2; TRINITY_DN16350_c0_g1_i1; TRINITY_DN18642_c0_g2_i1; TRINITY_DN21042_c0_g1_i2; TRINITY_DN21156_c0_g1_i3; TRINITY_DN22256_c1_g1_i1; TRINITY_DN22256_c2_g3_i1; TRINITY_DN24478_c1_g2_i7; TRINITY_DN24478_c1_g3_i1; TRINITY_DN2502_c0_g1_i1; TRINITY_DN30303_c1_g1_i1; TRINITY_DN31925_c0_g1_i1; TRINITY_DN33575_c0_g1_i1; TRINITY_DN34355_c0_g1_i1
ko03410	Base excision repair	6	816	49	5731	0.558725378	0.95659971	0.859993998	TRINITY_DN13870_c0_g1_i1; TRINITY_DN13870_c0_g2_i1; TRINITY_DN15273_c0_g1_i1; TRINITY_DN25573_c0_g1_i3; TRINITY_DN28578_c2_g3_i1; TRINITY_DN8012_c0_g1_i1
ko00240	Pyrimidine metabolism	20	816	150	5731	0.570233243	0.95659971	0.936437908	TRINITY_DN11084_c1_g1_i1; TRINITY_DN13870_c0_g1_i1; TRINITY_DN13870_c0_g2_i1; TRINITY_DN15273_c0_g1_i1; TRINITY_DN15879_c0_g3_i1; TRINITY_DN16908_c0_g1_i1; TRINITY_DN17320_c8_g1_i1; TRINITY_DN19060_c1_g1_i1; TRINITY_DN19060_c1_g2_i3; TRINITY_DN19186_c1_g2_i1; TRINITY_DN19186_c1_g3_i1; TRINITY_DN19367_c0_g3_i2; TRINITY_DN20156_c0_g2_i1; TRINITY_DN20994_c0_g1_i1; TRINITY_DN21042_c0_g1_i2; TRINITY_D…
ko00770	Pantothenate and CoA biosynthesis	4	816	35	5731	0.5704872	0.95659971	0.802661064	TRINITY_DN14224_c0_g1_i1; TRINITY_DN15743_c0_g1_i6; TRINITY_DN25302_c0_g2_i8; TRINITY_DN31721_c0_g1_i1
ko00592	alpha-Linolenic acid metabolism	7	816	57	5731	0.575731307	0.95659971	0.8625086	TRINITY_DN16343_c0_g1_i2; TRINITY_DN16758_c0_g1_i1; TRINITY_DN17772_c0_g2_i1; TRINITY_DN19566_c0_g2_i1; TRINITY_DN21262_c0_g1_i4; TRINITY_DN23648_c1_g1_i1; TRINITY_DN30174_c0_g1_i5
ko03018	RNA degradation	19	816	145	5731	0.598734925	0.979748059	0.920292427	TRINITY_DN11619_c0_g1_i1; TRINITY_DN1168_c0_g1_i1; TRINITY_DN20086_c1_g7_i2; TRINITY_DN21202_c0_g1_i1; TRINITY_DN21718_c1_g1_i10; TRINITY_DN2289_c0_g1_i1; TRINITY_DN23825_c0_g5_i1; TRINITY_DN24070_c1_g1_i1; TRINITY_DN24070_c1_g3_i1; TRINITY_DN26828_c1_g3_i1; TRINITY_DN28290_c0_g1_i1; TRINITY_DN30203_c0_g2_i1; TRINITY_DN3025_c0_g1_i1; TRINITY_DN31306_c0_g1_i1; TRINITY_DN31969_c0_g1_i1; TRINITY_DN3…
ko00340	Histidine metabolism	2	816	23	5731	0.655881291	0.999996593	0.610720375	TRINITY_DN23842_c1_g2_i6; TRINITY_DN23842_c1_g4_i1
ko00620	Pyruvate metabolism	15	816	122	5731	0.679569446	0.999996593	0.863518563	TRINITY_DN1081_c0_g1_i1; TRINITY_DN15539_c0_g1_i1; TRINITY_DN16426_c0_g1_i2; TRINITY_DN1856_c0_g1_i1; TRINITY_DN19307_c1_g5_i5; TRINITY_DN22805_c0_g2_i1; TRINITY_DN23842_c1_g2_i6; TRINITY_DN23842_c1_g4_i1; TRINITY_DN25407_c0_g1_i2; TRINITY_DN26558_c0_g1_i2; TRINITY_DN27237_c0_g1_i3; TRINITY_DN30752_c2_g1_i9; TRINITY_DN31025_c0_g1_i1; TRINITY_DN32776_c0_g1_i1; TRINITY_DN4084_c0_g1_i1
ko00053	Ascorbate and aldarate metabolism	6	816	55	5731	0.684701105	0.999996593	0.766176471	TRINITY_DN16734_c0_g1_i1; TRINITY_DN16734_c0_g2_i1; TRINITY_DN23842_c1_g2_i6; TRINITY_DN23842_c1_g4_i1; TRINITY_DN24753_c0_g3_i1; TRINITY_DN9193_c0_g1_i1
ko00740	Riboflavin metabolism	1	816	17	5731	0.719683733	0.999996593	0.413134371	TRINITY_DN20686_c0_g1_i3
ko00052	Galactose metabolism	7	816	65	5731	0.7257119	0.999996593	0.756353695	TRINITY_DN10454_c0_g1_i1; TRINITY_DN15025_c0_g1_i10; TRINITY_DN18739_c0_g1_i2; TRINITY_DN21269_c0_g1_i3; TRINITY_DN23213_c1_g3_i3; TRINITY_DN24857_c0_g1_i21; TRINITY_DN25417_c0_g1_i5
ko00071	Fatty acid degradation	5	816	50	5731	0.735475233	0.999996593	0.702328431	TRINITY_DN21262_c0_g1_i4; TRINITY_DN23842_c1_g2_i6; TRINITY_DN23842_c1_g4_i1; TRINITY_DN24494_c0_g1_i1; TRINITY_DN26460_c0_g2_i1
ko00040	Pentose and glucuronate interconversions	7	816	66	5731	0.741670527	0.999996593	0.744893791	TRINITY_DN18206_c0_g1_i3; TRINITY_DN18227_c2_g1_i1; TRINITY_DN18932_c0_g1_i2; TRINITY_DN19832_c1_g1_i2; TRINITY_DN21465_c0_g1_i4; TRINITY_DN23842_c1_g2_i6; TRINITY_DN23842_c1_g4_i1
ko00565	Ether lipid metabolism	4	816	44	5731	0.770983782	0.999996593	0.638480392	TRINITY_DN14540_c0_g2_i1; TRINITY_DN22503_c0_g2_i1; TRINITY_DN25263_c2_g1_i15; TRINITY_DN30227_c0_g1_i5
ko04933	AGE-RAGE signaling pathway in diabetic complications	1	816	19	5731	0.776058745	0.999996593	0.369646543	TRINITY_DN20625_c0_g1_i4
ko03013	RNA transport	28	816	229	5731	0.783642191	0.999996593	0.858742187	TRINITY_DN14130_c0_g1_i1; TRINITY_DN15632_c0_g2_i1; TRINITY_DN20086_c1_g7_i2; TRINITY_DN21718_c1_g1_i10; TRINITY_DN2289_c0_g1_i1; TRINITY_DN23604_c0_g2_i3; TRINITY_DN24070_c1_g1_i1; TRINITY_DN24070_c1_g3_i1; TRINITY_DN24283_c0_g2_i1; TRINITY_DN24873_c0_g1_i1; TRINITY_DN24873_c0_g2_i4; TRINITY_DN25017_c0_g1_i1; TRINITY_DN25610_c1_g4_i1; TRINITY_DN28653_c1_g3_i1; TRINITY_DN29293_c1_g5_i1; TRINITY_D…
ko03020	RNA polymerase	6	816	61	5731	0.7851408	0.999996593	0.690814851	TRINITY_DN16908_c0_g1_i1; TRINITY_DN19060_c1_g1_i1; TRINITY_DN19060_c1_g2_i3; TRINITY_DN19367_c0_g3_i2; TRINITY_DN30484_c1_g3_i1; TRINITY_DN30484_c1_g4_i2
ko00531	Glycosaminoglycan degradation	1	816	20	5731	0.800341381	0.999996593	0.351164216	TRINITY_DN15025_c0_g1_i10
ko00061	Fatty acid biosynthesis	7	816	71	5731	0.811721643	0.999996593	0.692436482	TRINITY_DN11260_c0_g1_i1; TRINITY_DN17074_c0_g2_i1; TRINITY_DN18507_c1_g1_i2; TRINITY_DN19307_c1_g5_i5; TRINITY_DN24423_c0_g3_i1; TRINITY_DN30752_c2_g1_i9; TRINITY_DN9408_c0_g1_i1
ko00020	Citrate cycle (TCA cycle)	7	816	71	5731	0.811721643	0.999996593	0.692436482	TRINITY_DN16426_c0_g1_i2; TRINITY_DN22805_c0_g2_i1; TRINITY_DN27572_c0_g1_i3; TRINITY_DN31314_c0_g1_i1; TRINITY_DN31970_c0_g1_i1; TRINITY_DN32843_c0_g1_i1; TRINITY_DN4554_c0_g1_i1
ko01040	Biosynthesis of unsaturated fatty acids	2	816	31	5731	0.838551406	0.999996593	0.453115117	TRINITY_DN16383_c0_g2_i1; TRINITY_DN17074_c0_g2_i1
ko00520	Amino sugar and nucleotide sugar metabolism	18	816	162	5731	0.851951568	0.999996593	0.780364924	TRINITY_DN11697_c0_g1_i1; TRINITY_DN16234_c0_g1_i1; TRINITY_DN18543_c0_g2_i1; TRINITY_DN18827_c0_g6_i1; TRINITY_DN18988_c0_g1_i5; TRINITY_DN19624_c0_g1_i1; TRINITY_DN20915_c0_g1_i2; TRINITY_DN22771_c0_g2_i1; TRINITY_DN23974_c0_g1_i2; TRINITY_DN25221_c0_g2_i1; TRINITY_DN25257_c2_g2_i1; TRINITY_DN29296_c0_g1_i3; TRINITY_DN29296_c0_g2_i6; TRINITY_DN29541_c0_g2_i1; TRINITY_DN31543_c0_g1_i1; TRINITY_D…
ko00561	Glycerolipid metabolism	8	816	83	5731	0.854538995	0.999996593	0.676943066	TRINITY_DN18776_c0_g1_i1; TRINITY_DN19604_c0_g1_i1; TRINITY_DN23430_c0_g1_i1; TRINITY_DN23430_c0_g2_i1; TRINITY_DN23601_c0_g2_i1; TRINITY_DN23842_c1_g2_i6; TRINITY_DN23842_c1_g4_i1; TRINITY_DN34182_c0_g1_i1
ko00500	Starch and sucrose metabolism	24	816	211	5731	0.868483393	0.999996593	0.798856984	TRINITY_DN11697_c0_g1_i1; TRINITY_DN18227_c2_g1_i1; TRINITY_DN18543_c0_g2_i1; TRINITY_DN18983_c0_g1_i2; TRINITY_DN19624_c0_g1_i1; TRINITY_DN19832_c1_g1_i2; TRINITY_DN20621_c0_g2_i1; TRINITY_DN20915_c0_g1_i2; TRINITY_DN21922_c1_g3_i1; TRINITY_DN21951_c2_g1_i4; TRINITY_DN23251_c0_g4_i1; TRINITY_DN23484_c0_g1_i14; TRINITY_DN24102_c0_g2_i1; TRINITY_DN24136_c0_g1_i1; TRINITY_DN26131_c1_g1_i1; TRINITY_…
ko04075	Plant hormone signal transduction	31	816	265	5731	0.870296251	0.999996593	0.82159175	TRINITY_DN10116_c0_g1_i2; TRINITY_DN10887_c0_g1_i1; TRINITY_DN13796_c0_g1_i1; TRINITY_DN14282_c0_g1_i1; TRINITY_DN17161_c0_g1_i2; TRINITY_DN17470_c0_g4_i1; TRINITY_DN17551_c0_g1_i2; TRINITY_DN17618_c0_g1_i1; TRINITY_DN17736_c0_g1_i3; TRINITY_DN17949_c0_g1_i3; TRINITY_DN18632_c0_g1_i3; TRINITY_DN19330_c0_g2_i9; TRINITY_DN2085_c0_g1_i1; TRINITY_DN21236_c0_g2_i1; TRINITY_DN21372_c0_g1_i1; TRINITY_DN…
ko00511	Other glycan degradation	1	816	24	5731	0.875604116	0.999996593	0.292636846	TRINITY_DN15025_c0_g1_i10
ko00960	Tropane, piperidine and pyridine alkaloid biosynthesis	1	816	25	5731	0.889818129	0.999996593	0.280931373	TRINITY_DN3224_c0_g1_i1
ko00260	Glycine, serine and threonine metabolism	12	816	121	5731	0.896852603	0.999996593	0.696524064	TRINITY_DN10903_c0_g1_i1; TRINITY_DN10906_c0_g1_i1; TRINITY_DN21223_c0_g1_i2; TRINITY_DN23385_c1_g1_i2; TRINITY_DN24900_c0_g1_i3; TRINITY_DN27016_c1_g1_i1; TRINITY_DN30664_c0_g2_i2; TRINITY_DN31076_c0_g1_i1; TRINITY_DN3224_c0_g1_i1; TRINITY_DN6982_c0_g1_i1; TRINITY_DN8839_c0_g1_i1; TRINITY_DN8839_c0_g2_i1
ko04141	Protein processing in endoplasmic reticulum	26	816	235	5731	0.910724256	0.999996593	0.777044222	TRINITY_DN12238_c0_g1_i1; TRINITY_DN13605_c0_g1_i1; TRINITY_DN15367_c0_g1_i1; TRINITY_DN17502_c1_g1_i8; TRINITY_DN19442_c0_g1_i1; TRINITY_DN19442_c0_g2_i10; TRINITY_DN21851_c0_g2_i1; TRINITY_DN22107_c0_g1_i2; TRINITY_DN22830_c1_g2_i2; TRINITY_DN23025_c0_g1_i10; TRINITY_DN23529_c0_g2_i2; TRINITY_DN23551_c0_g2_i1; TRINITY_DN24698_c0_g1_i8; TRINITY_DN25079_c2_g2_i1; TRINITY_DN25183_c0_g2_i2; TRINITY…
ko00230	Purine metabolism	24	816	221	5731	0.917686636	0.999996593	0.762709609	TRINITY_DN12772_c0_g1_i1; TRINITY_DN13870_c0_g1_i1; TRINITY_DN13870_c0_g2_i1; TRINITY_DN15273_c0_g1_i1; TRINITY_DN16908_c0_g1_i1; TRINITY_DN19060_c1_g1_i1; TRINITY_DN19060_c1_g2_i3; TRINITY_DN19186_c1_g2_i1; TRINITY_DN19186_c1_g3_i1; TRINITY_DN19367_c0_g3_i2; TRINITY_DN20156_c0_g2_i1; TRINITY_DN20536_c0_g1_i2; TRINITY_DN20686_c0_g1_i3; TRINITY_DN21042_c0_g1_i2; TRINITY_DN21156_c0_g1_i3; TRINITY_D…
ko00030	Pentose phosphate pathway	6	816	74	5731	0.918345702	0.999996593	0.569455485	TRINITY_DN16870_c0_g1_i1; TRINITY_DN24977_c0_g3_i1; TRINITY_DN27849_c0_g1_i2; TRINITY_DN28398_c1_g6_i1; TRINITY_DN31730_c0_g1_i1; TRINITY_DN32834_c0_g1_i1
ko03015	mRNA surveillance pathway	15	816	156	5731	0.945707111	0.999996593	0.675315799	TRINITY_DN19300_c0_g3_i1; TRINITY_DN20086_c1_g7_i2; TRINITY_DN21718_c1_g1_i10; TRINITY_DN2289_c0_g1_i1; TRINITY_DN24070_c1_g1_i1; TRINITY_DN24070_c1_g3_i1; TRINITY_DN27176_c0_g1_i1; TRINITY_DN27600_c1_g1_i2; TRINITY_DN27600_c2_g2_i2; TRINITY_DN3025_c0_g1_i1; TRINITY_DN31306_c0_g1_i1; TRINITY_DN31969_c0_g1_i1; TRINITY_DN33376_c0_g1_i1; TRINITY_DN33951_c0_g1_i1; TRINITY_DN34399_c0_g1_i1
ko00600	Sphingolipid metabolism	1	816	31	5731	0.947870595	0.999996593	0.226557559	TRINITY_DN15025_c0_g1_i10
ko03050	Proteasome	3	816	53	5731	0.955532842	0.999996593	0.397544395	TRINITY_DN23842_c1_g3_i4; TRINITY_DN29761_c1_g3_i2; TRINITY_DN33026_c0_g1_i1
ko00360	Phenylalanine metabolism	4	816	63	5731	0.956939133	0.999996593	0.445922814	TRINITY_DN21790_c0_g1_i1; TRINITY_DN29112_c1_g2_i6; TRINITY_DN31028_c0_g1_i1; TRINITY_DN3224_c0_g1_i1
ko04130	SNARE interactions in vesicular transport	2	816	46	5731	0.968739034	0.999996593	0.305360188	TRINITY_DN18833_c1_g5_i1; TRINITY_DN19243_c0_g1_i2
ko00920	Sulfur metabolism	1	816	35	5731	0.968846206	0.999996593	0.200665266	TRINITY_DN18291_c0_g1_i2
ko00100	Steroid biosynthesis	1	816	39	5731	0.98156732	0.999996593	0.180084213	TRINITY_DN28129_c0_g2_i1
ko00860	Porphyrin and chlorophyll metabolism	2	816	53	5731	0.986384058	0.999996593	0.265029597	TRINITY_DN22349_c0_g2_i1; TRINITY_DN23262_c0_g1_i2
ko04120	Ubiquitin mediated proteolysis	12	816	153	5731	0.989400307	0.999996593	0.550845829	TRINITY_DN15029_c0_g1_i1; TRINITY_DN19815_c0_g1_i1; TRINITY_DN20922_c0_g2_i1; TRINITY_DN2297_c0_g1_i1; TRINITY_DN23529_c0_g2_i2; TRINITY_DN25079_c2_g2_i1; TRINITY_DN28516_c1_g5_i1; TRINITY_DN29293_c1_g5_i1; TRINITY_DN29430_c2_g1_i19; TRINITY_DN29609_c0_g2_i8; TRINITY_DN29609_c0_g3_i1; TRINITY_DN382_c0_g1_i1
ko04144	Endocytosis	18	816	213	5731	0.993608563	0.999996593	0.593516984	TRINITY_DN14540_c0_g2_i1; TRINITY_DN14652_c0_g1_i1; TRINITY_DN14652_c0_g2_i1; TRINITY_DN15069_c0_g1_i2; TRINITY_DN19909_c0_g1_i1; TRINITY_DN19909_c1_g2_i3; TRINITY_DN22097_c0_g1_i2; TRINITY_DN24515_c0_g1_i5; TRINITY_DN25183_c0_g2_i2; TRINITY_DN25263_c2_g1_i15; TRINITY_DN25943_c0_g1_i1; TRINITY_DN26325_c0_g2_i5; TRINITY_DN28644_c1_g1_i1; TRINITY_DN29692_c0_g1_i12; TRINITY_DN29905_c0_g1_i11; TRINIT…
ko00513	Various types of N-glycan biosynthesis	1	816	48	5731	0.994501431	0.999996593	0.146318423	TRINITY_DN16320_c0_g2_i2
ko00564	Glycerophospholipid metabolism	9	816	134	5731	0.995034354	0.999996593	0.471713126	TRINITY_DN14540_c0_g2_i1; TRINITY_DN18191_c0_g2_i3; TRINITY_DN20578_c0_g1_i1; TRINITY_DN22503_c0_g2_i1; TRINITY_DN23601_c0_g2_i1; TRINITY_DN23835_c0_g1_i1; TRINITY_DN25263_c2_g1_i15; TRINITY_DN30227_c0_g1_i5; TRINITY_DN34182_c0_g1_i1
ko00510	N-Glycan biosynthesis	2	816	63	5731	0.996046164	0.999996593	0.222961407	TRINITY_DN16320_c0_g2_i2; TRINITY_DN17828_c0_g1_i1
ko03060	Protein export	1	816	51	5731	0.99635248	0.999996593	0.137711457	TRINITY_DN24698_c0_g1_i8
ko03008	Ribosome biogenesis in eukaryotes	4	816	102	5731	0.999395745	0.999996593	0.275422914	TRINITY_DN18880_c0_g2_i1; TRINITY_DN19848_c0_g2_i1; TRINITY_DN25876_c1_g1_i10; TRINITY_DN26991_c0_g1_i1
ko00970	Aminoacyl-tRNA biosynthesis	2	816	83	5731	0.999705674	0.999996593	0.169235767	TRINITY_DN28108_c0_g1_i2; TRINITY_DN30749_c2_g5_i1
ko03040	Spliceosome	12	816	237	5731	0.999996593	0.999996593	0.355609332	TRINITY_DN25183_c0_g2_i2; TRINITY_DN26702_c0_g1_i3; TRINITY_DN26702_c0_g3_i4; TRINITY_DN28273_c0_g1_i13; TRINITY_DN30902_c3_g2_i4; TRINITY_DN31001_c0_g1_i1; TRINITY_DN31009_c0_g1_i1; TRINITY_DN31785_c0_g1_i1; TRINITY_DN32763_c0_g1_i1; TRINITY_DN33309_c0_g1_i1; TRINITY_DN33456_c0_g1_i1; TRINITY_DN7554_c0_g1_i1
