# Supplementary material for: Transcriptome analysis of two Pogostemon cablin chemotypes reveals genes related to patchouli alcohol biosynthesis
Source: PeerJ. 2021 Aug 26;9:e12025. doi: 10.7717/peerj.12025 (PMC8403477; doi:10.7717/peerj.12025)
Supplement: Supplemental Information 8 [file peerj-09-12025-s008.xls]

TFs	Group	Gene_number	Genes
AP2/ERF-AP2	ALL	6	TRINITY_DN14912_c0_g1_i1;TRINITY_DN18589_c0_g1_i1;TRINITY_DN19305_c0_g1_i2;TRINITY_DN20164_c0_g1_i1;TRINITY_DN29235_c0_g1_i12;TRINITY_DN29435_c0_g3_i2
AP2/ERF-AP2	DEG	1	TRINITY_DN19305_c0_g1_i2
AP2/ERF-AP2	Up	0	--
AP2/ERF-AP2	Down	1	TRINITY_DN19305_c0_g1_i2
AP2/ERF-ERF	ALL	81	TRINITY_DN10968_c0_g1_i1;TRINITY_DN1101_c0_g1_i1;TRINITY_DN12250_c0_g2_i3;TRINITY_DN12308_c0_g1_i1;TRINITY_DN13141_c0_g2_i1;TRINITY_DN13365_c0_g1_i1;TRINITY_DN13383_c0_g1_i1;TRINITY_DN13485_c0_g1_i1;TRINITY_DN1399_c0_g1_i1;TRINITY_DN14028_c0_g1_i1;TRINITY_DN14227_c0_g1_i1;TRINITY_DN14282_c0_g1_i1;TRINITY_DN14335_c0_g1_i1;TRINITY_DN14471_c0_g1_i2;TRINITY_DN14617_c0_g1_i1;TRINITY_DN14749_c0_g1_i2;T…
AP2/ERF-ERF	DEG	23	TRINITY_DN1101_c0_g1_i1;TRINITY_DN13141_c0_g2_i1;TRINITY_DN13365_c0_g1_i1;TRINITY_DN14282_c0_g1_i1;TRINITY_DN14471_c0_g1_i2;TRINITY_DN14749_c0_g1_i2;TRINITY_DN15430_c0_g1_i1;TRINITY_DN15940_c0_g1_i2;TRINITY_DN16008_c0_g1_i2;TRINITY_DN16375_c0_g2_i2;TRINITY_DN16676_c0_g1_i2;TRINITY_DN16703_c0_g1_i1;TRINITY_DN16895_c0_g1_i1;TRINITY_DN17487_c0_g1_i2;TRINITY_DN17632_c0_g4_i1;TRINITY_DN18310_c0_g1_i1;…
AP2/ERF-ERF	Up	16	TRINITY_DN13365_c0_g1_i1;TRINITY_DN14282_c0_g1_i1;TRINITY_DN14471_c0_g1_i2;TRINITY_DN14749_c0_g1_i2;TRINITY_DN15940_c0_g1_i2;TRINITY_DN16008_c0_g1_i2;TRINITY_DN16375_c0_g2_i2;TRINITY_DN16676_c0_g1_i2;TRINITY_DN17487_c0_g1_i2;TRINITY_DN17632_c0_g4_i1;TRINITY_DN18310_c0_g1_i1;TRINITY_DN23280_c0_g1_i3;TRINITY_DN24657_c0_g1_i1;TRINITY_DN28857_c0_g4_i1;TRINITY_DN33966_c0_g1_i1;TRINITY_DN6481_c0_g1_i1
AP2/ERF-ERF	Down	7	TRINITY_DN1101_c0_g1_i1;TRINITY_DN13141_c0_g2_i1;TRINITY_DN15430_c0_g1_i1;TRINITY_DN16703_c0_g1_i1;TRINITY_DN16895_c0_g1_i1;TRINITY_DN18870_c0_g1_i1;TRINITY_DN21399_c0_g2_i3
AP2/ERF-RAV	ALL	3	TRINITY_DN19084_c0_g1_i2;TRINITY_DN20862_c0_g1_i1;TRINITY_DN27139_c0_g2_i4
AP2/ERF-RAV	DEG	2	TRINITY_DN19084_c0_g1_i2;TRINITY_DN27139_c0_g2_i4
AP2/ERF-RAV	Up	1	TRINITY_DN19084_c0_g1_i2
AP2/ERF-RAV	Down	1	TRINITY_DN27139_c0_g2_i4
Alfin-like	ALL	6	TRINITY_DN15953_c0_g1_i1;TRINITY_DN15957_c0_g1_i1;TRINITY_DN17596_c0_g1_i1;TRINITY_DN17869_c0_g1_i3;TRINITY_DN22149_c1_g2_i3;TRINITY_DN24949_c0_g1_i2
Alfin-like	DEG	0	--
Alfin-like	Up	0	--
Alfin-like	Down	0	--
B3	ALL	39	TRINITY_DN11175_c0_g1_i2;TRINITY_DN11839_c0_g2_i1;TRINITY_DN12574_c0_g1_i1;TRINITY_DN12733_c0_g1_i2;TRINITY_DN13456_c0_g1_i3;TRINITY_DN13645_c0_g1_i1;TRINITY_DN14200_c0_g2_i4;TRINITY_DN14785_c0_g1_i2;TRINITY_DN16527_c0_g1_i2;TRINITY_DN16797_c0_g1_i1;TRINITY_DN16797_c0_g2_i1;TRINITY_DN1744_c0_g1_i1;TRINITY_DN18320_c0_g1_i1;TRINITY_DN1916_c0_g1_i1;TRINITY_DN20180_c1_g1_i6;TRINITY_DN20856_c3_g1_i1;T…
B3	DEG	3	TRINITY_DN14785_c0_g1_i2;TRINITY_DN20180_c1_g1_i6;TRINITY_DN34099_c0_g1_i1
B3	Up	1	TRINITY_DN20180_c1_g1_i6
B3	Down	2	TRINITY_DN14785_c0_g1_i2;TRINITY_DN34099_c0_g1_i1
B3-ARF	ALL	15	TRINITY_DN24633_c0_g1_i1;TRINITY_DN24680_c0_g1_i3;TRINITY_DN24868_c0_g1_i3;TRINITY_DN25794_c0_g1_i3;TRINITY_DN27196_c0_g1_i1;TRINITY_DN27759_c0_g1_i3;TRINITY_DN28704_c0_g1_i1;TRINITY_DN28938_c1_g2_i10;TRINITY_DN29216_c0_g1_i1;TRINITY_DN29615_c0_g1_i1;TRINITY_DN29664_c0_g1_i2;TRINITY_DN29837_c0_g1_i7;TRINITY_DN30264_c0_g1_i3;TRINITY_DN30266_c0_g1_i12;TRINITY_DN30865_c1_g1_i6
B3-ARF	DEG	0	--
B3-ARF	Up	0	--
B3-ARF	Down	0	--
BBR-BPC	ALL	5	TRINITY_DN13411_c0_g1_i1;TRINITY_DN21139_c0_g2_i3;TRINITY_DN25102_c1_g1_i1;TRINITY_DN25456_c0_g1_i13;TRINITY_DN26624_c0_g1_i1
BBR-BPC	DEG	0	--
BBR-BPC	Up	0	--
BBR-BPC	Down	0	--
BES1	ALL	8	TRINITY_DN11624_c0_g1_i1;TRINITY_DN20935_c0_g1_i1;TRINITY_DN24014_c0_g1_i1;TRINITY_DN25287_c0_g1_i16;TRINITY_DN26428_c0_g1_i1;TRINITY_DN27833_c0_g1_i7;TRINITY_DN27961_c0_g1_i1;TRINITY_DN29077_c0_g1_i6
BES1	DEG	0	--
BES1	Up	0	--
BES1	Down	0	--
C2C2-CO-like	ALL	9	TRINITY_DN18765_c0_g1_i2;TRINITY_DN20753_c0_g1_i5;TRINITY_DN21584_c0_g1_i4;TRINITY_DN21603_c1_g1_i12;TRINITY_DN22725_c1_g1_i8;TRINITY_DN23246_c0_g1_i4;TRINITY_DN23519_c0_g1_i5;TRINITY_DN24889_c0_g1_i2;TRINITY_DN25402_c0_g1_i2
C2C2-CO-like	DEG	0	--
C2C2-CO-like	Up	0	--
C2C2-CO-like	Down	0	--
C2C2-Dof	ALL	26	TRINITY_DN11374_c0_g1_i1;TRINITY_DN11374_c0_g2_i1;TRINITY_DN14222_c1_g1_i1;TRINITY_DN16462_c0_g1_i1;TRINITY_DN17831_c0_g1_i1;TRINITY_DN18329_c0_g1_i6;TRINITY_DN18552_c0_g1_i4;TRINITY_DN19432_c0_g1_i2;TRINITY_DN20007_c0_g1_i1;TRINITY_DN22185_c0_g1_i1;TRINITY_DN22246_c0_g1_i1;TRINITY_DN22246_c0_g2_i1;TRINITY_DN22246_c1_g1_i1;TRINITY_DN22775_c1_g2_i4;TRINITY_DN23532_c1_g1_i3;TRINITY_DN23784_c1_g1_i5…
C2C2-Dof	DEG	2	TRINITY_DN23532_c1_g1_i3;TRINITY_DN23851_c0_g1_i3
C2C2-Dof	Up	1	TRINITY_DN23851_c0_g1_i3
C2C2-Dof	Down	1	TRINITY_DN23532_c1_g1_i3
C2C2-GATA	ALL	23	TRINITY_DN14936_c0_g2_i1;TRINITY_DN16356_c0_g1_i3;TRINITY_DN18135_c0_g1_i5;TRINITY_DN19019_c0_g1_i4;TRINITY_DN19043_c0_g1_i2;TRINITY_DN19392_c0_g1_i1;TRINITY_DN19612_c0_g1_i1;TRINITY_DN20531_c0_g1_i3;TRINITY_DN20723_c0_g1_i3;TRINITY_DN20723_c0_g2_i3;TRINITY_DN20891_c0_g2_i2;TRINITY_DN20987_c0_g1_i3;TRINITY_DN22948_c0_g1_i4;TRINITY_DN23199_c0_g1_i2;TRINITY_DN23450_c0_g1_i7;TRINITY_DN24065_c0_g1_i3…
C2C2-GATA	DEG	1	TRINITY_DN20723_c0_g1_i3
C2C2-GATA	Up	0	--
C2C2-GATA	Down	1	TRINITY_DN20723_c0_g1_i3
C2C2-LSD	ALL	5	TRINITY_DN16253_c0_g1_i4;TRINITY_DN18696_c0_g1_i5;TRINITY_DN18967_c0_g1_i1;TRINITY_DN20504_c0_g3_i2;TRINITY_DN20504_c0_g5_i1
C2C2-LSD	DEG	1	TRINITY_DN20504_c0_g5_i1
C2C2-LSD	Up	0	--
C2C2-LSD	Down	1	TRINITY_DN20504_c0_g5_i1
C2C2-YABBY	ALL	6	TRINITY_DN15949_c0_g1_i1;TRINITY_DN16254_c0_g1_i3;TRINITY_DN23710_c0_g1_i10;TRINITY_DN23710_c0_g1_i10;TRINITY_DN23710_c0_g2_i7;TRINITY_DN25024_c0_g1_i6
C2C2-YABBY	DEG	0	--
C2C2-YABBY	Up	0	--
C2C2-YABBY	Down	0	--
C2H2	ALL	68	TRINITY_DN11200_c0_g1_i1;TRINITY_DN13662_c0_g1_i1;TRINITY_DN13858_c0_g1_i4;TRINITY_DN15393_c0_g1_i5;TRINITY_DN15705_c0_g1_i1;TRINITY_DN15956_c0_g2_i1;TRINITY_DN16411_c0_g1_i3;TRINITY_DN16416_c0_g1_i3;TRINITY_DN17075_c0_g1_i2;TRINITY_DN17999_c0_g1_i5;TRINITY_DN18017_c0_g1_i1;TRINITY_DN18211_c0_g1_i1;TRINITY_DN18212_c1_g2_i1;TRINITY_DN18302_c0_g1_i1;TRINITY_DN18450_c0_g1_i1;TRINITY_DN18476_c0_g1_i3…
C2H2	DEG	14	TRINITY_DN13858_c0_g1_i4;TRINITY_DN16411_c0_g1_i3;TRINITY_DN17075_c0_g1_i2;TRINITY_DN18212_c1_g2_i1;TRINITY_DN18302_c0_g1_i1;TRINITY_DN18476_c0_g1_i3;TRINITY_DN18738_c0_g1_i2;TRINITY_DN19903_c0_g2_i3;TRINITY_DN25677_c1_g5_i1;TRINITY_DN26730_c0_g3_i3;TRINITY_DN28141_c0_g1_i2;TRINITY_DN28657_c0_g3_i1;TRINITY_DN29395_c2_g2_i5;TRINITY_DN32705_c0_g1_i1
C2H2	Up	6	TRINITY_DN17075_c0_g1_i2;TRINITY_DN18212_c1_g2_i1;TRINITY_DN18302_c0_g1_i1;TRINITY_DN18476_c0_g1_i3;TRINITY_DN18738_c0_g1_i2;TRINITY_DN32705_c0_g1_i1
C2H2	Down	8	TRINITY_DN13858_c0_g1_i4;TRINITY_DN16411_c0_g1_i3;TRINITY_DN19903_c0_g2_i3;TRINITY_DN25677_c1_g5_i1;TRINITY_DN26730_c0_g3_i3;TRINITY_DN28141_c0_g1_i2;TRINITY_DN28657_c0_g3_i1;TRINITY_DN29395_c2_g2_i5
C3H	ALL	54	TRINITY_DN14267_c0_g1_i2;TRINITY_DN16533_c0_g1_i1;TRINITY_DN16735_c0_g1_i1;TRINITY_DN17283_c0_g1_i1;TRINITY_DN17616_c1_g1_i1;TRINITY_DN19138_c0_g1_i1;TRINITY_DN19523_c0_g1_i5;TRINITY_DN19700_c0_g1_i5;TRINITY_DN19800_c0_g1_i5;TRINITY_DN19897_c0_g1_i2;TRINITY_DN19941_c0_g1_i2;TRINITY_DN21463_c0_g1_i1;TRINITY_DN21501_c0_g1_i3;TRINITY_DN22386_c0_g1_i4;TRINITY_DN22386_c0_g1_i4;TRINITY_DN22957_c0_g1_i2…
C3H	DEG	2	TRINITY_DN24349_c0_g3_i4;TRINITY_DN9094_c1_g1_i1
C3H	Up	1	TRINITY_DN9094_c1_g1_i1
C3H	Down	1	TRINITY_DN24349_c0_g3_i4
CAMTA	ALL	2	TRINITY_DN29592_c0_g1_i4;TRINITY_DN29889_c0_g1_i3
CAMTA	DEG	0	--
CAMTA	Up	0	--
CAMTA	Down	0	--
CPP	ALL	5	TRINITY_DN25359_c0_g1_i2;TRINITY_DN25710_c0_g1_i3;TRINITY_DN27158_c0_g1_i4;TRINITY_DN28919_c0_g1_i2;TRINITY_DN9252_c0_g2_i1
CPP	DEG	0	--
CPP	Up	0	--
CPP	Down	0	--
CSD	ALL	3	TRINITY_DN15288_c0_g1_i1;TRINITY_DN15920_c0_g1_i2;TRINITY_DN17285_c0_g1_i2
CSD	DEG	0	--
CSD	Up	0	--
CSD	Down	0	--
DBP	ALL	2	TRINITY_DN20637_c1_g2_i3;TRINITY_DN21937_c0_g1_i2
DBP	DEG	0	--
DBP	Up	0	--
DBP	Down	0	--
E2F-DP	ALL	8	TRINITY_DN13740_c0_g1_i1;TRINITY_DN13740_c0_g2_i1;TRINITY_DN19012_c0_g2_i18;TRINITY_DN19200_c0_g1_i2;TRINITY_DN21342_c0_g1_i1;TRINITY_DN24073_c0_g1_i6;TRINITY_DN26417_c0_g1_i4;TRINITY_DN27191_c0_g1_i2
E2F-DP	DEG	0	--
E2F-DP	Up	0	--
E2F-DP	Down	0	--
EIL	ALL	7	TRINITY_DN22844_c0_g1_i1;TRINITY_DN23213_c1_g2_i3;TRINITY_DN27377_c0_g3_i1;TRINITY_DN27377_c0_g5_i2;TRINITY_DN27377_c1_g1_i1;TRINITY_DN27450_c0_g1_i1;TRINITY_DN30151_c0_g1_i1
EIL	DEG	1	TRINITY_DN23213_c1_g2_i3
EIL	Up	0	--
EIL	Down	1	TRINITY_DN23213_c1_g2_i3
FAR1	ALL	33	TRINITY_DN12291_c1_g2_i1;TRINITY_DN16112_c0_g1_i1;TRINITY_DN17490_c0_g1_i2;TRINITY_DN17490_c0_g2_i1;TRINITY_DN18789_c0_g1_i1;TRINITY_DN21763_c0_g1_i3;TRINITY_DN22732_c0_g1_i1;TRINITY_DN22795_c0_g1_i2;TRINITY_DN24561_c0_g1_i1;TRINITY_DN25176_c1_g3_i2;TRINITY_DN25243_c0_g1_i1;TRINITY_DN25243_c0_g2_i4;TRINITY_DN25243_c0_g2_i4;TRINITY_DN25575_c0_g4_i1;TRINITY_DN26792_c0_g1_i3;TRINITY_DN27684_c0_g1_i1…
FAR1	DEG	1	TRINITY_DN12291_c1_g2_i1
FAR1	Up	0	--
FAR1	Down	1	TRINITY_DN12291_c1_g2_i1
GARP-ARR-B	ALL	5	TRINITY_DN22228_c2_g2_i2;TRINITY_DN26501_c0_g1_i2;TRINITY_DN27362_c0_g1_i2;TRINITY_DN27731_c0_g1_i5;TRINITY_DN30256_c0_g1_i3
GARP-ARR-B	DEG	0	--
GARP-ARR-B	Up	0	--
GARP-ARR-B	Down	0	--
GARP-G2-like	ALL	39	TRINITY_DN10891_c0_g1_i1;TRINITY_DN12711_c0_g1_i1;TRINITY_DN15534_c0_g1_i2;TRINITY_DN15677_c0_g1_i4;TRINITY_DN16753_c0_g1_i2;TRINITY_DN18463_c0_g1_i1;TRINITY_DN20380_c0_g1_i1;TRINITY_DN21377_c0_g1_i2;TRINITY_DN21402_c0_g1_i4;TRINITY_DN22228_c1_g1_i2;TRINITY_DN22342_c0_g1_i1;TRINITY_DN22389_c0_g1_i1;TRINITY_DN22824_c0_g1_i1;TRINITY_DN23515_c0_g1_i1;TRINITY_DN24189_c0_g1_i6;TRINITY_DN24189_c0_g2_i1…
GARP-G2-like	DEG	6	TRINITY_DN12711_c0_g1_i1;TRINITY_DN15534_c0_g1_i2;TRINITY_DN15677_c0_g1_i4;TRINITY_DN18463_c0_g1_i1;TRINITY_DN20380_c0_g1_i1;TRINITY_DN24189_c0_g2_i1
GARP-G2-like	Up	3	TRINITY_DN12711_c0_g1_i1;TRINITY_DN15677_c0_g1_i4;TRINITY_DN20380_c0_g1_i1
GARP-G2-like	Down	3	TRINITY_DN15534_c0_g1_i2;TRINITY_DN18463_c0_g1_i1;TRINITY_DN24189_c0_g2_i1
GRAS	ALL	49	TRINITY_DN10545_c0_g1_i1;TRINITY_DN12466_c0_g1_i1;TRINITY_DN13910_c0_g1_i1;TRINITY_DN14647_c0_g1_i2;TRINITY_DN14647_c0_g2_i1;TRINITY_DN15564_c0_g1_i1;TRINITY_DN17112_c0_g1_i4;TRINITY_DN17112_c0_g1_i4;TRINITY_DN17164_c5_g1_i1;TRINITY_DN20213_c1_g3_i5;TRINITY_DN20213_c1_g4_i1;TRINITY_DN21291_c0_g1_i1;TRINITY_DN22159_c1_g1_i2;TRINITY_DN23264_c0_g1_i3;TRINITY_DN23264_c0_g2_i1;TRINITY_DN23264_c0_g2_i1…
GRAS	DEG	4	TRINITY_DN10545_c0_g1_i1;TRINITY_DN24289_c1_g5_i1;TRINITY_DN25533_c1_g1_i2;TRINITY_DN27566_c0_g1_i4
GRAS	Up	2	TRINITY_DN10545_c0_g1_i1;TRINITY_DN27566_c0_g1_i4
GRAS	Down	2	TRINITY_DN24289_c1_g5_i1;TRINITY_DN25533_c1_g1_i2
GRF	ALL	6	TRINITY_DN14434_c0_g1_i1;TRINITY_DN18919_c0_g1_i2;TRINITY_DN26982_c0_g2_i1;TRINITY_DN27423_c0_g1_i1;TRINITY_DN28684_c0_g1_i1;TRINITY_DN28684_c0_g2_i1
GRF	DEG	3	TRINITY_DN14434_c0_g1_i1;TRINITY_DN18919_c0_g1_i2;TRINITY_DN27423_c0_g1_i1
GRF	Up	0	--
GRF	Down	3	TRINITY_DN14434_c0_g1_i1;TRINITY_DN18919_c0_g1_i2;TRINITY_DN27423_c0_g1_i1
GeBP	ALL	8	TRINITY_DN15327_c0_g1_i1;TRINITY_DN17524_c0_g2_i1;TRINITY_DN18541_c0_g1_i2;TRINITY_DN19960_c0_g1_i1;TRINITY_DN21115_c0_g1_i1;TRINITY_DN22701_c0_g1_i2;TRINITY_DN27859_c0_g1_i9;TRINITY_DN28239_c0_g1_i8
GeBP	DEG	0	--
GeBP	Up	0	--
GeBP	Down	0	--
HB-BELL	ALL	8	TRINITY_DN25264_c0_g1_i2;TRINITY_DN27900_c0_g1_i2;TRINITY_DN28738_c0_g1_i2;TRINITY_DN28871_c0_g2_i2;TRINITY_DN29110_c0_g1_i4;TRINITY_DN29613_c0_g1_i2;TRINITY_DN29758_c1_g1_i3;TRINITY_DN30098_c0_g1_i3
HB-BELL	DEG	1	TRINITY_DN25264_c0_g1_i2
HB-BELL	Up	0	--
HB-BELL	Down	1	TRINITY_DN25264_c0_g1_i2
HB-HD-ZIP	ALL	29	TRINITY_DN11006_c0_g1_i2;TRINITY_DN13723_c0_g1_i1;TRINITY_DN13744_c0_g1_i2;TRINITY_DN15079_c0_g1_i1;TRINITY_DN15221_c0_g1_i1;TRINITY_DN16571_c0_g1_i2;TRINITY_DN18767_c0_g1_i3;TRINITY_DN20819_c0_g1_i3;TRINITY_DN22405_c0_g1_i8;TRINITY_DN22666_c0_g1_i5;TRINITY_DN22819_c0_g1_i1;TRINITY_DN23041_c0_g1_i1;TRINITY_DN23680_c0_g1_i4;TRINITY_DN24966_c1_g1_i3;TRINITY_DN26102_c0_g1_i4;TRINITY_DN26214_c0_g1_i7…
HB-HD-ZIP	DEG	1	TRINITY_DN15221_c0_g1_i1
HB-HD-ZIP	Up	0	--
HB-HD-ZIP	Down	1	TRINITY_DN15221_c0_g1_i1
HB-KNOX	ALL	2	TRINITY_DN27565_c0_g1_i3;TRINITY_DN27701_c0_g2_i2
HB-KNOX	DEG	0	--
HB-KNOX	Up	0	--
HB-KNOX	Down	0	--
HB-PHD	ALL	1	TRINITY_DN29849_c0_g2_i5
HB-PHD	DEG	0	--
HB-PHD	Up	0	--
HB-PHD	Down	0	--
HB-WOX	ALL	5	TRINITY_DN15102_c0_g1_i1;TRINITY_DN16401_c0_g1_i2;TRINITY_DN20581_c0_g1_i1;TRINITY_DN22960_c0_g1_i3;TRINITY_DN25348_c0_g1_i3
HB-WOX	DEG	1	TRINITY_DN15102_c0_g1_i1
HB-WOX	Up	1	TRINITY_DN15102_c0_g1_i1
HB-WOX	Down	0	--
HB-other	ALL	13	TRINITY_DN13145_c0_g1_i2;TRINITY_DN14930_c0_g1_i1;TRINITY_DN19886_c0_g1_i1;TRINITY_DN21280_c0_g1_i1;TRINITY_DN22853_c0_g1_i2;TRINITY_DN23494_c0_g1_i1;TRINITY_DN27701_c0_g1_i4;TRINITY_DN27938_c0_g1_i2;TRINITY_DN30483_c0_g1_i1;TRINITY_DN32107_c0_g1_i1;TRINITY_DN5824_c0_g1_i1;TRINITY_DN8108_c0_g1_i1;TRINITY_DN8964_c0_g1_i1
HB-other	DEG	1	TRINITY_DN13145_c0_g1_i2
HB-other	Up	1	TRINITY_DN13145_c0_g1_i2
HB-other	Down	0	--
HRT	ALL	1	TRINITY_DN12984_c0_g1_i1
HRT	DEG	0	--
HRT	Up	0	--
HRT	Down	0	--
HSF	ALL	25	TRINITY_DN16102_c1_g1_i2;TRINITY_DN19135_c0_g1_i1;TRINITY_DN19642_c0_g2_i2;TRINITY_DN20823_c0_g1_i2;TRINITY_DN21432_c0_g1_i8;TRINITY_DN21432_c0_g2_i3;TRINITY_DN22672_c2_g1_i4;TRINITY_DN22672_c3_g1_i1;TRINITY_DN22672_c3_g2_i1;TRINITY_DN23381_c0_g2_i9;TRINITY_DN23381_c0_g4_i1;TRINITY_DN23525_c0_g1_i2;TRINITY_DN23742_c0_g1_i2;TRINITY_DN23747_c0_g1_i2;TRINITY_DN24581_c0_g1_i1;TRINITY_DN24882_c0_g1_i1…
HSF	DEG	5	TRINITY_DN19135_c0_g1_i1;TRINITY_DN22672_c3_g1_i1;TRINITY_DN22672_c3_g2_i1;TRINITY_DN23742_c0_g1_i2;TRINITY_DN23747_c0_g1_i2
HSF	Up	1	TRINITY_DN22672_c3_g1_i1
HSF	Down	4	TRINITY_DN19135_c0_g1_i1;TRINITY_DN22672_c3_g2_i1;TRINITY_DN23742_c0_g1_i2;TRINITY_DN23747_c0_g1_i2
LFY	ALL	2	TRINITY_DN32476_c0_g1_i1;TRINITY_DN3901_c0_g1_i1
LFY	DEG	0	--
LFY	Up	0	--
LFY	Down	0	--
LIM	ALL	4	TRINITY_DN16903_c0_g1_i2;TRINITY_DN18465_c0_g1_i4;TRINITY_DN24385_c0_g3_i2;TRINITY_DN5793_c0_g1_i2
LIM	DEG	1	TRINITY_DN5793_c0_g1_i2
LIM	Up	1	TRINITY_DN5793_c0_g1_i2
LIM	Down	0	--
LOB	ALL	14	TRINITY_DN11108_c0_g1_i1;TRINITY_DN11108_c0_g1_i1;TRINITY_DN1198_c0_g1_i1;TRINITY_DN13788_c0_g1_i1;TRINITY_DN14621_c0_g1_i1;TRINITY_DN15277_c0_g1_i3;TRINITY_DN16498_c0_g1_i3;TRINITY_DN17314_c0_g1_i3;TRINITY_DN17600_c0_g1_i1;TRINITY_DN17922_c0_g1_i1;TRINITY_DN21887_c0_g1_i9;TRINITY_DN21887_c0_g1_i9;TRINITY_DN4585_c0_g1_i1;TRINITY_DN9984_c0_g1_i2
LOB	DEG	6	TRINITY_DN13788_c0_g1_i1;TRINITY_DN14621_c0_g1_i1;TRINITY_DN15277_c0_g1_i3;TRINITY_DN17314_c0_g1_i3;TRINITY_DN17922_c0_g1_i1;TRINITY_DN21887_c0_g1_i9
LOB	Up	6	TRINITY_DN13788_c0_g1_i1;TRINITY_DN14621_c0_g1_i1;TRINITY_DN15277_c0_g1_i3;TRINITY_DN17314_c0_g1_i3;TRINITY_DN17922_c0_g1_i1;TRINITY_DN21887_c0_g1_i9
LOB	Down	0	--
MADS-M-type	ALL	13	TRINITY_DN10856_c0_g1_i1;TRINITY_DN18866_c0_g1_i4;TRINITY_DN20919_c0_g1_i1;TRINITY_DN22049_c2_g1_i5;TRINITY_DN22049_c2_g4_i1;TRINITY_DN22429_c0_g1_i20;TRINITY_DN22983_c1_g1_i7;TRINITY_DN28253_c0_g2_i1;TRINITY_DN29251_c0_g1_i1;TRINITY_DN29251_c0_g1_i1;TRINITY_DN32249_c0_g1_i1;TRINITY_DN585_c0_g1_i1;TRINITY_DN8250_c0_g1_i1
MADS-M-type	DEG	3	TRINITY_DN22049_c2_g1_i5;TRINITY_DN28253_c0_g2_i1;TRINITY_DN585_c0_g1_i1
MADS-M-type	Up	0	--
MADS-M-type	Down	3	TRINITY_DN22049_c2_g1_i5;TRINITY_DN28253_c0_g2_i1;TRINITY_DN585_c0_g1_i1
MADS-MIKC	ALL	16	TRINITY_DN11494_c0_g1_i1;TRINITY_DN13855_c0_g1_i5;TRINITY_DN14175_c0_g1_i3;TRINITY_DN14885_c0_g1_i3;TRINITY_DN14887_c0_g1_i1;TRINITY_DN14967_c0_g1_i3;TRINITY_DN15301_c0_g1_i2;TRINITY_DN16633_c0_g1_i4;TRINITY_DN19068_c0_g1_i3;TRINITY_DN20023_c0_g2_i9;TRINITY_DN20338_c0_g1_i1;TRINITY_DN207_c0_g1_i1;TRINITY_DN24801_c0_g1_i1;TRINITY_DN26132_c0_g1_i17;TRINITY_DN26296_c0_g1_i7;TRINITY_DN31232_c0_g1_i1
MADS-MIKC	DEG	3	TRINITY_DN14967_c0_g1_i3;TRINITY_DN20023_c0_g2_i9;TRINITY_DN31232_c0_g1_i1
MADS-MIKC	Up	1	TRINITY_DN31232_c0_g1_i1
MADS-MIKC	Down	2	TRINITY_DN14967_c0_g1_i3;TRINITY_DN20023_c0_g2_i9
MYB	ALL	69	TRINITY_DN10817_c0_g1_i1;TRINITY_DN11484_c0_g1_i1;TRINITY_DN12002_c0_g1_i1;TRINITY_DN12725_c0_g1_i1;TRINITY_DN13030_c0_g1_i3;TRINITY_DN13247_c0_g1_i1;TRINITY_DN13376_c0_g1_i1;TRINITY_DN13755_c0_g1_i1;TRINITY_DN13961_c0_g1_i1;TRINITY_DN14351_c0_g1_i1;TRINITY_DN14658_c0_g1_i1;TRINITY_DN14720_c0_g1_i2;TRINITY_DN14756_c0_g1_i2;TRINITY_DN15088_c0_g1_i4;TRINITY_DN15214_c0_g1_i2;TRINITY_DN15764_c0_g1_i2…
MYB	DEG	11	TRINITY_DN10817_c0_g1_i1;TRINITY_DN13376_c0_g1_i1;TRINITY_DN14756_c0_g1_i2;TRINITY_DN15214_c0_g1_i2;TRINITY_DN15981_c0_g1_i2;TRINITY_DN17043_c0_g1_i2;TRINITY_DN17868_c0_g1_i1;TRINITY_DN18858_c0_g1_i6;TRINITY_DN19522_c0_g1_i2;TRINITY_DN20300_c1_g1_i2;TRINITY_DN21881_c0_g1_i2
MYB	Up	6	TRINITY_DN10817_c0_g1_i1;TRINITY_DN14756_c0_g1_i2;TRINITY_DN15981_c0_g1_i2;TRINITY_DN17868_c0_g1_i1;TRINITY_DN18858_c0_g1_i6;TRINITY_DN19522_c0_g1_i2
MYB	Down	5	TRINITY_DN13376_c0_g1_i1;TRINITY_DN15214_c0_g1_i2;TRINITY_DN17043_c0_g1_i2;TRINITY_DN20300_c1_g1_i2;TRINITY_DN21881_c0_g1_i2
MYB-related	ALL	77	TRINITY_DN10070_c0_g1_i1;TRINITY_DN10801_c0_g1_i1;TRINITY_DN11197_c0_g1_i1;TRINITY_DN11287_c0_g1_i2;TRINITY_DN12547_c0_g2_i1;TRINITY_DN12773_c0_g1_i1;TRINITY_DN12773_c0_g1_i1;TRINITY_DN1293_c0_g1_i1;TRINITY_DN13523_c0_g1_i1;TRINITY_DN13523_c0_g2_i1;TRINITY_DN15203_c0_g1_i1;TRINITY_DN15375_c0_g1_i1;TRINITY_DN16004_c0_g2_i1;TRINITY_DN17100_c0_g1_i1;TRINITY_DN17113_c0_g1_i2;TRINITY_DN17113_c0_g2_i1;…
MYB-related	DEG	7	TRINITY_DN10801_c0_g1_i1;TRINITY_DN11197_c0_g1_i1;TRINITY_DN12773_c0_g1_i1;TRINITY_DN16004_c0_g2_i1;TRINITY_DN17100_c0_g1_i1;TRINITY_DN24452_c0_g2_i1;TRINITY_DN9935_c0_g1_i1
MYB-related	Up	4	TRINITY_DN10801_c0_g1_i1;TRINITY_DN12773_c0_g1_i1;TRINITY_DN16004_c0_g2_i1;TRINITY_DN24452_c0_g2_i1
MYB-related	Down	3	TRINITY_DN11197_c0_g1_i1;TRINITY_DN17100_c0_g1_i1;TRINITY_DN9935_c0_g1_i1
NAC	ALL	53	TRINITY_DN11878_c0_g1_i1;TRINITY_DN1295_c0_g1_i1;TRINITY_DN13474_c0_g1_i1;TRINITY_DN13521_c0_g2_i1;TRINITY_DN14077_c0_g1_i1;TRINITY_DN14199_c0_g1_i2;TRINITY_DN14468_c0_g1_i1;TRINITY_DN14490_c0_g1_i1;TRINITY_DN14572_c0_g2_i1;TRINITY_DN14713_c0_g1_i1;TRINITY_DN14871_c0_g2_i1;TRINITY_DN15433_c0_g1_i1;TRINITY_DN15468_c0_g1_i1;TRINITY_DN15614_c0_g1_i1;TRINITY_DN15661_c0_g1_i3;TRINITY_DN15848_c0_g1_i1;…
NAC	DEG	11	TRINITY_DN13521_c0_g2_i1;TRINITY_DN14468_c0_g1_i1;TRINITY_DN14871_c0_g2_i1;TRINITY_DN15614_c0_g1_i1;TRINITY_DN15848_c0_g1_i1;TRINITY_DN15890_c0_g1_i2;TRINITY_DN18052_c0_g1_i1;TRINITY_DN20824_c0_g1_i1;TRINITY_DN22992_c0_g1_i9;TRINITY_DN24109_c0_g1_i1;TRINITY_DN24422_c0_g1_i1
NAC	Up	9	TRINITY_DN13521_c0_g2_i1;TRINITY_DN14468_c0_g1_i1;TRINITY_DN14871_c0_g2_i1;TRINITY_DN15614_c0_g1_i1;TRINITY_DN15848_c0_g1_i1;TRINITY_DN15890_c0_g1_i2;TRINITY_DN20824_c0_g1_i1;TRINITY_DN22992_c0_g1_i9;TRINITY_DN24109_c0_g1_i1
NAC	Down	2	TRINITY_DN18052_c0_g1_i1;TRINITY_DN24422_c0_g1_i1
NF-X1	ALL	2	TRINITY_DN27290_c0_g1_i3;TRINITY_DN30440_c0_g1_i1
NF-X1	DEG	0	--
NF-X1	Up	0	--
NF-X1	Down	0	--
NF-YA	ALL	8	TRINITY_DN20395_c0_g1_i6;TRINITY_DN21527_c0_g1_i3;TRINITY_DN22512_c0_g1_i7;TRINITY_DN23171_c0_g1_i7;TRINITY_DN23509_c0_g1_i9;TRINITY_DN25697_c0_g1_i6;TRINITY_DN28611_c0_g1_i3;TRINITY_DN28611_c0_g3_i2
NF-YA	DEG	1	TRINITY_DN21527_c0_g1_i3
NF-YA	Up	0	--
NF-YA	Down	1	TRINITY_DN21527_c0_g1_i3
NF-YB	ALL	7	TRINITY_DN14643_c0_g1_i1;TRINITY_DN17623_c0_g1_i1;TRINITY_DN18262_c0_g1_i1;TRINITY_DN19887_c0_g1_i8;TRINITY_DN21351_c0_g1_i1;TRINITY_DN21385_c0_g1_i2;TRINITY_DN27807_c0_g1_i2
NF-YB	DEG	1	TRINITY_DN14643_c0_g1_i1
NF-YB	Up	0	--
NF-YB	Down	1	TRINITY_DN14643_c0_g1_i1
NF-YC	ALL	8	TRINITY_DN14764_c0_g1_i1;TRINITY_DN14810_c0_g1_i4;TRINITY_DN17692_c0_g1_i2;TRINITY_DN17692_c0_g2_i1;TRINITY_DN24148_c0_g1_i2;TRINITY_DN25926_c0_g1_i7;TRINITY_DN28741_c0_g1_i5;TRINITY_DN31045_c0_g1_i1
NF-YC	DEG	0	--
NF-YC	Up	0	--
NF-YC	Down	0	--
OFP	ALL	12	TRINITY_DN12358_c0_g1_i1;TRINITY_DN13255_c0_g1_i1;TRINITY_DN13398_c0_g1_i2;TRINITY_DN13538_c0_g1_i1;TRINITY_DN14016_c0_g1_i1;TRINITY_DN14784_c0_g1_i2;TRINITY_DN17150_c0_g1_i2;TRINITY_DN18117_c0_g3_i1;TRINITY_DN18301_c0_g1_i2;TRINITY_DN19208_c0_g1_i1;TRINITY_DN20054_c0_g1_i2;TRINITY_DN8585_c0_g1_i1
OFP	DEG	2	TRINITY_DN14784_c0_g1_i2;TRINITY_DN8585_c0_g1_i1
OFP	Up	0	--
OFP	Down	2	TRINITY_DN14784_c0_g1_i2;TRINITY_DN8585_c0_g1_i1
PLATZ	ALL	7	TRINITY_DN15085_c0_g1_i1;TRINITY_DN17253_c0_g1_i2;TRINITY_DN17959_c0_g1_i2;TRINITY_DN18831_c1_g2_i3;TRINITY_DN19602_c0_g1_i7;TRINITY_DN19846_c0_g1_i2;TRINITY_DN25261_c0_g1_i2
PLATZ	DEG	1	TRINITY_DN18831_c1_g2_i3
PLATZ	Up	0	--
PLATZ	Down	1	TRINITY_DN18831_c1_g2_i3
RWP-RK	ALL	4	TRINITY_DN28009_c0_g1_i1;TRINITY_DN29919_c0_g1_i2;TRINITY_DN30116_c0_g1_i2;TRINITY_DN30393_c0_g1_i7
RWP-RK	DEG	0	--
RWP-RK	Up	0	--
RWP-RK	Down	0	--
S1Fa-like	ALL	2	TRINITY_DN17640_c0_g1_i5;TRINITY_DN18371_c0_g1_i1
S1Fa-like	DEG	0	--
S1Fa-like	Up	0	--
S1Fa-like	Down	0	--
SBP	ALL	16	TRINITY_DN17400_c0_g1_i3;TRINITY_DN17400_c0_g1_i3;TRINITY_DN20178_c2_g1_i2;TRINITY_DN21445_c0_g1_i9;TRINITY_DN21901_c0_g1_i6;TRINITY_DN23110_c0_g1_i1;TRINITY_DN24095_c0_g1_i1;TRINITY_DN25648_c0_g2_i4;TRINITY_DN26206_c0_g1_i2;TRINITY_DN26433_c0_g1_i1;TRINITY_DN29574_c0_g1_i1;TRINITY_DN30240_c0_g1_i3;TRINITY_DN30353_c0_g2_i1;TRINITY_DN30353_c0_g2_i1;TRINITY_DN30933_c2_g2_i1;TRINITY_DN30933_c2_g4_i1
SBP	DEG	0	--
SBP	Up	0	--
SBP	Down	0	--
SRS	ALL	4	TRINITY_DN14984_c0_g1_i1;TRINITY_DN23386_c0_g1_i2;TRINITY_DN23788_c0_g1_i6;TRINITY_DN24777_c0_g1_i15
SRS	DEG	0	--
SRS	Up	0	--
SRS	Down	0	--
STAT	ALL	1	TRINITY_DN29546_c1_g1_i12
STAT	DEG	0	--
STAT	Up	0	--
STAT	Down	0	--
TCP	ALL	34	TRINITY_DN13791_c0_g1_i1;TRINITY_DN15629_c0_g1_i1;TRINITY_DN16018_c0_g1_i3;TRINITY_DN17634_c0_g1_i4;TRINITY_DN17677_c0_g1_i3;TRINITY_DN17750_c0_g1_i1;TRINITY_DN17821_c0_g1_i1;TRINITY_DN20209_c1_g2_i1;TRINITY_DN21180_c0_g1_i1;TRINITY_DN21316_c0_g1_i1;TRINITY_DN21318_c0_g1_i1;TRINITY_DN21757_c0_g1_i3;TRINITY_DN21950_c0_g2_i3;TRINITY_DN21950_c0_g3_i1;TRINITY_DN21950_c0_g4_i1;TRINITY_DN22151_c0_g2_i1…
TCP	DEG	4	TRINITY_DN21950_c0_g4_i1;TRINITY_DN33521_c0_g1_i1;TRINITY_DN34454_c0_g1_i1;TRINITY_DN4882_c0_g1_i1
TCP	Up	2	TRINITY_DN21950_c0_g4_i1;TRINITY_DN34454_c0_g1_i1
TCP	Down	2	TRINITY_DN33521_c0_g1_i1;TRINITY_DN4882_c0_g1_i1
TUB	ALL	9	TRINITY_DN21929_c0_g1_i5;TRINITY_DN24200_c0_g1_i1;TRINITY_DN24989_c0_g4_i1;TRINITY_DN25191_c0_g1_i3;TRINITY_DN25523_c0_g1_i1;TRINITY_DN26878_c0_g2_i1;TRINITY_DN27482_c0_g1_i7;TRINITY_DN27482_c0_g2_i8;TRINITY_DN33395_c0_g1_i1
TUB	DEG	1	TRINITY_DN21929_c0_g1_i5
TUB	Up	0	--
TUB	Down	1	TRINITY_DN21929_c0_g1_i5
Tify	ALL	15	TRINITY_DN12479_c0_g1_i1;TRINITY_DN15228_c0_g1_i1;TRINITY_DN16436_c0_g1_i5;TRINITY_DN17161_c0_g1_i2;TRINITY_DN18102_c0_g1_i4;TRINITY_DN19099_c0_g1_i1;TRINITY_DN22094_c0_g1_i1;TRINITY_DN24632_c0_g1_i3;TRINITY_DN24632_c0_g2_i3;TRINITY_DN24632_c0_g3_i1;TRINITY_DN24740_c0_g1_i6;TRINITY_DN24826_c0_g1_i3;TRINITY_DN24979_c0_g1_i2;TRINITY_DN25296_c0_g1_i2;TRINITY_DN26845_c0_g1_i6
Tify	DEG	1	TRINITY_DN17161_c0_g1_i2
Tify	Up	1	TRINITY_DN17161_c0_g1_i2
Tify	Down	0	--
Trihelix	ALL	24	TRINITY_DN11286_c0_g1_i1;TRINITY_DN16040_c0_g1_i2;TRINITY_DN18165_c1_g1_i2;TRINITY_DN18339_c0_g1_i4;TRINITY_DN20509_c0_g1_i1;TRINITY_DN21361_c0_g1_i5;TRINITY_DN22285_c0_g1_i1;TRINITY_DN22475_c0_g2_i1;TRINITY_DN22606_c0_g1_i1;TRINITY_DN22859_c0_g1_i2;TRINITY_DN22860_c0_g1_i2;TRINITY_DN23040_c0_g1_i2;TRINITY_DN23106_c0_g1_i1;TRINITY_DN23901_c0_g1_i1;TRINITY_DN24139_c0_g1_i1;TRINITY_DN24161_c0_g1_i3…
Trihelix	DEG	3	TRINITY_DN16040_c0_g1_i2;TRINITY_DN22859_c0_g1_i2;TRINITY_DN23901_c0_g1_i1
Trihelix	Up	1	TRINITY_DN16040_c0_g1_i2
Trihelix	Down	2	TRINITY_DN22859_c0_g1_i2;TRINITY_DN23901_c0_g1_i1
VOZ	ALL	2	TRINITY_DN23614_c0_g1_i1;TRINITY_DN27079_c0_g1_i1
VOZ	DEG	0	--
VOZ	Up	0	--
VOZ	Down	0	--
WRKY	ALL	56	TRINITY_DN11283_c0_g1_i1;TRINITY_DN12046_c1_g1_i1;TRINITY_DN14527_c0_g1_i1;TRINITY_DN14633_c0_g1_i1;TRINITY_DN15008_c0_g1_i2;TRINITY_DN15216_c0_g1_i1;TRINITY_DN15770_c0_g1_i1;TRINITY_DN15952_c0_g1_i1;TRINITY_DN1636_c0_g1_i1;TRINITY_DN16788_c0_g1_i3;TRINITY_DN16815_c0_g1_i1;TRINITY_DN17045_c0_g2_i11;TRINITY_DN17990_c0_g1_i5;TRINITY_DN18306_c0_g1_i3;TRINITY_DN18536_c0_g1_i2;TRINITY_DN18714_c0_g1_i2…
WRKY	DEG	10	TRINITY_DN15008_c0_g1_i2;TRINITY_DN17045_c0_g2_i11;TRINITY_DN18306_c0_g1_i3;TRINITY_DN20510_c0_g1_i6;TRINITY_DN24340_c0_g1_i14;TRINITY_DN25122_c0_g1_i4;TRINITY_DN25429_c0_g1_i6;TRINITY_DN26570_c0_g1_i4;TRINITY_DN26785_c0_g1_i2;TRINITY_DN27950_c0_g1_i5
WRKY	Up	10	TRINITY_DN15008_c0_g1_i2;TRINITY_DN17045_c0_g2_i11;TRINITY_DN18306_c0_g1_i3;TRINITY_DN20510_c0_g1_i6;TRINITY_DN24340_c0_g1_i14;TRINITY_DN25122_c0_g1_i4;TRINITY_DN25429_c0_g1_i6;TRINITY_DN26570_c0_g1_i4;TRINITY_DN26785_c0_g1_i2;TRINITY_DN27950_c0_g1_i5
WRKY	Down	0	--
Whirly	ALL	3	TRINITY_DN16029_c0_g1_i3;TRINITY_DN23640_c0_g2_i17;TRINITY_DN23640_c0_g3_i5
Whirly	DEG	0	--
Whirly	Up	0	--
Whirly	Down	0	--
bHLH	ALL	84	TRINITY_DN12645_c0_g1_i2;TRINITY_DN13025_c0_g1_i1;TRINITY_DN13844_c0_g1_i9;TRINITY_DN14190_c0_g1_i2;TRINITY_DN1518_c0_g1_i1;TRINITY_DN15302_c0_g1_i2;TRINITY_DN15758_c0_g1_i1;TRINITY_DN16043_c0_g1_i2;TRINITY_DN16169_c0_g1_i1;TRINITY_DN16281_c0_g1_i1;TRINITY_DN16374_c0_g1_i1;TRINITY_DN16838_c0_g1_i1;TRINITY_DN17064_c0_g1_i1;TRINITY_DN17141_c0_g1_i1;TRINITY_DN17223_c0_g1_i4;TRINITY_DN17374_c0_g1_i4;…
bHLH	DEG	13	TRINITY_DN13844_c0_g1_i9;TRINITY_DN16374_c0_g1_i1;TRINITY_DN17064_c0_g1_i1;TRINITY_DN17669_c0_g1_i2;TRINITY_DN17992_c0_g1_i4;TRINITY_DN1859_c0_g1_i1;TRINITY_DN23495_c0_g1_i11;TRINITY_DN25007_c0_g1_i1;TRINITY_DN25667_c0_g1_i1;TRINITY_DN26202_c0_g1_i2;TRINITY_DN29301_c0_g1_i6;TRINITY_DN31909_c0_g1_i1;TRINITY_DN4380_c0_g1_i1
bHLH	Up	9	TRINITY_DN13844_c0_g1_i9;TRINITY_DN16374_c0_g1_i1;TRINITY_DN17064_c0_g1_i1;TRINITY_DN17669_c0_g1_i2;TRINITY_DN17992_c0_g1_i4;TRINITY_DN23495_c0_g1_i11;TRINITY_DN25667_c0_g1_i1;TRINITY_DN26202_c0_g1_i2;TRINITY_DN31909_c0_g1_i1
bHLH	Down	4	TRINITY_DN1859_c0_g1_i1;TRINITY_DN25007_c0_g1_i1;TRINITY_DN29301_c0_g1_i6;TRINITY_DN4380_c0_g1_i1
bZIP	ALL	46	TRINITY_DN11673_c0_g1_i1;TRINITY_DN12317_c0_g1_i1;TRINITY_DN16706_c0_g1_i1;TRINITY_DN17098_c0_g1_i5;TRINITY_DN17250_c0_g1_i1;TRINITY_DN17656_c0_g1_i1;TRINITY_DN18860_c0_g3_i1;TRINITY_DN18860_c0_g4_i2;TRINITY_DN18885_c0_g1_i2;TRINITY_DN18948_c0_g1_i3;TRINITY_DN19087_c0_g1_i6;TRINITY_DN19847_c1_g1_i5;TRINITY_DN21152_c0_g1_i1;TRINITY_DN21236_c0_g1_i4;TRINITY_DN21774_c1_g1_i2;TRINITY_DN21774_c1_g2_i2…
bZIP	DEG	3	TRINITY_DN21856_c0_g1_i9;TRINITY_DN26251_c0_g2_i8;TRINITY_DN286_c0_g1_i1
bZIP	Up	1	TRINITY_DN286_c0_g1_i1
bZIP	Down	2	TRINITY_DN21856_c0_g1_i9;TRINITY_DN26251_c0_g2_i8
zf-HD	ALL	16	TRINITY_DN10702_c0_g1_i2;TRINITY_DN10702_c0_g2_i1;TRINITY_DN11923_c0_g1_i3;TRINITY_DN14664_c0_g1_i1;TRINITY_DN14723_c0_g1_i1;TRINITY_DN14723_c0_g2_i1;TRINITY_DN15342_c0_g1_i1;TRINITY_DN15870_c0_g1_i1;TRINITY_DN15947_c0_g1_i1;TRINITY_DN19865_c0_g1_i1;TRINITY_DN21059_c0_g1_i2;TRINITY_DN23514_c0_g1_i1;TRINITY_DN26061_c0_g1_i6;TRINITY_DN26061_c0_g3_i1;TRINITY_DN4219_c0_g1_i2;TRINITY_DN9083_c0_g1_i1
zf-HD	DEG	5	TRINITY_DN10702_c0_g1_i2;TRINITY_DN15342_c0_g1_i1;TRINITY_DN15947_c0_g1_i1;TRINITY_DN19865_c0_g1_i1;TRINITY_DN4219_c0_g1_i2
zf-HD	Up	1	TRINITY_DN19865_c0_g1_i1
zf-HD	Down	4	TRINITY_DN10702_c0_g1_i2;TRINITY_DN15342_c0_g1_i1;TRINITY_DN15947_c0_g1_i1;TRINITY_DN4219_c0_g1_i2
