# Supplementary material for: Transcriptome analysis of two Pogostemon cablin chemotypes reveals genes related to patchouli alcohol biosynthesis
Source: PeerJ. 2021 Aug 26;9:e12025. doi: 10.7717/peerj.12025 (PMC8403477; doi:10.7717/peerj.12025)
Supplement: Supplemental Information 9 [file peerj-09-12025-s009.xls]

Specifications
==============

Sequence source file: "Unigene"

Definement of microsatellites (unit size / minimum number of repeats):
(1/10) (2/6) (3/5) (4/5) (5/5) (6/5) 

Maximal number of bases interrupting 2 SSRs in a compound microsatellite:  100


RESULTS OF MICROSATELLITE SEARCH
================================

Unigene Number	45394
Unigene Size	49110414
SSRs Number	8314
Unigene Number(SSR>=1)	6825
Unigene Number(SSR>=2)	1202
Compound SSRs Number	559


Distribution to different repeat type classes
---------------------------------------------

Unit size	Number of SSRs
1	3806
2	3039
3	1178
4	101
5	83
6	107

Frequency of identified SSR motifs
----------------------------------

Repeats	5	6	7	8	9	10	11	12	13	14	15	16	17	18	19	20	21	22	23	24	25	26	27	28	29	30	31	32	33	34	35	36	37	total
A	-	-	-	-	-	540	250	173	94	61	55	37	21	13	6		3	1	2		1		1	1										1259
C	-	-	-	-	-	5	9	5	7	4	2	2		1		1	1																	37
G	-	-	-	-	-	2	2	1																										5
T	-	-	-	-	-	1095	457	296	161	156	107	86	55	31	25	9	7	6	4	6	1	1	2											2505
AC	-	48	30	11	11	7	6	3		1	2																							119
AG	-	157	94	68	28	13	12	10	7	5	13	4	2	2				1				1				1					1			419
AT	-	66	34	22	12	12	8	3	4	3	4			1	2	1																		172
CA	-	44	21	12	5	9	6	3	2	3	7	3						1																116
CT	-	326	184	104	64	36	36	21	19	12	19	9	3	4	1	1	2														1		1	843
GA	-	161	81	43	23	23	10	10	4	6	11	1	2		1						1													377
GC	-		1	1	1																													3
GT	-	28	11	9	5	2	2	1	2																									60
TA	-	68	36	19	14	7	5	5	3	3	4	1		1						1			1											168
TC	-	261	145	74	46	25	20	5	15	12	10	8	2	3		1	2			1		1												631
TG	-	50	23	26	13	6	3	3	4	1	1	1																						131
AAC	5	1	2																															8
AAG	42	8	6	1		2																												59
AAT	11	7	1	1	1				1					1																				23
ACA	7	2	2																															11
ACC	8	2	5	2		1																												18
ACG	1	1																																2
ACT	3																																	3
AGA	27	12	5	1			1				1									1														48
AGC	7	3	3	1		1																												15
AGG	8	5			1																													14
ATA	6		1			1																												8
ATC	10	4		1																														15
ATG	21	4			2																													27
ATT	16	4	7	3		1	1																											32
CAA	3	1	2	1	1																													8
CAC	21	7	4	2	2	1																												37
CAG	14	2	1		2																													19
CAT	6	1	3																															10
CCA	32	16	11	4	3	4																												70
CCG	33	10	6	2				1																										52
CCT	14	4	1	1					1																									21
CGA	7																																	7
CGC	16	4	3		2																													25
CGG	32	7	2		1																													42
CGT	1	1																																2
CTA	2																																	2
CTC	26	4	2		2																													34
CTG	4		1								1																							6
CTT	9	6	1	2																														18
GAA	45	7	5	1	1	1																												60
GAC	6	2																																8
GAG	21	7	3	1	1																													33
GAT	32	5	1	1																														39
GCA	9	4	2		1																													16
GCC	15	6	3	1		2																												27
GCG	9	2	2		1																													14
GCT	4	3	1																															8
GGA	7	1	5																															13
GGC	21	5	5																															31
GGT	10	7	1	2																														20
GTA	1																																	1
GTC	1	1																																2
GTG	8	2	2																															12
GTT	2	1																																3
TAA	4	1																																5
TAC	2	1																																3
TAG	2																																	2
TAT	10	2																																12
TCA	12	1																																13
TCC	12	4		2		1																												19
TCG	3																																	3
TCT	14	9	3		2																													28
TGA	33	6	1	1	1	1																												43
TGC	6	2			1																													9
TGG	17	5	2																															24
TGT	3	1																																4
TTA	19	9	5	2	1	1			1			1			1																			40
TTC	24	13	2	2	1							1																						43
TTG	4	2					1																											7
AAAG	3																																	3
AAAT	1	1																																2
AATA	1																																	1
AATT		2																																2
ACAT	1																																	1
ACTC	1	1																																2
AGAA	2																																	2
AGAC	1																																	1
AGAT	1																																	1
AGTG	1																																	1
ATAA	4																																	4
ATAC	4	1																																5
ATAG	1	1																																2
ATCA	1																																	1
ATGA		1																																1
ATGT	1																																	1
ATTA	1																																	1
ATTT	3	1																																4
CACT	1																																	1
CATA		1																																1
CATC	1																																	1
CCTT	1																																	1
CTAC	1																																	1
CTCA			2	1																														3
CTCC	1																																	1
CTTT	1	1	2																															4
GAAA			1																															1
GAAG				1																														1
GGAT	1																																	1
GTCT	1																																	1
GTGA				1																														1
TAAT	2																																	2
TACC		1																																1
TATC	1																																	1
TATG	1	1					1			1																								4
TATT	2	1	1																															4
TCAA		1																																1
TCAC	1																																	1
TCTT	2	1																																3
TGAG	1																																	1
TGTT	2																																	2
TTAA	1		1																															2
TTAT	4	1	1																															6
TTCA	1																																	1
TTCT	2		1																															3
TTTA	4	2		1																														7
TTTC	6	2																																8
TTTG	1																																	1
AAAAC	2																																	2
AAGAG	2	1																																3
AAGGC	1																																	1
ACCAA	1																																	1
ACCCC	1																																	1
ACTAG	1																																	1
ACTCC	1																																	1
AGAAG	2																																	2
AGAGA	2																																	2
AGAGG	1																																	1
AGGAG	1																																	1
AGGTA	1																																	1
AGTGT	1																																	1
ATACA	1																																	1
ATGAG	1																																	1
ATTAG	1																																	1
ATTTA	1																																	1
CAACA	1																																	1
CACAA	1																																	1
CACCC	2	1																																3
CAGCT	1																																	1
CCACC	1																																	1
CCCCA	1																																	1
CCCTC	1																																	1
CCCTG	1																																	1
CCCTT		1																																1
CCTCC	2	1																																3
CCTCT	1																																	1
CCTTC	2	1																																3
CTACC	1																																	1
CTCCC	1																																	1
CTCCT	1																																	1
CTCTC	1	1																																2
CTCTT	1	1																																2
CTGAT	1																																	1
CTGGT	1																																	1
CTTCT	1																																	1
GAAGA	4				1																													5
GAGGA	1																																	1
GGAAT	1																																	1
GGCTC	1																																	1
GTTTT	1																																	1
TAAGA		1																																1
TACAC		1																																1
TCATG	1																																	1
TCCTC	1																																	1
TCTCT		2																																2
TCTTC	3																																	3
TCTTT	1																																	1
TGGAT	1																																	1
TTCTG	2																																	2
TTCTT	1																																	1
TTGCC	1																																	1
TTGGA	1																																	1
TTTAT				1																														1
TTTTC	3	1		2																														6
TTTTG		1																																1
AAGAGA	1																																	1
AAGATA	1																																	1
AATCCT	1																																	1
AATTCC	1																																	1
ACATAC	1																																	1
ACCCAA		1																																1
ACCCTA	1																																	1
ACCTGT	1																																	1
ACTACC		1																																1
ACTATT	1																																	1
ACTCCG	1																																	1
AGAAGT	1																																	1
AGAGAA	1																																	1
AGAGGC	1																																	1
AGAGTG	1																																	1
AGATAG	1																																	1
AGCACC	1																																	1
AGGGCA				1																														1
AGTAGA	1																																	1
ATCTTC		1																																1
ATGCCA	1																																	1
ATGGAC		1																																1
ATTAAT	1																																	1
ATTACC	1																																	1
ATTCCG	1																																	1
ATTTGA		1																																1
CAACTC	1																																	1
CAATCC	1																																	1
CAATTC	1																																	1
CACACC		1																																1
CACCAT	1																																	1
CAGCCT		1																																1
CCACCG	1																																	1
CCACCT	1	2																																3
CCACTC		1																																1
CCCACA	1																																	1
CCCCAA		1																																1
CCCTCA	1																																	1
CCTCCA	1																																	1
CCTCCG	1																																	1
CCTGAA			1																															1
CCTGAG					1																													1
CGATCA	1																																	1
CGCCAT	1																																	1
CGCCCG	1																																	1
CGCCTC		1																																1
CTAATG	1																																	1
CTACTC	1																																	1
CTAGTT	1																																	1
CTCCAC	2																																	2
CTCCCT	1																																	1
CTCCGC		1																																1
CTCCGT	1																																	1
CTTCTA	1																																	1
CTTCTG	1																																	1
GAAAAA	1																																	1
GAAAGT	1																																	1
GAAGAT	1	1	1																															3
GAATGT				1																														1
GAGGAA	2	1																																3
GAGGGA	1																																	1
GCCCTA	1																																	1
GCCGTC	1																																	1
GCCTCA	1																																	1
GCCTCC	2																																	2
GCCTTC	1																																	1
GCTGGT					1																													1
GGAGGC	1																																	1
GGCTAT	1																																	1
GGGAGT	1																																	1
GGTAAA	1																																	1
GGTTCT	1																																	1
GTGAAT	1																																	1
GTGATG	1																																	1
TAGAGA	1																																	1
TAGATC	1																																	1
TAGGGC	1																																	1
TCAATT	1																																	1
TCACTC	1	1	1																															3
TCATCC	1																																	1
TCCCTC	1																																	1
TCTCCC	1																																	1
TCTTCG	1																																	1
TGAGAG		1																																1
TGCAAG	1																																	1
TGGAAA	1																																	1
TGGTAA	1																																	1
TGGTCT	1																																	1
TGGTGA	1																																	1
TGTGGA	1																																	1
TTCTTT	1																																	1
TTGATT	1																																	1
TTGCTC	1																																	1
TTTCCC	1																																	1
TTTCCG	1																																	1
TTTTCT		1																																1
TTTTTC	1																																	1

Frequency of classified repeat types (considering sequence complementary)
-------------------------------------------------------------------------

Repeats	5	6	7	8	9	10	11	12	13	14	15	16	17	18	19	20	21	22	23	24	25	26	27	28	29	30	31	32	33	34	35	36	37	total
A/T	-	-	-	-	-	1635	707	469	255	217	162	123	76	44	31	9	10	7	6	6	2	1	3	1										3764
C/G	-	-	-	-	-	7	11	6	7	4	2	2		1		1	1																	42
AC/GT	-	170	85	58	34	24	17	10	8	5	10	4						1																426
AG/CT	-	905	504	289	161	97	78	46	45	35	53	22	9	9	2	2	4	1		1	1	2				1					2		1	2270
AT/AT	-	134	70	41	26	19	13	8	7	6	8	1		2	2	1				1			1											340
CG/CG	-		1	1	1																													3
AAC/GTT	24	8	6	1	1		1																											41
AAG/CTT	161	55	22	7	4	3	1				1	1								1														256
AAT/ATT	66	23	14	6	2	3	1		2			1		1	1																			120
ACC/GGT	96	39	25	10	5	6																												181
ACG/CGT	19	5																																24
ACT/AGT	10	1																																11
AGC/CTG	44	14	8	1	4	1					1																							73
AGG/CCT	88	25	11	4	4	1			1																									134
ATC/ATG	114	21	5	3	3	1																												147
CCG/CGG	126	34	21	3	4	2		1																										191
AAAC/GTTT	3																																	3
AAAG/CTTT	16	4	4																															24
AAAT/ATTT	19	6	2	1																														28
AAGG/CCTT	1			1																														2
AATC/ATTG	1	1																																2
AATG/ATTC	1	1																																2
AATT/AATT	4	2	1																															7
ACAG/CTGT	2																																	2
ACAT/ATGT	7	3					1			1																								12
ACCT/AGGT	1	1																																2
ACTC/AGTG	5	1	2	2																														10
AGAT/ATCT	3	1																																4
AGGG/CCCT	1																																	1
ATCC/ATGG	2																																	2
AAAAC/GTTTT	3	1																																4
AAAAG/CTTTT	5	1		2																														8
AAAAT/ATTTT				1																														1
AAACC/GGTTT	1																																	1
AAATT/AATTT	1																																	1
AACAC/GTGTT	2																																	2
AACAG/CTGTT	2																																	2
AAGAG/CTCTT	15	4			1																													20
AAGAT/ATCTT		1																																1
AAGGC/CCTTG	2																																	2
AAGGG/CCCTT	2	2																																4
AAGGT/ACCTT	1																																	1
AATAC/ATTGT	1																																	1
AATCC/ATTGG	2																																	2
AATCT/AGATT	1																																	1
AATGG/ATTCC	1																																	1
ACACT/AGTGT	1	1																																2
ACATG/ATGTC	1																																	1
ACCAG/CTGGT	1																																	1
ACCCC/GGGGT	5	1																																6
ACCCT/AGGGT	1																																	1
ACTAG/AGTCT	1																																	1
ACTCC/AGTGG	1																																	1
AGAGG/CCTCT	7	1																																8
AGATC/ATCTG	1																																	1
AGATG/ATCTC	1																																	1
AGCCG/CGGCT	1																																	1
AGCTC/AGCTG	1																																	1
AGGGC/CCCTG	1																																	1
AGGGG/CCCCT	4	1																																5
AAAAAG/CTTTTT	3	1																																4
AAAATC/ATTTTG	1																																	1
AAACCC/GGGTTT		1																																1
AAACGG/CCGTTT	1																																	1
AAAGAG/CTCTTT	2																																	2
AAAGAT/ATCTTT	1																																	1
AAAGGG/CCCTTT	1																																	1
AAAGGT/ACCTTT	1																																	1
AAAGTG/ACTTTC	1																																	1
AAATGG/ATTTCC	1																																	1
AAATTC/AATTTG		1																																1
AAATTG/AATTTC	1																																	1
AACCAG/CTGGTT	1																																	1
AACCCC/GGGGTT		1																																1
AACCCT/AGGGTT	1																																	1
AACCTG/AGGTTC			1																															1
AACTAG/AGTTCT	1																																	1
AACTCC/AGTTGG	1																																	1
AAGACC/CTTGGT	1																																	1
AAGACG/CGTCTT	1																																	1
AAGAGC/CTCTTG	1																																	1
AAGAGG/CCTCTT	2	1																																3
AAGATG/ATCTTC	1	2	1																															4
AAGCAG/CTGCTT	1																																	1
AAGGCG/CCTTCG	1																																	1
AAGGGC/CCCTTG				1																														1
AAGTAG/ACTTCT	3																																	3
AAGTGC/ACTTGC	1																																	1
AATAGT/ACTATT	1																																	1
AATATT/AATATT	1																																	1
AATCCC/ATTGGG	1																																	1
AATCCT/AGGATT	1																																	1
AATCGG/ATTCCG	1																																	1
AATGCC/ATTGGC	1																																	1
AATGCT/AGCATT	1																																	1
AATGGT/ACCATT	2																																	2
AATGTG/ACATTC	1			1																														2
AATTCC/AATTGG	2																																	2
ACACAT/ATGTGT	1																																	1
ACACCC/GGGTGT	1	1																																2
ACAGGT/ACCTGT	1																																	1
ACATCC/ATGTGG	1																																	1
ACATGG/ATGTCC		1																																1
ACCACT/AGTGGT		1																																1
ACCAGC/CTGGTG	1				1																													2
ACCATC/ATGGTG	3																																	3
ACCCTC/AGGGTG	1																																	1
ACCGCC/CGGTGG	1																																	1
ACCTCC/AGGTGG	4	2																																6
ACGATC/ATCGTG	1																																	1
ACGGAG/CCGTCT	1																																	1
ACGGCG/CCGTCG	1																																	1
ACTCCC/AGTGGG	1	1																																2
ACTCCG/AGTCGG	1																																	1
ACTCCT/AGGAGT	1																																	1
ACTCTC/AGAGTG	2	2	1																															5
AGAGAT/ATCTCT	2																																	2
AGAGGC/CCTCTG	1																																	1
AGAGGG/CCCTCT	4																																	4
AGATCT/AGATCT	1																																	1
AGCCAT/ATGGCT	1																																	1
AGCCCT/AGGGCT	2																																	2
AGCCTC/AGGCTG	1	1																																2
AGCCTG/AGGCTC					1																													1
AGGATG/ATCCTC	1																																	1
AGGCGG/CCGCCT	4	2																																6
ATCGCC/ATGGCG	1																																	1
CCCGCG/CGCGGG	1																																	1
