# Supplementary material for: Transcriptome analysis of two Pogostemon cablin chemotypes reveals genes related to patchouli alcohol biosynthesis
Source: PeerJ. 2021 Aug 26;9:e12025. doi: 10.7717/peerj.12025 (PMC8403477; doi:10.7717/peerj.12025)
Supplement: Supplemental Information 10 [file peerj-09-12025-s010.xls]

#ID	SSR nr.	SSR type	SSR	size	start	end	FORWARD PRIMER1 (5'-3')	Tm	size	REVERSE PRIMER1 (5'-3')	Tm	size	PRODUCT1 size (bp)	start (bp)	end (bp)	FORWARD PRIMER2 (5'-3')	Tm	size	REVERSE PRIMER2 (5'-3')	Tm	size	PRODUCT2 size (bp)	start (bp)	end (bp)	FORWARD PRIMER3 (5'-3')	Tm	size	REVERSE PRIMER3 (5'-3')	Tm	size	PRODUCT3 size (bp)	start (bp)	end (bp)
TRINITY_DN6333_c0_g1_i1	1	p1	(T)10	10	165	174	GGACCCTCCAGAGAAGCAAC	60.036	20	TTGAGAAGCTGCTGTCGTGT	59.895	20	184	94	277	CCGATTCTTGCAGAGTCCGA	59.827	20	TTGAGAAGCTGCTGTCGTGT	59.895	20	257	21	277	TCCGATTCTTGCAGAGTCCG	59.827	20	TTGAGAAGCTGCTGTCGTGT	59.895	20	258	20	277
TRINITY_DN6303_c0_g1_i1	1	p1	(A)15	15	119	133	GAAGGAACCGGAGAACCAGG	60.036	20	CTGTATGCTCGCTCTGACCA	59.543	20	101	222	322	TGAACCTTCCACCACCGAAG	59.892	20	CTGTATGCTCGCTCTGACCA	59.543	20	117	206	322	CTTGAACCTTCCACCACCGA	59.892	20	CTGTATGCTCGCTCTGACCA	59.543	20	119	204	322
TRINITY_DN6397_c0_g1_i1	1	p1	(T)10	10	437	446	ATGGTGGTGGTGACTTGCAA	60.106	20	GCTTCACTCAAAGCTGCAGC	60.387	20	167	232	398	AATGGTGGTGGTGACTTGCA	60.106	20	GCTTCACTCAAAGCTGCAGC	60.387	20	168	231	398	GGTGGTGGTGACTTGCAAGA	60.465	20	GCTTCACTCAAAGCTGCAGC	60.387	20	165	234	398
TRINITY_DN13843_c0_g1_i1	1	c	(CT)10tccttta(TC)6	39	13	51	CATGGCTACTCCCGATGTCC	59.966	20	CTGGCTCTCCTTGCACTTCA	59.964	20	274	209	482	TGAAGTGCAAGGAGAGCCAG	59.964	20	TGAGCTGTTGGTAGTGGCTG	59.965	20	186	463	648	TGAAGTGCAAGGAGAGCCAG	59.964	20	GAGCTGTTGGTAGTGGCTGT	59.965	20	185	463	647
TRINITY_DN13843_c0_g1_i1	2	p1	(T)10	10	1820	1829	CATGGCTACTCCCGATGTCC	59.966	20	CTGGCTCTCCTTGCACTTCA	59.964	20	274	209	482	TGAAGTGCAAGGAGAGCCAG	59.964	20	TGAGCTGTTGGTAGTGGCTG	59.965	20	186	463	648	TGAAGTGCAAGGAGAGCCAG	59.964	20	GAGCTGTTGGTAGTGGCTGT	59.965	20	185	463	647
TRINITY_DN13818_c0_g1_i2	1	p3	(CCT)5	15	747	761	TGGGTTCTCCTGAAACAGCC	59.890	20	TGATGCTGCCCTTGAAGAGG	60.035	20	134	395	528	CCCTCCAAACGTTGTCCCTT	60.179	20	AGAGAGATCGAGCTGGTGGT	60.034	20	155	649	803	TGAACCGGTTGACAAGAGCA	59.821	20	AGAGAGATCGAGCTGGTGGT	60.034	20	265	539	803
TRINITY_DN13871_c0_g1_i1	1	p2	(TC)8	16	9	24	ACCCGTTTCATTACCGCAGT	59.964	20	GATCCGCCGTGCTCTTCATA	59.968	20	216	188	403	ACCCGTTTCATTACCGCAGT	59.964	20	ATCCGCCGTGCTCTTCATAG	59.967	20	215	188	402	ACCCGTTTCATTACCGCAGT	59.964	20	GGCATCCTTCACTTCCCGAA	60.035	20	280	188	467
TRINITY_DN13871_c0_g1_i1	2	p3	(AAG)5	15	496	510	ACCCGTTTCATTACCGCAGT	59.964	20	GATCCGCCGTGCTCTTCATA	59.968	20	216	188	403	ACCCGTTTCATTACCGCAGT	59.964	20	ATCCGCCGTGCTCTTCATAG	59.967	20	215	188	402	ACCCGTTTCATTACCGCAGT	59.964	20	GGCATCCTTCACTTCCCGAA	60.035	20	280	188	467
TRINITY_DN13812_c0_g1_i1	1	p3	(TCA)5	15	2	16	CCATTCCAATTCTGCCCCCT	60.032	20	AAAGGTCGACAAACGCGTTG	59.973	20	134	340	473	CCATTCCAATTCTGCCCCCT	60.032	20	CAAAGGTCGACAAACGCGTT	59.973	20	135	340	474	ATCCGACCAACTTTTCCCCC	59.961	20	AGGGGGCAGAATTGGAATGG	60.032	20	271	89	359
TRINITY_DN13862_c0_g1_i2	1	p1	(A)18	18	60	77	AACGACCCCAACATCGACTC	60.038	20	CACGTAGGGATCGAGCTTCC	59.969	20	180	181	360	GAACGACCCCAACATCGACT	60.038	20	CACGTAGGGATCGAGCTTCC	59.969	20	181	180	360	AGGGCTAGGCATGATCTCCA	60.105	20	CACGTAGGGATCGAGCTTCC	59.969	20	103	258	360
TRINITY_DN13887_c1_g2_i2	1	p1	(T)12	12	1	12	TATTCTCCCATGGCAGTCGC	59.893	20	CGCTGACGAAAGCACATGAG	59.906	20	169	659	827	GATGGAGGTCGGCCAAATGA	60.107	20	CGCTGACGAAAGCACATGAG	59.906	20	200	628	827	GATGATGGAGGTCGGCCAAA	60.107	20	CGCTGACGAAAGCACATGAG	59.906	20	203	625	827
TRINITY_DN13828_c0_g1_i2	1	p2	(TC)6	12	317	328	CGAGTGGCATAGGATTGGCT	59.893	20	TGGAACATAGGAGCAAAACGC	59.190	21	245	221	465	ACCGAGTGGCATAGGATTGG	59.530	20	TGGAACATAGGAGCAAAACGC	59.190	21	247	219	465	CGAGTGGCATAGGATTGGCT	59.893	20	TTGGAACATAGGAGCAAAACGC	59.772	22	246	221	466
TRINITY_DN13842_c0_g1_i2	1	p3	(TCC)5	15	211	225	GTAGCGATCCCGTTCCTCAG	59.969	20	TGAGTGGACTCCGAAAAGGC	59.965	20	271	261	531	GTAGCGATCCCGTTCCTCAG	59.969	20	GCCTTGAGTGGACTCCGAAA	59.965	20	275	261	535	CAGTAGCGATCCCGTTCCTC	59.969	20	TGAGTGGACTCCGAAAAGGC	59.965	20	273	259	531
TRINITY_DN13842_c0_g1_i2	2	c	(T)10atttaaatatgaactagttatgatattgattttaacttttgtattatgtttcataatttaaataagggttaatg(A)11	95	609	703	GTAGCGATCCCGTTCCTCAG	59.969	20	TGAGTGGACTCCGAAAAGGC	59.965	20	271	261	531	GTAGCGATCCCGTTCCTCAG	59.969	20	GCCTTGAGTGGACTCCGAAA	59.965	20	275	261	535	CAGTAGCGATCCCGTTCCTC	59.969	20	TGAGTGGACTCCGAAAAGGC	59.965	20	273	259	531
TRINITY_DN13876_c0_g1_i1	1	p4	(ATTT)5	20	99	118	AAAGGACAAGGGGGTTGCAA	60.032	20	AGCAGAAGGATTTTCGCCCA	59.962	20	142	688	829	CAATTTGGTCCGACTTGCCG	60.110	20	TTGCAACCCCCTTGTCCTTT	60.032	20	221	487	707	TGGAGAAGGGGGTAGCAGAA	59.882	20	TTGCAACCCCCTTGTCCTTT	60.032	20	142	566	707
TRINITY_DN13893_c0_g1_i2	1	p1	(T)15	15	511	525	GGCAATGGGAAATGGGAGGA	60.032	20	CCGTTGATAGCCGGTATGCT	59.966	20	120	184	303	GGAATCCCTTGAGGCAAGCT	60.034	20	CCGTTGATAGCCGGTATGCT	59.966	20	142	162	303	AGGAATCCCTTGAGGCAAGC	60.034	20	CCGTTGATAGCCGGTATGCT	59.966	20	143	161	303
TRINITY_DN13898_c0_g1_i1	1	p1	(T)12	12	690	701	ATTCACCTGCTGATGGGCTC	60.107	20	CTGCAAAAACGAAGGCCGAA	59.970	20	129	440	568	GATTCACCTGCTGATGGGCT	60.107	20	CTGCAAAAACGAAGGCCGAA	59.970	20	130	439	568	ATTCACCTGCTGATGGGCTC	60.107	20	AGCAGCTGCAAAAACGAAGG	59.969	20	134	440	573
TRINITY_DN13857_c0_g1_i1	1	p2	(CT)6	12	10	21	GTTTTCCTCACTCCGCCGTA	60.038	20	CCAACAACCGACAGGATCCA	59.964	20	227	289	515	GTTTTCCTCACTCCGCCGTA	60.038	20	ACCAACAACCGACAGGATCC	59.964	20	228	289	516	CGTCTTCTTCGCTTCACCCT	60.038	20	CCAACAACCGACAGGATCCA	59.964	20	105	411	515
TRINITY_DN13742_c0_g1_i3	1	p2	(CT)6	12	94	105	CGTACGAGGTGGAAGGATCG	59.971	20	GGGAGGGCAAGCTGGTAATT	60.033	20	109	246	354	ATGTGGAGAAGAGCACCAGC	60.036	20	GGGAGGGCAAGCTGGTAATT	60.033	20	163	192	354	TGCAGCTGTGGGATGTATCC	59.819	20	GGGAGGGCAAGCTGGTAATT	60.033	20	185	170	354
TRINITY_DN13780_c0_g1_i2	1	p1	(T)15	15	1466	1480	GGTTCTTAGCGGGTTGTGGA	59.964	20	TAGCAGACGAAGCAGCCAAA	59.965	20	108	774	881	AGGTTCTTAGCGGGTTGTGG	59.964	20	TAGCAGACGAAGCAGCCAAA	59.965	20	109	773	881	TGCATGGAGGGAGTGCATTT	59.960	20	ACACTCTTTCCACGAGCTCG	60.039	20	234	954	1187
TRINITY_DN13714_c0_g1_i1	1	p1	(T)12	12	629	640	AAACAACCGAGCCAAACACG	59.900	20	ATTTTCCGGCCGTCCTTCTT	59.962	20	112	311	422	AAACAACCGAGCCAAACACG	59.900	20	CCTTGTTCATTTTCCGGCCG	60.109	20	120	311	430	CTTCTGGTCTCCCTCTGTGC	59.751	20	TTGTGGCTTATGGTGGCGAT	60.035	20	119	265	383
TRINITY_DN13787_c0_g2_i2	1	p1	(T)15	15	518	532	GCGGACAAGGCTCAGGTTAA	60.321	20	GCAGAGCGTAACATTTCAACAC	58.774	22	192	18	209	GCGGACAAGGCTCAGGTTAA	60.321	20	GCAGAGCGTAACATTTCAACACA	60.304	23	192	18	209	GCGGACAAGGCTCAGGTTAA	60.321	20	GCAGAGCGTAACATTTCAACA	57.464	21	192	18	209
TRINITY_DN13743_c0_g1_i2	1	p2	(TA)6	12	602	613	TCATGGGGATACAGAACGCG	59.896	20	GCTGCCCCAGAAGATGTTCT	60.035	20	164	148	311	AGAACATCTTCTGGGGCAGC	60.035	20	GGCACACCCTATTCTCCTCG	59.895	20	170	292	461	AGAACATCTTCTGGGGCAGC	60.035	20	TTCATCACACACCACCCTGG	59.890	20	188	292	479
TRINITY_DN13723_c0_g1_i1	1	p1	(A)15	15	1	15	TGGTGAGATTTGTCTCGGGC	60.036	20	GGAACGATTCGTCTCTCGCT	59.901	20	171	28	198	AGCGAGAGACGAATCGTTCC	59.901	20	CGCAATCCACCTCTGTTTGC	60.110	20	265	179	443	TGAGATTTGTCTCGGGCTCG	59.827	20	GGAACGATTCGTCTCTCGCT	59.901	20	168	31	198
TRINITY_DN13716_c0_g1_i1	1	p2	(GT)6	12	140	151	GATGGGAATGGTGACGGGTT	60.034	20	GTTCCCCTCCCCACTTCTTG	59.962	20	122	1538	1659	CGTCATGTTGGGAATGGGGA	60.035	20	GCAGAAAAGGAAGCGCGAAA	60.040	20	164	479	642	CGTCATGTTGGGAATGGGGA	60.035	20	CTGCAGAAACTTGGCGATCG	59.904	20	277	479	755
TRINITY_DN13753_c0_g1_i1	1	p3	(CTC)5	15	87	101	CTGGAACCCCGGCATTAACT	60.034	20	CCGTTGCTCCATCGATCGTA	59.970	20	152	145	296	TACGATCGATGGAGCAACGG	59.970	20	AACAGAGACCTTCATGCCGG	60.036	20	124	277	400	CTGGAACCCCGGCATTAACT	60.034	20	AACAGAGACCTTCATGCCGG	60.036	20	256	145	400
TRINITY_DN13767_c0_g1_i1	1	p1	(T)13	13	1	13	TGTTGAAGGACTGCCACCTC	59.891	20	TGTCATTTCAAGCCCATCCTCT	59.690	22	194	182	375	GACTGCCACCTCCCAAACTT	60.179	20	TGTCATTTCAAGCCCATCCTCT	59.690	22	186	190	375	GTGTTGAAGGACTGCCACCT	60.179	20	TGTCATTTCAAGCCCATCCTCT	59.690	22	195	181	375
TRINITY_DN13732_c0_g1_i2	1	p2	(CT)6	12	801	812	GCTAGAATCCGGCTCCAGTC	59.967	20	CTCGCTATCGATCCAACGCT	60.040	20	264	233	496	GTGGCTTCGGTTTTCGTGAC	60.042	20	GACTGGAGCCGGATTCTAGC	59.967	20	165	88	252	GGTGTGGCGATTTACAGGGA	60.036	20	CTCGCTATCGATCCAACGCT	60.040	20	226	271	496
TRINITY_DN13710_c0_g1_i1	1	p2	(GA)6	12	8	19	CGTCAAGAGCAGTCCACCAT	60.037	20	GGTGCAGCTGAAAACGAGTG	60.041	20	113	46	158	TGTCCCGTGTTCACACTCTG	59.896	20	TTGCACGATCGACGCGTATA	59.972	20	239	255	493	CGTCAAGAGCAGTCCACCAT	60.037	20	AAACCGGTGCAGCTGAAAAC	59.898	20	118	46	163
TRINITY_DN13745_c0_g1_i2	1	p2	(AC)6	12	252	263	GGCATCGTTAGTGGGGTGAA	60.036	20	TTTGGACACATGGGACCCAC	60.179	20	277	190	466	TGGGCACGTGGATTTAGGAG	59.748	20	TTTTGGTCGTCCCACCCAAA	60.033	20	155	348	502	GGGCACGTGGATTTAGGAGT	59.748	20	TTTTGGTCGTCCCACCCAAA	60.033	20	154	349	502
TRINITY_DN13700_c0_g1_i1	1	p2	(TC)8	16	1311	1326	AACTTTCAACACCCCAGCCA	60.033	20	CGGTAAGATCTCGTCCAGCC	59.969	20	185	479	663	AACTTTCAACACCCCAGCCA	60.033	20	ATCCAAACGGAGAATGGCGT	60.035	20	163	479	641	GGCTGGACGAGATCTTACCG	59.969	20	TGGTGATCACTTGACCGTCG	60.039	20	209	644	852
TRINITY_DN13781_c0_g1_i3	1	p3	(CCG)5	15	57	71	ATGCTTACCGTTGCCTCTCC	60.108	20	CCCTGTTTCTCAGCCCACTT	59.889	20	177	130	306	GCCATGAAGAAGCAAAGGCC	60.108	20	CCCTGTTTCTCAGCCCACTT	59.889	20	202	105	306	GTTGCCTCTCCGAGAACTCC	60.109	20	CCCTGTTTCTCAGCCCACTT	59.889	20	168	139	306
TRINITY_DN13728_c0_g1_i2	1	p2	(TC)6	12	23	34	TTGAGGGTGAGATTGGCGTC	60.036	20	CCTCACGCTTTGGTGTTTCG	60.041	20	193	132	324	TTGAGGGTGAGATTGGCGTC	60.036	20	GTTGAGAAATGGCGTGGTGG	59.759	20	109	132	240	CCACCACGCCATTTCTCAAC	59.759	20	CCTCACGCTTTGGTGTTTCG	60.041	20	104	221	324
TRINITY_DN13706_c0_g1_i2	1	p2	(AG)6	12	157	168	GCCTGCCTGCCCCATTATAT	59.960	20	AGCCTCCATTCCAAACACCC	60.252	20	125	78	202	GCCTGCCTGCCCCATTATAT	59.960	20	GGGTGTGAGGAATGAAGCCT	59.670	20	193	78	270	GCCTGCCTGCCCCATTATAT	59.960	20	AGGGTGTGAGGAATGAAGCC	59.670	20	194	78	271
TRINITY_DN11801_c0_g1_i1	1	p3	(TCT)5	15	38	52	ACTCCATGTTCATGGCAGGG	60.034	20	CCGGAAATGTTGGTGGAGGA	59.962	20	158	186	343	TGGAACCCTTCGAGCTCAAC	59.965	20	CCGGAAATGTTGGTGGAGGA	59.962	20	176	168	343	GGCAGGGGATAACGTGTTCA	60.036	20	CCGGAAATGTTGGTGGAGGA	59.962	20	145	199	343
TRINITY_DN11884_c0_g1_i2	1	p1	(T)10	10	303	312	GGGAAACTCCTACCAACATGGA	59.692	22	GGGATGCACATGGTAGGGTC	60.179	20	134	45	178	AGGGAAACTCCTACCAACATGG	59.691	22	GGGATGCACATGGTAGGGTC	60.179	20	135	44	178	GACCCTACCATGTGCATCCC	60.179	20	TGGCGTGCAAGATTGTAATGA	58.569	21	189	159	347
TRINITY_DN11858_c0_g1_i1	1	p1	(T)11	11	2	12	TGCTAGGGGTTTTTGGTGCA	60.106	20	TCCCCAACCCATTGAACCAC	60.179	20	175	139	313	GTGAGGGAGAGGGGGTGATA	59.735	20	TGCACCAAAAACCCCTAGCA	60.106	20	115	44	158	AGGGGTTTTTGGTGCAGAGT	59.738	20	TCCCCAACCCATTGAACCAC	60.179	20	171	143	313
TRINITY_DN11857_c0_g1_i1	1	p2	(TG)6	12	784	795	GTTTCCGCAGACGTTTTGCT	59.971	20	TATGGTTTCCTTGCAGCCGT	59.962	20	167	58	224	GTTTCCGCAGACGTTTTGCT	59.971	20	ACCCTCGGTTTGCCTTTAGG	59.962	20	121	58	178	AATCGTACGTATCGGCCACC	59.969	20	TTCCGACCCATTTCCAGTGG	59.962	20	197	409	605
TRINITY_DN11867_c0_g2_i1	1	p1	(A)10	10	583	592	GTTGGACCCATCGAGTTCGT	60.038	20	CCGCCAGTGAATTCCCTTCT	60.035	20	169	898	1066	GTTGGACCCATCGAGTTCGT	60.038	20	TCCGCCAGTGAATTCCCTTC	60.035	20	170	898	1067	GTTTGTGAGGCATGCAAGGG	60.038	20	TCACAACGCTGTTTCTCGGA	59.897	20	102	324	425
TRINITY_DN11866_c0_g1_i1	1	p1	(T)10	10	321	330	AATCCCCCACCTGCTTCAAG	59.960	20	AGTTCTTCAGCATCCCCACG	60.036	20	241	1584	1824	TCTCACCGCGCACACTTTAT	60.038	20	GATGGCGTGTAGAGTGGAGG	59.897	20	280	1220	1499	CCTCCACTCTACACGCCATC	59.897	20	CTTGAAGCAGGTGGGGGATT	59.960	20	124	1480	1603
TRINITY_DN11852_c0_g1_i2	1	p2	(AG)9	18	1	18	AATGGAGCTGGGATGACGTG	60.108	20	TAACCCGGCCTGTTTGATCC	60.035	20	238	68	305	CGAGTCCACGTCAGCTTCAT	60.109	20	TAACCCGGCCTGTTTGATCC	60.035	20	212	94	305	GTTTTCCGGCCTGATTTCGG	59.830	20	TAACCCGGCCTGTTTGATCC	60.035	20	139	167	305
TRINITY_DN7216_c0_g1_i3	1	p3	(CGA)5	15	407	421	TTGATCGCTTCTCCTTCGCC	60.460	20	AAAGCCAGCAATGGGTCAGT	60.179	20	134	357	490	TTGATCGCTTCTCCTTCGCC	60.460	20	TCAAAGCCAGCAATGGGTCA	60.179	20	136	357	492	TCTTCAAGCTCCTCGACGAC	59.478	20	TCAAAGCCAGCAATGGGTCA	60.179	20	100	393	492
TRINITY_DN7233_c0_g1_i1	1	p1	(A)12	12	343	354	GGGGTGGGGAAGGGATTTTC	60.325	20	AGTGAGGTTGAGGGAGGTCC	60.546	20	244	151	394	GGGTGGGGAAGGGATTTTCA	59.588	20	AGTGAGGTTGAGGGAGGTCC	60.546	20	243	152	394	GGGGTGGGGAAGGGATTTTC	60.325	20	GGTAGTGAGGTTGAGGGAGG	58.804	20	247	151	397
TRINITY_DN7233_c0_g1_i1	2	p1	(A)10	10	670	679	GGGGTGGGGAAGGGATTTTC	60.325	20	AGTGAGGTTGAGGGAGGTCC	60.546	20	244	151	394	GGGTGGGGAAGGGATTTTCA	59.588	20	AGTGAGGTTGAGGGAGGTCC	60.546	20	243	152	394	GGGGTGGGGAAGGGATTTTC	60.325	20	GGTAGTGAGGTTGAGGGAGG	58.804	20	247	151	397
TRINITY_DN7233_c0_g1_i1	3	p1	(T)10	10	875	884	GGGGTGGGGAAGGGATTTTC	60.325	20	AGTGAGGTTGAGGGAGGTCC	60.546	20	244	151	394	GGGTGGGGAAGGGATTTTCA	59.588	20	AGTGAGGTTGAGGGAGGTCC	60.546	20	243	152	394	GGGGTGGGGAAGGGATTTTC	60.325	20	GGTAGTGAGGTTGAGGGAGG	58.804	20	247	151	397
TRINITY_DN7250_c0_g1_i1	1	p2	(CT)6	12	130	141	TCCTCCGTCGTTTTCCACTG	59.967	20	GCGGATCGACTCATCAGTGT	59.899	20	225	184	408	TCCTCCGTCGTTTTCCACTG	59.967	20	TGTTTCAGAGGCGGATCGAC	60.109	20	235	184	418	TCCGTCGTTTTCCACTGGTT	59.821	20	GCGGATCGACTCATCAGTGT	59.899	20	222	187	408
TRINITY_DN27304_c0_g1_i6	1	c	(GGC)5agccatggc(GCA)5	39	82	120	TCCGCCCACAGCATCATATC	59.965	20	TGGAGAGAGGCTTTGTGCTG	59.964	20	163	203	365	CCGCCCACAGCATCATATCT	59.964	20	TGGAGAGAGGCTTTGTGCTG	59.964	20	162	204	365	CTCCGCCCACAGCATCATAT	59.964	20	TGGAGAGAGGCTTTGTGCTG	59.964	20	164	202	365
TRINITY_DN27304_c0_g1_i6	2	p1	(T)11	11	466	476	TCCGCCCACAGCATCATATC	59.965	20	TGGAGAGAGGCTTTGTGCTG	59.964	20	163	203	365	CCGCCCACAGCATCATATCT	59.964	20	TGGAGAGAGGCTTTGTGCTG	59.964	20	162	204	365	CTCCGCCCACAGCATCATAT	59.964	20	TGGAGAGAGGCTTTGTGCTG	59.964	20	164	202	365
TRINITY_DN27393_c0_g2_i1	1	p2	(AC)7	14	304	317	AGCATGGATATCACGCAGCA	59.893	20	ATGCTGTGTGTGTGTGTGTT	58.537	20	140	182	321	AGCATGGATATCACGCAGCA	59.893	20	AATGCTGTGTGTGTGTGTGT	58.537	20	141	182	322	AGCATGGATATCACGCAGCA	59.893	20	AATGCTGTGTGTGTGTGTGTT	59.182	21	141	182	322
TRINITY_DN27327_c0_g1_i5	1	p3	(GAA)9	27	92	118	AGTTCAGCTAACGACGCACA	59.968	20	ATTCACGGTGCTGTTACGGT	59.966	20	255	122	376	AGTCATGGTTTCTCTGCGCA	59.965	20	ATTCACGGTGCTGTTACGGT	59.966	20	179	198	376	AGTTCAGCTAACGACGCACA	59.968	20	TCACGGTGCTGTTACGGTAC	60.039	20	253	122	374
TRINITY_DN27346_c0_g1_i2	1	p3	(CGC)6	18	122	139	CTCTTCTGGGCTGGGAAAGG	60.035	20	CCCACAATCATGCCAGTCCT	60.034	20	164	2155	2318	AGGACTGGCATGATTGTGGG	60.034	20	TTGCGGCTCTAAGTTCTGCA	59.965	20	175	2299	2473	CTCTTCTGGGCTGGGAAAGG	60.035	20	TCCCCACAATCATGCCAGTC	60.034	20	166	2155	2320
TRINITY_DN27357_c0_g1_i2	1	p2	(CT)12	24	116	139	TTGTGCATTCTGCTTGCGTC	60.040	20	GACCTCACCCATCATGTGCA	60.035	20	135	2222	2356	TTCAGGTAGCTGAGAGGGCT	59.958	20	CCAGGGCGTCATCCATATCC	60.036	20	195	1810	2004	TTCCGCGGAAATCCCAGAAA	59.963	20	TTCCTGCAATCACACTGGCT	59.889	20	156	703	858
TRINITY_DN27357_c0_g1_i2	2	p1	(C)11	11	2155	2165	TTGTGCATTCTGCTTGCGTC	60.040	20	GACCTCACCCATCATGTGCA	60.035	20	135	2222	2356	TTCAGGTAGCTGAGAGGGCT	59.958	20	CCAGGGCGTCATCCATATCC	60.036	20	195	1810	2004	TTCCGCGGAAATCCCAGAAA	59.963	20	TTCCTGCAATCACACTGGCT	59.889	20	156	703	858
TRINITY_DN27359_c0_g1_i7	1	c	(T)10ccctggtatttctgtcgtcaatttgaataagtatggtagttgttacaccactccagttccgtaatcattaaacctcggattttttattt(A)10	109	273	381	ATTTCCCATCCATGCGGTGT	60.033	20	ACACGTATGGCCAACGCTTA	60.037	20	242	1720	1961	TGTTGGTTCTGCCGCTTTTG	59.898	20	ACACGTATGGCCAACGCTTA	60.037	20	266	1696	1961	ATTTCCCATCCATGCGGTGT	60.033	20	AGAGACACGTATGGCCAACG	60.109	20	246	1720	1965
TRINITY_DN27397_c0_g1_i1	1	p3	(TCT)5	15	1516	1530	TCGGAGACTGCTGGTTTTCC	59.965	20	TGATGTTGTCTGGCGACGAA	59.967	20	253	114	366	TCGGAGACTGCTGGTTTTCC	59.965	20	TTGATGTTGTCTGGCGACGA	59.967	20	254	114	367	TTGGTTCCTCCTGCTTCGTC	59.965	20	TCAGTTTCAGTCTCCACCGC	59.966	20	137	418	554
TRINITY_DN27354_c0_g1_i5	1	p1	(T)10	10	1975	1984	TATCCGGAAGAGCTTGGGGA	60.032	20	TTTCACACGTAGCCCCTGAC	59.966	20	222	2436	2657	GTCAGGGGCTACGTGTGAAA	59.966	20	TTGTTCCTGAGACACCGTCG	59.968	20	269	2638	2906	TATCCGGAAGAGCTTGGGGA	60.032	20	CCCCTGACGTATGCACCTTT	60.035	20	210	2436	2645
TRINITY_DN27354_c0_g1_i5	2	p4	(ATAC)5	20	3576	3595	TATCCGGAAGAGCTTGGGGA	60.032	20	TTTCACACGTAGCCCCTGAC	59.966	20	222	2436	2657	GTCAGGGGCTACGTGTGAAA	59.966	20	TTGTTCCTGAGACACCGTCG	59.968	20	269	2638	2906	TATCCGGAAGAGCTTGGGGA	60.032	20	CCCCTGACGTATGCACCTTT	60.035	20	210	2436	2645
TRINITY_DN27355_c0_g1_i1	1	p1	(T)13	13	214	226	GCCGTAGCTTATCTGGCGAT	60.038	20	TATGCACCTCTTAGCGCGAG	59.969	20	273	71	343	GAGGCTCGTCCCAACTGAAA	59.965	20	TCCGACGAAGAACAGCATCC	60.109	20	245	767	1011	GAGAGACTTCCCAACGACGG	60.109	20	CCCCGGTGCAACATAAGAGT	60.035	20	125	1857	1981
TRINITY_DN27313_c0_g1_i2	1	p1	(T)11	11	1136	1146	GAGGCGTGCATCTACTCTCC	59.969	20	AGGTGTCCGCATGGCATTAA	60.035	20	158	1067	1224	TGATGTTGAGGCGTGCATCT	60.036	20	AGGTGTCCGCATGGCATTAA	60.035	20	165	1060	1224	GAGGCGTGCATCTACTCTCC	59.969	20	GTGTCCGCATGGCATTAACC	59.899	20	156	1067	1222
TRINITY_DN27312_c0_g1_i2	1	p1	(T)16	16	1123	1138	GAATGCTAACCGACCGCCTA	59.896	20	GATCGCCTCATCCTCCAAGG	59.965	20	256	746	1001	GACACATGGATGCAGGAGCT	60.107	20	GATCGCCTCATCCTCCAAGG	59.965	20	276	726	1001	AGACACATGGATGCAGGAGC	60.107	20	GATCGCCTCATCCTCCAAGG	59.965	20	277	725	1001
TRINITY_DN27330_c0_g1_i2	1	p1	(T)10	10	2985	2994	AGTGGGCTCAGCACTGTTAC	59.965	20	CCTTTTCCTCCCACGTCGAA	59.966	20	268	2462	2729	GAACAAGTCAGTCTGGCCGA	59.966	20	CGAGACCCTTTCCGCTTTCT	60.037	20	241	2443	2683	AGAAAGCGGAAAGGGTCTCG	60.037	20	CCACTGCTCTTTGAGTCCGT	59.966	20	129	2664	2792
TRINITY_DN27326_c0_g1_i6	1	p3	(TGC)5	15	858	872	TCTTTTCGTTCCCCAGCGAA	59.893	20	GGTGCCTGTGACGAAGGTAA	59.966	20	107	474	580	CTTGCTGAGTGGGACTCCAG	60.037	20	TCTGCGTTTCACTGGAAGCT	59.893	20	241	1400	1640	ACACGATCTTGCTGAGTGGG	60.037	20	TCTGCGTTTCACTGGAAGCT	59.893	20	248	1393	1640
TRINITY_DN27309_c1_g2_i1	1	p1	(T)10	10	1050	1059	CGGAGGGAAGAGGAAACCAC	60.036	20	CAGCAGCACTTTTCCAGCAG	60.039	20	262	673	934	CTGCTGGAAAAGTGCTGCTG	60.039	20	CAGTCAATCACCTGCCCTGT	59.963	20	177	915	1091	CTGCTGGAAAAGTGCTGCTG	60.039	20	ACAGTCAATCACCTGCCCTG	59.963	20	178	915	1092
TRINITY_DN27317_c0_g1_i3	1	p1	(A)13	13	7	19	GGTTCTTCGGTGCAGAGACA	59.966	20	AGCATTCACCTCGGCTTTCA	59.963	20	143	1387	1529	GACTCATTGGCCACCACTCA	59.963	20	GTTGGTCTCAGCTTGGTCGA	59.966	20	161	636	796	GACTCATTGGCCACCACTCA	59.963	20	GCTCCTGTTGGTCTCAGCTT	59.964	20	167	636	802
TRINITY_DN27314_c0_g3_i5	1	p1	(T)10	10	1689	1698	TGTACGACCTGAAACCGGTG	59.968	20	CAGAGTGCACAGCTTCCTGA	59.966	20	266	140	405	TGTACGACCTGAAACCGGTG	59.968	20	AGAGTGCACAGCTTCCTGAC	59.965	20	265	140	404	TCAGGAAGCTGTGCACTCTG	59.966	20	CTTTGCCCTTGCCCTTGTTC	59.966	20	141	386	526
TRINITY_DN27351_c0_g1_i3	1	c	(GA)7ggttccttttgattttctccggt(GA)10	57	12	68	ATTGCAGCAGGCTGAGGAAT	60.033	20	ACTAGCTGGAATTGGGCCAC	60.034	20	215	866	1080	TTAGCTCATTGCAGCAGGCT	60.035	20	ACTAGCTGGAATTGGGCCAC	60.034	20	222	859	1080	GTGGCCCAATTCCAGCTAGT	60.034	20	CCACCAACCTTCCCTACACC	59.962	20	253	1061	1313
TRINITY_DN27351_c0_g1_i3	2	p2	(CT)7	14	246	259	ATTGCAGCAGGCTGAGGAAT	60.033	20	ACTAGCTGGAATTGGGCCAC	60.034	20	215	866	1080	TTAGCTCATTGCAGCAGGCT	60.035	20	ACTAGCTGGAATTGGGCCAC	60.034	20	222	859	1080	GTGGCCCAATTCCAGCTAGT	60.034	20	CCACCAACCTTCCCTACACC	59.962	20	253	1061	1313
TRINITY_DN27305_c2_g3_i1	1	p1	(T)11	11	195	205	TCGCTCTTCAATGCTTCTTGC	59.534	21	AGTGCCCGAAAATGGTACCC	60.323	20	162	102	263	CGCTCTTCAATGCTTCTTGC	58.108	20	AGTGCCCGAAAATGGTACCC	60.323	20	161	103	263	TCGCTCTTCAATGCTTCTTGC	59.534	21	GGTGTAGTGCCCGAAAATGG	59.191	20	167	102	268
TRINITY_DN27305_c3_g3_i2	1	p1	(A)10	10	2725	2734	GAGAAAGGAGAGCACCCGAG	59.825	20	CTGATCATCGTGGTACGGGG	59.968	20	116	792	907	TTCACATGAGCCCGATGAGG	59.821	20	CTGATCATCGTGGTACGGGG	59.968	20	181	727	907	CCTTCACATGAGCCCGATGA	59.821	20	CTGATCATCGTGGTACGGGG	59.968	20	183	725	907
TRINITY_DN27375_c0_g1_i1	1	p1	(A)10	10	662	671	GCCCTCTTTGTAGACGGGAC	60.108	20	AGAAATGACGTGGCAGCAGA	59.965	20	180	468	647	GCCCTCTTTGTAGACGGGAC	60.108	20	AGAGAAATGACGTGGCAGCA	59.965	20	182	468	649	GCCCTCTTTGTAGACGGGAC	60.108	20	TCTCGCGTTGCCAGAGAAAT	60.037	20	194	468	661
TRINITY_DN27375_c0_g3_i3	1	p2	(TC)9	18	1124	1141	CCGCCAGCATATCTCCATGT	59.964	20	AACCGGATTGATGGCCATGT	60.033	20	160	335	494	TGCGAGATTCGAAGGGCTTT	60.036	20	ACATGGAGATATGCTGGCGG	59.964	20	230	125	354	CCCTGCTGGAGAATTGAGCA	60.035	20	AGGCGTCCGCATTATACTCG	60.039	20	243	1694	1936
TRINITY_DN27380_c0_g1_i1	1	p1	(T)11	11	1896	1906	AGCCAAGGAAGCACCAAGTT	60.106	20	CGTATGCTTGGTCATGCAGC	59.971	20	256	1504	1759	AAGCCAAGGAAGCACCAAGT	60.106	20	CGTATGCTTGGTCATGCAGC	59.971	20	257	1503	1759	GAGCTTGTCATCGGTCGTGA	60.109	20	CGTATGCTTGGTCATGCAGC	59.971	20	211	1549	1759
TRINITY_DN27320_c0_g1_i1	1	p3	(CCT)5	15	1196	1210	ATGTGCCCCCTCAAGCTTAC	60.034	20	CATGTTGGGTGGAGGCTCAT	60.034	20	122	1289	1410	CATGTGCCCCCTCAAGCTTA	60.034	20	CATGTTGGGTGGAGGCTCAT	60.034	20	123	1288	1410	GAAACCGGGTCCCCATTGAT	60.034	20	TACTACCGCCCAAACCAACC	59.963	20	187	1655	1841
TRINITY_DN27383_c0_g1_i11	1	p3	(AGC)10	30	813	842	CAACCATCTTCACCCTCCCC	60.034	20	ACTTGGGAGGCGGAGATAGT	60.032	20	274	253	526	CAACCATCTTCACCCTCCCC	60.034	20	TGGGAGGCGGAGATAGTTGA	60.033	20	271	253	523	AACCATCTTCGCCTCCCAAG	60.035	20	TGGGAGGCGGAGATAGTTGA	60.033	20	129	395	523
TRINITY_DN27383_c1_g1_i3	1	p3	(CAG)9	27	441	467	ACTCTGTGACTGTGCGTGAG	59.969	20	GTCTCTCGAGATTGCCTCCG	59.970	20	274	64	337	ACTCTGTGACTGTGCGTGAG	59.969	20	CGTCTCTCGAGATTGCCTCC	59.970	20	275	64	338	GGAGGCAATCTCGAGAGACG	59.970	20	TTCAGATTCGTCCCCACTGC	60.036	20	253	319	571
TRINITY_DN27383_c1_g1_i3	2	p2	(AC)6	12	1634	1645	ACTCTGTGACTGTGCGTGAG	59.969	20	GTCTCTCGAGATTGCCTCCG	59.970	20	274	64	337	ACTCTGTGACTGTGCGTGAG	59.969	20	CGTCTCTCGAGATTGCCTCC	59.970	20	275	64	338	GGAGGCAATCTCGAGAGACG	59.970	20	TTCAGATTCGTCCCCACTGC	60.036	20	253	319	571
TRINITY_DN27363_c0_g3_i1	1	p4	(TATT)5	20	19	38	TGGAGCAGGAGAAGGGATCA	59.957	20	TGGGGCGAATTCTTGAGGTC	60.035	20	199	43	241	TGATGGAGCAGGAGAAGGGA	59.957	20	TGGGGCGAATTCTTGAGGTC	60.035	20	202	40	241	TGGAGCAGGAGAAGGGATCA	59.957	20	GGGCGAATTCTTGAGGTCGT	60.391	20	197	43	239
TRINITY_DN27363_c0_g8_i1	1	c	(A)14taattattatttagtctgattttaatataggattac(T)10	60	951	1010	GTCAGGGAATGCACACAGGA	59.963	20	GCAGATTGCCCTGTCTCCAT	60.107	20	272	529	800	GTCAGGGAATGCACACAGGA	59.963	20	ATGCAGATTGCCCTGTCTCC	60.107	20	274	529	802	GCACACAGGAATTTGGCTCC	59.755	20	GCAGATTGCCCTGTCTCCAT	60.107	20	262	539	800
TRINITY_DN27353_c0_g2_i1	1	p1	(A)10	10	238	247	AATTTCGTCCGACGGGAACA	59.966	20	TTCATTGTCGGCAGGAACGA	59.966	20	198	670	867	TTCTGCTCACTCTGCCACTG	59.966	20	TGTTCCCGTCGGACGAAATT	59.966	20	262	428	689	ATGCAGATGGGGTTCTGGTG	60.034	20	CCAGTTCCGCTTACCCCATT	60.034	20	203	1167	1369
TRINITY_DN27391_c0_g1_i3	1	p2	(CT)6	12	67	78	GTCGCTGGTGGAGAATGTGA	60.037	20	CTCCCTGTGGGTTCCAAGTC	59.963	20	174	1380	1553	AAACGCATTCCCACATCCCT	59.960	20	AGCTGCAGACAAGAGAGCTG	60.037	20	132	23	154	AAACGCATTCCCACATCCCT	59.960	20	CAGCTGCAGACAAGAGAGCT	60.037	20	133	23	155
TRINITY_DN27398_c0_g1_i5	1	p2	(TC)8	16	97	112	GCAACACCACCCCACATTTC	59.967	20	CTACCACCACCACCTGTCAC	59.965	20	193	1308	1500	ATTTCCCATCACACAGCGGT	59.962	20	CTACCACCACCACCTGTCAC	59.965	20	178	1323	1500	TTATGAGGCCCCACCAACAC	59.961	20	CTACCACCACCACCTGTCAC	59.965	20	151	1350	1500
TRINITY_DN27398_c0_g1_i5	2	p3	(GCT)6	18	1461	1478	GCAACACCACCCCACATTTC	59.967	20	CTACCACCACCACCTGTCAC	59.965	20	193	1308	1500	ATTTCCCATCACACAGCGGT	59.962	20	CTACCACCACCACCTGTCAC	59.965	20	178	1323	1500	TTATGAGGCCCCACCAACAC	59.961	20	CTACCACCACCACCTGTCAC	59.965	20	151	1350	1500
TRINITY_DN27329_c0_g1_i4	1	p3	(GGA)5	15	1997	2011	GAACCCCAGCAGGCACTATT	60.034	20	AAATTCGAGGCGACACCCAT	60.035	20	279	816	1094	GAACCCCAGCAGGCACTATT	60.034	20	GTTGAAGGCGCCAGTTTCAG	60.040	20	147	816	962	CTGAAACTGGCGCCTTCAAC	60.040	20	AAATTCGAGGCGACACCCAT	60.035	20	152	943	1094
TRINITY_DN27385_c0_g1_i3	1	p1	(A)15	15	42	56	CGTAAGTTGGCTTCTCCGGT	60.038	20	AGATGGCATCTTCGCGCATA	59.966	20	241	1025	1265	AAGCCAATGCACCCCTATCC	60.106	20	AGATGGCATCTTCGCGCATA	59.966	20	262	1004	1265	GGAAGCCAATGCACCCCTAT	60.106	20	AGATGGCATCTTCGCGCATA	59.966	20	264	1002	1265
TRINITY_DN27394_c0_g1_i4	1	p1	(A)11	11	2350	2360	AGCGGTTCTTTGAGTCCCAG	59.965	20	CTCTTGGTGTGGGGGAAGAC	59.963	20	192	407	598	CCCAACTCGTCTGCCTCTTT	59.965	20	TCCATTACCAAGTGGGCCAC	59.961	20	269	102	370	CCCAACTCGTCTGCCTCTTT	59.965	20	GTCCATTACCAAGTGGGCCA	59.961	20	270	102	371
TRINITY_DN27350_c0_g1_i5	1	p2	(CT)8	16	14	29	TGCGCGGTTAAATTGTGCAA	59.969	20	ATTTGAGTCCGGACTGGCTG	60.036	20	246	143	388	TTGCGCGGTTAAATTGTGCA	59.969	20	ATTTGAGTCCGGACTGGCTG	60.036	20	247	142	388	TGCGCGGTTAAATTGTGCAA	59.969	20	AATTGGCAGCAACCTCCGTA	59.962	20	150	143	292
TRINITY_DN27374_c0_g1_i3	1	p1	(T)11	11	61	71	CGGTTGGATATCTGGGCTCC	59.965	20	TACCTACCTCCCGATTGCCA	60.032	20	136	2061	2196	CGGTTGGATATCTGGGCTCC	59.965	20	ATGGTTCCTTCGATGCTGCA	60.035	20	173	2061	2233	CGGTTGGATATCTGGGCTCC	59.965	20	GCAGTGCTTCTTCCTTCCCT	59.963	20	156	2061	2216
TRINITY_DN27377_c0_g5_i2	1	p2	(CT)6	12	20	31	GCTCGCTGTTATCGGCTTTG	59.973	20	GCCACCATTCCTCATTCCCA	60.033	20	111	829	939	GCTCGCTGTTATCGGCTTTG	59.973	20	GGGGCTTCTTATACGGAGGC	59.965	20	162	829	990	GGAGAAAGGAAAGCCCGTCA	59.964	20	CAAAGCCGATAACAGCGAGC	59.973	20	217	632	848
TRINITY_DN27399_c0_g1_i1	1	p1	(T)10	10	1717	1726	TACCCAGCTGCAGTTTCTCG	60.037	20	TTGAGGATAGGAGGGGTGGG	60.030	20	136	180	315	ACGCTGCTTTCTCCACTCTC	60.038	20	TTGAGGATAGGAGGGGTGGG	60.030	20	226	90	315	CGCTGCTTTCTCCACTCTCA	60.038	20	TTGAGGATAGGAGGGGTGGG	60.030	20	225	91	315
TRINITY_DN27360_c0_g1_i9	1	p2	(AG)7	14	2488	2501	TACAACGCAATGCTTGGTGC	60.040	20	ACCAATTGCCTCCCTAGTGC	60.034	20	150	1352	1501	TACAACGCAATGCTTGGTGC	60.040	20	CCAATTGCCTCCCTAGTGCA	60.034	20	149	1352	1500	GTGCTCTACTGGGTGCTTGT	59.965	20	ATGCATGGCAACGAATCAGC	59.898	20	248	2088	2335
TRINITY_DN27323_c0_g2_i1	1	p1	(T)10	10	1376	1385	CAAATTTGGCCACACGGGAG	60.038	20	TTTCCGATGGTGGGATGGTG	60.035	20	273	926	1198	ACCTTGGATCTGCAACCTGG	59.961	20	TTTCCGATGGTGGGATGGTG	60.035	20	184	1015	1198	CAAATTTGGCCACACGGGAG	60.038	20	CCAGGTTGCAGATCCAAGGT	59.961	20	109	926	1034
TRINITY_DN27323_c0_g3_i1	1	p1	(T)24	24	340	363	ACCAACCGAAATCCCTGCAA	60.179	20	AATCCCAAAGGCTGGTGGAG	59.960	20	112	111	222	CCAACCGAAATCCCTGCAAC	59.756	20	AATCCCAAAGGCTGGTGGAG	59.960	20	111	112	222	ACCAACCGAAATCCCTGCAA	60.179	20	GTGGAAGAGCCCTTTTCCCA	59.888	20	133	111	243
TRINITY_DN27323_c0_g4_i1	1	c	(TGG)5gggtttgagggctttggtgaggaggaaacaggttgactctgttcatacaaaatcaccttcttcttctggaagtg(ATC)5	104	460	563	ACACGCGGAATTCTGTGACT	59.966	20	ACCACCACCAACACCATTGT	60.033	20	190	279	468	TTACCAACCGGAATCCCTGC	60.035	20	AGTCACAGAATTCCGCGTGT	59.966	20	190	109	298	ACAATGGTGTTGGTGGTGGT	60.033	20	CCCTGAGTGCTCTCTTGCAA	59.964	20	221	449	669
TRINITY_DN27376_c2_g1_i6	1	p1	(T)10	10	199	208	GGTCCGGGTCTATACTCCGA	59.891	20	TCCAGTGGGAGAGTAGGTGG	59.959	20	217	67	283	GGTGCCTTTTTGCGGATCTG	60.109	20	TCAAGTGGTAGAGGGGAGGG	59.957	20	274	314	587	GGTCCGGGTCTATACTCCGA	59.891	20	CAGATCCGCAAAAAGGCACC	60.109	20	267	67	333
TRINITY_DN27376_c2_g1_i6	2	p1	(T)10	10	702	711	GGTCCGGGTCTATACTCCGA	59.891	20	TCCAGTGGGAGAGTAGGTGG	59.959	20	217	67	283	GGTGCCTTTTTGCGGATCTG	60.109	20	TCAAGTGGTAGAGGGGAGGG	59.957	20	274	314	587	GGTCCGGGTCTATACTCCGA	59.891	20	CAGATCCGCAAAAAGGCACC	60.109	20	267	67	333
TRINITY_DN27376_c2_g1_i6	3	p2	(TC)6	12	1666	1677	GGTCCGGGTCTATACTCCGA	59.891	20	TCCAGTGGGAGAGTAGGTGG	59.959	20	217	67	283	GGTGCCTTTTTGCGGATCTG	60.109	20	TCAAGTGGTAGAGGGGAGGG	59.957	20	274	314	587	GGTCCGGGTCTATACTCCGA	59.891	20	CAGATCCGCAAAAAGGCACC	60.109	20	267	67	333
TRINITY_DN27338_c0_g5_i1	1	p2	(TA)8	16	1003	1018	TACGGATCGCATACCTGTGC	59.968	20	GAAAATGCAGGCAGCCACAA	59.966	20	246	1112	1357	TACGGATCGCATACCTGTGC	59.968	20	AAAATGCAGGCAGCCACAAG	59.966	20	245	1112	1356	GAACCTCTGCAGCCCTTGAT	60.035	20	GAAAATGCAGGCAGCCACAA	59.966	20	200	1158	1357
TRINITY_DN27338_c0_g2_i5	1	p1	(A)12	12	1121	1132	CGGATCAGACGATGGACAGG	59.969	20	AAGGCCATCTCAACCAGCTC	60.035	20	274	2191	2464	CCGGATCAGACGATGGACAG	59.969	20	AAGGCCATCTCAACCAGCTC	60.035	20	275	2190	2464	CCGCAGCTTCCCAGTAGAAA	60.036	20	CTGTCCATCGTCTGATCCGG	59.969	20	171	2039	2209
TRINITY_DN27336_c0_g2_i1	1	p1	(T)19	19	379	397	AGGCAGCTTGCTTCTGTATGT	59.996	21	TGGTCTGTGCAGAGATCCTTG	59.723	21	204	147	350	AGGCAGCTTGCTTCTGTATGT	59.996	21	TGCTCAAGTGATACTGCAGCT	59.723	21	229	147	375	AGGCAGCTTGCTTCTGTATGT	59.996	21	AGCTGCTCAAGTGATACTGCA	59.723	21	232	147	378
TRINITY_DN27336_c0_g1_i2	1	p1	(T)14	14	2416	2429	CGAAGGATACAGCGCCAGAT	59.967	20	TGTTCTGAGACGCCATCACC	60.037	20	139	1887	2025	CGAAGGATACAGCGCCAGAT	59.967	20	GGTGTTCTGAGACGCCATCA	60.037	20	141	1887	2027	TGATGGCGTCTCAGAACACC	60.037	20	ATCCGTGTACTTACCCCGGA	60.033	20	232	2008	2239
TRINITY_DN27388_c0_g1_i6	1	p3	(TCA)6	18	282	299	TCCACATCGGCTTGCTGATT	60.035	20	AGCGACAGAAAGCTTGACGA	59.968	20	200	987	1186	TTCATCCACATCGGCTTGCT	60.035	20	AGCGACAGAAAGCTTGACGA	59.968	20	204	983	1186	CTAGCCTGGGTTGGTTTCGT	59.964	20	AGCGACAGAAAGCTTGACGA	59.968	20	231	956	1186
TRINITY_DN27331_c0_g1_i1	1	p1	(T)20	20	428	447	ACTGATAACGGGGAAGCAGC	60.108	20	ACCCGATTCTTCCACGCATT	60.035	20	187	43	229	ACTGATAACGGGGAAGCAGC	60.108	20	AACCCGATTCTTCCACGCAT	60.035	20	188	43	230	GAAGAGCGACGTGTACAGCT	60.110	20	ACCCGATTCTTCCACGCATT	60.035	20	226	4	229
TRINITY_DN27331_c1_g1_i3	1	p3	(CGG)5	15	447	461	TCCGTATCCATTCGGCATCG	60.039	20	TCGGTTATCTCCAGGTCGGT	60.034	20	135	371	505	AATGGACCAGAGCCAAGTCG	60.036	20	TGTGGATGTGGTGGAAGAGC	59.963	20	164	1607	1770	AGGTTTCAGTTCCGACGGTC	59.967	20	TGTGCATCCAGGGCTCAAAT	59.960	20	243	885	1127
TRINITY_DN27370_c0_g1_i3	1	p3	(GAG)5	15	1096	1110	TCTCCTGGGATCGTCACCAT	60.032	20	CCTCCTCTCCACTCTCCGAA	60.034	20	199	282	480	TCTCCTGGGATCGTCACCAT	60.032	20	TTCCTCCTCTCCACTCTCCG	60.034	20	201	282	482	CGGAGAGTGGAGAGGAGGAA	60.034	20	TCGAACTCCACACTGGCTTC	59.966	20	102	463	564
TRINITY_DN27337_c0_g1_i2	1	p1	(T)12	12	2208	2219	CCTACTTCGCGCTCTCTCTG	59.971	20	TTGGATTTTGCTGCAACCGG	59.967	20	197	51	247	ATAGTGGTGGGCCTGCTTTC	60.034	20	GGCACATCTAAGCATGCACG	59.971	20	226	934	1159	CCTACTTCGCGCTCTCTCTG	59.971	20	ATCCCGCTGGAACTTCTGTG	60.036	20	249	51	299
TRINITY_DN27392_c0_g1_i2	1	p3	(TGT)6	18	2736	2753	GTTCTGCGACGCGACAATAC	59.977	20	AGACTCCAATCAGCACCAGC	60.036	20	242	669	910	GTTCTGCGACGCGACAATAC	59.977	20	AGCCTCTTGAAGTGCACTCC	59.964	20	279	669	947	GAGGAGTTCTCGACCCCTCT	60.034	20	GCATCAACCCACGCGTAATC	59.972	20	194	2286	2479
TRINITY_DN27319_c0_g1_i3	1	p1	(T)11	11	2065	2075	GACAGGGCACAAAGTTGCTG	59.969	20	GCTGGAAGAAACTCCGAGCT	60.037	20	254	284	537	GACAGGGCACAAAGTTGCTG	59.969	20	CGAGCTTCCTCTTCCTGCAA	60.037	20	240	284	523	GACAGGGCACAAAGTTGCTG	59.969	20	GCTTCCTCTTCCTGCAACCT	59.963	20	237	284	520
TRINITY_DN28298_c1_g1_i9	1	p1	(T)10	10	1217	1226	TGGCTGGCGTCTTTTTAGGT	59.890	20	CGCGAGAGAGTGTATGCCAT	59.969	20	229	93	321	TGGCTGGCGTCTTTTTAGGT	59.890	20	CGCATGGGCTTTTGATGGAG	59.898	20	207	93	299	TTTTAGGTATGTGCCCCCGG	59.744	20	CGCGAGAGAGTGTATGCCAT	59.969	20	217	105	321
TRINITY_DN28298_c1_g1_i9	2	p2	(TC)10	20	1584	1603	TGGCTGGCGTCTTTTTAGGT	59.890	20	CGCGAGAGAGTGTATGCCAT	59.969	20	229	93	321	TGGCTGGCGTCTTTTTAGGT	59.890	20	CGCATGGGCTTTTGATGGAG	59.898	20	207	93	299	TTTTAGGTATGTGCCCCCGG	59.744	20	CGCGAGAGAGTGTATGCCAT	59.969	20	217	105	321
TRINITY_DN28277_c0_g2_i2	1	p5	(ACCAA)5	25	90	114	TGACCCCTCTCCCATGCTTA	59.956	20	AATCACACAGCCATCCCCAG	60.034	20	117	184	300	GGTGGGTTTAGGAAGCGACA	59.964	20	TAAGCATGGGAGAGGGGTCA	59.956	20	204	0	203	TGACCCCTCTCCCATGCTTA	59.956	20	CACACAGCCATCCCCAGAAA	60.251	20	114	184	297
TRINITY_DN28255_c0_g1_i11	1	p1	(A)10	10	2229	2238	CTTGCTCCTCCACTGATGCA	60.036	20	ATCTCGTTGCCCCACCAATT	59.960	20	105	1967	2071	GAACTCCAACATGGGCCAGA	59.962	20	ATCTCGTTGCCCCACCAATT	59.960	20	126	1946	2071	CTTGCTCCTCCACTGATGCA	60.036	20	TTAGCTCGGATCTCGTTGCC	59.898	20	114	1967	2080
TRINITY_DN28274_c0_g1_i3	1	p1	(A)10	10	2003	2012	CGGCCGGACTGAGAACTATC	59.969	20	AGATGCTCTCCACACACAGC	60.037	20	103	1074	1176	TGCAGATCCAGTCACCCCTA	59.957	20	GATAGTTCTCAGTCCGGCCG	59.969	20	178	916	1093	TGGGTTCGGGTGGTAAATGG	59.962	20	AGCGGAGATCAAAGCGTTCA	60.037	20	181	389	569
TRINITY_DN28289_c0_g1_i7	1	p3	(CTT)5	15	315	329	TCAAGCGCCTTGAAATTGCC	60.038	20	GGGAAGCTCCATCAACTGCT	60.035	20	177	2562	2738	AGCAGTTGATGGAGCTTCCC	60.035	20	ACTCATGCAATGCAGGGTCA	59.961	20	263	2719	2981	AGCAGTTGATGGAGCTTCCC	60.035	20	CCCTGTATGTCGCCACTCTC	59.897	20	237	2719	2955
TRINITY_DN28297_c0_g2_i1	1	p3	(ATT)5	15	440	454	CTGAAGATGGTGGGTGGCTT	59.961	20	AGGAAGGCCTGTCTCAGAGT	59.884	20	271	268	538	CTGAAGATGGTGGGTGGCTT	59.961	20	TTTGGTTTTGAAGCCGAGGC	59.612	20	166	268	433	GCCTCGGCTTCAAAACCAAA	59.612	20	AGGAAGGCCTGTCTCAGAGT	59.884	20	125	414	538
TRINITY_DN28200_c0_g2_i1	1	p1	(T)11	11	374	384	CTTTTTCGTCCTTTTGGGGCA	59.589	21	AAGCAGCAGCAGCAAATCTG	59.756	20	183	192	374	ACTTTTTCGTCCTTTTGGGGC	59.589	21	AAGCAGCAGCAGCAAATCTG	59.756	20	184	191	374	TTTTTCGTCCTTTTGGGGCA	58.514	20	AAGCAGCAGCAGCAAATCTG	59.756	20	182	193	374
TRINITY_DN28254_c0_g2_i4	1	p3	(TTC)6	18	732	749	TATTGACCGTGCCATGCCAT	60.107	20	CGGGAGTGACGGTAGTGATG	59.899	20	275	274	548	CATCACTACCGTCACTCCCG	59.899	20	ATGGAAGTAGGTCGCTTGCC	60.108	20	193	529	721	CATCACTACCGTCACTCCCG	59.899	20	GCCATGGAAGTAGGTCGCTT	60.108	20	196	529	724
TRINITY_DN28265_c0_g1_i10	1	p2	(AG)7	14	1962	1975	CAACAGCCTCTTCTCCAGGG	60.036	20	AGATTACGTGCCCTTGCCAA	59.962	20	164	324	487	CCAACAGCCTCTTCTCCAGG	60.036	20	AGATTACGTGCCCTTGCCAA	59.962	20	165	323	487	AGAACCCCATGTCTCCGAGA	59.959	20	CCTGGAGAAGAGGCTGTTGG	60.036	20	138	205	342
TRINITY_DN28270_c0_g1_i7	1	p1	(T)10	10	2291	2300	CCTGCCCCAGTCTTTGAGAG	60.036	20	TCTTGGGATGGAGGAGGGAG	60.031	20	278	1956	2233	TACGCTGGCTTTGAGCTTCA	59.965	20	CTCTCAAAGACTGGGGCAGG	60.036	20	240	1736	1975	TCGAGCCAAAGGTTACGCTT	59.966	20	GCTTTCAGCTTCTCCGGACT	60.037	20	219	716	934
TRINITY_DN28286_c0_g1_i3	1	p3	(GAG)5	15	764	778	GAGAAGAGGAGGAGGAGCCA	60.033	20	GGCGATGGCTCCTACTCTTC	59.967	20	142	1105	1246	GAGAAGAGGAGGAGGAGCCA	60.033	20	GATGGCGATGGCTCCTACTC	60.038	20	145	1105	1249	CGGATGATGATGGGTCGGAG	60.038	20	TGGCTCCTCCTCCTCTTCTC	60.033	20	211	914	1124
TRINITY_DN28234_c1_g1_i10	1	p1	(A)12	12	1845	1856	CAGTCCTAGCCGCCATACTG	59.967	20	TCCCACAACCACAACACCAA	59.960	20	182	1293	1474	CAGTCCTAGCCGCCATACTG	59.967	20	GCCAAGGGTTCCCATAACCA	59.960	20	212	1293	1504	CAGTCCTAGCCGCCATACTG	59.967	20	TGCCAAGGGTTCCCATAACC	59.960	20	213	1293	1505
TRINITY_DN28292_c0_g1_i2	1	p1	(T)16	16	135	150	TCCAACATTCCGATGCTGCT	60.035	20	CTCCACCATCACCACCTTCC	60.035	20	189	209	397	CGGACTGAGGCCCTTCATTT	60.035	20	AACGGATGGCTGTGTATGCA	60.036	20	149	1991	2139	TCCAACATTCCGATGCTGCT	60.035	20	CACCTCTCCACCATCACCAC	60.036	20	194	209	402
TRINITY_DN28292_c0_g1_i2	2	p1	(A)10	10	2287	2296	TCCAACATTCCGATGCTGCT	60.035	20	CTCCACCATCACCACCTTCC	60.035	20	189	209	397	CGGACTGAGGCCCTTCATTT	60.035	20	AACGGATGGCTGTGTATGCA	60.036	20	149	1991	2139	TCCAACATTCCGATGCTGCT	60.035	20	CACCTCTCCACCATCACCAC	60.036	20	194	209	402
TRINITY_DN28292_c0_g1_i2	3	p1	(T)19	19	2480	2498	TCCAACATTCCGATGCTGCT	60.035	20	CTCCACCATCACCACCTTCC	60.035	20	189	209	397	CGGACTGAGGCCCTTCATTT	60.035	20	AACGGATGGCTGTGTATGCA	60.036	20	149	1991	2139	TCCAACATTCCGATGCTGCT	60.035	20	CACCTCTCCACCATCACCAC	60.036	20	194	209	402
TRINITY_DN28259_c0_g2_i18	1	p1	(T)10	10	1747	1756	GGCTGATATCTCGCTGCCTT	59.965	20	AGTTGCGTCGATGACCAACT	59.966	20	102	94	195	AGTTGGTCATCGACGCAACT	59.966	20	GCAACCGGAGAACTTGGAGA	59.965	20	101	176	276	AGTTGGTCATCGACGCAACT	59.966	20	GAATGGAGGCAACCGGAGAA	60.035	20	109	176	284
TRINITY_DN28226_c0_g1_i5	1	p2	(TC)8	16	149	164	GCTATGCCTGCTATGAGGGG	60.036	20	TTCTGCCTGTTTGCGCAATC	60.039	20	186	2019	2204	GCCATCTGCTATGCCTGCTA	59.964	20	TTCTGCCTGTTTGCGCAATC	60.039	20	193	2012	2204	GGAGAAAACCCCCAAGGAGG	59.960	20	ATGGCTACGTATGGATGCGG	60.037	20	234	503	736
TRINITY_DN28249_c0_g1_i2	1	p2	(AG)7	14	1816	1829	TGTCCCCATTGCAGATGGAC	60.034	20	GTCGCACTCAGTCAGGAACA	59.968	20	247	870	1116	TGTCCCCATTGCAGATGGAC	60.034	20	TGTCGCACTCAGTCAGGAAC	59.968	20	248	870	1117	GTGTCCCCATTGCAGATGGA	60.034	20	GTCGCACTCAGTCAGGAACA	59.968	20	248	869	1116
TRINITY_DN28291_c0_g3_i2	1	p1	(T)10	10	1251	1260	ACAGCTTGTCTAAGGACGGC	60.037	20	ACTCCAGGCAGGGTAGTCAT	59.957	20	248	341	588	ACAGCTTGTCTAAGGACGGC	60.037	20	ATCACTCCAGGCAGGGTAGT	59.957	20	251	341	591	ACTACCCTGCCTGGAGTGAT	59.957	20	CAGCACACCTGGTAGCTCTC	60.108	20	132	572	703
TRINITY_DN28299_c0_g1_i19	1	p2	(TC)8	16	25	40	GGCCCCATAATCCCCACAAA	60.032	20	TGCCCCTTTTTGTTGTCCCT	60.032	20	200	702	901	GTGCAACTTTTGGGGAGCAG	59.967	20	TGCCCCTTTTTGTTGTCCCT	60.032	20	228	674	901	GCCTCACCCCCTTTTCCTAC	60.034	20	TGCCCCTTTTTGTTGTCCCT	60.032	20	134	768	901
TRINITY_DN28273_c0_g2_i3	1	c	(CT)6tctctctctcttatttttcgctccaaattaaaagaggaaaag(A)10	64	111	174	CACAGGTTGGTTGAGGGGAA	59.815	20	TGCTCTCCCATGCAAATGGT	59.960	20	176	371	546	ATCAACAGCTGGAGCCACAG	60.322	20	TGCTCTCCCATGCAAATGGT	59.960	20	191	356	546	TATGGGGAACACCAAGGCTG	59.669	20	TGCTCTCCCATGCAAATGGT	59.960	20	119	428	546
TRINITY_DN28252_c0_g1_i4	1	p2	(TC)6	12	228	239	CCAATCCATGACGGTTGGGA	60.035	20	CAGCTTCGACGAACTCACCT	60.039	20	259	860	1118	GCACGTGTTTGCCAATCCAT	60.038	20	CAGCTTCGACGAACTCACCT	60.039	20	270	849	1118	ACTCTGTTGCACGTGTTTGC	59.901	20	CAGCTTCGACGAACTCACCT	60.039	20	278	841	1118
TRINITY_DN28263_c0_g1_i4	1	p1	(T)10	10	910	919	GGATGGCTTGCTGGTACACT	60.035	20	GCCAAACCAAGCCCTCTTTG	59.966	20	201	2442	2642	AGGATGGCTTGCTGGTACAC	60.035	20	GCCAAACCAAGCCCTCTTTG	59.966	20	202	2441	2642	CAGGATGGCTTGCTGGTACA	60.035	20	GCCAAACCAAGCCCTCTTTG	59.966	20	203	2440	2642
TRINITY_DN28296_c1_g1_i3	1	p2	(GA)7	14	17	30	GACACGCTTACAGCCTTCCT	60.037	20	CAAGAGGGCTCACATCTGCA	60.036	20	167	793	959	AACCTTAGCCCTTACGCGTC	60.108	20	CCATAAATGCCCTTCACGCG	59.971	20	236	1181	1416	CCCTTACGCGTCTGCTGTAA	60.109	20	CCATAAATGCCCTTCACGCG	59.971	20	228	1189	1416
TRINITY_DN28253_c0_g5_i1	1	p1	(A)11	11	256	266	CCCCAAAGAGAAACCCACGT	60.179	20	GCACTGTTCTTGGCTGCAAA	59.897	20	110	43	152	ACCCCAAAGAGAAACCCACG	60.179	20	GCACTGTTCTTGGCTGCAAA	59.897	20	111	42	152	GTTGCTCCTTCACCATCCCA	59.962	20	TATAGGTCGTCCCCGTCTCG	60.250	20	133	103	235
TRINITY_DN28253_c0_g4_i2	1	p1	(T)15	15	1	15	AGTTGATGGGGTAGCCAAGC	60.034	20	ACGCATCTTCCGAAGCAGAA	60.037	20	248	55	302	AGTTGATGGGGTAGCCAAGC	60.034	20	AAGACGCATCTTCCGAAGCA	60.037	20	251	55	305	GGCGGAAAATGGTGCAAGTT	59.967	20	CCTGAAAGCCCACTAGCCAA	59.962	20	109	966	1074
TRINITY_DN28230_c0_g2_i1	1	p1	(A)11	11	13	23	ACGCAGGAGCCTTATTTGCT	60.035	20	TGAGCGCTTCAAGTCCTTGT	59.893	20	201	1459	1659	GGCATACGCAGGAGCCTTAT	59.965	20	TGAGCGCTTCAAGTCCTTGT	59.893	20	206	1454	1659	TCATTCCAGCTGGTGTTCCC	59.962	20	TGACAAGAGCATTGGGGCAA	60.179	20	123	991	1113
TRINITY_DN28230_c0_g1_i5	1	p2	(TC)10	20	50	69	CGCACTATGGTCGGACTACC	59.970	20	CCTCAAGTCCTTGCTGCTCA	59.964	20	232	1018	1249	GGGTTCTGCCACTCTTTCCA	59.890	20	GGTAGTCCGACCATAGTGCG	59.970	20	117	921	1037	TGGAAAGGGTTCTGCCACTC	59.890	20	GGTAGTCCGACCATAGTGCG	59.970	20	123	915	1037
TRINITY_DN28201_c0_g1_i1	1	c	(T)12ctctctgaatagtaaattaatttttacagcgataa(T)12	59	233	291	TCAGTTCGAACGACTTGGCT	59.612	20	CCTTACCGTAGCTGTCTCGC	60.249	20	101	38	138	TCAGTTCGAACGACTTGGCT	59.612	20	CCCTTACCGTAGCTGTCTCG	59.619	20	102	38	139	TCAGTTCGAACGACTTGGCT	59.612	20	CTTACCGTAGCTGTCTCGCA	59.549	20	100	38	137
TRINITY_DN28201_c0_g2_i1	1	p1	(T)11	11	2612	2622	AACTCGACGATTGGCTTGGT	59.965	20	CGAGTCCTTGTCGACCACAA	59.968	20	146	2311	2456	AACTCGACGATTGGCTTGGT	59.965	20	AGCTGTCTCGCAACGTAACA	59.968	20	195	2311	2505	CGGACTTGCTCCTGGGAAAT	60.035	20	GAACTTCCACCTTCAGCGGA	59.965	20	200	2072	2271
TRINITY_DN28216_c0_g1_i6	1	p1	(T)10	10	1	10	AAGGGCATGATGTCCCCAAG	60.033	20	CAGCCTGGGTTGAGCACTAA	59.963	20	233	663	895	AAGGGCATGATGTCCCCAAG	60.033	20	AGCCTGGGTTGAGCACTAAC	59.963	20	232	663	894	GAAGGGCATGATGTCCCCAA	60.033	20	CAGCCTGGGTTGAGCACTAA	59.963	20	234	662	895
TRINITY_DN28257_c0_g2_i3	1	p2	(AG)11	22	61	82	TTTGGTGGGCCTTCGCATAT	60.034	20	ATGAGTTGCTCATCACGCCA	60.036	20	141	2663	2803	TTTGGTGGGCCTTCGCATAT	60.034	20	TGAGTGCGCCAGCTATTGAA	60.036	20	105	2663	2767	TTTGGTGGGCCTTCGCATAT	60.034	20	TGGGCGTTGCAATCTCTCTT	59.963	20	254	2663	2916
TRINITY_DN28233_c0_g3_i1	1	p1	(A)10	10	96	105	TTTCGAGCCCTCCACATCAC	60.036	20	TCTTCATGTCGCCGGTGAAA	59.966	20	122	119	240	TTTCGAGCCCTCCACATCAC	60.036	20	TTCTTCATGTCGCCGGTGAA	59.966	20	123	119	241	ACCCTCCCCAATGGCAAAAA	60.105	20	TCTTCATGTCGCCGGTGAAA	59.966	20	161	80	240
TRINITY_DN28271_c0_g1_i1	1	p1	(T)11	11	1	11	CTCACACCACCCTTCACGTT	60.179	20	TATAGTCTGCCACTGCCACG	59.540	20	135	154	288	TCACACCACCCTTCACGTTT	59.746	20	TATAGTCTGCCACTGCCACG	59.540	20	134	155	288	CTCACACCACCCTTCACGTT	60.179	20	TCCAAACCCCAGTGTGTCAA	59.374	20	105	154	258
TRINITY_DN28271_c0_g2_i1	1	p2	(AG)6	12	27	38	GCGATCGACTGAGAGTGAGG	59.971	20	ATCCATCCCCAACACACACC	59.960	20	258	445	702	GGCGATCGACTGAGAGTGAG	59.971	20	ATCCATCCCCAACACACACC	59.960	20	259	444	702	TTCGTCTTCATCTGGCCACC	60.036	20	CTGTCTCTGCATCTGGCCAA	60.036	20	178	2244	2421
TRINITY_DN28295_c1_g6_i1	1	p1	(T)16	16	386	401	TTTGAGGCAGTTGGTCCTCC	59.890	20	TTAGCAGCGAAGGCAAACCA	60.536	20	184	130	313	TTTGAGGCAGTTGGTCCTCC	59.890	20	GGGCCTGGAAACGAACTCAA	60.536	20	250	130	379	TTTGAGGCAGTTGGTCCTCC	59.890	20	TCAGATTAGCAGCGAAGGCA	59.463	20	189	130	318
TRINITY_DN28295_c1_g1_i5	1	p1	(T)10	10	497	506	CAAGTGGCCTGCTACTCGAA	60.037	20	GTCCCTCGAAGCCTTGTTCA	59.965	20	116	568	683	TGAACAAGGCTTCGAGGGAC	59.965	20	TCCCAAACACCACAACCACA	59.960	20	175	664	838	TGTGGTTGTGGTGTTTGGGA	59.960	20	TAGAGGCTGCCAACGTTCAG	60.037	20	143	819	961
TRINITY_DN28295_c1_g5_i2	1	p2	(TG)8	16	524	539	AGGTGGGAGTTGCTTGTCTG	59.891	20	ACAGAAAGCTCCCCTGAAGC	59.963	20	107	54	160	GCTTCAGGGGAGCTTTCTGT	59.963	20	AGCACAAAGGAGGACCAACC	60.179	20	113	141	253	TCCAAGGTGGGAGTTGCTTG	60.179	20	ACAGAAAGCTCCCCTGAAGC	59.963	20	111	50	160
TRINITY_DN28247_c0_g1_i1	1	p6	(AGAGGC)5	30	2607	2636	GAAACGAGGCTCCTGTGACA	59.966	20	CCACAGACCAGCTCGTCATT	60.037	20	208	1697	1904	AACGAGGCTCCTGTGACAAG	59.966	20	CCACAGACCAGCTCGTCATT	60.037	20	206	1699	1904	AATGACGAGCTGGTCTGTGG	60.037	20	AGACCTGCCTCTCAGTTTGC	59.964	20	207	1885	2091
TRINITY_DN18319_c0_g1_i10	1	p2	(TC)6	12	50	61	GCTAGGAATGCAGCCTCGAT	59.965	20	GAAATGCAACACCAGCACGT	59.969	20	250	795	1044	GCTAGGAATGCAGCCTCGAT	59.965	20	ACGAAATGCAACACCAGCAC	59.969	20	252	795	1046	GGGCCGTCATCATCAGGAAA	60.107	20	AGTTGGAGCTCCATTTCCCG	60.035	20	240	133	372
TRINITY_DN18326_c0_g1_i4	1	p3	(AAG)5	15	291	305	GTGGGGTGAAGTCTGTGGAG	59.965	20	TTCTTGTCGTACGCCTGAGG	59.757	20	178	387	564	GTGGGGTGAAGTCTGTGGAG	59.965	20	CCTTCTTGTCGTACGCCTGA	59.757	20	180	387	566	GACTGTGATGGCTGTGAGCT	60.037	20	TTCTTGTCGTACGCCTGAGG	59.757	20	227	338	564
TRINITY_DN18313_c0_g1_i1	1	p4	(TTTA)5	20	18	37	GCCTTTGCCCAGGTTGAATG	60.037	20	TGCACACATTGGAAACTCATTCA	59.364	23	139	385	523	TCATTCTCTCGCCTTTGCCC	60.393	20	TGCACACATTGGAAACTCATTCA	59.364	23	149	375	523	ATTCTCTCGCCTTTGCCCAG	60.394	20	TGCACACATTGGAAACTCATTCA	59.364	23	147	377	523
TRINITY_DN18313_c1_g2_i6	1	p1	(T)15	15	1149	1163	GGTTTGCGGAGAGACTGTGA	59.966	20	TCCGGATCCATCGAATGCAG	59.966	20	138	567	704	GGTTTGCGGAGAGACTGTGA	59.966	20	CTCCGGATCCATCGAATGCA	59.966	20	139	567	705	AGGTTTGCGGAGAGACTGTG	59.966	20	TCCGGATCCATCGAATGCAG	59.966	20	139	566	704
TRINITY_DN18305_c0_g1_i1	1	p2	(CT)8	16	186	201	ACATCCACCGCCTTACAGTG	60.036	20	CACCTGTTTGCTCGTCTCCT	59.966	20	132	1157	1288	CACATCCACCGCCTTACAGT	60.036	20	CACCTGTTTGCTCGTCTCCT	59.966	20	133	1156	1288	AGGAGACGAGCAAACAGGTG	59.966	20	TCCGGATCCCTCCCCATATC	59.957	20	205	1269	1473
TRINITY_DN18309_c0_g1_i3	1	p1	(T)10	10	26	35	GCACAAAGCAGAGGTCTCCT	59.964	20	CTCAGGTGTGTCTTCTGCGT	59.967	20	143	1312	1454	CACAGGAAAGAAGCCGGAGT	59.965	20	CCGATCAATGGCTCCTCCTC	59.965	20	114	594	707	GCACAAAGCAGAGGTCTCCT	59.964	20	GGCTCGTTACAGGACCAACA	59.966	20	215	1312	1526
TRINITY_DN18309_c0_g1_i3	2	p3	(GTG)5	15	656	670	GCACAAAGCAGAGGTCTCCT	59.964	20	CTCAGGTGTGTCTTCTGCGT	59.967	20	143	1312	1454	CACAGGAAAGAAGCCGGAGT	59.965	20	CCGATCAATGGCTCCTCCTC	59.965	20	114	594	707	GCACAAAGCAGAGGTCTCCT	59.964	20	GGCTCGTTACAGGACCAACA	59.966	20	215	1312	1526
TRINITY_DN18314_c0_g1_i2	1	p2	(TA)11	22	1325	1346	GCCAAGGCAACGTGTTCATT	59.968	20	GCAAACAAGAACCCCTGCTG	59.967	20	251	944	1194	GCCAAGGCAACGTGTTCATT	59.968	20	TGTGGCAAACAAGAACCCCT	60.033	20	255	944	1198	TGGAAGATGTACGCGATCGG	59.970	20	TCGTGAACTGGGCTCCATTC	60.036	20	190	898	1087
TRINITY_DN18370_c0_g1_i12	1	p3	(CTC)5	15	365	379	TGAGGGCCCTTTTCGAAGAC	59.964	20	CTGCCTCTGGAACTCCAAGG	60.036	20	145	293	437	TGAGGGCCCTTTTCGAAGAC	59.964	20	TCTTTCGCCTTCTGCCTCTG	60.037	20	156	293	448	AGACCTTCACCCCTACCTCC	59.957	20	CTGCCTCTGGAACTCCAAGG	60.036	20	249	189	437
TRINITY_DN18343_c0_g1_i10	1	p2	(GA)6	12	784	795	AAACACGAAGAAAACGGCGG	59.972	20	GAAGTTGGCGGAGTCTGGAA	59.965	20	192	216	407	AAACACGAAGAAAACGGCGG	59.972	20	TGGAAAACCCGACCGGAAAA	60.107	20	177	216	392	AAACACGAAGAAAACGGCGG	59.972	20	CCACCATCGCAAAGTTGAGC	60.110	20	148	216	363
TRINITY_DN18338_c0_g1_i2	1	p2	(AG)8	16	56	71	GCCTCCATGGAAAGCTGTCT	60.035	20	ACCCAATGATCCCGTCCCTA	60.031	20	170	2180	2349	GCTAACCTCCCATCGCCTAC	59.966	20	TATCGCTTGCGGTCATCTCC	59.968	20	235	1578	1812	TAGGGACGGGATCATTGGGT	60.031	20	TGCCAGTGCTGCTACTTCTC	60.037	20	124	2330	2453
TRINITY_DN18344_c0_g1_i3	1	p2	(CT)10	20	86	105	TCTGCTTGGGGTTGGCATAG	60.034	20	ATTGGTACAGCAGCTGGGTC	60.035	20	161	580	740	TCTGCTTGGGGTTGGCATAG	60.034	20	GATTGGTACAGCAGCTGGGT	60.035	20	162	580	741	TCTGCTTGGGGTTGGCATAG	60.034	20	CAGAATGGCGGCTTGGAATG	59.898	20	187	580	766
TRINITY_DN18389_c0_g1_i2	1	p3	(CCG)5	15	374	388	CGTCAAACGACAAGGAGGGA	59.967	20	GGTGGCTGATTGGACGGTTA	60.036	20	251	1087	1337	TCGTCAAACGACAAGGAGGG	59.967	20	GGTGGCTGATTGGACGGTTA	60.036	20	252	1086	1337	GGCGAAGATGATGGAGGAGG	59.965	20	GGTGGCTGATTGGACGGTTA	60.036	20	208	1130	1337
TRINITY_DN18334_c0_g1_i2	1	p2	(AC)6	12	459	470	TTTGCCCCTGGAAGCAGTAG	59.962	20	GGAGTCGGAGCTCAATCACC	60.179	20	264	633	896	GATTGCAAGTTGCCCCGTTT	59.967	20	CGCTCAACTCTCATCACCCA	59.753	20	243	1092	1334	GGTGATTGAGCTCCGACTCC	60.179	20	AGGAGGTTTCTCAGCTGGGA	60.179	20	178	877	1054
TRINITY_DN18350_c0_g2_i1	1	p1	(A)10	10	11	20	ACTGCCGACGTTGTGAATCT	59.966	20	GTTGGGCCTCTGGTATGCTT	60.034	20	250	1705	1954	ACTGCCGACGTTGTGAATCT	59.966	20	TTGGGCCTCTGGTATGCTTG	60.034	20	249	1705	1953	ACTGCCGACGTTGTGAATCT	59.966	20	GGGTAGTTGAGTTGGGCCTC	60.035	20	260	1705	1964
TRINITY_DN18317_c0_g1_i2	1	p1	(A)10	10	489	498	TGTGGGCAGAAAATGGAGCA	60.179	20	TGCAGACGAGGTCTCAACAC	59.968	20	138	197	334	TGTGGGCAGAAAATGGAGCA	60.179	20	GTGCAGACGAGGTCTCAACA	59.968	20	139	197	335	TGTGGGCAGAAAATGGAGCA	60.179	20	TAGGTGCAGACGAGGTCTCA	59.962	20	142	197	338
TRINITY_DN18317_c0_g2_i2	1	p2	(CT)6	12	38	49	CACTCTCCTTCACCGTTGGT	59.607	20	ATGGAGCCCGATAAAGAGCG	59.966	20	225	55	279	CACTCTCCTTCACCGTTGGT	59.607	20	GGTCGAAAAAGGGGGAGAGG	60.035	20	168	55	222	CACTCTCCTTCACCGTTGGT	59.607	20	CACAGGTCGAAAAAGGGGGA	59.890	20	172	55	226
TRINITY_DN18347_c0_g2_i1	1	p2	(TG)9	18	40	57	TGGACCCTTATGTGTGTGTGT	59.228	21	ATGCTTGCTCAGTGTGTGCT	60.537	20	227	29	255	AGCACACACTGAGCAAGCAT	60.537	20	ACTAGGTATTTGGCGGTCCT	58.125	20	101	236	336	TGTGTGTGTGTGTGTGTGAA	58.116	20	ATGCTTGCTCAGTGTGTGCT	60.537	20	217	39	255
TRINITY_DN18341_c0_g1_i8	1	p1	(T)18	18	2240	2257	ATGGGTGTACCTGCTGGTTG	59.962	20	GGGTGGTCCTTACTCACAGC	60.036	20	253	1292	1544	CTCCAAATCCGATCGTGGCT	60.179	20	GTTTGGACTGGTGGGGTGAA	60.106	20	185	11	195	ATGCGTGGGCGTAATTGAGA	60.108	20	CTCTCACGCCAGTTCTAGCC	60.179	20	167	1889	2055
TRINITY_DN18376_c0_g1_i1	1	p2	(TC)6	12	25	36	CTCTCAAAGGGGAGGGCTTG	60.035	20	ATACCCGCATCAACCTTGCA	60.035	20	119	716	834	GATGGAAGTTTGCGAGGGGA	60.035	20	ATACCCGCATCAACCTTGCA	60.035	20	190	645	834	TGTGGGATGTTGGTGGACAG	59.890	20	TCCCCTCGCAAACTTCCATC	60.035	20	234	431	664
TRINITY_DN18396_c0_g1_i3	1	p2	(TA)6	12	1954	1965	AGCTCTGCCCTACATCTGGA	60.032	20	CCCATTGCGTACTTCTGGGT	60.035	20	266	1465	1730	AGCTCTGCCCTACATCTGGA	60.032	20	TTGCTCGTATTTGCCCCTGT	59.962	20	231	1465	1695	GGGAGACATGAACTGGGAGC	60.107	20	TCCAGATGTAGGGCAGAGCT	60.032	20	223	1262	1484
TRINITY_DN18359_c0_g1_i1	1	p1	(T)10	10	676	685	TACTGGTGTGCGAGTGGTTC	59.967	20	ACCCCTACTGAACAGCATGC	60.035	20	134	229	362	ACATGGCGTTGTTCGGATCT	60.036	20	ACCCCTACTGAACAGCATGC	60.035	20	193	170	362	CACATGGCGTTGTTCGGATC	59.903	20	ACCCCTACTGAACAGCATGC	60.035	20	194	169	362
TRINITY_DN18371_c0_g1_i1	1	p1	(T)11	11	1126	1136	ACCCCGGACTGATCGTCTTA	60.034	20	CCTATTCTCCTGGTGCCGAC	59.895	20	180	1885	2064	ACCCCGGACTGATCGTCTTA	60.034	20	AACAAGGGGAGGTTTGGGTG	60.106	20	220	1885	2104	ACCCCGGACTGATCGTCTTA	60.034	20	CAACAAGGGGAGGTTTGGGT	60.106	20	221	1885	2105
TRINITY_DN18356_c0_g1_i1	1	p3	(ATG)5	15	51	65	GAGCTGGGTTACTGGAGCAG	60.108	20	TTCCCACCCTCTGCTCTACA	59.884	20	266	367	632	TGTAGAGCAGAGGGTGGGAA	59.884	20	TCTGCTGACTGTCCTCACCT	60.179	20	151	613	763	TGTAGAGCAGAGGGTGGGAA	59.884	20	TTGGGTACAAGCAGGTGTGG	60.179	20	106	613	718
TRINITY_DN18337_c0_g1_i2	1	p1	(T)11	11	881	891	GGGCCTTGATTGCTATCCGT	60.179	20	GCAATCGACCAACAACCACG	60.385	20	203	908	1110	GATTGTGCGGGCCTTGATTG	60.179	20	GCAATCGACCAACAACCACG	60.385	20	211	900	1110	TGGGAAAGAAGTGAAGCCGT	59.528	20	ACGGATAGCAATCAAGGCCC	60.179	20	213	715	927
TRINITY_DN18303_c1_g1_i3	1	p2	(AT)10	20	581	600	AGTACTACGGGAATGAGCCC	58.589	20	TGCAAACCACCATCCCTTCA	59.813	20	232	20	251	AAGTACTACGGGAATGAGCCC	59.239	21	TGCAAACCACCATCCCTTCA	59.813	20	233	19	251	AGTACTACGGGAATGAGCCC	58.589	20	CCTTGCAAACCACCATCCCT	60.543	20	235	20	254
TRINITY_DN18303_c2_g2_i3	1	p1	(A)13	13	441	453	GGCGCGCCTTTTTCATCAAA	60.666	20	GTTGTTAAAGGCAAGGCGCA	59.969	20	116	477	592	TAGGAAATGTAAGGCGGCGC	60.812	20	GTTGTTAAAGGCAAGGCGCA	59.969	20	131	462	592	GGCGCGCCTTTTTCATCAAA	60.666	20	TTGTTAAAGGCAAGGCGCAG	59.686	20	115	477	591
TRINITY_DN18329_c0_g1_i6	1	p1	(T)11	11	1164	1174	CTCCCATCACACCAAGGCAT	60.034	20	AAGCTCCATTAGTGGTGGCC	60.034	20	244	885	1128	TCCCATCACACCAAGGCATC	60.034	20	AAGCTCCATTAGTGGTGGCC	60.034	20	243	886	1128	CTCCCATCACACCAAGGCAT	60.034	20	TCAACGGTGTGTGATCAGGG	59.965	20	112	885	996
TRINITY_DN18366_c0_g1_i1	1	p2	(GA)10	20	115	134	GAATCTGGGACCTTGGCGAA	60.035	20	TCCTGGGTCTTCAGCGAAAC	59.965	20	191	64	254	GCCACTCGCTACTTGGACTT	60.037	20	CCAGCTGAGGAAGAATGGCA	60.035	20	280	274	553	GAATCTGGGACCTTGGCGAA	60.035	20	AAGTCCAAGTAGCGAGTGGC	60.037	20	230	64	293
TRINITY_DN18366_c0_g1_i1	2	p2	(CA)11	22	1558	1579	GAATCTGGGACCTTGGCGAA	60.035	20	TCCTGGGTCTTCAGCGAAAC	59.965	20	191	64	254	GCCACTCGCTACTTGGACTT	60.037	20	CCAGCTGAGGAAGAATGGCA	60.035	20	280	274	553	GAATCTGGGACCTTGGCGAA	60.035	20	AAGTCCAAGTAGCGAGTGGC	60.037	20	230	64	293
TRINITY_DN18361_c0_g1_i8	1	p2	(TC)7	14	1208	1221	CAAGGCATGGCAATCATCGG	59.968	20	CACCCTTCCTTGATTCGCCT	60.035	20	220	274	493	CCAAGGCATGGCAATCATCG	59.968	20	CACCCTTCCTTGATTCGCCT	60.035	20	221	273	493	ACGATCCCGATCCGATACCT	59.962	20	CCGATGATTGCCATGCCTTG	59.968	20	220	74	293
TRINITY_DN18352_c0_g2_i1	1	p1	(T)10	10	939	948	ACTGAACCGGGAGATGGGTA	59.958	20	GTCCGACAAATTGATCGCCG	59.974	20	103	4	106	ACTGAACCGGGAGATGGGTA	59.958	20	CGTCCGACAAATTGATCGCC	59.974	20	104	4	107	GTGGAGCAGCAAAGAAGTGC	60.040	20	ACGATGGGTCTAGGCAGAGT	60.033	20	220	687	906
TRINITY_DN18311_c0_g1_i12	1	p1	(T)11	11	1139	1149	CTGTTTCCTCCTTCTGCGGT	59.965	20	GAGGGGTGGGAAGAATCTGC	60.107	20	109	367	475	AGCCTGTTTCCTCCTTCTGC	59.963	20	GAGGGGTGGGAAGAATCTGC	60.107	20	112	364	475	GAAGAGGACTGTCGGTGTCG	60.110	20	ACCGCAGAAGGAGGAAACAG	59.965	20	229	158	386
TRINITY_DN18315_c0_g1_i1	1	p2	(GA)6	12	1	12	TGCTCAGAGGAAGCTGTTGG	59.964	20	CGTCGCGCACAATGAATAGG	60.043	20	155	648	802	AGAAAATGCTCTTGGGGCGA	59.962	20	CGTCGCGCACAATGAATAGG	60.043	20	182	621	802	AACGCCCAGATCCCTCTACT	60.032	20	ATGAGACGCCTCTGAACAGC	60.108	20	132	240	371
TRINITY_DN18315_c0_g1_i1	2	p3	(GCT)6	18	188	205	TGCTCAGAGGAAGCTGTTGG	59.964	20	CGTCGCGCACAATGAATAGG	60.043	20	155	648	802	AGAAAATGCTCTTGGGGCGA	59.962	20	CGTCGCGCACAATGAATAGG	60.043	20	182	621	802	AACGCCCAGATCCCTCTACT	60.032	20	ATGAGACGCCTCTGAACAGC	60.108	20	132	240	371
TRINITY_DN18315_c0_g1_i1	3	p1	(A)10	10	1229	1238	TGCTCAGAGGAAGCTGTTGG	59.964	20	CGTCGCGCACAATGAATAGG	60.043	20	155	648	802	AGAAAATGCTCTTGGGGCGA	59.962	20	CGTCGCGCACAATGAATAGG	60.043	20	182	621	802	AACGCCCAGATCCCTCTACT	60.032	20	ATGAGACGCCTCTGAACAGC	60.108	20	132	240	371
TRINITY_DN18372_c0_g2_i1	1	p2	(GA)6	12	83	94	AGGGAGGGGAGAGAGAGAGA	59.953	20	TGGCTTCCTCCAGACATGAA	58.639	20	159	74	232	AGGGAGGGGAGAGAGAGAGA	59.953	20	TTGGCTTCCTCCAGACATGA	58.639	20	160	74	233	GCGTGAATCTCCAAACCCTC	58.912	20	ACTTCCGCCACCTCTAAACC	59.676	20	130	0	129
TRINITY_DN18390_c0_g2_i1	1	p1	(T)10	10	905	914	TAACAGTTGGGGATGGTGCC	59.961	20	ACCAGCAGTATCCCACAAGC	60.035	20	161	275	435	TAACAGTTGGGGATGGTGCC	59.961	20	TCCCACAAGCCCAGATTCAC	59.962	20	151	275	425	GCTTGTGGGATACTGCTGGT	60.035	20	TCCTCACCCTGTTCAGTGGA	60.105	20	265	416	680
TRINITY_DN18395_c1_g1_i7	1	p1	(T)12	12	1406	1417	GGCTATCGTAGGCCAAGTCC	59.966	20	CCAGCTTGCTACTCCAACCA	59.963	20	244	1596	1839	GCCACTACATCCTCTGTCGG	59.897	20	GTGGCAGAAGAACTCCGACA	59.966	20	105	1	105	GGCTATCGTAGGCCAAGTCC	59.966	20	CCCGACTCCTTCTCATGCTC	59.896	20	269	1596	1864
TRINITY_DN18302_c0_g1_i1	1	p1	(T)14	14	824	837	CCCTGCGAATGAACACTCCT	60.036	20	CAGGTTCAGGTCGAATCCCC	60.108	20	247	403	649	AGCTCAACCCTGCGAATGAA	59.963	20	CAGGTTCAGGTCGAATCCCC	60.108	20	254	396	649	AAGCTCAACCCTGCGAATGA	59.963	20	CAGGTTCAGGTCGAATCCCC	60.108	20	255	395	649
TRINITY_DN18392_c0_g1_i2	1	p1	(A)10	10	722	731	CTTGTTGATGATCTGCGCCG	59.973	20	ACGTCACTTTTGCCTTTCGC	59.971	20	183	29	211	CTTGTTGATGATCTGCGCCG	59.973	20	TTGCCTTTCGCTGAAGCAAC	59.969	20	174	29	202	GCGAAAGGCAAAAGTGACGT	59.971	20	CTCCCCTCCGGACAAGTCTA	60.033	20	249	192	440
TRINITY_DN29385_c0_g1_i2	1	p2	(GA)6	12	900	911	CGCCGCTCGTAACATCTTTG	59.975	20	TTTCCTGCTAGGGCCAACAG	59.962	20	178	520	697	GCAACTGCTATGGAAGGGGT	60.034	20	TGGCCCAACAATCATCTCCC	60.033	20	165	954	1118	GGGAGATGATTGTTGGGCCA	60.033	20	CATGCTCTCTTGGGCCTTGA	60.035	20	231	1099	1329
TRINITY_DN29300_c0_g1_i5	1	p3	(ATT)7	21	2388	2408	GTTGGGACATGGGAGTGAGG	60.035	20	CCACACATTGGCCATCCTCT	60.034	20	172	1350	1521	GGTGGGTGGGGATTTAGCAA	59.960	20	CGCAGATTGCTCAGTTGCTC	59.903	20	249	1705	1953	TGGTTGTTGGGACATGGGAG	59.888	20	CCACACATTGGCCATCCTCT	60.034	20	177	1345	1521
TRINITY_DN29393_c0_g1_i1	1	p2	(AG)8	16	48	63	GGTCAGCGAAGATAGCCTCC	59.967	20	GGATTTTCCTCGGGCAGTCA	60.035	20	179	454	632	GGTCAGCGAAGATAGCCTCC	59.967	20	TGGATTTTCCTCGGGCAGTC	60.035	20	180	454	633	GAGGGATGGTCGTGCAGAAA	60.036	20	CCTCCACCAGCCTGCAATTA	60.034	20	177	1042	1218
TRINITY_DN29393_c1_g1_i7	1	p2	(TC)14	28	29	56	ACCTGGTGCTCGAGTTCTTG	59.966	20	TGAAGCCAGTTTGGGGTGTT	60.033	20	187	2516	2702	TCCGAGAAGAGAAGGGAGGG	60.033	20	TCCAGCATAGGCCCAAAGTG	60.034	20	103	695	797	CAGTGGCTAGCTTGGTGTGA	59.965	20	GGAGTGTTCAACGAGCTGGA	59.966	20	122	1680	1801
TRINITY_DN29324_c0_g1_i2	1	p1	(T)10	10	2689	2698	CGAGCTGATCACCGTCTCTC	59.971	20	TCGTTGAACTCCACCGACTG	59.968	20	120	2332	2451	GTTGCTTTGTGGGGTTCGAC	59.970	20	TTATCCCCGATCCAGTGGGT	60.031	20	133	489	621	CCATCTACGTCAGCGACTCC	59.970	20	GACGACTCCGGTGAACTTGT	59.968	20	191	1899	2089
TRINITY_DN29329_c0_g1_i8	1	p2	(AG)8	16	133	148	ACCCGCATCGAAAAGGACAT	60.035	20	CGACAGCATTGACAGCATGG	59.902	20	271	739	1009	TTCACCCGCATCGAAAAGGA	59.964	20	CGACAGCATTGACAGCATGG	59.902	20	274	736	1009	CCATGCTGTCAATGCTGTCG	59.902	20	GCTGCTGCTGGTTCAAACTC	60.040	20	254	990	1243
TRINITY_DN29316_c0_g1_i6	1	p3	(ATA)5	15	720	734	GAGGCGCGACTGAATATCCA	59.968	20	ACTCAGGTGCGAGAAACTGG	59.966	20	204	1427	1630	TGGAGGCGCGACTGAATATC	59.968	20	ACTCAGGTGCGAGAAACTGG	59.966	20	206	1425	1630	CCAGTTTCTCGCACCTGAGT	59.966	20	CCAAGCAGTGTCGTCCTCTT	59.966	20	238	1611	1848
TRINITY_DN29338_c0_g2_i6	1	p1	(T)10	10	350	359	GTTGGTAAGGAGGGAGTGGC	60.035	20	CACACATGCCATATGCTGCC	59.968	20	249	634	882	AGTGTGAACAAAGCCACCCA	60.034	20	TCTTGGTCTCACAGAACGCC	59.966	20	155	2906	3060	AGTGTGAACAAAGCCACCCA	60.034	20	CTTGGTCTCACAGAACGCCT	59.966	20	154	2906	3059
TRINITY_DN29352_c0_g1_i1	1	p3	(TTC)5	15	13	27	AGCAGGAGAAAGCCAGCATT	59.961	20	CAGCGAGTGCAATGATTCCG	59.973	20	238	932	1169	ACCATTGCTAGCCTTGCCAT	60.033	20	TTGCAACAAAGACCAGCTGC	59.897	20	241	410	650	GCAGCTGGTCTTTGTTGCAA	59.897	20	AGCAGCTCCACCCATAAACC	60.034	20	127	631	757
TRINITY_DN29301_c0_g2_i1	1	p3	(CGG)5	15	324	338	CGCCAAAATCGCCGAATCAT	59.971	20	CGAGCCGTCATTCTCTCTCC	59.970	20	106	173	278	CGCCAAAATCGCCGAATCAT	59.971	20	TCAGACGAAACCCTAACGCC	60.038	20	141	173	313	TGGACGCCATCTGAACAGTC	60.037	20	CGAGCCGTCATTCTCTCTCC	59.970	20	183	96	278
TRINITY_DN29301_c0_g7_i1	1	c	(CTGGT)5ttggtctagtgtagtgtagtaagagaaggggaaaggagagagcgtgttgggtgtttggtgaattgttttaaaacctgagtgagttcctccttttagg(GCA)5	137	98	234	GGCAAACCACCAAAGACGAC	59.970	20	ATCCGGAGTTGAAGGCCTTG	60.035	20	270	436	705	CAAGGCCTTCAACTCCGGAT	60.035	20	AGAGGGATTTGACCTGCTGC	60.035	20	203	686	888	CCACTTCCAGGGCACTAAGG	60.035	20	ATCCGGAGTTGAAGGCCTTG	60.035	20	218	488	705
TRINITY_DN29336_c0_g1_i2	1	p1	(T)10	10	324	333	TTGGGGGAGATGGGCTATGA	60.029	20	TCCGGTGTATTGCGAAACGA	60.038	20	102	969	1070	GTGCCCTAACTGTGGAGGTC	60.036	20	TCCGGTGTATTGCGAAACGA	60.038	20	130	941	1070	TTGGGGGAGATGGGCTATGA	60.029	20	GTCCGGTGTATTGCGAAACG	59.906	20	103	969	1071
TRINITY_DN29317_c0_g1_i5	1	p4	(TTTA)5	20	2439	2458	TGGCTCTAGGGGTTGCAATG	60.034	20	GTCCAAGACTCCGGCAGAAA	59.965	20	266	1057	1322	TTTCTGCCGGAGTCTTGGAC	59.965	20	AAGGCAGTCATCAGGCTTCC	60.035	20	220	1303	1522	TTTCTGCCGGAGTCTTGGAC	59.965	20	CATCAGGCTTCCAGGAGCAA	60.035	20	212	1303	1514
TRINITY_DN29317_c0_g2_i2	1	p5	(CCTCT)5	25	196	220	TGTTTCGCCTAGGCCTGAAG	60.036	20	AGCTGGTGTTGCAGCAATTG	59.967	20	265	652	916	TTGAACGAGAACGATGGCCA	59.966	20	CTTCAGGCCTAGGCGAAACA	60.036	20	176	496	671	ACTGCTCATGGTCAGCCTTC	60.036	20	CTTCAGGCCTAGGCGAAACA	60.036	20	142	530	671
TRINITY_DN29333_c0_g1_i2	1	p1	(T)10	10	335	344	CAAGGAAGCTGTGCTGAGGA	59.964	20	TGTCATGAGGACCAGTGCAC	59.965	20	250	2774	3023	GTGCACTGGTCCTCATGACA	59.965	20	GCCAGGTTTTGAGGGCAATG	60.037	20	252	3004	3255	CAAGGAAGCTGTGCTGAGGA	59.964	20	TGAGGACCAGTGCACCAATC	59.963	20	245	2774	3018
TRINITY_DN29363_c0_g1_i7	1	p1	(T)10	10	849	858	AATCGCGTGAGGGGATGTTT	60.035	20	GTGAAAGTCGTGGGGTTTGC	59.970	20	260	502	761	AAATCGCGTGAGGGGATGTT	60.035	20	GTGAAAGTCGTGGGGTTTGC	59.970	20	261	501	761	AAGCACTATCCTTGCGCTGT	60.036	20	GTGAAAGTCGTGGGGTTTGC	59.970	20	232	530	761
TRINITY_DN29379_c0_g1_i3	1	p1	(T)11	11	2078	2088	TCCTCAATGCCGCTGAACTT	59.963	20	GTTCAAACTGTGTGACGGCC	59.971	20	261	247	507	TCCTCAATGCCGCTGAACTT	59.963	20	GGTTCAAACTGTGTGACGGC	59.971	20	262	247	508	CTGGTTGGCAGTGTTTCACG	59.971	20	AAGTTCAGCGGCATTGAGGA	59.963	20	242	25	266
TRINITY_DN29379_c0_g1_i3	2	p1	(A)12	12	2198	2209	TCCTCAATGCCGCTGAACTT	59.963	20	GTTCAAACTGTGTGACGGCC	59.971	20	261	247	507	TCCTCAATGCCGCTGAACTT	59.963	20	GGTTCAAACTGTGTGACGGC	59.971	20	262	247	508	CTGGTTGGCAGTGTTTCACG	59.971	20	AAGTTCAGCGGCATTGAGGA	59.963	20	242	25	266
TRINITY_DN29330_c0_g1_i1	1	p2	(AG)8	16	4	19	GCCGATAAAATCCGACCCCT	59.892	20	AACCAATCGGGAATGGACCC	60.034	20	207	676	882	CCTGTTCTTCTTGGGCAGGT	59.889	20	AACCAATCGGGAATGGACCC	60.034	20	190	693	882	TGGCCGATAAAATCCGACCC	60.179	20	AACCAATCGGGAATGGACCC	60.034	20	209	674	882
TRINITY_DN29330_c0_g1_i1	2	p1	(T)12	12	172	183	GCCGATAAAATCCGACCCCT	59.892	20	AACCAATCGGGAATGGACCC	60.034	20	207	676	882	CCTGTTCTTCTTGGGCAGGT	59.889	20	AACCAATCGGGAATGGACCC	60.034	20	190	693	882	TGGCCGATAAAATCCGACCC	60.179	20	AACCAATCGGGAATGGACCC	60.034	20	209	674	882
TRINITY_DN29362_c0_g1_i3	1	p1	(T)10	10	1	10	CCCCCACTGATTCAGCAACT	59.961	20	GCAACAATCACAACCACCCC	59.967	20	239	3292	3530	CCACAACTCGGTCAGTCTCC	60.038	20	TGTACCACTTTCGGCTCCAC	59.966	20	225	814	1038	GTGGAGCCGAAAGTGGTACA	59.966	20	GGCCAAACCAGTAGAGCCTT	59.962	20	119	1019	1137
TRINITY_DN29355_c0_g1_i1	1	p1	(A)10	10	1	10	GATGGTGGTGATAGCGAGGG	59.966	20	GTGTCTGTTGAAGCAGCTGC	60.041	20	155	3260	3414	GGATGGTGGTGATAGCGAGG	59.966	20	GTGTCTGTTGAAGCAGCTGC	60.041	20	156	3259	3414	AGAAAGCGAGGATGGTGGTG	60.036	20	GTGTCTGTTGAAGCAGCTGC	60.041	20	165	3250	3414
TRINITY_DN29355_c0_g1_i1	2	p1	(T)10	10	3837	3846	GATGGTGGTGATAGCGAGGG	59.966	20	GTGTCTGTTGAAGCAGCTGC	60.041	20	155	3260	3414	GGATGGTGGTGATAGCGAGG	59.966	20	GTGTCTGTTGAAGCAGCTGC	60.041	20	156	3259	3414	AGAAAGCGAGGATGGTGGTG	60.036	20	GTGTCTGTTGAAGCAGCTGC	60.041	20	165	3250	3414
TRINITY_DN29328_c0_g1_i14	1	p1	(T)10	10	877	886	AGCCATTGTTGGAGATGGGG	60.033	20	ACTAAAGTCGGAGCGCAACA	59.967	20	115	1516	1630	ATGCCCTCCTCACGTTCAAG	60.036	20	AAATTGGCCCCTGGGAGATG	60.032	20	147	2028	2174	CGTCTCCATAATGCGCTTGC	60.042	20	CCAACAATGGCTATCGCGTG	59.972	20	185	1343	1527
TRINITY_DN29395_c1_g2_i1	1	p6	(CCTGAA)7	42	223	264	AAAGTGGTGGAGCCTGAACC	60.179	20	GTCAGCTTCAGCAGGTTCCT	59.964	20	206	210	415	CCAAAAGTGGTGGAGCCTGA	60.179	20	GTCAGCTTCAGCAGGTTCCT	59.964	20	209	207	415	AAAGTGGTGGAGCCTGAACC	60.179	20	AGCTTCAGCAGGTTCCTTCC	59.963	20	203	210	412
TRINITY_DN29315_c0_g1_i2	1	p2	(CT)15	30	56	85	TGCAAAAGGGTGCTGTCTCA	60.107	20	ACAAAGCAGCTTCTCAGGCA	60.179	20	158	250	407	GCAAAAGGGTGCTGTCTCAC	59.688	20	ACAAAGCAGCTTCTCAGGCA	60.179	20	157	251	407	GCTGTCTCACCAGTTTCAGC	59.129	20	ACAAAGCAGCTTCTCAGGCA	60.179	20	147	261	407
TRINITY_DN29315_c0_g1_i2	2	p1	(T)13	13	498	510	TGCAAAAGGGTGCTGTCTCA	60.107	20	ACAAAGCAGCTTCTCAGGCA	60.179	20	158	250	407	GCAAAAGGGTGCTGTCTCAC	59.688	20	ACAAAGCAGCTTCTCAGGCA	60.179	20	157	251	407	GCTGTCTCACCAGTTTCAGC	59.129	20	ACAAAGCAGCTTCTCAGGCA	60.179	20	147	261	407
TRINITY_DN29315_c1_g1_i1	1	p2	(GA)7	14	3	16	AGATCCTCTCCCACTTCCCC	60.031	20	GTTGCTAGCGAGGCGATTTG	59.973	20	212	1549	1760	GGACATCAGTCACAAGCCCA	59.963	20	GTTGCTAGCGAGGCGATTTG	59.973	20	238	1523	1760	TGGACATCAGTCACAAGCCC	59.963	20	GTTGCTAGCGAGGCGATTTG	59.973	20	239	1522	1760
TRINITY_DN29315_c1_g2_i2	1	p2	(TC)12	24	44	67	GCTTGCTCATGCCGAATCTG	59.971	20	CAGGCACTTGGGGATTAGCA	60.034	20	208	206	413	GCTTGCTCATGCCGAATCTG	59.971	20	TGCAGGCACTTGGGGATTAG	60.034	20	210	206	415	GCTTGCTCATGCCGAATCTG	59.971	20	AACTTCACCGCCAATTTCGC	60.040	20	169	206	374
TRINITY_DN29368_c0_g2_i9	1	p2	(AT)6	12	4751	4762	CAACGATTAGGCATGGCACG	59.972	20	CCCTGAGTTTGTTGCAAGGC	59.967	20	123	4366	4488	CAACGATTAGGCATGGCACG	59.972	20	ACCCTCACCGTCAATCAACC	59.964	20	204	4366	4569	TCTCTGGATGGGGAAGGAGG	60.031	20	GAGGAAAGACAGGTGGCGAA	59.965	20	247	2539	2785
TRINITY_DN29302_c0_g1_i2	1	c	(T)10ctttatatttggatttgtgaatctagggttagg(T)11	54	61	114	CCGTTGTATTCGCACGCTTT	59.835	20	AAACAACGAAAACAGGGGCG	59.898	20	104	140	243	GTTCCGTTGTATTCGCACGC	60.518	20	AAACAACGAAAACAGGGGCG	59.898	20	107	137	243	CCGTTGTATTCGCACGCTTT	59.835	20	AACGAAAACAGGGGCGTCTT	60.465	20	100	140	239
TRINITY_DN29344_c0_g1_i1	1	p3	(GCA)9	27	2566	2592	AGACCGTTGGCTTGATGAGG	60.036	20	CGGTGATGTTCTCCCAACCA	59.964	20	112	3249	3360	GACCGTTGGCTTGATGAGGA	60.036	20	CGGTGATGTTCTCCCAACCA	59.964	20	111	3250	3360	CTCCATGCCCACTGGTCTTT	59.961	20	CCCATCTTCGGAACAGCCTT	60.035	20	176	570	745
TRINITY_DN29390_c0_g1_i6	1	p2	(GA)6	12	168	179	GCCTGATGCCTGTACTGTGT	60.036	20	GCGCGAGACTCAGCTATCTT	59.970	20	246	723	968	GCAGCAATGGTTCCTGTTGG	60.038	20	TTGACACCACCCACTTGCTT	60.034	20	278	2769	3046	GCAGCAATGGTTCCTGTTGG	60.038	20	TTTGACACCACCCACTTGCT	60.034	20	279	2769	3047
TRINITY_DN29357_c0_g2_i2	1	p1	(A)11	11	4174	4184	CAGCATCGCGGTGATTTGAG	59.973	20	ACACTGTATGGGCTTCCTGC	60.035	20	227	498	724	CCACTGGCTTCTGGTCTCAG	60.037	20	ACACTGTATGGGCTTCCTGC	60.035	20	244	481	724	GCCTGTCTACCAGCCAGTTT	59.963	20	CCCATTCTGTCCACCGTCAA	59.964	20	133	3764	3896
TRINITY_DN29357_c0_g2_i2	2	p1	(T)10	10	4322	4331	CAGCATCGCGGTGATTTGAG	59.973	20	ACACTGTATGGGCTTCCTGC	60.035	20	227	498	724	CCACTGGCTTCTGGTCTCAG	60.037	20	ACACTGTATGGGCTTCCTGC	60.035	20	244	481	724	GCCTGTCTACCAGCCAGTTT	59.963	20	CCCATTCTGTCCACCGTCAA	59.964	20	133	3764	3896
TRINITY_DN29314_c0_g1_i2	1	p3	(CAC)6	18	2503	2520	AGGATGAGGGTGAGCAGCTA	60.032	20	GATCATCTCCTGAGCCTGGC	59.965	20	140	582	721	GCCAGGCTCAGGAGATGATC	59.965	20	TCATCCTCTAACTCCCGCCA	60.033	20	205	702	906	GGGTGGCCTGCAGAAACTAT	60.034	20	AGCTCTCACGGAAACCACTG	59.966	20	271	2048	2318
TRINITY_DN29314_c0_g1_i2	2	p1	(T)24	24	3369	3392	AGGATGAGGGTGAGCAGCTA	60.032	20	GATCATCTCCTGAGCCTGGC	59.965	20	140	582	721	GCCAGGCTCAGGAGATGATC	59.965	20	TCATCCTCTAACTCCCGCCA	60.033	20	205	702	906	GGGTGGCCTGCAGAAACTAT	60.034	20	AGCTCTCACGGAAACCACTG	59.966	20	271	2048	2318
TRINITY_DN29349_c0_g2_i3	1	c	(TC)8caaccccctgatcttatttcccc(CT)7	53	15	67	TTGAATGCTCAGGTCGCTGT	59.965	20	CCGTGGTGTTTGTTGAGCAG	59.971	20	141	81	221	CAGCGACAGGTTGAGTTCCT	59.966	20	CCAGGCTGTGGTGGATGAAT	60.034	20	179	1464	1642	AATGCCATGTTGAGAGGGGG	60.033	20	AGCACGAAAACCTAGCTGCT	59.965	20	118	588	705
TRINITY_DN29391_c0_g1_i3	1	p1	(A)10	10	696	705	GCTTTCAAGGTGAAGCGCAA	59.969	20	TTTTGGGCCTCCTTTGAGCA	60.106	20	259	312	570	GCTTTCAAGGTGAAGCGCAA	59.969	20	CACATCCCTCTGAAGCTGGG	60.107	20	105	312	416	GCTTTCAAGGTGAAGCGCAA	59.969	20	CCACATCCCTCTGAAGCTGG	60.107	20	106	312	417
TRINITY_DN29332_c0_g2_i1	1	p1	(T)18	18	288	305	AGGATTGGGCTCATATGTGTT	57.041	21	AGAGGAACAACCATGTCCACA	59.226	21	123	123	245	AAGGATTGGGCTCATATGTGT	57.041	21	AGAGGAACAACCATGTCCACA	59.226	21	124	122	245	CCTAAGGATTGGGCTCATATGTGT	60.203	24	AGAGGAACAACCATGTCCACA	59.226	21	127	119	245
TRINITY_DN29358_c0_g1_i3	1	p1	(T)10	10	100	109	AACGAAGGTGTACATGCCGT	59.966	20	CCAGAATCCAGGAGATCCGC	59.965	20	193	2318	2510	GTCAGCCTAAGCATGTGGGT	60.035	20	GCCACTGGGATAGCCTTGTT	60.034	20	236	955	1190	TGTCAGCCTAAGCATGTGGG	60.035	20	GCCACTGGGATAGCCTTGTT	60.034	20	237	954	1190
TRINITY_DN29380_c0_g1_i2	1	p3	(CCT)6	18	151	168	GGCGTTGTGGTGGGTTACTA	59.965	20	GCAGTGAAGACCAGTGAGCT	59.965	20	255	1006	1260	GGCGTTGTGGTGGGTTACTA	59.965	20	AGCAGTGAAGACCAGTGAGC	59.965	20	256	1006	1261	TGTATTGTTCCACGCTGCCT	59.964	20	TAGTAACCCACCACAACGCC	59.965	20	140	886	1025
TRINITY_DN29337_c0_g1_i12	1	c*	(TAA)5(A)14*	27	1909	1935	TTGGAAAATGTGGCCCACCT	60.105	20	GATCACTTGGGGAAGGTGGG	60.034	20	110	2443	2552	TTGGAAAATGTGGCCCACCT	60.105	20	GGATCACTTGGGGAAGGTGG	60.034	20	111	2443	2553	TTGGAAAATGTGGCCCACCT	60.105	20	GGGATCACTTGGGGAAGGTG	60.034	20	112	2443	2554
TRINITY_DN29372_c0_g1_i2	1	p1	(A)15	15	73	87	GTGGAGCAGATGGTGTTCGA	60.037	20	AACGACATTGACCCCTTCCC	59.962	20	275	1362	1636	CCCCTACCCTTACAACAGCG	60.108	20	TCGAACACCATCTGCTCCAC	60.037	20	150	1232	1381	GAGGGAGCACATGTTCGACA	60.037	20	GTATCTGAACCGCCATGGCT	60.179	20	175	743	917
TRINITY_DN29372_c0_g1_i2	2	p1	(A)11	11	486	496	GTGGAGCAGATGGTGTTCGA	60.037	20	AACGACATTGACCCCTTCCC	59.962	20	275	1362	1636	CCCCTACCCTTACAACAGCG	60.108	20	TCGAACACCATCTGCTCCAC	60.037	20	150	1232	1381	GAGGGAGCACATGTTCGACA	60.037	20	GTATCTGAACCGCCATGGCT	60.179	20	175	743	917
TRINITY_DN29372_c0_g1_i2	3	p3	(ATC)6	18	1869	1886	GTGGAGCAGATGGTGTTCGA	60.037	20	AACGACATTGACCCCTTCCC	59.962	20	275	1362	1636	CCCCTACCCTTACAACAGCG	60.108	20	TCGAACACCATCTGCTCCAC	60.037	20	150	1232	1381	GAGGGAGCACATGTTCGACA	60.037	20	GTATCTGAACCGCCATGGCT	60.179	20	175	743	917
TRINITY_DN29308_c0_g1_i7	1	p1	(T)10	10	415	424	CCTATCACATCGTCCCACGG	59.968	20	TGAAATTCGTGGCGACCAGA	59.966	20	113	86	198	CCCTATCACATCGTCCCACG	59.968	20	TGAAATTCGTGGCGACCAGA	59.966	20	114	85	198	AACTCTGTTGTTGCCCCCAA	60.033	20	CACACCTCACGGTCAATCCA	59.965	20	214	1118	1331
TRINITY_DN29310_c0_g1_i1	1	p1	(T)12	12	2409	2420	GAGGCTCGGGAATTGGTTGA	60.035	20	GCTCTCCATGGCCTCTTGTT	60.035	20	204	876	1079	GGTTGAGAGACGATGTGGCA	60.037	20	GCTCTCCATGGCCTCTTGTT	60.035	20	128	952	1079	GGTTTTGAGGCAGCTTGACG	60.040	20	CCACAGCTGGCAATCCTGTA	60.035	20	182	614	795
TRINITY_DN29322_c0_g1_i2	1	p2	(CT)6	12	40	51	GATGCACTCGATTGCTGCAG	59.972	20	CTAGCGGAGGCAACCTTCAA	60.036	20	169	1489	1657	CAGATGCACTCGATTGCTGC	59.972	20	CTAGCGGAGGCAACCTTCAA	60.036	20	171	1487	1657	CACCCAATTCCACTCCCGAA	59.962	20	GCACCTAATCCAGCACCCTT	60.034	20	220	508	727
TRINITY_DN29322_c0_g1_i2	2	p1	(T)10	10	4431	4440	GATGCACTCGATTGCTGCAG	59.972	20	CTAGCGGAGGCAACCTTCAA	60.036	20	169	1489	1657	CAGATGCACTCGATTGCTGC	59.972	20	CTAGCGGAGGCAACCTTCAA	60.036	20	171	1487	1657	CACCCAATTCCACTCCCGAA	59.962	20	GCACCTAATCCAGCACCCTT	60.034	20	220	508	727
TRINITY_DN29367_c1_g1_i2	1	p2	(TC)6	12	129	140	TGGGAAACGCATTTGTGCAG	59.968	20	AGTGGTGGTGATGCTCATGG	60.035	20	131	371	501	TGGGAAACGCATTTGTGCAG	59.968	20	GTGGTGGTGATGCTCATGGA	60.035	20	130	371	500	GCCAGTGCTCATCCAGTCTT	60.036	20	AGCTTCCTCTGTAGGGGGAG	60.032	20	129	730	858
TRINITY_DN29311_c0_g1_i2	1	c	(CT)6tcatttctccctcctccagaggggaaagggtaaaggaaaaagccccctcgtgtggaacaactcttactagta(T)14	98	88	185	GACCAGGGGGAGAAGGAGAT	60.031	20	AAAGGGGTTGTTTGGCCTGA	60.032	20	147	388	534	TCAGGCCAAACAACCCCTTT	60.032	20	GGATCCACCATCGAGTCGTC	59.969	20	244	515	758	CCCAAACCATACCCCTCCAC	60.034	20	GAGAGAGACCCCACTCCCAT	60.032	20	196	2283	2478
TRINITY_DN29311_c0_g1_i2	2	p2	(TC)9	18	2472	2489	GACCAGGGGGAGAAGGAGAT	60.031	20	AAAGGGGTTGTTTGGCCTGA	60.032	20	147	388	534	TCAGGCCAAACAACCCCTTT	60.032	20	GGATCCACCATCGAGTCGTC	59.969	20	244	515	758	CCCAAACCATACCCCTCCAC	60.034	20	GAGAGAGACCCCACTCCCAT	60.032	20	196	2283	2478
TRINITY_DN29311_c0_g2_i2	1	p2	(CT)7	14	12	25	GGGCCTGATAAGCACCTTGT	60.034	20	GAAGATGGCCCGACTTTCCA	60.035	20	187	572	758	GGGCCTGATAAGCACCTTGT	60.034	20	TTTGGAGAAGATGGCCCGAC	60.035	20	193	572	764	GGGCCTGATAAGCACCTTGT	60.034	20	GTTTGGAGAAGATGGCCCGA	60.035	20	194	572	765
TRINITY_DN29371_c0_g1_i2	1	p2	(TC)7	14	317	330	ATGGGGAGCACTTACAAGGC	60.034	20	CGTACACGAGTAGACGCTCC	59.974	20	190	2153	2342	GGAGCGTCTACTCGTGTACG	59.974	20	CAAAGTCAGGCCCCAGTAGG	60.035	20	215	2323	2537	GCGATCATGGAATCGGGCTA	60.037	20	CGTACACGAGTAGACGCTCC	59.974	20	172	2171	2342
TRINITY_DN29371_c0_g1_i2	2	p2	(AG)8	16	514	529	ATGGGGAGCACTTACAAGGC	60.034	20	CGTACACGAGTAGACGCTCC	59.974	20	190	2153	2342	GGAGCGTCTACTCGTGTACG	59.974	20	CAAAGTCAGGCCCCAGTAGG	60.035	20	215	2323	2537	GCGATCATGGAATCGGGCTA	60.037	20	CGTACACGAGTAGACGCTCC	59.974	20	172	2171	2342
TRINITY_DN29371_c0_g1_i2	3	p3	(GGT)5	15	1986	2000	ATGGGGAGCACTTACAAGGC	60.034	20	CGTACACGAGTAGACGCTCC	59.974	20	190	2153	2342	GGAGCGTCTACTCGTGTACG	59.974	20	CAAAGTCAGGCCCCAGTAGG	60.035	20	215	2323	2537	GCGATCATGGAATCGGGCTA	60.037	20	CGTACACGAGTAGACGCTCC	59.974	20	172	2171	2342
TRINITY_DN29354_c0_g1_i3	1	p1	(A)12	12	1	12	TTCCGCATTTGGCAGCTCTA	60.036	20	GAGCAAGACCGGAACAAGGA	59.965	20	195	3163	3357	TGCTGCTGTGTCTCTCTTGG	59.966	20	ATGCATCATCCTCTCCCCCT	60.104	20	215	785	999	GGCCCCTAGAACTTATCGCC	59.965	20	ACTTCCGGGCCTTATCAAGC	60.107	20	111	2605	2715
TRINITY_DN21472_c1_g1_i4	1	p2	(CT)7	14	6	19	GCCCGAGGGAGAATCTGATG	59.965	20	GCTCAGGCTTTTGTTGCGAA	59.969	20	197	434	630	GCCCGAGGGAGAATCTGATG	59.965	20	TTCGCTCAGGCTTTTGTTGC	59.969	20	200	434	633	CTGGAAAAGTGGGAGCGTCT	59.965	20	GCTCAGGCTTTTGTTGCGAA	59.969	20	263	368	630
TRINITY_DN21440_c0_g1_i1	1	p1	(T)10	10	1677	1686	AGTGGTGCGTATGGAACCTG	60.036	20	GGGCCTTCAATGTGGTCTGA	59.962	20	254	339	592	GTGGTGCGTATGGAACCTGA	60.037	20	GGGCCTTCAATGTGGTCTGA	59.962	20	253	340	592	AGTGGTGCGTATGGAACCTG	60.036	20	AGGGCCTTCAATGTGGTCTG	59.961	20	255	339	593
TRINITY_DN21482_c0_g1_i1	1	p1	(T)17	17	558	574	GAGTTTGTTGGGAGATCGGGA	59.722	21	TTGCAACTGTGATCAACGGC	59.689	20	192	277	468	AGGAGTTTGTTGGGAGATCGG	59.721	21	TTGCAACTGTGATCAACGGC	59.689	20	194	275	468	TGGGAGATCGGGAAATGTGT	58.715	20	TTGCAACTGTGATCAACGGC	59.689	20	184	285	468
TRINITY_DN21496_c0_g4_i3	1	p2	(GA)6	12	1183	1194	AAACAGCTTGGTTTGGGGGA	60.032	20	CAGAGCTCTTCCAGTGGCAA	59.964	20	216	1591	1806	AAACAGCTTGGTTTGGGGGA	60.032	20	CCCGTAACCTCAACTCACCC	60.037	20	250	1591	1840	AAACAGCTTGGTTTGGGGGA	60.032	20	CAGTGGCAAGAAAAGGACGC	60.040	20	205	1591	1795
TRINITY_DN21425_c0_g1_i1	1	p2	(AG)6	12	21	32	AGCAGTCCACCACCAAGAAG	59.891	20	GCTACAGAGCGGAAACAGGT	60.037	20	191	480	670	AGCAGTCCACCACCAAGAAG	59.891	20	TGACGTACCAGCAAGAGCAG	60.038	20	224	480	703	ACCTGTTTCCGCTCTGTAGC	60.037	20	AGATCAACTCGTCCGTCTGC	59.829	20	244	651	894
TRINITY_DN21420_c0_g1_i2	1	p1	(C)13	13	148	160	ACACGTTAGCCCCTTGATGG	60.035	20	TTCAGCTGATCTGCCCCAAG	60.035	20	186	1253	1438	TGGACAAAGCAGCCTCTCAG	59.964	20	TTCAGCTGATCTGCCCCAAG	60.035	20	218	1221	1438	AAGCAGCCTCTCAGCTTCTG	60.036	20	TTCAGCTGATCTGCCCCAAG	60.035	20	212	1227	1438
TRINITY_DN21470_c0_g2_i4	1	p2	(GA)9	18	1606	1623	ATCCTTTGGTTCAGCTGCGA	59.963	20	CCCTACCGTGAAGAGGGGTA	60.033	20	167	972	1138	CTGGGCTGAAGGCTCTTGAA	59.963	20	CCCTACCGTGAAGAGGGGTA	60.033	20	141	998	1138	TCAGCTGCGAAAGGTACTGG	60.037	20	CCCTACCGTGAAGAGGGGTA	60.033	20	157	982	1138
TRINITY_DN21444_c0_g2_i4	1	p1	(A)14	14	1569	1582	AAACCAGCTCCCATGCCTAC	60.034	20	AACAGATCCTCCCCCATCGA	60.031	20	187	633	819	ATCCTTACCGCCAAACACGT	59.964	20	GTAGGCATGGGAGCTGGTTT	60.034	20	267	386	652	TTACCGCCAAACACGTCTCA	59.896	20	GTAGGCATGGGAGCTGGTTT	60.034	20	263	390	652
TRINITY_DN21498_c0_g2_i1	1	p1	(A)13	13	94	106	GGACTGAGTTGGTGCGGTTA	59.966	20	CGATCCCTTCGTCGTCTCTG	59.972	20	267	1116	1382	ATGAAGCACGAGAATGGCCA	60.035	20	CGATCCCTTCGTCGTCTCTG	59.972	20	228	1155	1382	GGACTGAGTTGGTGCGGTTA	59.966	20	CGTCGTCTCTGTATCCAGCC	59.970	20	258	1116	1373
TRINITY_DN21499_c0_g2_i1	1	p1	(T)10	10	113	122	TCTTCTGCCTTTGCTCGTTCT	59.929	21	ACCGATCACAATTGGCTCAGA	59.721	21	223	439	661	TCTTCTGCCTTTGCTCGTTC	58.487	20	ACCGATCACAATTGGCTCAGA	59.721	21	223	439	661	CTTCTGCCTTTGCTCGTTCT	58.483	20	ACCGATCACAATTGGCTCAGA	59.721	21	222	440	661
TRINITY_DN21481_c0_g1_i3	1	p3	(AAG)7	21	131	151	GGAAGGAAGCGATCGGGATT	59.893	20	TTCACGAAGGACTTGTGGGG	59.892	20	133	384	516	ACCCCGAGCTTACTGGAGAT	60.032	20	TGCAGCCATTACACACGACA	60.250	20	279	455	733	GGAAGGAAGCGATCGGGATT	59.893	20	AGGACTTGTGGGGGTCTCAT	60.179	20	126	384	509
TRINITY_DN21481_c0_g2_i6	1	p1	(A)10	10	1243	1252	GGAGTAGTCCAGTGGGCCTA	60.032	20	TACCCACGAACACACACAGG	59.895	20	146	558	703	GGAGTAGTCCAGTGGGCCTA	60.032	20	ATCCATCCCACGCCAAATCA	59.742	20	106	558	663	GGAGTAGTCCAGTGGGCCTA	60.032	20	TCCCACGCCAAATCAGCTAA	59.673	20	101	558	658
TRINITY_DN21464_c0_g1_i8	1	p1	(A)10	10	1457	1466	CCTAGTCCTGGACCACCGTA	60.034	20	TCTCCATTCGCCAGCAGATG	60.179	20	119	853	971	CCTAGTCCTGGACCACCGTA	60.034	20	CATCTCCATTCGCCAGCAGA	60.179	20	121	853	973	GTCCTGGACCACCGTAACTG	60.038	20	TCTCCATTCGCCAGCAGATG	60.179	20	115	857	971
TRINITY_DN21443_c0_g1_i1	1	p1	(T)12	12	316	327	TTTGGAGATTGCGCTGTCCT	59.963	20	CGTCAGTGCAAAATGGGCAA	59.968	20	155	367	521	TTTGGAGATTGCGCTGTCCT	59.963	20	TCAGTGCAAAATGGGCAAGC	59.966	20	153	367	519	TTTGGAGATTGCGCTGTCCT	59.963	20	CAGTGCAAAATGGGCAAGCT	59.966	20	152	367	518
TRINITY_DN21467_c0_g1_i2	1	p2	(AG)8	16	472	487	ATGGGCAGGGGATAGAACCT	60.029	20	GATTTCACGCGATGAGGTGC	59.973	20	137	506	642	AGAACCTGCCGTCTTGGATG	60.036	20	GATTTCACGCGATGAGGTGC	59.973	20	124	519	642	GAACCTGCCGTCTTGGATGA	60.036	20	GATTTCACGCGATGAGGTGC	59.973	20	123	520	642
TRINITY_DN21467_c0_g1_i2	2	p1	(T)19	19	2674	2692	ATGGGCAGGGGATAGAACCT	60.029	20	GATTTCACGCGATGAGGTGC	59.973	20	137	506	642	AGAACCTGCCGTCTTGGATG	60.036	20	GATTTCACGCGATGAGGTGC	59.973	20	124	519	642	GAACCTGCCGTCTTGGATGA	60.036	20	GATTTCACGCGATGAGGTGC	59.973	20	123	520	642
TRINITY_DN21453_c0_g1_i7	1	p1	(T)14	14	159	172	TCTGGCATGTCTCCTCGAGA	60.034	20	TGGCTGCCGAGAAATCATGA	59.747	20	203	58	260	GGGTTCTGGCATGTCTCCTC	60.107	20	TGGCTGCCGAGAAATCATGA	59.747	20	207	54	260	ACGTTGGCGGATCTTTCTCA	59.680	20	CACTTTTCGAAGGCGGTGAC	59.765	20	172	1299	1470
TRINITY_DN21494_c0_g3_i1	1	p1	(T)10	10	110	119	TGTGCAGTCTGTTTGTGGGT	60.035	20	TCCTTTCACTGCAGAGCAAGT	59.858	21	259	30	288	TGTGCAGTCTGTTTGTGGGT	60.035	20	CCTTTCACTGCAGAGCAAGTG	59.734	21	258	30	287	TGTGCAGTCTGTTTGTGGGT	60.035	20	TGTCAGCTGCTTCATCCTCT	58.726	20	123	30	152
TRINITY_DN21432_c0_g3_i2	1	p2	(TC)6	12	728	739	GCGTTGTCTTCTCCCCAAGA	59.965	20	GGCTCTGATGCTGGACAACT	60.036	20	144	437	580	GCGTTGTCTTCTCCCCAAGA	59.965	20	ACAGACCCGAGATGGAGTGA	59.960	20	248	437	684	AGTTGTCCAGCATCAGAGCC	60.036	20	ACAGACCCGAGATGGAGTGA	59.960	20	124	561	684
TRINITY_DN21432_c0_g2_i3	1	p3	(ACC)7	21	152	172	ACAGCATGCTGATGTCGGAA	60.036	20	CGTTGCGTTGCAGAGAAACA	59.973	20	134	370	503	AACAGCATGCTGATGTCGGA	60.036	20	CGTTGCGTTGCAGAGAAACA	59.973	20	135	369	503	AGGAAAACATCTCAGCCGCA	59.963	20	TCCGACATCAGCATGCTGTT	60.036	20	269	120	388
TRINITY_DN21432_c0_g1_i8	1	p2	(AC)7	14	48	61	TAACAACTGGGCCGACTCAC	59.966	20	TGCTTTGAGGATCCGCCATT	60.034	20	252	607	858	AAACCCCATCAATGGCGGAT	60.032	20	ACTGTGATGCTGCTCTTGCT	59.964	20	168	829	996	CACTAACAACTGGGCCGACT	59.965	20	TGCTTTGAGGATCCGCCATT	60.034	20	255	604	858
TRINITY_DN21432_c0_g1_i8	2	p3	(CAT)6	18	955	972	TAACAACTGGGCCGACTCAC	59.966	20	TGCTTTGAGGATCCGCCATT	60.034	20	252	607	858	AAACCCCATCAATGGCGGAT	60.032	20	ACTGTGATGCTGCTCTTGCT	59.964	20	168	829	996	CACTAACAACTGGGCCGACT	59.965	20	TGCTTTGAGGATCCGCCATT	60.034	20	255	604	858
TRINITY_DN21495_c0_g1_i1	1	p3	(TGG)5	15	459	473	AAACCCAAACAGTAACGCGC	59.970	20	GCCCAAGAAAGCAAGGAAGC	60.038	20	197	340	536	AAACCCAAACAGTAACGCGC	59.970	20	CCACCACCACCATCTCCATC	60.107	20	130	340	469	AAACCCAAACAGTAACGCGC	59.970	20	AAAGAAGAACCCACCGGACC	59.890	20	173	340	512
TRINITY_DN21414_c0_g2_i1	1	p1	(A)10	10	92	101	ATGGATGACGACCTGTTGGG	59.747	20	GTTTGTCACGCCCCCATTTT	59.609	20	148	29	176	CCGGTGCAATGAGCTGTTTT	59.685	20	GTTTGTCACGCCCCCATTTT	59.609	20	128	49	176	ATGGATGACGACCTGTTGGG	59.747	20	TTGTCACGCCCCCATTTTCA	60.468	20	146	29	174
TRINITY_DN21433_c0_g1_i1	1	p1	(A)13	13	14	26	AAGAAGCTGACCCTCTTCGC	60.037	20	CTTGATGCTGCCATTCGAGC	59.971	20	214	320	533	AAGAAGCTGACCCTCTTCGC	60.037	20	GCTTGATGCTGCCATTCGAG	59.971	20	215	320	534	GTGCTGGAAAAGGCAGCTTC	60.039	20	CTTGATGCTGCCATTCGAGC	59.971	20	181	353	533
TRINITY_DN21421_c0_g1_i1	1	p1	(A)10	10	1719	1728	CTTTGATCCGGCTGCCATTG	59.898	20	CTGAGTGATGCTTGCAGGGA	60.036	20	189	736	924	CTTTGATCCGGCTGCCATTG	59.898	20	TCTGAGTGATGCTTGCAGGG	60.036	20	190	736	925	TGATGATGTCCTTCGCCCAC	60.108	20	GACCGGCAGAGAAACCAGAA	59.965	20	175	289	463
TRINITY_DN21452_c1_g1_i1	1	p3	(TGT)5	15	1088	1102	CTGCAAGAGCTCCCGGTTAA	60.036	20	TCGAGCGTGGATCCTTTCAG	59.827	20	270	562	831	CTGCAAGAGCTCCCGGTTAA	60.036	20	CCCTGTACTGAAAGACGGCA	59.680	20	245	562	806	CTGAAAGGATCCACGCTCGA	59.827	20	AATTGTGAGCGTACCCCTCC	59.748	20	120	812	931
TRINITY_DN21445_c0_g1_i9	1	p2	(TC)6	12	35	46	ACCGTCGGCATAAAGTGTGT	59.966	20	CAGAGTTTCGGTCCGGTTGA	59.967	20	195	1644	1838	TGCAGCCGATTCCATTCACT	60.035	20	CAGAGTTTCGGTCCGGTTGA	59.967	20	112	1727	1838	TCAACCGGACCGAAACTCTG	59.967	20	GCACCACTCCAAGATGAGCT	60.036	20	120	1819	1938
TRINITY_DN21445_c0_g1_i9	2	p2	(AT)6	12	1173	1184	ACCGTCGGCATAAAGTGTGT	59.966	20	CAGAGTTTCGGTCCGGTTGA	59.967	20	195	1644	1838	TGCAGCCGATTCCATTCACT	60.035	20	CAGAGTTTCGGTCCGGTTGA	59.967	20	112	1727	1838	TCAACCGGACCGAAACTCTG	59.967	20	GCACCACTCCAAGATGAGCT	60.036	20	120	1819	1938
TRINITY_DN21455_c1_g1_i1	1	p2	(GT)8	16	439	454	GAGAGGGTGAAAGACGGAGC	60.109	20	GAGCATATCTCCCACTGGCC	59.964	20	165	175	339	AGGAGAGGGTGAAAGACGGA	59.885	20	GAGCATATCTCCCACTGGCC	59.964	20	167	173	339	GATCATGGTGGGAAGGAGGC	60.179	20	GAGCATATCTCCCACTGGCC	59.964	20	100	240	339
TRINITY_DN21455_c2_g3_i2	1	p1	(A)12	12	656	667	TGGGCTTGTGCAGAGATCAG	60.036	20	CACCTCACCTCCGGAAGAAC	60.037	20	101	348	448	CTGGCGAAGATCCGATCCTC	60.039	20	CACCTCCGGAAGAACCTTCC	60.036	20	148	296	443	CTGGCGAAGATCCGATCCTC	60.039	20	CACCTCACCTCCGGAAGAAC	60.037	20	153	296	448
TRINITY_DN21451_c0_g3_i1	1	p1	(A)14	14	140	153	GGGGTTTGTTGAGCCAGCTA	60.251	20	CCATCAATATCCCGCCTCACA	59.928	21	112	92	203	GGGGTTTGTTGAGCCAGCTA	60.251	20	TCCATCAATATCCCGCCTCAC	59.652	21	113	92	204	TCGAGGCTGAAACCCGAAAA	59.893	20	TCCATCAACATCCCACCTCA	58.332	20	273	123	395
TRINITY_DN21451_c0_g3_i1	2	p1	(A)12	12	355	366	GGGGTTTGTTGAGCCAGCTA	60.251	20	CCATCAATATCCCGCCTCACA	59.928	21	112	92	203	GGGGTTTGTTGAGCCAGCTA	60.251	20	TCCATCAATATCCCGCCTCAC	59.652	21	113	92	204	TCGAGGCTGAAACCCGAAAA	59.893	20	TCCATCAACATCCCACCTCA	58.332	20	273	123	395
TRINITY_DN21479_c0_g1_i2	1	p1	(T)11	11	1283	1293	GTCACCCAACCAGACGACAT	59.965	20	GTAGGTGGTGGGATTGGTGG	60.034	20	123	525	647	CCGTCAACAAGTACCTCCCC	60.037	20	GTAGGTGGTGGGATTGGTGG	60.034	20	167	481	647	CCCGTCAACAAGTACCTCCC	60.037	20	GTAGGTGGTGGGATTGGTGG	60.034	20	168	480	647
TRINITY_DN21469_c0_g1_i5	1	p3	(CCA)10	30	132	161	TGGTATCCCCAAATTGCCCC	60.032	20	TGCACCCAGTTTCAGTGTGT	60.035	20	241	405	645	CTCCACTCATTCCCACCACC	60.035	20	GTGGGAGGGGTAATTTGGGG	60.033	20	222	119	340	CTCCACTCATTCCCACCACC	60.035	20	GGTGGGAGGGGTAATTTGGG	60.033	20	223	119	341
TRINITY_DN21438_c0_g2_i1	1	p3	(CGG)5	15	100	114	CAACACAGGAGAATTGCGGC	60.110	20	CTATCGTCCGCCGGAGTTTT	60.179	20	165	183	347	CAACACAGGAGAATTGCGGC	60.110	20	ATTCCCAACTATCGCCGTCG	60.249	20	193	183	375	CAACACAGGAGAATTGCGGC	60.110	20	TCCAGCTGAACACTTGCCTC	60.250	20	227	183	409
TRINITY_DN21438_c0_g1_i4	1	p1	(T)18	18	1433	1450	CTGATGTTGCCGTGTTTGGG	60.039	20	AACGCCTTCTCCCTTTCCTG	59.963	20	178	912	1089	CTGATGTTGCCGTGTTTGGG	60.039	20	CAACGCCTTCTCCCTTTCCT	59.963	20	179	912	1090	CCTGATGTTGCCGTGTTTGG	60.039	20	AACGCCTTCTCCCTTTCCTG	59.963	20	179	911	1089
TRINITY_DN21457_c0_g1_i2	1	p1	(A)14	14	2104	2117	GGCTTTCGCGTGTTCTTGTT	59.971	20	ACCTTCGAGAGAGCTAGCCA	60.034	20	213	719	931	GTCTCTGGTTTCGGTGCTGA	59.966	20	CCCTAATGCTAGTGCTCCGG	59.966	20	175	421	595	GGCTTTCGCGTGTTCTTGTT	59.971	20	AGAGCTAGCCACTCCCTTGA	59.958	20	204	719	922
TRINITY_DN21418_c0_g1_i6	1	p2	(AT)6	12	737	748	CTATCCATCACCGTCGGCTC	60.039	20	CATGGGTCGGGTTGAGTTGA	59.964	20	110	427	536	AACTATCCATCACCGTCGGC	59.896	20	CATGGGTCGGGTTGAGTTGA	59.964	20	112	425	536	GAAAGGCTCCTACGACGCAT	60.179	20	CATGGGTCGGGTTGAGTTGA	59.964	20	252	285	536
TRINITY_DN21463_c0_g1_i1	1	p1	(T)16	16	1336	1351	CTGAATCAATGCGCGGTCTG	59.973	20	TCGGAGTTGTTGGCAGACTC	59.966	20	153	782	934	CTGAATCAATGCGCGGTCTG	59.973	20	TCCTTTCACGAAGCGCTCTT	59.966	20	264	782	1045	CTCACTGAATCAATGCGCGG	59.973	20	TCGGAGTTGTTGGCAGACTC	59.966	20	157	778	934
TRINITY_DN32791_c0_g1_i1	1	c	(T)10caaatatagggtgtcttttaccgaaggatggcaatagcagttaaaattaggcgggttaattggtacccagagttaggactcagaa(TAT)5	110	295	404	ACTGTTCGATTGCAACAACCG	60.003	21	TGCTATTGCCATCCTTCGGT	59.454	20	196	147	342	TGCTGCAACCGAACAATTTGT	59.864	21	TGCTATTGCCATCCTTCGGT	59.454	20	223	120	342	CTGTTCGATTGCAACAACCGA	59.737	21	TGCTATTGCCATCCTTCGGT	59.454	20	195	148	342
TRINITY_DN32700_c0_g1_i1	1	p3	(CAA)9	27	106	132	GGGCCAGGACTTGATCAACA	59.962	20	GACGACGAGTTGTTGTTGCC	60.042	20	132	63	194	GGGCCAGGACTTGATCAACA	59.962	20	GTCGTTGTCGTTGTTGCCTC	60.042	20	256	63	318	GGCAACAACAACTCGTCGTC	60.042	20	GTCGTTGTCGTTGTTGCCTC	60.042	20	144	175	318
TRINITY_DN32793_c0_g1_i1	1	c	(CT)7tcctcacacacattacacgaactcaactggaata(CT)7	62	46	107	CACGCACCCACTTTCTCTCT	59.966	20	AATCGGATCTGCAGCTGGAG	59.894	20	244	122	365	CACGCACCCACTTTCTCTCT	59.966	20	CAATCGGATCTGCAGCTGGA	60.179	20	245	122	366	ACACATTACACGCACCCACT	59.892	20	AATCGGATCTGCAGCTGGAG	59.894	20	252	114	365
TRINITY_DN32777_c0_g1_i1	1	p3	(AAC)7	21	153	173	TCAGTCTCTCCACTCGGTGT	59.889	20	TGGGTAGGCAGCTCTGTAGT	59.959	20	201	220	420	ACTACAGAGCTGCCTACCCA	59.959	20	ATCGAAGGTGGAGAAGCGTC	59.826	20	102	401	502	ACTACAGAGCTGCCTACCCA	59.959	20	TACGAAACGGAGGTGATCGC	60.179	20	168	401	568
TRINITY_DN32790_c0_g1_i1	1	p3	(GAT)6	18	99	116	GGAGGTGGTAGCAAGGTTCC	60.035	20	ACTGGCGCTTTTTCTTCAGC	59.688	20	140	11	150	GGAGGTGGTAGCAAGGTTCC	60.035	20	CTGGCGCTTTTTCTTCAGCT	59.405	20	139	11	149	AGGTGGTAGCAAGGTTCCAC	59.599	20	ACTGGCGCTTTTTCTTCAGC	59.688	20	138	13	150
TRINITY_DN32797_c0_g1_i1	1	p2	(CT)6	12	202	213	CGACAGGGTCAGATCTGGTG	59.826	20	ATCTACCGCCAACCACCATG	60.107	20	124	266	389	CGACAGGGTCAGATCTGGTG	59.826	20	CATCTACCGCCAACCACCAT	60.107	20	125	266	390	ACAGGGTCAGATCTGGTGGT	60.179	20	ATCTACCGCCAACCACCATG	60.107	20	122	268	389
TRINITY_DN15280_c0_g1_i2	1	c	(GA)6agaacaacatgaatgcccttagtggggtgtt(AG)16	75	568	642	CACCAATGGTTGTTGCACGT	59.898	20	GTGATCATGGCGAGGGTTCA	60.108	20	121	79	199	CACCAATGGTTGTTGCACGT	59.898	20	TGTGATCATGGCGAGGGTTC	60.108	20	122	79	200	GAATGCCTTGGGTAGAGGGG	59.816	20	CTGCTGATTGATGGTGGGGT	60.034	20	125	0	124
TRINITY_DN15270_c0_g1_i3	1	p1	(T)11	11	523	533	AATTAACGGTGGTGGGGGAG	59.670	20	TTCTTCTCCTCTTTCGCGGG	59.753	20	106	232	337	GTTTTGGCACGCCGAGATTT	60.040	20	GCACTGTGGACGTGGTAGTA	59.400	20	195	287	481	TTTGGCACGCCGAGATTTTG	60.040	20	GCACTGTGGACGTGGTAGTA	59.400	20	193	289	481
TRINITY_DN15290_c0_g1_i1	1	p3	(GGT)6	18	765	782	CTCGACTCGATTCCATGCGA	59.971	20	CTATCACCACCACCACCACC	60.035	20	251	536	786	CTCGACTCGATTCCATGCGA	59.971	20	CCTATCACCACCACCACCAC	60.035	20	252	536	787	TCACATGTCCATGCTCCCAC	60.035	20	ATTCTGCGGGGTTTCGGAAT	60.034	20	113	31	143
TRINITY_DN15237_c0_g1_i14	1	p2	(CT)7	14	46	59	TCTCCTTGGCTGCTCTGTTG	59.964	20	GGTGGAGAAGGTGATGGTGG	60.035	20	150	106	255	TCTCCTTGGCTGCTCTGTTG	59.964	20	GGTGGTGGAGAAGGTGATGG	60.035	20	153	106	258	TCTCCTTGGCTGCTCTGTTG	59.964	20	GGTGGTGGGGTGAGTTGTAG	59.964	20	114	106	219
TRINITY_DN15208_c0_g1_i2	1	p2	(CT)6	12	2	13	CGACCTCTCCATAACGGACG	59.971	20	TTTGCATCCATCTCCAGCGT	60.035	20	184	153	336	CGACCTCTCCATAACGGACG	59.971	20	AATGTAGTCCGACGCCGTTT	60.038	20	106	153	258	CGACCTCTCCATAACGGACG	59.971	20	CCACCGCCATTCCAGTTTTG	60.038	20	235	153	387
TRINITY_DN15253_c0_g1_i1	1	p2	(TC)6	12	26	37	GACAAGTACGACAAGGCCGA	60.039	20	AGTCTGGTAGTGGCGGAGAT	60.033	20	141	200	340	GATGAACACAAACCCGCCAC	60.040	20	AGTCTGGTAGTGGCGGAGAT	60.033	20	270	71	340	CGTGAACCCGACAAGTACGA	60.040	20	AGTCTGGTAGTGGCGGAGAT	60.033	20	150	191	340
TRINITY_DN15281_c0_g1_i5	1	p4	(ACTC)5	20	221	240	AGGGAAGAGGCAGTGCAATC	60.035	20	TCGAGGTTGAAAGTCCAGCC	59.965	20	115	58	172	TGTCTTCACAGGGACAGGGA	60.105	20	TCGAGGTTGAAAGTCCAGCC	59.965	20	130	43	172	AGGGAAGAGGCAGTGCAATC	60.035	20	AGGTTGAAAGTCCAGCCACC	60.179	20	112	58	169
TRINITY_DN15256_c0_g1_i1	1	p1	(T)10	10	162	171	CCGTGCAAGTCAAATGTGCA	59.969	20	TGTCCCACGAAGTAATGCCT	59.019	20	278	382	659	TTGCACACCCCAAAAATGGT	58.792	20	TGCACATTTGACTTGCACGG	59.969	20	213	189	401	TCCGTGCAAGTCAAATGTGC	59.689	20	TGTCCCACGAAGTAATGCCT	59.019	20	279	381	659
TRINITY_DN15215_c0_g1_i1	1	p3	(AGA)6	18	209	226	GGAAACTGCGACGGAAGAGA	60.039	20	CATTGCAATCGGCCTCCATG	59.968	20	218	116	333	CCACACGTCGTCAATGAGGA	60.039	20	GTCAACTCGCTCCCAGTTCA	59.966	20	147	1098	1244	TCTGTTGCCAGTCGTCATCC	60.037	20	TGGAACCTGTTTATGGCCCC	59.960	20	270	534	803
TRINITY_DN15259_c0_g1_i1	1	p2	(AT)6	12	517	528	TACCGGACAATGCAGAACCC	60.036	20	CTTACGGCCAGTCTCAGGAC	59.826	20	122	324	445	GCGCCACCAGATAGTCTTGA	59.824	20	GGGTTCTGCATTGTCCGGTA	60.036	20	262	82	343	GGACAATGCAGAACCCTCCA	59.962	20	CTTACGGCCAGTCTCAGGAC	59.826	20	118	328	445
TRINITY_DN15265_c0_g1_i1	1	p1	(T)17	17	562	578	CCTCGGCTATCCAACATCCC	59.965	20	CGCTTCACACCCTACCTTGT	59.965	20	229	124	352	CCAACATCCCTCTGCGTTCT	60.036	20	CGCTTCACACCCTACCTTGT	59.965	20	219	134	352	TCCAACATCCCTCTGCGTTC	60.036	20	CGCTTCACACCCTACCTTGT	59.965	20	220	133	352
TRINITY_DN15265_c0_g2_i1	1	p1	(A)13	13	599	611	ACAAGGTAGGGTGTGAAGCG	59.965	20	CAGGCCAGTGCTTCGTTTTC	60.040	20	140	349	488	ACAAGGTAGGGTGTGAAGCG	59.965	20	AGGCCTGCCAGCAATTTAGT	59.960	20	202	349	550	TTTCTTCGAGACAGGCGTCC	60.039	20	CAGGCCAGTGCTTCGTTTTC	60.040	20	202	287	488
TRINITY_DN15231_c0_g2_i2	1	p3	(GAC)5	15	1	15	GCAGCTACCCGTCAGAAAGT	60.037	20	CAGAATCGACGGAGGGATGG	59.967	20	123	21	143	TGCAGCTACCCGTCAGAAAG	60.037	20	CAGAATCGACGGAGGGATGG	59.967	20	124	20	143	CCATCCCTCCGTCGATTCTG	59.967	20	TCCGTCGCTTCTCTGAATCG	59.901	20	239	124	362
TRINITY_DN15275_c0_g1_i1	1	p3	(CTC)5	15	69	83	GATTCCCCCTTGGCGGTTTA	60.034	20	CCGGATTACTAGTCGACGGC	60.041	20	163	527	689	GATTCCCCCTTGGCGGTTTA	60.034	20	ATGCACACCAACCAAACAGC	59.895	20	227	527	753	ATCCACCCATTACGTCGACG	59.898	20	CCGGATTACTAGTCGACGGC	60.041	20	209	481	689
TRINITY_DN15257_c0_g1_i1	1	p2	(TA)8	16	42	57	TGTGTTGCTGCTCACACTCA	60.108	20	TCCAGTACCCGCGTTAGGTA	60.035	20	157	116	272	TGTGTTGCTGCTCACACTCA	60.108	20	AGTAACACCGCCACTGCTAC	60.038	20	109	116	224	TGTGTTGCTGCTCACACTCA	60.108	20	CAGTAACACCGCCACTGCTA	60.038	20	110	116	225
TRINITY_DN15257_c0_g2_i1	1	p2	(TA)6	12	45	56	ATACCTAACGCGCGTACTGG	59.970	20	ACACTGGGGCAGGCAAATAA	59.886	20	166	238	403	ATACCTAACGCGCGTACTGG	59.970	20	TTACACTGGGGCAGGCAAAT	59.886	20	168	238	405	ATACCTAACGCGCGTACTGG	59.970	20	ATTACACTGGGGCAGGCAAA	59.886	20	169	238	406
TRINITY_DN15255_c0_g1_i2	1	p3	(CGG)5	15	252	266	GAGGTTCAGGCGGAATCGAA	60.108	20	CGGCAATGGAAGCTGATTCG	59.971	20	174	274	447	TCTGCTTTTCTGCCGGAAGT	59.891	20	CGGCAATGGAAGCTGATTCG	59.971	20	261	187	447	GAGGTTCAGGCGGAATCGAA	60.108	20	GACAACTCCACCGTCGTCTT	59.968	20	146	274	419
TRINITY_DN15224_c0_g1_i1	1	p1	(T)10	10	620	629	CGGCCAGGATTTCATCGAGA	59.895	20	GCCGCTGCGAATTAACGATT	59.972	20	101	323	423	AATCGTTAATTCGCAGCGGC	59.972	20	ACATCACCAGCACTGATCCG	60.108	20	100	404	503	CTTTACGAAGTCCTCCGCGT	60.109	20	GCCGCTGCGAATTAACGATT	59.972	20	235	189	423
TRINITY_DN15247_c1_g1_i1	1	p1	(A)10	10	12	21	TCGACATCATCTTCCGAGCG	59.971	20	CCAGTCGAGATAGCTGCCAG	59.968	20	242	201	442	TCGACATCATCTTCCGAGCG	59.971	20	ATCGGACAACAGGGTGACAC	59.965	20	103	201	303	AAAGGATCTTGTCGGGCTGG	60.035	20	CGCTCGGAAGATGATGTCGA	59.971	20	155	66	220
TRINITY_DN15247_c1_g2_i1	1	p2	(CT)8	16	48	63	TCTGATGACGCGGAATCGAG	59.971	20	ACCCACCTGCCTATGAAACG	60.035	20	264	286	549	TGGTTTTCTCGGCGATTCGA	60.038	20	CTCGATTCCGCGTCATCAGA	59.971	20	147	159	305	TCTGATGACGCGGAATCGAG	59.971	20	CTGGCAATGCATCGATCTGC	60.040	20	141	286	426
TRINITY_DN15247_c1_g3_i1	1	p2	(CT)8	16	59	74	GTTTTCGGTGGACTGTTGGC	59.970	20	AGCCCAGCCCATTCTAGAGA	60.031	20	124	835	958	AGTGGTCGGATGACGCTTTT	59.965	20	GCCAACAGTCCACCGAAAAC	59.970	20	214	641	854	GGACAGATCCATCAGCGAGG	59.967	20	AAAAGCGTCATCCGACCACT	59.965	20	185	476	660
TRINITY_DN15247_c1_g4_i1	1	p1	(A)19	19	30	48	CAGGTGGCACGATGTTTGTG	60.040	20	CCAAGTTCACTCGTCGGGAA	59.967	20	121	412	532	ACTGAGCGGCGGAAGATATG	59.967	20	GTTGCAGCGTCAATCAACGT	60.041	20	243	110	352	ACGTTGATTGACGCTGCAAC	60.041	20	CCAAGTTCACTCGTCGGGAA	59.967	20	200	333	532
TRINITY_DN20215_c0_g1_i1	1	p2	(AG)6	12	1358	1369	AAAGCAGCAGTTGAAGCAGC	59.968	20	CCGCCATCATGCAGACATTG	59.970	20	237	899	1135	CTGGGGCAATAGGGAAGCAA	60.033	20	GCTGCTTCAACTGCTGCTTT	59.968	20	130	789	918	CAATGTCTGCATGATGGCGG	59.970	20	TCCAGCAACGCAAGCAGATA	60.036	20	155	1116	1270
TRINITY_DN20206_c0_g4_i3	1	p1	(T)11	11	1316	1326	CGCGTTCGTCGACAGATTTC	59.978	20	GACGGAGGAGAAGGAGGTCT	60.034	20	160	275	434	CGCGTTCGTCGACAGATTTC	59.978	20	GGTGCAGTCCTTTTCGGAGA	59.965	20	186	275	460	TACTCGAGCTTGGGCCTACT	60.033	20	AAGCCATCCTCTGTCCAAGC	60.035	20	271	782	1052
TRINITY_DN20268_c0_g2_i1	1	p2	(GA)25	50	1	50	CGAGAGGCGAGGATAGAGGA	59.964	20	AGCATGCTGATGAGCCTGTT	60.034	20	119	288	406	TCGAGAGGCGAGGATAGAGG	59.964	20	AGCATGCTGATGAGCCTGTT	60.034	20	120	287	406	CGAGAGGCGAGGATAGAGGA	59.964	20	CTTCGCCAGAACTCCCCAAT	60.035	20	191	288	478
TRINITY_DN20220_c0_g1_i1	1	p3	(CCA)5	15	180	194	TGGCCGGAAAACACCTCTAC	59.964	20	GAGAGGAGGCTCGTGAATCG	59.970	20	277	257	533	CGATTCACGAGCCTCCTCTC	59.970	20	TCGACGCACTTGAAATCGGA	60.039	20	185	514	698	TCCGATTTCAAGTGCGTCGA	60.039	20	CCGGAGTACAGAATCGAGCC	59.969	20	233	679	911
TRINITY_DN20220_c0_g1_i1	2	p3	(CGG)5	15	949	963	TGGCCGGAAAACACCTCTAC	59.964	20	GAGAGGAGGCTCGTGAATCG	59.970	20	277	257	533	CGATTCACGAGCCTCCTCTC	59.970	20	TCGACGCACTTGAAATCGGA	60.039	20	185	514	698	TCCGATTTCAAGTGCGTCGA	60.039	20	CCGGAGTACAGAATCGAGCC	59.969	20	233	679	911
TRINITY_DN20285_c1_g1_i1	1	p1	(T)10	10	144	153	TGTTGCTGCTTGAGGGATGA	59.599	20	AGATGAAGCAACGAAGGCCT	59.674	20	105	8	112	TGAGGATGTCTGCCTACGTG	59.182	20	GCAGAGGGCTCCATTCTTGT	60.035	20	139	714	852	GAGGATGTCTGCCTACGTGT	59.182	20	GCAGAGGGCTCCATTCTTGT	60.035	20	138	715	852
TRINITY_DN20272_c1_g2_i4	1	c	(TTC)5tccaaatgttttctatatattgatttcttttatttgaatttttgagcagaatccaccaaggtagaggatacgcgctttaatt(TTC)7	118	1278	1395	AGCGAGCAGACACGAGAAAA	59.968	20	TTATGGTGAATGGGTGGGGC	60.033	20	164	106	269	AGCGAGCAGACACGAGAAAA	59.968	20	GGAAAGGTGAAGCGTGAGGA	59.965	20	223	106	328	AGCGAGCAGACACGAGAAAA	59.968	20	AGGGAAAGGTGAAGCGTGAG	59.965	20	225	106	330
TRINITY_DN20274_c0_g2_i3	1	p4	(TTAA)7	28	469	496	GACGTCCCGACACACTTCTT	59.968	20	CACCTCGTAAGCCAGTTCGT	60.039	20	137	634	770	CAAGGCAAGCTGTCCGACTA	60.037	20	CACCTCGTAAGCCAGTTCGT	60.039	20	115	656	770	ACGAACTGGCTTACGAGGTG	60.039	20	AGGAGCCCTCAGTGCTTCTA	59.958	20	209	751	959
TRINITY_DN20255_c1_g3_i5	1	p3	(GCG)5	15	72	86	GGCAGCTTCGATCCTTCAGA	59.823	20	TATCAGAGCGGGTTTCGTCG	59.900	20	126	809	934	GTCGATCGATCTGGAGGAGC	59.760	20	TCGTCAGCAAATCAGTCGCT	60.038	20	264	226	489	GGCAGCTTCGATCCTTCAGA	59.823	20	GTTTCGTCGTCCGTCCATCT	60.109	20	115	809	923
TRINITY_DN20255_c1_g9_i1	1	p3	(GCG)5	15	72	86	CTCCAATCTGACCGGAACCC	60.108	20	CACCTGGAGTCAGATCTGCC	59.822	20	105	0	104	CTCCAATCTGACCGGAACCC	60.108	20	CCACCTGGAGTCAGATCTGC	59.822	20	106	0	105	CTCCAATCTGACCGGAACCC	60.108	20	GGAATCGCGACTCATGGGAA	60.179	20	236	0	235
TRINITY_DN20233_c2_g4_i1	1	p2	(AG)8	16	322	337	CAGGCATGGCATGGATTGTG	59.896	20	CAAGGCCCAAAACATGCGAA	59.967	20	112	1315	1426	CAGGCATGGCATGGATTGTG	59.896	20	CACGCAAATCAAGGCCCAAA	59.967	20	121	1315	1435	GCATGGATTGTGCCACTCAC	59.828	20	CAAGGCCCAAAACATGCGAA	59.967	20	104	1323	1426
TRINITY_DN20216_c0_g1_i2	1	p1	(T)13	13	156	168	GACTTCGTATCTGCGGCAGA	59.899	20	ATCCTTGGCAGAGGGATCCT	60.029	20	166	315	480	AGGATCCCTCTGCCAAGGAT	60.029	20	ATTGGGCGTCCGGTCTTATC	59.894	20	217	461	677	GCGGATGTAGAAGGATGGGG	59.965	20	AAACAACTTGCCCAGCCTCT	60.106	20	105	802	906
TRINITY_DN20224_c0_g1_i2	1	p2	(CT)6	12	215	226	GCAATCAAGAGCCCTCTGGT	60.035	20	CGCCGTTGATCATCGTTTCC	59.974	20	169	745	913	GCAATCAAGAGCCCTCTGGT	60.035	20	CCGCCGTTGATCATCGTTTC	59.974	20	170	745	914	TCTCAGAGCCTCTCCAAGCT	59.959	20	TTTTCGCGATCGATCAACGC	59.976	20	167	223	389
TRINITY_DN20224_c0_g1_i2	2	p3	(GAT)5	15	1157	1171	GCAATCAAGAGCCCTCTGGT	60.035	20	CGCCGTTGATCATCGTTTCC	59.974	20	169	745	913	GCAATCAAGAGCCCTCTGGT	60.035	20	CCGCCGTTGATCATCGTTTC	59.974	20	170	745	914	TCTCAGAGCCTCTCCAAGCT	59.959	20	TTTTCGCGATCGATCAACGC	59.976	20	167	223	389
TRINITY_DN20280_c0_g1_i9	1	c	(C)16(A)12	28	2	29	CCGCCAAATACTGCATGCTC	59.970	20	ACCGGCAGCGATTTAAGGAA	60.036	20	244	1884	2127	CCGCCAAATACTGCATGCTC	59.970	20	GACATCACTCCCACCACCAG	60.036	20	268	1884	2151	GATACTATTCCGGGGGCTGC	60.036	20	GAGCATGCAGTATTTGGCGG	59.970	20	201	1703	1903
TRINITY_DN20235_c0_g1_i3	1	p2	(AC)9	18	2608	2625	GAAAATGCCGGCCCATTGTT	60.036	20	TCATCTGGTCCCTCGCCTAA	60.033	20	230	671	900	ATTACTTGTGGCTCGCCGAA	60.037	20	AGAAAGTCCACGCGCCTTTA	59.966	20	228	1509	1736	AGTTCAAGCGTCACCTAGCC	60.037	20	AGAAAGTCCACGCGCCTTTA	59.966	20	258	1479	1736
TRINITY_DN20213_c1_g4_i1	1	p1	(A)17	17	1150	1166	TAAGACGCAGCATTGGAGGG	60.108	20	TCCTCTTCACCACGCATTCC	60.036	20	101	838	938	GGAATGCGTGGTGAAGAGGA	60.036	20	CCAAGCCGAAGCAGAGATGA	60.108	20	109	919	1027	GGAATGCGTGGTGAAGAGGA	60.036	20	TCCAAGCCGAAGCAGAGATG	60.108	20	110	919	1028
TRINITY_DN20213_c1_g1_i13	1	p2	(GA)6	12	1322	1333	CGCAGCGGCCACTAGTTATA	59.968	20	TGCTGTAGGAGGAGAGCCAT	60.032	20	100	98	197	CGCAGCGGCCACTAGTTATA	59.968	20	ATGAGCTCCTTTCGTTGCCA	59.963	20	247	98	344	ATGGCTCTCCTCCTACAGCA	60.032	20	ATGAGCTCCTTTCGTTGCCA	59.963	20	167	178	344
TRINITY_DN20238_c0_g2_i1	1	p2	(AC)7	14	1315	1328	AACGATTGGGTCTCTTGCGT	59.965	20	CACAAAGAACCGTCGGGAGA	59.967	20	179	492	670	AACGATTGGGTCTCTTGCGT	59.965	20	CCTCTTCCCTTCCGCCAAAT	60.034	20	237	492	728	AACGATTGGGTCTCTTGCGT	59.965	20	TCTTCCCTTCCGCCAAATCC	60.034	20	235	492	726
TRINITY_DN20297_c0_g1_i4	1	p1	(A)16	16	1232	1247	ATTGTACGGCGATGGGCTAG	59.966	20	TGGGGAATGGGGAAGAGCTA	59.954	20	106	112	217	ATTGTACGGCGATGGGCTAG	59.966	20	AGGATGGGGAATGGGGAAGA	59.952	20	110	112	221	GTTGCTGAGTCATCGCCTCT	60.108	20	TTTTCAACGGTCGCCCCATA	59.964	20	254	476	729
TRINITY_DN20205_c0_g2_i1	1	p3	(CTC)5	15	13	27	TCCTCCTCCATTGTTGCACC	59.962	20	TGGAGAGTGGGGTGGAAAGA	60.105	20	102	19	120	CCTCCTCCATTGTTGCACCT	59.961	20	TGGAGAGTGGGGTGGAAAGA	60.105	20	101	20	120	TGGATTCAATGCCACCGGAA	59.961	20	GTCGGGAGGGTAAAATCGGG	60.179	20	137	365	501
TRINITY_DN20286_c0_g1_i6	1	p1	(T)11	11	134	144	CGTAGCCCCCAACTCAGTTT	59.964	20	AGAACCTGCAGAGTGTTGGG	59.891	20	247	116	362	CCCAACACTCTGCAGGTTCT	59.891	20	CATCCACCACGTGAAGCTCT	60.037	20	198	343	540	TTCCCTCATGTTGACGGCAA	59.890	20	CATCCACCACGTGAAGCTCT	60.037	20	133	408	540
TRINITY_DN20207_c0_g1_i1	1	p1	(T)12	12	1642	1653	CTCAGAGCGATGTCTCCGTC	59.971	20	AGCTTGTCACACTCTGGCTC	59.965	20	202	115	316	GCCTCTCAGAGCGATGTCTC	59.969	20	AGCTTGTCACACTCTGGCTC	59.965	20	206	111	316	GCCCGTTACTTCGAGGTTGA	60.038	20	CCCCATTAAGTGTGGACCCC	60.034	20	139	603	741
TRINITY_DN20295_c0_g1_i26	1	p1	(A)10	10	712	721	CAACATGGTCGTCCTGTCCA	59.965	20	GAAGCTGCAGCAACAAGACC	60.040	20	118	1666	1783	CGTGACGGAGCAGAAGAAGT	60.039	20	AGGGCTGGAAGATGACGTTG	60.036	20	252	99	350	CGTGACGGAGCAGAAGAAGT	60.039	20	CAGGGCTGGAAGATGACGTT	60.036	20	253	99	351
TRINITY_DN20295_c0_g1_i26	2	p3	(ATC)5	15	1261	1275	CAACATGGTCGTCCTGTCCA	59.965	20	GAAGCTGCAGCAACAAGACC	60.040	20	118	1666	1783	CGTGACGGAGCAGAAGAAGT	60.039	20	AGGGCTGGAAGATGACGTTG	60.036	20	252	99	350	CGTGACGGAGCAGAAGAAGT	60.039	20	CAGGGCTGGAAGATGACGTT	60.036	20	253	99	351
TRINITY_DN20275_c0_g1_i1	1	p2	(TC)6	12	3	14	ATGGAAGCACAAACGTTGGC	59.968	20	GTCCCCACCCATTGTCTCTG	60.035	20	164	559	722	CCCGTTACAAGGTTCCTCCC	60.036	20	GACTCCGACGGTTTGGAACT	59.967	20	145	1003	1147	TCGCTCCCGTTACAAGGTTC	60.038	20	GACTCCGACGGTTTGGAACT	59.967	20	150	998	1147
TRINITY_DN20201_c0_g1_i1	1	p1	(T)10	10	1100	1109	TTACGTTGAGGATGGCGGTC	60.109	20	TGCCCGCATTTGCTCTTCTA	60.036	20	223	432	654	GTGTCACCTGAGGTTCAGCA	59.893	20	CAACTGCCCCAGAGACCATT	59.961	20	247	133	379	AGCAGAATCAATCGTCGCCT	59.823	20	CAACTGCCCCAGAGACCATT	59.961	20	231	149	379
TRINITY_DN20222_c0_g1_i1	1	p2	(CT)6	12	206	217	CGAGCTGCTATCGAACGACT	59.972	20	CATCGCACCGTCGAAATTCC	59.974	20	148	1065	1212	CGTGCCAGAAATCTAAGCGC	59.973	20	AGTCGTTCGATAGCAGCTCG	59.972	20	157	928	1084	GGAATTTCGACGGTGCGATG	59.974	20	CCACCTCAAGATCCACGCTT	60.036	20	177	1193	1369
TRINITY_DN20225_c0_g1_i1	1	p3	(CTG)5	15	325	339	GATTGGATGCTCGTAGGCGA	59.968	20	GCCCTTTTGCTCTCCATTGC	60.108	20	198	776	973	GATTGGATGCTCGTAGGCGA	59.968	20	TGGCCCTTTTGCTCTCCATT	59.885	20	200	776	975	CGAAGCTTCTGGATGGCTCA	60.108	20	GCCCTTTTGCTCTCCATTGC	60.108	20	254	720	973
TRINITY_DN20225_c0_g1_i1	2	p3	(AAC)6	18	489	506	GATTGGATGCTCGTAGGCGA	59.968	20	GCCCTTTTGCTCTCCATTGC	60.108	20	198	776	973	GATTGGATGCTCGTAGGCGA	59.968	20	TGGCCCTTTTGCTCTCCATT	59.885	20	200	776	975	CGAAGCTTCTGGATGGCTCA	60.108	20	GCCCTTTTGCTCTCCATTGC	60.108	20	254	720	973
TRINITY_DN20270_c0_g1_i4	1	p2	(GA)7	14	27	40	GCTTGTGGAGCCAAGAGAGT	59.964	20	TTGGCCTAATCGTCGTCTCG	59.900	20	174	746	919	ACCCCACTTCCCAAAACCAG	60.106	20	TTTCCACGCTTTCGCAATGG	60.040	20	216	145	360	ACCCCACTTCCCAAAACCAG	60.106	20	CACGCTTTCGCAATGGAACA	60.041	20	212	145	356
TRINITY_DN2524_c0_g1_i1	1	p1	(T)13	13	32	44	GGTGATGCGATGGATTGTGC	59.970	20	CACCAGCCATCACCAACAGA	60.251	20	162	47	208	GGTGATGCGATGGATTGTGC	59.970	20	ACACCAGCCATCACCAACAG	60.538	20	163	47	209	TCTGTTGGTGATGGCTGGTG	60.251	20	CGCAAAATCCGGACTCACAG	59.556	20	236	189	424
TRINITY_DN2503_c0_g1_i2	1	p2	(CT)7	14	2	15	CCTTCACTCATGTCCGCACT	60.037	20	AGTAACGGCAAGGACAGTGG	59.965	20	201	46	246	TTCACTCATGTCCGCACTCC	60.037	20	AGTAACGGCAAGGACAGTGG	59.965	20	199	48	246	TCATCCCTCCTCTCTCTGCC	60.106	20	AGTAACGGCAAGGACAGTGG	59.965	20	144	103	246
TRINITY_DN2503_c0_g1_i2	2	c	(TG)7(T)10	24	579	602	CCTTCACTCATGTCCGCACT	60.037	20	AGTAACGGCAAGGACAGTGG	59.965	20	201	46	246	TTCACTCATGTCCGCACTCC	60.037	20	AGTAACGGCAAGGACAGTGG	59.965	20	199	48	246	TCATCCCTCCTCTCTCTGCC	60.106	20	AGTAACGGCAAGGACAGTGG	59.965	20	144	103	246
TRINITY_DN2511_c0_g1_i1	1	p1	(C)10	10	214	223	AGAAAGCGGATGCAGTCGAA	60.037	20	TTCTCCGCCTCCACATTCAC	60.036	20	170	690	859	AGAAAGCGGATGCAGTCGAA	60.037	20	GTTCTCCGCCTCCACATTCA	60.036	20	171	690	860	CACCTTCCAACTTCCTCCCC	59.962	20	TAACAGTAGGTGGGGGAGGG	59.956	20	152	88	239
TRINITY_DN19254_c0_g4_i1	1	p3	(GGC)5	15	966	980	GTTGAGAGGTTGGAGCCGAA	59.965	20	CCCAACAGTTGCTTTCCACG	59.969	20	175	621	795	GGATGGGAAGTTCAGTCGGG	60.108	20	CCCAACAGTTGCTTTCCACG	59.969	20	125	671	795	GTTGAGAGGTTGGAGCCGAA	59.965	20	GACTATCCCTTCCTTGGCGG	59.893	20	150	621	770
TRINITY_DN19222_c0_g1_i4	1	p1	(T)11	11	909	919	GTTGGAAGCTCACCTGCTCT	59.964	20	TTCTGGGCTTGGGTTGGTTT	60.032	20	244	1420	1663	AGTTGGAAGCTCACCTGCTC	59.964	20	TTCTGGGCTTGGGTTGGTTT	60.032	20	245	1419	1663	CAATGCCACTGGGTGTTTGG	59.966	20	CCATTTGGGGGTCACTCCTC	60.034	20	100	333	432
TRINITY_DN19218_c0_g1_i1	1	p1	(T)11	11	6	16	GGGCCCATCAATTCTGGACA	60.033	20	TCCCCACCCTCTGATGAGAG	60.032	20	252	600	851	TGGGCCCATCAATTCTGGAC	60.033	20	TCCCCACCCTCTGATGAGAG	60.032	20	253	599	851	GGGCCCATCAATTCTGGACA	60.033	20	ACCCTCTGATGAGAGCTCGT	60.034	20	247	600	846
TRINITY_DN19257_c0_g3_i5	1	p1	(A)18	18	7	24	TGATGCGCGCTGGAGATATT	59.966	20	GCGCTGAAACTGCTTGTTCA	59.971	20	122	901	1022	TGATGCGCGCTGGAGATATT	59.966	20	TGCGCTGAAACTGCTTGTTC	59.971	20	123	901	1023	GAACAAGCAGTTTCAGCGCA	59.971	20	CCCCTCCAACCAACTGATCC	60.034	20	173	1004	1176
TRINITY_DN19275_c0_g1_i12	1	p5	(TCTCT)6	30	36	65	TCCCATGGAGGAGAAGAGCA	59.957	20	TGGCGGTGGAATAAAGCAGT	59.962	20	259	132	390	TCCCATGGAGGAGAAGAGCA	59.957	20	TCGTCGAATGCAGAACAGCT	60.038	20	213	132	344	AGCAGTGAAAAACAGCCCCT	60.106	20	AAGGCGGAAGTTTCGGGTAG	60.037	20	183	609	791
TRINITY_DN19275_c0_g1_i12	2	p3	(CCA)6	18	848	865	TCCCATGGAGGAGAAGAGCA	59.957	20	TGGCGGTGGAATAAAGCAGT	59.962	20	259	132	390	TCCCATGGAGGAGAAGAGCA	59.957	20	TCGTCGAATGCAGAACAGCT	60.038	20	213	132	344	AGCAGTGAAAAACAGCCCCT	60.106	20	AAGGCGGAAGTTTCGGGTAG	60.037	20	183	609	791
TRINITY_DN19203_c0_g1_i6	1	c	(GA)6tagagtccttgtgttgcagtgttgtgtgagacaaaccagtgagtgagt(GA)7	74	88	161	CTTCCTCCGGGTCTTTTCCC	60.035	20	CTTCACCCACACCAACACCT	60.107	20	210	415	624	CCTTCCTCCGGGTCTTTTCC	60.035	20	CTTCACCCACACCAACACCT	60.107	20	211	414	624	CTTCCTCCGGGTCTTTTCCC	60.035	20	TCACCCACACCAACACCTTC	60.107	20	208	415	622
TRINITY_DN19277_c0_g2_i1	1	p1	(T)11	11	1	11	GAGTTGGGAGGATTGAGGCC	60.107	20	CCTAGAAACCGGACATGGCA	59.748	20	175	462	636	GAGTTGGGAGGATTGAGGCC	60.107	20	ACCTAGAAACCGGACATGGC	59.748	20	176	462	637	GAGTTGGGAGGATTGAGGCC	60.107	20	ACATGGCATTCAGACCACCC	60.324	20	163	462	624
TRINITY_DN19277_c0_g3_i3	1	c	(GAGGA)5gaaatggttaagaggtgggtatttggtaaatgaaaaaggtgtttacgtg(GCA)5	89	3	91	AGTTGCCAATGACTCCGAGG	60.036	20	ACTGGATCCTGCAGACAAGC	60.036	20	267	464	730	AGTTGCCAATGACTCCGAGG	60.036	20	CTGGATCCTGCAGACAAGCA	60.036	20	266	464	729	GCTTGTCTGCAGGATCCAGT	60.036	20	GCATCACCATTTGCTGCACA	60.038	20	115	711	825
TRINITY_DN19236_c0_g1_i1	1	p2	(GA)7	14	12	25	TCTCCGTGGCTTCAGACAAC	59.966	20	AACGGTGAGTGCGGTAGAAG	60.039	20	166	147	312	TCTCCGTGGCTTCAGACAAC	59.966	20	GAACGGTGAGTGCGGTAGAA	60.039	20	167	147	313	AGGAGTGGCTGCTCTGTCTA	59.960	20	GTTGTCTGAAGCCACGGAGA	59.966	20	143	24	166
TRINITY_DN19295_c0_g1_i3	1	p2	(AG)6	12	146	157	AGCGAAAAAGTTGCGGCAAT	59.968	20	TGAGAAGGGCATACTCGGGA	60.033	20	225	305	529	CCGGTTTCTGACTCCGTCAA	59.967	20	TGAGAAGGGCATACTCGGGA	60.033	20	158	372	529	AACCGGTTTCTGACTCCGTC	59.967	20	TGAGAAGGGCATACTCGGGA	60.033	20	160	370	529
TRINITY_DN19234_c0_g1_i2	1	p4	(ATGT)5	20	638	657	CGACAAGAACCCAGACGACA	59.968	20	GTGGCTTCTCAAGGTCCTCC	60.036	20	230	195	424	CGACAAGAACCCAGACGACA	59.968	20	GGTGGCTTCTCAAGGTCCTC	60.036	20	231	195	425	ACGACAAGAACCCAGACGAC	59.968	20	GTGGCTTCTCAAGGTCCTCC	60.036	20	231	194	424
TRINITY_DN19221_c0_g1_i1	1	p2	(GA)7	14	1601	1614	CGGTATGATGCTCCTCGTCC	60.039	20	GGAATCAACGGCGAATCTGC	59.972	20	130	332	461	CGGTATGATGCTCCTCGTCC	60.039	20	AATAGCCCACGCAGAAACCA	59.962	20	170	332	501	TTCGCGAATGTGTTCATCGC	59.905	20	GGAATCAACGGCGAATCTGC	59.972	20	252	210	461
TRINITY_DN19216_c0_g1_i3	1	c	(CT)8gagttg(GT)7	36	1234	1269	GCGTTTTCTTCAGCAGCGAT	59.833	20	ATCGTCGACGTTGGGATAGC	59.970	20	216	273	488	GCGTTTTCTTCAGCAGCGAT	59.833	20	TGAATGCAGCCGGGTTTTTG	59.967	20	150	273	422	GCGTTTTCTTCAGCAGCGAT	59.833	20	AATGCAGCCGGGTTTTTGTC	59.967	20	148	273	420
TRINITY_DN19232_c0_g1_i7	1	p1	(T)12	12	1389	1400	ACTTCTTTGCCTGGAAGCCA	59.814	20	GCCAGGCCTAACTGAAGTGT	59.963	20	166	388	553	ACCCTGAGGCATTGTGTCAC	60.251	20	GCAACTTAGCCAGGGATGGT	60.034	20	270	594	863	ACTTCTTTGCCTGGAAGCCA	59.814	20	TGTTGTACCAAGGCAAGCCA	60.106	20	182	388	569
TRINITY_DN19232_c0_g1_i7	2	p1	(A)12	12	2125	2136	ACTTCTTTGCCTGGAAGCCA	59.814	20	GCCAGGCCTAACTGAAGTGT	59.963	20	166	388	553	ACCCTGAGGCATTGTGTCAC	60.251	20	GCAACTTAGCCAGGGATGGT	60.034	20	270	594	863	ACTTCTTTGCCTGGAAGCCA	59.814	20	TGTTGTACCAAGGCAAGCCA	60.106	20	182	388	569
TRINITY_DN19210_c1_g1_i9	1	p2	(TC)6	12	215	226	TTCTTCCCTTGCTGTCCCAC	59.890	20	GAGTGGACTGGGATTGTGGG	60.035	20	137	390	526	TTCTTCCCTTGCTGTCCCAC	59.890	20	GGAGTGGACTGGGATTGTGG	60.035	20	138	390	527	TTCTTCCCTTGCTGTCCCAC	59.890	20	GGGAGTGGACTGGGATTGTG	60.035	20	139	390	528
TRINITY_DN19210_c1_g1_i9	2	p1	(A)16	16	460	475	TTCTTCCCTTGCTGTCCCAC	59.890	20	GAGTGGACTGGGATTGTGGG	60.035	20	137	390	526	TTCTTCCCTTGCTGTCCCAC	59.890	20	GGAGTGGACTGGGATTGTGG	60.035	20	138	390	527	TTCTTCCCTTGCTGTCCCAC	59.890	20	GGGAGTGGACTGGGATTGTG	60.035	20	139	390	528
TRINITY_DN19206_c0_g1_i1	1	p2	(CA)7	14	3	16	GATATGCGGGCTTTGTGCAG	59.970	20	AGCCCTCGAAGCTCTTCCTA	60.033	20	191	302	492	GATATGCGGGCTTTGTGCAG	59.970	20	TCCAACCGAGTCAACTCAGC	59.966	20	255	302	556	GATATGCGGGCTTTGTGCAG	59.970	20	ATGTTGAGTTTCGTCGGGCT	59.965	20	228	302	529
TRINITY_DN19226_c0_g1_i2	1	p3	(ATG)6	18	346	363	TGATGATGGCGATGATCCCG	60.037	20	ACGACGATCACACGGTGAAA	59.969	20	167	355	521	CAATATGCAGCTCGTTCGCC	60.042	20	CTGTGTTGTTCAGGCACACG	59.972	20	169	657	825	CCAATATGCAGCTCGTTCGC	60.042	20	CTGTGTTGTTCAGGCACACG	59.972	20	170	656	825
TRINITY_DN19202_c0_g1_i3	1	p1	(T)15	15	1959	1973	TACTGGAGGTCCTTACGGGG	60.033	20	CTCCCTCTCCTTGAGCTCCT	60.032	20	269	1553	1821	TACTGGAGGTCCTTACGGGG	60.033	20	TCCCTCTCCTTGAGCTCCTC	60.033	20	268	1553	1820	TACTGGAGGTCCTTACGGGG	60.033	20	TCTCCCTCTCCTTGAGCTCC	60.033	20	270	1553	1822
TRINITY_DN19260_c3_g3_i1	1	p2	(TA)6	12	159	170	AAAGTCCCACCGGTTTACCC	59.889	20	TGCTCCACCTCGAAACTTCC	59.965	20	155	943	1097	AAAGTCCCACCGGTTTACCC	59.889	20	CCTGCTCCACCTCGAAACTT	59.965	20	157	943	1099	AAAGTCCCACCGGTTTACCC	59.889	20	AGGGAATCCACAGGTTGCTG	59.961	20	110	943	1052
TRINITY_DN19284_c0_g1_i1	1	p2	(AC)11	22	19	40	TTCGAGTCCAAGAACCCGTG	59.967	20	GGCTCCACATTTCCTCCGAA	60.035	20	182	795	976	GAGGGAAGGGCATTTTCGGA	60.034	20	GGCTCCACATTTCCTCCGAA	60.035	20	120	857	976	AACGATTTCTGGTCCGACCC	60.037	20	TCCGAAAATGCCCTTCCCTC	60.034	20	118	759	876
TRINITY_DN19231_c0_g1_i1	1	p3	(GCG)9	27	168	194	TCATCCGGAGACTCTCGTGT	60.035	20	CGGGCTCCATGAATTTGCAG	59.898	20	142	212	353	TCATCCGGAGACTCTCGTGT	60.035	20	AATTTGCAGGGTCCACACCA	60.106	20	131	212	342	ACACCGACGTCGACTTCATC	60.110	20	TGCACGTTCCAAATTGCAGG	59.968	20	249	378	626
TRINITY_DN19231_c0_g2_i1	1	p2	(AT)6	12	89	100	CTCCTGCCGTTAGTTCTCCC	59.824	20	GGCGTGAAGGCGAGAAAAAC	60.386	20	101	297	397	ACGGCGTCCTCTTAATGCTC	60.179	20	GGCGTGAAGGCGAGAAAAAC	60.386	20	142	256	397	TGCTCCTGCCGTTAGTTCTC	59.753	20	GGCGTGAAGGCGAGAAAAAC	60.386	20	103	295	397
TRINITY_DN4605_c1_g1_i1	1	p1	(A)10	10	565	574	GACGCCGGAAATGGGTCTAT	59.894	20	GGCCGCCAAAAACCAGATTT	59.965	20	145	130	274	GACGCCGGAAATGGGTCTAT	59.894	20	GGGATCCGTTCGACAAGTGT	60.038	20	166	130	295	AAATCTGGTTTTTGGCGGCC	59.965	20	ATTGTTCGACCAACACCGGT	60.179	20	103	255	357
TRINITY_DN4661_c0_g1_i1	1	p1	(A)12	12	1	12	AGATGGTCCGGGGAGATGAA	60.031	20	TTCAGACATGGAGCAAGGGC	60.323	20	127	128	254	GCTGACTTGGAGGAGACGAG	59.828	20	AACTCCGGCACTCCTCCTTA	60.252	20	106	85	190	TCGGGAGGGAAGAGAGATGG	60.106	20	TTCAGACATGGAGCAAGGGC	60.323	20	141	114	254
TRINITY_DN4661_c0_g1_i1	2	p2	(TC)18	36	268	303	AGATGGTCCGGGGAGATGAA	60.031	20	TTCAGACATGGAGCAAGGGC	60.323	20	127	128	254	GCTGACTTGGAGGAGACGAG	59.828	20	AACTCCGGCACTCCTCCTTA	60.252	20	106	85	190	TCGGGAGGGAAGAGAGATGG	60.106	20	TTCAGACATGGAGCAAGGGC	60.323	20	141	114	254
TRINITY_DN4622_c0_g1_i1	1	p4	(AGAC)5	20	147	166	AAACCAGTGGGAGAGGGAGA	59.806	20	CTGTTTCAACCGCTCCATGC	60.110	20	154	59	212	AACCAGTGGGAGAGGGAGAG	60.252	20	CTGTTTCAACCGCTCCATGC	60.110	20	153	60	212	CCAGTGGGAGAGGGAGAGAG	60.397	20	CTGTTTCAACCGCTCCATGC	60.110	20	151	62	212
TRINITY_DN22526_c0_g1_i3	1	p1	(T)14	14	293	306	AGCTTTTTCTCCGACCAGGG	59.963	20	GGCGTAAACATAAGCAGCGG	59.972	20	260	444	703	AGCTTTTTCTCCGACCAGGG	59.963	20	CCGGCGTAAACATAAGCAGC	59.972	20	262	444	705	TTTCTCTCAGCTCTTGGCCG	60.037	20	GGCGTAAACATAAGCAGCGG	59.972	20	231	473	703
TRINITY_DN22558_c0_g1_i3	1	p2	(CT)16	32	490	521	GTTTGGGCTGCTGGGTATCT	60.034	20	GTTTTGAGGCGTCGCAGTTT	59.971	20	146	1279	1424	AGTTTGGGCTGCTGGGTATC	60.034	20	GTTTTGAGGCGTCGCAGTTT	59.971	20	147	1278	1424	GAGTTTGGGCTGCTGGGTAT	60.034	20	GTTTTGAGGCGTCGCAGTTT	59.971	20	148	1277	1424
TRINITY_DN22595_c0_g1_i5	1	p1	(A)10	10	58	67	CAGGCTGGTTTGGTGAAACG	59.969	20	GTAGGGTCATTGGCCAAGCT	60.034	20	191	918	1108	AGCTTGGCCAATGACCCTAC	60.034	20	CGTCCAGCACGCTCATAGAT	59.969	20	236	1089	1324	CCCAGATTTGTCGTCAGGCT	60.036	20	GTAGGGTCATTGGCCAAGCT	60.034	20	205	904	1108
TRINITY_DN22595_c0_g1_i5	2	p3	(CAT)5	15	176	190	CAGGCTGGTTTGGTGAAACG	59.969	20	GTAGGGTCATTGGCCAAGCT	60.034	20	191	918	1108	AGCTTGGCCAATGACCCTAC	60.034	20	CGTCCAGCACGCTCATAGAT	59.969	20	236	1089	1324	CCCAGATTTGTCGTCAGGCT	60.036	20	GTAGGGTCATTGGCCAAGCT	60.034	20	205	904	1108
TRINITY_DN22529_c1_g1_i2	1	p1	(T)12	12	1485	1496	CTCAGTTCGCGTTTTTGGCA	59.971	20	CCACCGGAGCTTCTTCAGTT	59.965	20	254	166	419	CAATACCACCACCGTCCACA	59.964	20	TACAGGGTCGTCCAACGTTG	59.968	20	115	1151	1265	ATACCACCACCGTCCACAAC	59.964	20	TACAGGGTCGTCCAACGTTG	59.968	20	113	1153	1265
TRINITY_DN22546_c0_g1_i1	1	p2	(CT)13	26	1	26	ACATGTGAAGATGGGGCCAA	59.591	20	TGATAAGGCCCCCTGAGGAA	59.954	20	266	414	679	AACATGTGAAGATGGGGCCA	59.591	20	TGATAAGGCCCCCTGAGGAA	59.954	20	267	413	679	TCAACAACTGCTGGTCCCAT	59.522	20	TGATAAGGCCCCCTGAGGAA	59.954	20	109	571	679
TRINITY_DN22508_c0_g1_i5	1	p1	(T)11	11	1204	1214	CGCGCATTCTCCCTGGATAT	60.037	20	GAAATCGATGTTCACGCCGG	59.974	20	130	708	837	CCGATTGGATCATCCCTCCG	60.037	20	TCCCCTGCCCTGCTTTTATG	60.033	20	224	2263	2486	CTCTCTCACCCGGACTGAGA	60.035	20	TCAGGTTGAACTCATCCGGC	60.036	20	266	227	492
TRINITY_DN22508_c0_g3_i1	1	p3	(TGA)6	18	928	945	ATTGGGTTGTGGGAGTTGCA	60.106	20	AAGCGAGGTTTGACGTCCAT	59.965	20	241	871	1111	GTTTCCGCTGGCCCTAGAAT	60.107	20	ACCGACTCGTACACCTCAGA	59.964	20	269	269	537	CTCATCACCGCCCTTCAACT	60.036	20	ATTCTAGGGCCAGCGGAAAC	60.107	20	183	106	288
TRINITY_DN22583_c0_g1_i2	1	p1	(T)16	16	1394	1409	AGTTTACCAGTCGGCGAAGG	60.038	20	CAACTCCGGTGTCCAGACTC	60.038	20	269	646	914	GTTTACCAGTCGGCGAAGGA	60.038	20	CAACTCCGGTGTCCAGACTC	60.038	20	268	647	914	GAGTCTGGACACCGGAGTTG	60.038	20	AGCATTCCCGAAAAGCTCCA	59.962	20	118	895	1012
TRINITY_DN22542_c1_g1_i7	1	p1	(T)15	15	2257	2271	GGAAGGCCAGCAAGGAATCT	60.034	20	CACCATCAGCCTCCCCATTT	60.033	20	215	1711	1925	AAACCACTGTCCTAGCTGGC	59.963	20	CACCATCAGCCTCCCCATTT	60.033	20	272	1654	1925	AGCAATGCGTGATCCACAGA	60.036	20	AGATTCCTTGCTGGCCTTCC	60.034	20	194	1537	1730
TRINITY_DN22534_c0_g2_i3	1	p1	(A)10	10	629	638	GCAGGGTTACACAGTCTGCA	60.250	20	TCCCAGACATGGTACGGACT	59.959	20	239	425	663	TTCAGCTTAGGCAGTGCAGT	59.602	20	TGCAGACTGTGTAACCCTGC	60.250	20	189	256	444	ATGCGCAGGGTTACACAGTC	60.674	20	TCCCAGACATGGTACGGACT	59.959	20	243	421	663
TRINITY_DN22534_c0_g2_i3	2	p1	(T)10	10	914	923	GCAGGGTTACACAGTCTGCA	60.250	20	TCCCAGACATGGTACGGACT	59.959	20	239	425	663	TTCAGCTTAGGCAGTGCAGT	59.602	20	TGCAGACTGTGTAACCCTGC	60.250	20	189	256	444	ATGCGCAGGGTTACACAGTC	60.674	20	TCCCAGACATGGTACGGACT	59.959	20	243	421	663
TRINITY_DN22580_c0_g1_i6	1	p1	(T)12	12	1348	1359	TTTCGCCAGCTGTTGAAAGC	59.969	20	AAGAGGAGAGGCCAAGGGAT	59.955	20	133	293	425	TTTCGCCAGCTGTTGAAAGC	59.969	20	AGGGATGCCGCTACTCTGTA	60.106	20	119	293	411	GCGCAGACTGCAAAACTCTC	60.110	20	GCTTTCAACAGCTGGCGAAA	59.969	20	223	90	312
TRINITY_DN22561_c0_g1_i1	1	p1	(T)10	10	133	142	TGGTCGAGAAGCAATGCAGA	59.679	20	TCAAGGGGCTTCACCTAAACA	59.222	21	187	25	211	TGGTCGAGAAGCAATGCAGA	59.679	20	TCAAGGGGCTTCACCTAAACAA	59.824	22	187	25	211	TGGTCGAGAAGCAATGCAGA	59.679	20	TTCAAGGGGCTTCACCTAAACA	59.824	22	188	25	212
TRINITY_DN22538_c0_g3_i1	1	p2	(CT)7	14	51	64	CAGCTGGAGTTTGGCCTACA	59.963	20	AGCTTGCCTAAGAAGCCCAG	60.035	20	209	131	339	GCTGGAGTTTGGCCTACAGT	59.963	20	AGCTTGCCTAAGAAGCCCAG	60.035	20	207	133	339	CAGCTGGAGTTTGGCCTACA	59.963	20	GCATGGTCCTGGTCACTTCA	59.963	20	147	131	277
TRINITY_DN22538_c0_g1_i3	1	p1	(T)11	11	2248	2258	CGAGGCTGCAACAGTGATTG	59.833	20	TTCCCTTCTGCATCTGGCTG	60.035	20	120	1785	1904	TTGCCCAACGGAGGAACTAC	59.964	20	CAATCACTGTTGCAGCCTCG	59.833	20	204	1601	1804	GTTGCCCAACGGAGGAACTA	59.964	20	CAATCACTGTTGCAGCCTCG	59.833	20	205	1600	1804
TRINITY_DN22538_c0_g2_i3	1	c	(TC)8ttccttctccttcccaaatctagccacgccggccttattgccc(AG)6	71	70	140	ATCTTCGTGCCTGCTGTTCA	59.965	20	CTGAATGGAGCGTCGAAGGT	60.109	20	161	227	387	ATCTTCGTGCCTGCTGTTCA	59.965	20	ACTGAATGGAGCGTCGAAGG	60.109	20	162	227	388	ATCTTCGTGCCTGCTGTTCA	59.965	20	CGCTAACACCATCAGGACGT	60.109	20	117	227	343
TRINITY_DN22598_c0_g2_i2	1	p1	(T)13	13	90	102	CGATTGCCAATTCCGCTCTG	59.971	20	TGCTGATACCCTGCGTTGTT	59.964	20	249	121	369	CGATTGCCAATTCCGCTCTG	59.971	20	TTGCTGATACCCTGCGTTGT	59.964	20	250	121	370	ACAACGCAGGGTATCAGCAA	59.964	20	GAGACGGAATTGGTGGCTGA	60.036	20	132	351	482
TRINITY_DN22539_c1_g2_i16	1	p1	(T)10	10	143	152	CATCCCTGCCTGTCCATTGT	60.034	20	GTCGTGAAATTCATCGGGCG	59.974	20	184	291	474	CATCCCTGCCTGTCCATTGT	60.034	20	AAATGAAACCGCGACGCAAA	59.970	20	116	291	406	CGCCCGATGAATTTCACGAC	59.974	20	GGCATTTTCTGAGCGCCAAA	60.038	20	155	455	609
TRINITY_DN22502_c0_g1_i2	1	p2	(GA)8	16	1	16	GACTCAAAGCAGGGGTCTCC	60.036	20	ACGCACCTTTCACCCTTGAA	60.107	20	105	822	926	GGACTCAAAGCAGGGGTCTC	60.036	20	ACGCACCTTTCACCCTTGAA	60.107	20	106	821	926	GGGCCTTTGCAAAACATGGT	59.892	20	GAGACCCCTGCTTTGAGTCC	60.036	20	228	613	840
TRINITY_DN22576_c0_g1_i1	1	p1	(T)10	10	1199	1208	CAAGTTCCGCCCTGTGTTTG	59.969	20	TGAGCAACCAGGCGATCAAT	60.035	20	229	620	848	CAAGTTCCGCCCTGTGTTTG	59.969	20	ATGAGCAACCAGGCGATCAA	60.035	20	230	620	849	ATGCGTCAATGCTTCTCCCA	60.035	20	CAAACACAGGGCGGAACTTG	59.969	20	111	529	639
TRINITY_DN22531_c0_g1_i9	1	p1	(T)10	10	661	670	GAATTCAGATGTGCGCCGTC	59.973	20	CAGATGGTGGGTGACAGGTC	60.036	20	100	242	341	CTGAATTCAGATGTGCGCCG	59.973	20	CAGATGGTGGGTGACAGGTC	60.036	20	102	240	341	CCGCGCTGAATTCAGATGTG	59.973	20	CAGATGGTGGGTGACAGGTC	60.036	20	107	235	341
TRINITY_DN22572_c0_g1_i1	1	p1	(T)16	16	1599	1614	GAGTGGGATTGAAGGCTGCT	60.035	20	GCACATTTGGCAGCCTGAAA	59.966	20	236	933	1168	AGAGTGGGATTGAAGGCTGC	60.035	20	GCACATTTGGCAGCCTGAAA	59.966	20	237	932	1168	CCGTTTAGTCTTCCGGTGCT	60.038	20	CTGTTTCGCCCATTCGGTTG	60.110	20	163	59	221
TRINITY_DN22511_c0_g1_i4	1	p6	(CCACTC)6	36	28	63	GATATAGCTCGTGGCACCCC	60.037	20	TCAAACACGATGGAGACGCA	59.967	20	260	1096	1355	ATGACCACAAACGAGACCCC	59.964	20	GGGGTGCCACGAGCTATATC	60.037	20	101	1015	1115	GCACCCCAGCATCAGGTATT	60.107	20	TCAAACACGATGGAGACGCA	59.967	20	247	1109	1355
TRINITY_DN22525_c0_g1_i1	1	p1	(A)10	10	55	64	GCGGTAGTGCTTGAGGAGTT	60.037	20	CAACACCCTCCACGTCATGA	59.965	20	100	289	388	GCGGTAGTGCTTGAGGAGTT	60.037	20	TCAACACCCTCCACGTCATG	59.965	20	101	289	389	CGGAGAGCTACTTCGGGAAC	59.899	20	ACACCCGCATCCTTGTACTG	60.036	20	196	1001	1196
TRINITY_DN22525_c0_g1_i1	2	p3	(GGC)5	15	394	408	GCGGTAGTGCTTGAGGAGTT	60.037	20	CAACACCCTCCACGTCATGA	59.965	20	100	289	388	GCGGTAGTGCTTGAGGAGTT	60.037	20	TCAACACCCTCCACGTCATG	59.965	20	101	289	389	CGGAGAGCTACTTCGGGAAC	59.899	20	ACACCCGCATCCTTGTACTG	60.036	20	196	1001	1196
TRINITY_DN22566_c0_g3_i2	1	p1	(A)11	11	40	50	AGCTTCCTGTGGATCCAACG	60.036	20	CGATCCAGTCTGCTCATCCC	59.967	20	156	1742	1897	AGCTTCCTGTGGATCCAACG	60.036	20	CCGATCCAGTCTGCTCATCC	59.967	20	157	1742	1898	ATAGAGCCGCAGCAGTGATC	59.967	20	CGTTGGATCCACAGGAAGCT	60.036	20	200	1562	1761
TRINITY_DN22566_c0_g6_i3	1	p2	(TC)6	12	711	722	TGTTGCTTCTGGCTCTCTCG	60.038	20	CAGAAGTCGCACCAAACAGC	60.041	20	258	303	560	TGTTGCTTCTGGCTCTCTCG	60.038	20	TCTGCTCATCCCCAAGCATG	60.107	20	109	303	411	CATGCTTGGGGATGAGCAGA	60.107	20	CAGAAGTCGCACCAAACAGC	60.041	20	169	392	560
TRINITY_DN22549_c0_g1_i4	1	c	(A)13tctttttgtggagtgagatagatctttgtaagaattaatggagggtttctcaagaaaggataggtttcttggtttggttcca(AG)6	107	241	347	AACAAGGGTCCGATGTGGTC	59.964	20	TGCGTGTGACAGCTTCTCAT	59.966	20	161	723	883	ATGAGAAGCTGTCACACGCA	59.966	20	AAGACTCGCAGCCTCTTCAC	60.038	20	217	864	1080	AACAAGGGTCCGATGTGGTC	59.964	20	GCCCCGGAAGAGTTGATCAA	60.035	20	182	723	904
TRINITY_DN27772_c0_g1_i5	1	p2	(CT)6	12	58	69	TACAGGATCGTGCATCGCTC	59.969	20	GCAACATTGGTGCGGATTGT	60.038	20	139	1447	1585	CTACAGGATCGTGCATCGCT	59.969	20	GCAACATTGGTGCGGATTGT	60.038	20	140	1446	1585	GCCATGGTGGAAGAGCTCTT	60.035	20	CCCCGGGTTAGTGAAGTTCC	60.036	20	231	1755	1985
TRINITY_DN27724_c0_g1_i9	1	p1	(T)10	10	1622	1631	TCCTGGTCCTGGGGGAATAG	60.030	20	TTCTCAAGCGGGCTCTCAAG	60.037	20	160	1268	1427	TCTAGTTCCTGGTCCTGGGG	59.957	20	TTCTCAAGCGGGCTCTCAAG	60.037	20	166	1262	1427	GGCTGCGGAAGAGACTGAAT	60.108	20	CAGCCCCCAACTTCAAAACG	59.968	20	258	467	724
TRINITY_DN27724_c0_g1_i9	2	p2	(TC)6	12	2935	2946	TCCTGGTCCTGGGGGAATAG	60.030	20	TTCTCAAGCGGGCTCTCAAG	60.037	20	160	1268	1427	TCTAGTTCCTGGTCCTGGGG	59.957	20	TTCTCAAGCGGGCTCTCAAG	60.037	20	166	1262	1427	GGCTGCGGAAGAGACTGAAT	60.108	20	CAGCCCCCAACTTCAAAACG	59.968	20	258	467	724
TRINITY_DN27781_c2_g1_i3	1	p5	(GGAAT)5	25	1528	1552	GCGACTCTGCTTCCTTCACT	60.038	20	ATGGAGCTAGCATCGCAGAC	59.967	20	238	302	539	TCTTGTCGGAAGTCACGCTC	60.039	20	ATGGAGCTAGCATCGCAGAC	59.967	20	189	351	539	GCGACTCTGCTTCCTTCACT	60.038	20	CACCTGTACGGCCAGAGTTT	59.965	20	167	302	468
TRINITY_DN27716_c0_g1_i4	1	p1	(T)10	10	1945	1954	TCTACGTGATCGGACAGGGT	60.035	20	TGCCATCTCCATTCCCCAAC	60.033	20	203	1561	1763	CTTCGACAGGGAAAGGGACC	60.036	20	TGCCATCTCCATTCCCCAAC	60.033	20	175	1589	1763	GGTGGCCCACAAGATTCAGA	59.962	20	TACGGTGAAGTTGTGGTCGG	59.968	20	189	690	878
TRINITY_DN27737_c1_g2_i1	1	p3	(TCT)6	18	1876	1893	AGCTGAGAACTGCAGTGGAC	59.965	20	TGCCACAATACGGTCGAACA	59.966	20	173	491	663	ATGGACTCTGAAAAGCGGGG	60.035	20	TCAACATCCGCAGCTTCCAT	60.035	20	119	1324	1442	ATGGACTCTGAAAAGCGGGG	60.035	20	ATCAACATCCGCAGCTTCCA	60.035	20	120	1324	1443
TRINITY_DN27741_c0_g1_i1	1	p3	(GCA)6	18	381	398	AGGTGAGAGGAGCCAATTGC	60.035	20	CTCTCTCCTCCTCCACAGCT	60.033	20	158	11	168	AGGTGAGAGGAGCCAATTGC	60.035	20	TCTCTCTCCTCCTCCACAGC	60.034	20	159	11	169	TTGCTGTCTCAGAGCCATGG	60.036	20	CCATGTGTCCTGTGATGCCT	60.035	20	109	1301	1409
TRINITY_DN27741_c0_g2_i1	1	p1	(T)10	10	1	10	CCTCTCTTCCATTGGGCTGG	60.107	20	TCCAATCCCGAGTCCCTCTT	59.957	20	225	237	461	CAACTCCACCACACCACACT	60.107	20	CCAGCCCAATGGAAGAGAGG	60.107	20	176	81	256	AGGGAAGCTTCGACAATCGG	60.108	20	CCAGCCCAATGGAAGAGAGG	60.107	20	129	128	256
TRINITY_DN27717_c0_g1_i7	1	c	(AGA)6gggattctgaatgtttgtgaatccatgttttagggggtgatgttgagtgaaggagaggagagtgtgtg(TA)10	106	1979	2084	GTGGAGAAGGGCTTTCGTGA	59.965	20	CCGAGTCTATTGGGACGACG	59.971	20	276	1519	1794	CGTCGTCCCAATAGACTCGG	59.971	20	AGGAGCCGAGTTCAAGAACG	60.038	20	149	1775	1923	GGTGTATGTGGAGGTGGTGG	60.035	20	CCAAACATGCCCTCATCCCT	60.033	20	146	553	698
TRINITY_DN27707_c0_g2_i2	1	p2	(TC)7	14	1	14	CGGTCAAAAACGGAGATGGC	59.832	20	TTCTTGTAAGCGCGTCCCAT	60.037	20	255	670	924	TTCAAGGCTCGTTGTGTCGT	60.179	20	TTCTTGTAAGCGCGTCCCAT	60.037	20	224	701	924	CCACTGTCTGGACGCCTATC	59.897	20	TGAGGTACCCCTGCTACCAA	59.882	20	231	73	303
TRINITY_DN27787_c0_g1_i4	1	p3	(CAC)5	15	91	105	AGTGATGCTGTGGGAATGGG	60.034	20	TCTGTTTCACCTGCGATGCT	59.965	20	115	1701	1815	TAAGGTGCCGATGTTCGCTT	60.037	20	GGAATTTGTGGGGGAGGGAG	60.033	20	272	120	391	TAAGGTGCCGATGTTCGCTT	60.037	20	TTCGGAATTTGTGGGGGAGG	59.961	20	275	120	394
TRINITY_DN27787_c0_g1_i4	2	p1	(T)10	10	3094	3103	AGTGATGCTGTGGGAATGGG	60.034	20	TCTGTTTCACCTGCGATGCT	59.965	20	115	1701	1815	TAAGGTGCCGATGTTCGCTT	60.037	20	GGAATTTGTGGGGGAGGGAG	60.033	20	272	120	391	TAAGGTGCCGATGTTCGCTT	60.037	20	TTCGGAATTTGTGGGGGAGG	59.961	20	275	120	394
TRINITY_DN27765_c0_g2_i1	1	p2	(AC)6	12	465	476	CCCGCCATCTTTCTCCTGTT	60.035	20	ACCCATGGGATCAAAGGCAG	60.033	20	222	175	396	TCCAACTCAACGAATCGCCA	59.966	20	GGTCCAATGGCAGCTCATCT	60.107	20	266	99	364	TTCCTCCACGTGTTCACCTG	59.894	20	AACAGGAGAAAGATGGCGGG	60.035	20	145	50	194
TRINITY_DN27765_c0_g2_i1	2	p1	(T)10	10	638	647	CCCGCCATCTTTCTCCTGTT	60.035	20	ACCCATGGGATCAAAGGCAG	60.033	20	222	175	396	TCCAACTCAACGAATCGCCA	59.966	20	GGTCCAATGGCAGCTCATCT	60.107	20	266	99	364	TTCCTCCACGTGTTCACCTG	59.894	20	AACAGGAGAAAGATGGCGGG	60.035	20	145	50	194
TRINITY_DN27765_c0_g2_i1	3	p1	(T)14	14	1047	1060	CCCGCCATCTTTCTCCTGTT	60.035	20	ACCCATGGGATCAAAGGCAG	60.033	20	222	175	396	TCCAACTCAACGAATCGCCA	59.966	20	GGTCCAATGGCAGCTCATCT	60.107	20	266	99	364	TTCCTCCACGTGTTCACCTG	59.894	20	AACAGGAGAAAGATGGCGGG	60.035	20	145	50	194
TRINITY_DN27796_c0_g1_i3	1	p2	(TC)7	14	194	207	TGCTCATCCTCCGCAACATT	60.035	20	GCTTCGTCATCGCCTATCCA	59.968	20	262	1428	1689	TGCTCATCCTCCGCAACATT	60.035	20	TGCTTCGTCATCGCCTATCC	59.968	20	263	1428	1690	TTGCTCATCCTCCGCAACAT	60.035	20	GCTTCGTCATCGCCTATCCA	59.968	20	263	1427	1689
TRINITY_DN27785_c0_g1_i6	1	p1	(T)10	10	2311	2320	GCCTCCTACGTCTGCAGATC	59.969	20	GAGGTGGAGGAGGTGGATCT	60.032	20	227	678	904	AGATCCACCTCCTCCACCTC	60.032	20	CAGCCAGCACAGGTTCTGTA	59.965	20	105	885	989	TACAGAACCTGTGCTGGCTG	59.965	20	CCCAGCAGCATTTGTAGGGA	60.034	20	231	970	1200
TRINITY_DN27780_c0_g1_i9	1	p6	(CGCCCG)5	30	75	104	TAATCGCCACCCAGAGGAGA	60.033	20	AGGATCCTTGGAGCTAGCCA	60.031	20	124	5	128	GAAGGGTGAGAAGGACCTGC	60.036	20	AACATCATGGTGCCCTCCAG	60.034	20	212	413	624	GAAGCCATCTCTGCAGGGTT	60.035	20	TCACACCTTCAGCACCATCC	59.963	20	204	1232	1435
TRINITY_DN27780_c0_g1_i9	2	p2	(CA)10	20	2183	2202	TAATCGCCACCCAGAGGAGA	60.033	20	AGGATCCTTGGAGCTAGCCA	60.031	20	124	5	128	GAAGGGTGAGAAGGACCTGC	60.036	20	AACATCATGGTGCCCTCCAG	60.034	20	212	413	624	GAAGCCATCTCTGCAGGGTT	60.035	20	TCACACCTTCAGCACCATCC	59.963	20	204	1232	1435
TRINITY_DN27748_c0_g1_i3	1	p1	(T)12	12	2161	2172	TTGCTGTTCGGGAAGACTCC	59.965	20	AAAGCTGACGACCGGTGATT	59.965	20	105	1707	1811	GGGGTAGCACAAGCACTGAT	60.035	20	AGTTTCCATCCTTCGCACGT	59.965	20	132	763	894	AGCAGTGTGAACAAACCCCA	60.034	20	GTCTGGGCCCTTAGCAGTTT	59.962	20	236	816	1051
TRINITY_DN27759_c0_g1_i3	1	p2	(CT)7	14	28	41	GTGAGGGCTGCAATGAGAGT	60.036	20	TTCAACCAACCACGGGTTCA	60.034	20	225	1355	1579	TGTGAGGGCTGCAATGAGAG	60.036	20	TTCAACCAACCACGGGTTCA	60.034	20	226	1354	1579	CTGTGAGGGCTGCAATGAGA	60.036	20	TTCAACCAACCACGGGTTCA	60.034	20	227	1353	1579
TRINITY_DN27759_c0_g1_i3	2	p1	(T)12	12	2201	2212	GTGAGGGCTGCAATGAGAGT	60.036	20	TTCAACCAACCACGGGTTCA	60.034	20	225	1355	1579	TGTGAGGGCTGCAATGAGAG	60.036	20	TTCAACCAACCACGGGTTCA	60.034	20	226	1354	1579	CTGTGAGGGCTGCAATGAGA	60.036	20	TTCAACCAACCACGGGTTCA	60.034	20	227	1353	1579
TRINITY_DN27795_c1_g1_i7	1	p2	(AT)8	16	1583	1598	CTCGATTCCCTTCTCGTCCG	59.970	20	TAACCGCTGTTTCCTCGCAT	60.037	20	122	978	1099	CCGACTCGATTCCCTTCTCG	59.970	20	TAACCGCTGTTTCCTCGCAT	60.037	20	126	974	1099	CGCAGCCACTGAAACTCAAC	60.041	20	CGAGAAGGGAATCGAGTCGG	59.970	20	160	834	993
TRINITY_DN27750_c0_g2_i10	1	p1	(T)11	11	1751	1761	TAACGGCGATTGGGAAACGA	60.038	20	TACCTCACGCACTTGCAGAG	60.038	20	247	999	1245	TGCTCCTCATACAGCAACGG	60.108	20	GCATTCCTGGGGCTTGTACT	60.034	20	193	1475	1667	TAACGGCGATTGGGAAACGA	60.038	20	AAGTACCTCACGCACTTGCA	59.894	20	250	999	1248
TRINITY_DN27700_c0_g1_i2	1	p1	(A)11	11	483	493	CGTGGTAGTCGTGCCTTCAT	60.109	20	GCAAAGACGAGTTCACGAGC	59.838	20	162	291	452	AGCTGTCATCCACAATCGCT	59.749	20	ATGAAGGCACGACTACCACG	60.109	20	274	37	310	CCGAGATCTACCCTCCCACT	59.814	20	GCTCTGCAGCTCTCATCACT	59.824	20	220	1115	1334
TRINITY_DN27700_c0_g1_i2	2	c	(T)10gtgcgtgtgtgcgtgtgggt(GA)6g(GA)7	57	783	839	CGTGGTAGTCGTGCCTTCAT	60.109	20	GCAAAGACGAGTTCACGAGC	59.838	20	162	291	452	AGCTGTCATCCACAATCGCT	59.749	20	ATGAAGGCACGACTACCACG	60.109	20	274	37	310	CCGAGATCTACCCTCCCACT	59.814	20	GCTCTGCAGCTCTCATCACT	59.824	20	220	1115	1334
TRINITY_DN27725_c0_g1_i15	1	p2	(AG)6	12	950	961	AAGCCGGTCACTGGAAGATG	60.036	20	TACAGGGCTGCTTCATGTGG	60.035	20	176	885	1060	CCCAGAGTCAGTCCACGTTC	60.038	20	TACAGGGCTGCTTCATGTGG	60.035	20	213	848	1060	CTTAATGGCCAGCAAGCGAC	59.901	20	TCAAATTGACCTGGGGAGGC	59.960	20	180	1797	1976
TRINITY_DN27701_c0_g1_i4	1	p1	(T)14	14	1461	1474	ATCACCCCTCCTCCCTCTTC	60.031	20	GCGTGATTCAGAATGTCGGC	59.973	20	190	89	278	GATCACCCCTCCTCCCTCTT	60.031	20	GCGTGATTCAGAATGTCGGC	59.973	20	191	88	278	GCGAAACGAATCTGCTCGAC	59.976	20	CTGCCCTCCGTTTTCGTAGT	60.038	20	260	626	885
TRINITY_DN27701_c0_g2_i2	1	c	(CT)6cctctcaattc(CT)7	37	28	64	GTGAAGGTACAGGTGCGACA	59.967	20	ATCTCCGGGCAGTTTTCCAG	60.035	20	257	798	1054	TTCTCGGACATGGTCAACCG	60.038	20	CCCCTGTCAAGCTTTGCAAC	59.967	20	177	612	788	TTCTCGGACATGGTCAACCG	60.038	20	TGTCGCACCTGTACCTTCAC	59.967	20	206	612	817
TRINITY_DN27701_c0_g2_i2	2	p3	(ACC)5	15	214	228	GTGAAGGTACAGGTGCGACA	59.967	20	ATCTCCGGGCAGTTTTCCAG	60.035	20	257	798	1054	TTCTCGGACATGGTCAACCG	60.038	20	CCCCTGTCAAGCTTTGCAAC	59.967	20	177	612	788	TTCTCGGACATGGTCAACCG	60.038	20	TGTCGCACCTGTACCTTCAC	59.967	20	206	612	817
TRINITY_DN27701_c0_g2_i2	3	p3	(GCG)5	15	400	414	GTGAAGGTACAGGTGCGACA	59.967	20	ATCTCCGGGCAGTTTTCCAG	60.035	20	257	798	1054	TTCTCGGACATGGTCAACCG	60.038	20	CCCCTGTCAAGCTTTGCAAC	59.967	20	177	612	788	TTCTCGGACATGGTCAACCG	60.038	20	TGTCGCACCTGTACCTTCAC	59.967	20	206	612	817
TRINITY_DN27770_c0_g1_i6	1	p1	(T)11	11	1669	1679	TGAGTTCACCCGTTGAGTCG	59.968	20	GCTTCAAACCCTTGGCTGTG	59.967	20	147	350	496	TGAGTTCACCCGTTGAGTCG	59.968	20	TTCGGTGGAGAAGAAACCCG	59.966	20	241	350	590	CGGGTTTCTTCTCCACCGAA	59.966	20	GCAAGGTGGGCTTCAGTTTG	59.967	20	227	571	797
TRINITY_DN27749_c0_g3_i9	1	p2	(CT)6	12	1626	1637	TTTCCCACAGCTCCTTCGTC	59.965	20	ATCCAATCTCCGCCGATTCC	59.965	20	106	308	413	GAGGTGGCACTCTTCCTTCC	60.036	20	GACGAAGGAGCTGTGGGAAA	59.965	20	263	65	327	CTTTCCCACAGCTCCTTCGT	59.965	20	ATCCAATCTCCGCCGATTCC	59.965	20	107	307	413
TRINITY_DN27773_c1_g1_i1	1	p2	(TC)6	12	30	41	TACCACATGACGTGTCGGTG	60.039	20	AAACGAGTCCCATGCCCATT	59.960	20	165	1882	2046	CCTAGTTGCTCTGTGCTGCT	60.037	20	TCTTGGGCCAGATGATGCAG	60.107	20	224	1600	1823	CCTAGTTGCTCTGTGCTGCT	60.037	20	TGGCAACGTCTCCACCTTTT	60.107	20	245	1600	1844
TRINITY_DN27735_c0_g2_i3	1	p3	(CGC)5	15	540	554	CCAGAGGCGTTTTTGGTGTG	59.969	20	AACCAAAATGGCCCGAATGC	60.036	20	211	1002	1212	GTGCCATTGTTTCCCACCAC	59.967	20	GCAAGCTGTTCCATTGCCAA	59.966	20	256	1600	1855	GTGCCATTGTTTCCCACCAC	59.967	20	ACCTCTGTTTCAGCTGCTCC	59.964	20	210	1600	1809
TRINITY_DN27794_c0_g1_i2	1	p2	(TC)6	12	93	104	ACAAGAACAGCCCAACCCAA	60.033	20	AGCTTCGCAGTGAGTAGCTG	60.109	20	154	3	156	AACAAGAACAGCCCAACCCA	60.033	20	AGCTTCGCAGTGAGTAGCTG	60.109	20	155	2	156	TTGCCCGTCTCCTCCATTTC	60.035	20	AGCTTCGCAGTGAGTAGCTG	60.109	20	118	39	156
TRINITY_DN27794_c1_g1_i3	1	p3	(AAG)5	15	1469	1483	CCAGTTGGAAAAGGTTGCGG	59.968	20	CATGCTTGGATCATGCGGTG	59.970	20	243	1120	1362	CCAGTTGGAAAAGGTTGCGG	59.968	20	ATGGGGCCGTCCATTGATTT	60.032	20	175	1120	1294	CACCGCATGATCCAAGCATG	59.970	20	TTTGCTAAGAGAGGCCAGGC	60.035	20	104	1343	1446
TRINITY_DN27794_c1_g1_i3	2	p2	(CT)14	28	1626	1653	CCAGTTGGAAAAGGTTGCGG	59.968	20	CATGCTTGGATCATGCGGTG	59.970	20	243	1120	1362	CCAGTTGGAAAAGGTTGCGG	59.968	20	ATGGGGCCGTCCATTGATTT	60.032	20	175	1120	1294	CACCGCATGATCCAAGCATG	59.970	20	TTTGCTAAGAGAGGCCAGGC	60.035	20	104	1343	1446
TRINITY_DN27714_c0_g1_i1	1	p3	(AAG)7	21	171	191	CGCTCTCCCGAAATCGAAGA	59.899	20	CGGCGCATTGATGATTCTGG	60.041	20	184	117	300	CTCCCCTCTCTCTCCCTTCC	60.106	20	CGGCGCATTGATGATTCTGG	60.041	20	159	142	300	CCTCCCCTCTCTCTCCCTTC	60.106	20	CGGCGCATTGATGATTCTGG	60.041	20	160	141	300
TRINITY_DN27714_c0_g2_i10	1	p3	(AAG)5	15	45	59	CTGCTCTCCCAAAGTCCCTG	60.036	20	CCTCGTTGGAGCAATCCTGT	60.036	20	279	2301	2579	TTTGGCCAGGCATTTTGTCG	59.967	20	TCTCCGTTGAGCGTGAACTC	60.039	20	256	231	486	TCTCTCCCCTTCCCCTGAAG	59.957	20	CGACAAAATGCCTGGCCAAA	59.967	20	228	23	250
TRINITY_DN27786_c1_g2_i1	1	p1	(A)13	13	143	155	AGGCCATTGTGGTACATGGG	60.033	20	TGAGGACGCCTTTCCATTCC	60.035	20	138	1007	1144	AGGCCATTGTGGTACATGGG	60.033	20	TGAGCAAGGGCCATTAGCAA	59.961	20	193	1007	1199	CCCTTCATGGTGCACTTCCT	59.961	20	TCAAGCACGCCAGATGGAAT	60.035	20	135	1475	1609
TRINITY_DN27744_c0_g1_i5	1	p2	(CT)7	14	45	58	CCGAATGCTCTTTGATGGCG	59.971	20	AGTCCCCCGATTTCGACCTA	60.033	20	141	580	720	CCGAATGCTCTTTGATGGCG	59.971	20	CATCCCAAGACCAAGTCCCC	60.034	20	154	580	733	CCGAATGCTCTTTGATGGCG	59.971	20	CCATCCCAAGACCAAGTCCC	60.034	20	155	580	734
TRINITY_DN27757_c0_g1_i2	1	p2	(CT)11	22	25	46	CAAAAGTACCCACGACCGGA	59.966	20	GCTGATGACCGCGTGAAATC	59.973	20	145	724	868	TCAAAAGTACCCACGACCGG	59.966	20	GCTGATGACCGCGTGAAATC	59.973	20	146	723	868	GGACCTTGGCATACAGCTGT	60.035	20	GTCGACCTTTGTCACCGTCT	59.968	20	265	1738	2002
TRINITY_DN27739_c0_g2_i5	1	p1	(A)13	13	1922	1934	TCAGCTCCCTCACGATACCA	60.034	20	AATCCCAATCAGCTTCCGCA	60.034	20	155	596	750	ATGTTGAACAGCCAGGGGAG	59.961	20	GGAGCGCATTCCTCATCGTA	59.968	20	241	913	1153	CCCAGCCTAAACGAACCACT	59.964	20	ATTTGGGCGGAAAATTGGGC	60.036	20	126	107	232
TRINITY_DN27760_c0_g1_i2	1	p2	(TC)11	22	129	150	GGAAGGTAGATCCGGCGAAG	59.968	20	CAGTGGAGGCTCAGCTTGAA	59.964	20	226	328	553	GGAAGGTAGATCCGGCGAAG	59.968	20	AGTGGAGGCTCAGCTTGAAC	59.964	20	225	328	552	TGTGTTCCGAATGGGTGAGG	59.964	20	CTTCGCCGGATCTACCTTCC	59.968	20	257	91	347
TRINITY_DN27760_c0_g1_i2	2	p3	(GGC)6	18	775	792	GGAAGGTAGATCCGGCGAAG	59.968	20	CAGTGGAGGCTCAGCTTGAA	59.964	20	226	328	553	GGAAGGTAGATCCGGCGAAG	59.968	20	AGTGGAGGCTCAGCTTGAAC	59.964	20	225	328	552	TGTGTTCCGAATGGGTGAGG	59.964	20	CTTCGCCGGATCTACCTTCC	59.968	20	257	91	347
TRINITY_DN27760_c1_g1_i15	1	p2	(TC)13	26	2137	2162	GTTTGGTGCGTTAGCTGTGG	60.040	20	CGCAAGCCACTGCATATTCC	59.970	20	162	415	576	GTTTGGTGCGTTAGCTGTGG	60.040	20	ACTGATCCGGCTAGTCAGGT	60.033	20	273	415	687	GTTTGGTGCGTTAGCTGTGG	60.040	20	GGCTAGTCAGGTTGCCAACT	59.963	20	265	415	679
TRINITY_DN27740_c0_g4_i1	1	p2	(AG)15	30	394	423	TTCCACGCGTGTATGAACCA	59.966	20	TACCAGTACCCTCCCAAGCA	59.882	20	245	214	458	CGGCTTAGCGCAGAAACAAG	60.179	20	TACCAGTACCCTCCCAAGCA	59.882	20	265	194	458	TTCCACGCGTGTATGAACCA	59.966	20	GTACCCTCCCAAGCACCATG	60.394	20	240	214	453
TRINITY_DN27732_c0_g1_i3	1	p2	(CT)14	28	270	297	CCCAAGGACACTGCTAGCAA	59.963	20	GGAAGCAGATACTCGTCCGG	59.969	20	125	1740	1864	ATGGCAGGACAAGAAGCTCC	60.035	20	TGCCGTTTCCTCTGCTTCAT	59.963	20	204	855	1058	ATGGCAGGACAAGAAGCTCC	60.035	20	CCAATCCCAAAAGCACTGGC	60.037	20	127	855	981
TRINITY_DN27755_c0_g1_i1	1	p1	(A)10	10	116	125	CACGAGGGCTGCACTTATCA	60.108	20	AATCCAAGATTCACCGCCGT	60.035	20	114	362	475	AATAATGCGCTGGGCCCATA	59.888	20	AATCCAAGATTCACCGCCGT	60.035	20	189	287	475	TCACGAGGGCTGCACTTATC	59.824	20	AATCCAAGATTCACCGCCGT	60.035	20	115	361	475
TRINITY_DN27755_c0_g1_i1	2	p1	(T)10	10	552	561	CACGAGGGCTGCACTTATCA	60.108	20	AATCCAAGATTCACCGCCGT	60.035	20	114	362	475	AATAATGCGCTGGGCCCATA	59.888	20	AATCCAAGATTCACCGCCGT	60.035	20	189	287	475	TCACGAGGGCTGCACTTATC	59.824	20	AATCCAAGATTCACCGCCGT	60.035	20	115	361	475
TRINITY_DN27755_c0_g2_i1	1	c	(TA)9ttggattttctgaaaggccgactagtctaaaaattgggaaaaagtatgccctggatacatgtttaattcgttagttgtaaagtatttac(A)10	117	537	653	GAATGCATCCCTCCTCCTGG	59.890	20	ACAACAAAGTGAACGGCTGC	59.899	20	240	156	395	AAGCAAAGGAGTGTGTGGCT	60.107	20	CCAGGAGGAGGGATGCATTC	59.890	20	127	49	175	TGAGAGCAGCATCCATGGTC	59.820	20	ACAACAAAGTGAACGGCTGC	59.899	20	169	227	395
TRINITY_DN27755_c1_g4_i1	1	p3	(GAG)7	21	474	494	GGATGATGAAGGGGCCAACA	60.033	20	GCTCCGGGGGTTATAGATGC	60.036	20	197	391	587	GCATCTATAACCCCCGGAGC	60.036	20	GCTACTCCACGTATCCGCTC	60.040	20	209	568	776	GCATCTATAACCCCCGGAGC	60.036	20	TTGTGCGCTAGGTAGCTAGC	59.898	20	185	568	752
TRINITY_DN27755_c1_g1_i2	1	p1	(A)17	17	61	77	AGTCCTGATGAGTGGGGTGA	59.883	20	TGGAGCAGGACCGTATCTGA	60.034	20	234	664	897	TGAGGATTCTGTGATGGCCG	59.821	20	TGGAGCAGGACCGTATCTGA	60.034	20	265	633	897	CCCTCAGGGCATAGCTCAAG	59.892	20	TCAAAGAGCGATGGCGTCAT	60.108	20	156	126	281
TRINITY_DN27726_c0_g1_i2	1	p2	(TC)8	16	15	30	TTTTCACTGGAGGCCGACTC	59.965	20	TTGCTGGAAGAAGCCCTAGC	60.035	20	197	1071	1267	GCCGACTCCACCTTCAATCA	60.036	20	TTGCTGGAAGAAGCCCTAGC	60.035	20	185	1083	1267	GTGCAGGTTGGATAGGCTGT	60.035	20	TTCACCAGCTTGGGCAAAGA	60.106	20	201	1605	1805
TRINITY_DN12535_c0_g1_i1	1	p3	(GAA)5	15	952	966	GGTGGCTCATCACAACTGGA	59.963	20	ACTCCAAGGCAGTGTCGAAG	59.966	20	134	491	624	AGGTGGCTCATCACAACTGG	59.963	20	ACTCCAAGGCAGTGTCGAAG	59.966	20	135	490	624	GGTGGCTCATCACAACTGGA	59.963	20	ATCGTGCTCAGAAAGGGCAA	59.963	20	183	491	673
TRINITY_DN12531_c0_g1_i1	1	p1	(A)10	10	15	24	GCTTTGTTGGAACCCTCCCA	60.469	20	GCACCTTCCACACGAGACAA	60.532	20	106	497	602	TGCTTTGTTGGAACCCTCCC	60.469	20	GCACCTTCCACACGAGACAA	60.532	20	107	496	602	TGTTGGAACCCTCCCAAAGT	59.069	20	GCACCTTCCACACGAGACAA	60.532	20	102	501	602
TRINITY_DN12554_c0_g1_i2	1	p1	(A)11	11	359	369	ACATTGGTGGTAGCGCAGAA	59.964	20	GGCAGTGCATGAAAAGGACG	60.110	20	126	72	197	ACATTGGTGGTAGCGCAGAA	59.964	20	TATGACCGCGGTTGAAACGT	60.320	20	105	72	176	ACATTGGTGGTAGCGCAGAA	59.964	20	ACGTTATGACCGCGGTTGAA	60.320	20	109	72	180
TRINITY_DN12515_c0_g1_i1	1	p3	(TGG)5	15	832	846	AAGGCAGTTGGGGTTTTGGA	60.032	20	GGTTTTAGTCCTGTCGGGCA	59.964	20	126	349	474	AAGGCAGTTGGGGTTTTGGA	60.032	20	TGGTTTTAGTCCTGTCGGGC	59.964	20	127	349	475	AAGGCAGTTGGGGTTTTGGA	60.032	20	CAGCAGCTTGAACTCCCTCA	59.964	20	250	349	598
TRINITY_DN12542_c0_g1_i3	1	p1	(T)10	10	276	285	AGAATCTCGTGCACCGGTTT	59.965	20	AGCTGTCATGAGAAGAGTAACGA	59.241	23	101	164	264	AAGAATCTCGTGCACCGGTT	59.965	20	AGCTGTCATGAGAAGAGTAACGA	59.241	23	102	163	264	AAAGAATCTCGTGCACCGGT	59.965	20	AGCTGTCATGAGAAGAGTAACGA	59.241	23	103	162	264
TRINITY_DN12551_c0_g1_i1	1	p1	(A)11	11	533	543	ACCGTCTCTCAACTGGTCAC	59.325	20	CTGGCACTCGGAACAAGAGT	59.966	20	277	442	718	GGACATGTGCTAGCACTGGT	60.036	20	GTGACCAGTTGAGAGACGGT	59.325	20	141	321	461	TGGACATGTGCTAGCACTGG	60.036	20	GTGACCAGTTGAGAGACGGT	59.325	20	142	320	461
TRINITY_DN12520_c0_g1_i1	1	p1	(A)13	13	1	13	CGAGGAGGACATGTCTGCAA	59.753	20	GTGCAGAAGTTTGGCCAAGG	59.967	20	237	231	467	CGAGGAGGACATGTCTGCAA	59.753	20	TTTGGCCAAGGGGATGCTAG	60.033	20	228	231	458	GAACTCCAGGTGGAAGAGGC	60.036	20	TTGCAGACATGTCCTCCTCG	59.753	20	110	141	250
TRINITY_DN8945_c0_g1_i1	1	c*	(A)10(AG)7*	23	1	23	AGAGAGAGAGAGGTGTGGGG	59.665	20	ACTGCTAGCTGAACTCCCCT	60.252	20	228	11	238	GAGAGAGAGAGGTGTGGGGG	60.686	20	ACTGCTAGCTGAACTCCCCT	60.252	20	227	12	238	AGAGAGAGAGAGGTGTGGGG	59.665	20	AACTGCTAGCTGAACTCCCC	59.384	20	229	11	239
TRINITY_DN8989_c0_g1_i3	1	p3	(AAT)13	39	375	413	CAACAACTTCGTCGCGGATT	59.489	20	AGGGTTGCTTTGGTCGATCA	59.600	20	184	55	238	AACTTCGTCGCGGATTTTCC	59.206	20	AGGGTTGCTTTGGTCGATCA	59.600	20	180	59	238	CAACAACTTCGTCGCGGATTT	60.070	21	AGGGTTGCTTTGGTCGATCA	59.600	20	184	55	238
TRINITY_DN8901_c0_g1_i1	1	p2	(TC)15	30	1	30	CCATCTTGCCGGCTGACTTA	60.108	20	CTGCAAGGCAAGGGAACTAGA	59.996	21	219	73	291	CCATCTTGCCGGCTGACTTA	60.108	20	TGCAAGGCAAGGGAACTAGA	58.936	20	218	73	290	TGCCGGCTGACTTAAATGGA	59.673	20	CTGCAAGGCAAGGGAACTAGA	59.996	21	213	79	291
TRINITY_DN8936_c0_g1_i1	1	c	(GA)8ggatgagtgccctctttgttggtgagtgagaa(CT)9	66	84	149	CCATTTCTCCTCCACTGCCA	59.671	20	GCCAAAGGACTGAAGTTGCC	59.685	20	155	16	170	CCCATTTCTCCTCCACTGCC	60.395	20	GCCAAAGGACTGAAGTTGCC	59.685	20	156	15	170	CCATTTCTCCTCCACTGCCA	59.671	20	ACCAACAAAGAGGGCACTCA	59.449	20	106	16	121
TRINITY_DN8936_c0_g1_i1	2	p1	(T)10	10	283	292	CCATTTCTCCTCCACTGCCA	59.671	20	GCCAAAGGACTGAAGTTGCC	59.685	20	155	16	170	CCCATTTCTCCTCCACTGCC	60.395	20	GCCAAAGGACTGAAGTTGCC	59.685	20	156	15	170	CCATTTCTCCTCCACTGCCA	59.671	20	ACCAACAAAGAGGGCACTCA	59.449	20	106	16	121
TRINITY_DN8182_c0_g1_i1	1	p1	(T)12	12	374	385	ACCCTAAAAACCCAAGCGTCA	60.134	21	AACACCTCGCGAGAAAGGAG	60.038	20	253	117	369	ACCCTAAAAACCCAAGCGTCA	60.134	21	CACCTCGCGAGAAAGGAGAA	59.756	20	251	117	367	GCTACCCTAAAAACCCAAGCG	59.529	21	AACACCTCGCGAGAAAGGAG	60.038	20	256	114	369
TRINITY_DN8107_c0_g1_i1	1	p3	(AGA)5	15	182	196	CAAAAGGAGGAGAGACCGGG	59.749	20	CAGAGCGCCCTTCTGTATCC	60.250	20	129	152	280	CAAAAGGAGGAGAGACCGGG	59.749	20	CCAGAGCGCCCTTCTGTATC	60.250	20	130	152	281	CGGGGAACTCTGCAGAAGAA	59.678	20	CAGAGCGCCCTTCTGTATCC	60.250	20	113	168	280
TRINITY_DN8108_c0_g1_i1	1	p3	(GAA)5	15	248	262	AGAGGAAACGGCACTGGAAG	59.965	20	ATCTGTAAGGACCCTCCCCC	60.030	20	120	411	530	TACCCAAAGACGCACGACAA	59.896	20	ATCTGTAAGGACCCTCCCCC	60.030	20	261	270	530	CTACCCTTCGGAGTCGGAGA	60.107	20	ATCTGTAAGGACCCTCCCCC	60.030	20	203	328	530
TRINITY_DN8138_c1_g1_i1	1	p3	(CTA)5	15	192	206	TGGGTTGCATCTTCGAACGA	59.966	20	TTCAGCCACTCACAGCCAAT	59.889	20	211	568	778	TGGGTTGCATCTTCGAACGA	59.966	20	TTCTTCAGCCACTCACAGCC	60.250	20	214	568	781	TGGGTTGCATCTTCGAACGA	59.966	20	TGGACTAGCAAGTGCCCATC	59.747	20	111	568	678
TRINITY_DN8133_c0_g1_i1	1	p2	(TA)8	16	237	252	GCAGCAGCTTTGACACTAGC	59.832	20	CCAACTTATGGCCCCGGAG	60.153	19	139	171	309	TATCGACAGTCAGCAGCAGC	60.179	20	CCAACTTATGGCCCCGGAG	60.153	19	151	159	309	CGTTTATCGACAGTCAGCAGC	59.678	21	CCAACTTATGGCCCCGGAG	60.153	19	155	155	309
TRINITY_DN28411_c0_g1_i2	1	p1	(T)15	15	2525	2539	TGTCCAGAGAGTATGCGGGA	60.034	20	AACCTCATCACGGCTTCTGG	60.036	20	192	762	953	ACCAGTCGGATGTGTTGGAC	59.965	20	GCTCCTCCTTCACGGTTCAA	59.965	20	101	1497	1597	ACATTGCTCCCGATGCAGAA	60.035	20	GTCCAACACATCCGACTGGT	59.965	20	183	1334	1516
TRINITY_DN28491_c0_g2_i1	1	p2	(AG)6	12	125	136	ATCGGAATAGCATCGCCGTT	59.966	20	TGGACTTGAGGGAGAGGAGG	59.958	20	161	28	188	TCGGAATAGCATCGCCGTTT	60.179	20	TGGACTTGAGGGAGAGGAGG	59.958	20	160	29	188	CCTCCTCTCCCTCAAGTCCA	59.958	20	GGGTCCCCTTCCAATCCATC	59.814	20	165	169	333
TRINITY_DN28479_c0_g1_i2	1	p1	(T)10	10	643	652	CGCGAACGCTTGAAGAAACA	60.043	20	AGCTATTGCCTGCAGCTGAA	60.035	20	115	847	961	GGCGCTCGAGCTACAACTAT	59.969	20	AAAATGGAAGACGGTGGGGG	60.252	20	194	399	592	ATTGAAGCAGGAGCAGTCCC	60.035	20	AAAATGGAAGACGGTGGGGG	60.252	20	143	450	592
TRINITY_DN28451_c0_g1_i5	1	p3	(TTA)7	21	2679	2699	GGTGGCGGTGAAAAGTGAAC	59.970	20	TAGCGACGATCCCATGAAGC	59.968	20	122	2498	2619	ACATGAGCAAAGTCCTCCCG	60.036	20	GTTCACTTTTCACCGCCACC	59.970	20	139	2379	2517	ACATGAGCAAAGTCCTCCCG	60.036	20	TAGCGACGATCCCATGAAGC	59.968	20	241	2379	2619
TRINITY_DN28475_c0_g1_i1	1	p1	(T)11	11	2139	2149	ATCCAAAGCCATCCTGCACA	59.960	20	CTGCTGCCAAGTGGTGTCTA	59.965	20	159	354	512	GAACAGTGCAAGACAGCGTG	60.042	20	TGTGCAGGATGGCTTTGGAT	59.960	20	264	110	373	TAGACACCACTTGGCAGCAG	59.965	20	CCTACTCGGTCAACCATCCG	59.898	20	208	493	700
TRINITY_DN28424_c0_g1_i10	1	c	(CT)6agccttttcttgcagtttttgac(A)14	49	2663	2711	GCAAGCTTATGATGCAGCCC	59.968	20	CATTCGGGGCAATTAGCTGC	59.969	20	102	345	446	GGCAAGCTTATGATGCAGCC	59.968	20	CATTCGGGGCAATTAGCTGC	59.969	20	103	344	446	CTGCGCCATTGCCTAATCAC	59.970	20	AAGCATCCACCACAGCTCTC	60.036	20	100	1696	1795
TRINITY_DN28402_c0_g1_i2	1	p1	(T)11	11	3132	3142	ACGAGGATGGGGAGGATGAA	60.031	20	AGCTTCCACGCATTCATCCA	60.035	20	236	2209	2444	ACGAGGATGGGGAGGATGAA	60.031	20	TCTCTGAGCCAAGCTTCAGC	60.037	20	253	2209	2461	CGCTGCCATTTTTGGTGACA	59.968	20	CAGCTCTCCTTTGCAGGTCA	59.964	20	210	490	699
TRINITY_DN28485_c1_g1_i7	1	c	(CT)6(CA)8	28	39	66	GGATTGTAGAGCTCGGAGGC	59.967	20	TAAACCCCACGCTGGAAGAC	59.964	20	266	2015	2280	TCTCTGTGGATGCCAAGCTG	60.036	20	GCCTTCTCAAATCCACCCGA	60.035	20	120	2709	2828	TGCTGCCTCGGAAACTGATT	59.963	20	TTCCTGAGAAGAACCACGGC	59.965	20	258	510	767
TRINITY_DN28465_c0_g1_i1	1	p1	(A)11	11	300	310	TTTTCTTGCAGCTGCGCATT	59.968	20	CTATGGCTCCAAGCGTAGGG	59.966	20	185	1715	1899	AATTTTCTTGCAGCTGCGCA	59.968	20	CTATGGCTCCAAGCGTAGGG	59.966	20	187	1713	1899	TTTTCTTGCAGCTGCGCATT	59.968	20	CACACCTGCTATGGCTCCAA	60.035	20	193	1715	1907
TRINITY_DN28483_c0_g1_i2	1	p2	(TC)11	22	250	271	ACGAGAGATCCTCAGCTGGT	60.034	20	ATTCTGCTGTCCGGCAATGA	60.035	20	249	993	1241	CCACACAACATTGGCCTTGG	59.966	20	ATTCTGCTGTCCGGCAATGA	60.035	20	273	969	1241	CCCACACAACATTGGCCTTG	59.966	20	ATTCTGCTGTCCGGCAATGA	60.035	20	274	968	1241
TRINITY_DN28483_c1_g2_i1	1	p1	(T)11	11	1830	1840	GTGTGGTTATCCCGCTCACA	60.037	20	TGAATGTCGCCTTTGTCCGA	59.966	20	183	1039	1221	TGTGTGGTTATCCCGCTCAC	60.037	20	TGAATGTCGCCTTTGTCCGA	59.966	20	184	1038	1221	TTGCAATCTCTCCTGGCCTG	60.035	20	CCTTTGCTAGCCCACCTCAA	59.962	20	114	260	373
TRINITY_DN28460_c1_g1_i2	1	p1	(A)12	12	3597	3608	CGGGTCGTCTTCTCAGCTTT	60.038	20	CTGAGACGTCGTCATCCTCG	59.973	20	167	210	376	ATGAAGCTTCGACCACCGTT	59.965	20	AAGCAGCAGGGGATCTTCAC	60.035	20	106	3216	3321	ATGAAGCTTCGACCACCGTT	59.965	20	CAAGCAGCAGGGGATCTTCA	60.035	20	107	3216	3322
TRINITY_DN28457_c0_g1_i3	1	p1	(T)10	10	2213	2222	GCAAAACATATCGGCTGCGT	59.901	20	GCCATTGACAAACCGTGGAC	60.040	20	230	869	1098	GACATGGAACGGCATTCAGC	59.901	20	GCAGCTCGTTGGAAACCAAG	60.040	20	162	453	614	GTCCTCTTCCAGACCCTCCT	59.958	20	CAGAGTAGTGCGCCATTTGC	59.902	20	203	1166	1368
TRINITY_DN28432_c0_g1_i1	1	p1	(T)15	15	1745	1759	GGGGAGGGTGGAGAATCTCT	60.031	20	ACGTCTACGAAGCGTGTGTT	59.970	20	182	1162	1343	GGGGAGGGTGGAGAATCTCT	60.031	20	TACGAAGCGTGTGTTTCCGA	59.969	20	177	1162	1338	GATAGAGAGCCTCCGTTGCC	59.967	20	ACGTCTACGAAGCGTGTGTT	59.970	20	117	1227	1343
TRINITY_DN28427_c2_g1_i5	1	p1	(T)11	11	118	128	CTTCCGTGGGCTGACCTTAT	59.458	20	TTTGCCCAATAGCCTCCAGG	60.033	20	201	274	474	TGGAGCTGAACCAAGGTCTC	59.313	20	CGTCGACCGTGAACCCTATT	59.828	20	245	11	255	CTGGAGCTGAACCAAGGTCT	59.310	20	CGTCGACCGTGAACCCTATT	59.828	20	246	10	255
TRINITY_DN28480_c0_g1_i7	1	p1	(T)10	10	2347	2356	AGGTCTCGCAACAGAAGTGG	59.966	20	GGACCAGGAGAAGCACTTCC	60.036	20	122	905	1026	GGGGCAGAAGTGATCGTGAA	60.036	20	GGACCAGGAGAAGCACTTCC	60.036	20	193	834	1026	GACAGCAGAAGTAGGGGCAG	60.108	20	CCACAACCACTTCTGTTGCG	59.971	20	110	821	930
TRINITY_DN28490_c0_g1_i6	1	p2	(CT)15	30	28	57	ATGCAGTGATCAGGGGGTTG	60.034	20	TTGCCAAGCAGATGCAGAGA	59.963	20	119	1600	1718	ATGATGGCTGGTTTCGAGCA	60.035	20	TTGCCAAGCAGATGCAGAGA	59.963	20	162	1557	1718	GCTGGTTTCGAGCAAGTTGG	60.040	20	TTGCCAAGCAGATGCAGAGA	59.963	20	156	1563	1718
TRINITY_DN28494_c0_g2_i6	1	p6	(GAGGAA)5	30	179	208	TCCGCCTCTAAAGACGCATC	59.898	20	CGGAGGCGGAAATGGAAGTA	59.823	20	136	261	396	CGCCTCTAAAGACGCATCCT	59.897	20	CGGAGGCGGAAATGGAAGTA	59.823	20	134	263	396	CTCCGCCTCTAAAGACGCAT	59.897	20	CGGAGGCGGAAATGGAAGTA	59.823	20	137	260	396
TRINITY_DN28478_c0_g1_i1	1	p2	(AG)7	14	385	398	GGGTGGTACGGTGGATTGAG	60.108	20	TCCACTCTCTCTCTCTCTGCT	59.085	21	215	187	401	TAAGCATGGGTGGTACGGTG	59.749	20	TCCACTCTCTCTCTCTCTGCT	59.085	21	222	180	401	ACGGTGGATTGAGAGGGAGT	60.252	20	TCCACTCTCTCTCTCTCTGCT	59.085	21	208	194	401
TRINITY_DN28478_c0_g1_i1	2	p1	(T)10	10	681	690	GGGTGGTACGGTGGATTGAG	60.108	20	TCCACTCTCTCTCTCTCTGCT	59.085	21	215	187	401	TAAGCATGGGTGGTACGGTG	59.749	20	TCCACTCTCTCTCTCTCTGCT	59.085	21	222	180	401	ACGGTGGATTGAGAGGGAGT	60.252	20	TCCACTCTCTCTCTCTCTGCT	59.085	21	208	194	401
TRINITY_DN28478_c0_g2_i1	1	p2	(TC)6	12	457	468	GCGATCTAAGGCATCCGACA	59.968	20	TTTCTGAACTACCGTCGGGC	60.038	20	197	2143	2339	GCCCGACGGTAGTTCAGAAA	60.038	20	CCTCTGGTGCAAAGGCCATA	60.034	20	197	2320	2516	GCGATCTAAGGCATCCGACA	59.968	20	CTTGAGGACGCAACAAAGGC	60.040	20	218	2143	2360
TRINITY_DN28413_c0_g1_i2	1	p1	(T)12	12	268	279	TCACACTAGCTGCAACGAGG	60.038	20	ACTGATCCTCAACTGCCTGC	60.036	20	221	1097	1317	TCACACTAGCTGCAACGAGG	60.038	20	GCACTGATCCTCAACTGCCT	60.036	20	223	1097	1319	TCACACTAGCTGCAACGAGG	60.038	20	AGCACTGATCCTCAACTGCC	60.036	20	224	1097	1320
TRINITY_DN28482_c0_g1_i4	1	p2	(CT)6	12	184	195	AATTGCACGTTGGTTGGTCG	59.970	20	AGCTTCCGCCGTTTCATACA	60.037	20	212	1124	1335	CTCTTCAGCTCACCACCGTT	59.966	20	ACCACTTGGCAACCACAAGA	60.034	20	201	1985	2185	TTCATGTTCATCGGGCAGCT	60.035	20	ACCACTTGGCAACCACAAGA	60.034	20	271	1915	2185
TRINITY_DN28476_c0_g1_i10	1	p1	(T)10	10	413	422	GAAGCTCTTGTTGCACAGGC	60.040	20	ACGTCGAAGCGAGTGTAGTG	60.110	20	159	1679	1837	GAAGCTCTTGTTGCACAGGC	60.040	20	CACGTCGAAGCGAGTGTAGT	60.110	20	160	1679	1838	GAAGCTCTTGTTGCACAGGC	60.040	20	ACACGTCGAAGCGAGTGTAG	60.110	20	161	1679	1839
TRINITY_DN28425_c0_g1_i1	1	p1	(T)10	10	168	177	TGTTGTCACGGGAGGATTGG	59.964	20	CCCACCATTGCCACTCTCAT	60.034	20	104	792	895	TGTTGTCACGGGAGGATTGG	59.964	20	TGATCTCCCACCATTGCCAC	60.034	20	110	792	901	GCCTCCTCCTCTGTTGTCAC	60.037	20	CCCACCATTGCCACTCTCAT	60.034	20	115	781	895
TRINITY_DN28474_c0_g1_i2	1	p3	(GCC)5	15	158	172	TGGTTGACCTTGCACCAGTT	60.034	20	CTCCAATCGCACGCCTAGAT	59.967	20	174	865	1038	ATCTAGGCGTGCGATTGGAG	59.967	20	GCCCCTTCTCAATCAACCGA	60.035	20	146	1019	1164	TGGTTGACCTTGCACCAGTT	60.034	20	ACCAACTCGCATGCCCAATA	60.035	20	218	865	1082
TRINITY_DN28443_c0_g1_i2	1	p2	(TC)7	14	155	168	ATTGTCGGGATGAGGGAGGA	60.031	20	TGGTGTTCTGGTTCGACTCG	59.968	20	154	2301	2454	AGCTTGTGTTCAGCGCTACT	59.966	20	TCCTCCCTCATCCCGACAAT	60.031	20	198	2123	2320	TCAATGAGGCTGTGGAGCTG	60.036	20	TCCTCCCTCATCCCGACAAT	60.031	20	175	2146	2320
TRINITY_DN28464_c0_g1_i6	1	c	(GA)6gtagtgcgattagaat(GA)10	48	2281	2328	ATACCCGACTCCGAACCTCA	60.034	20	CCCCGTCATTTCCAAGTCGA	60.037	20	170	93	262	ATACCCGACTCCGAACCTCA	60.034	20	ACCCCCGTCATTTCCAAGTC	59.962	20	172	93	264	ATACCCGACTCCGAACCTCA	60.034	20	GGTATCTCTCCATGGAGCGC	60.038	20	197	93	289
TRINITY_DN28497_c0_g1_i3	1	p2	(TG)11	22	2320	2341	AGAAGAAGTCGAGTCAGCGC	60.110	20	CCAGGTACAACCCCATGTCC	60.034	20	231	246	476	AGAAGAAGTCGAGTCAGCGC	60.110	20	TACAACCCCATGTCCAAGCC	59.961	20	226	246	471	AGGGGGTCTTGATTGGGAGA	59.879	20	CCAGGTACAACCCCATGTCC	60.034	20	147	330	476
TRINITY_DN28456_c0_g2_i2	1	p1	(T)10	10	11	20	TGTCCGCTTCAAGAACAGCT	59.893	20	AGCATCCCTCACAACCTTGG	59.961	20	159	85	243	TGTCCGCTTCAAGAACAGCT	59.893	20	CCAGCATCCCTCACAACCTT	59.961	20	161	85	245	TGTCCGCTTCAAGAACAGCT	59.893	20	AATGCCAGCATCCCTCACAA	59.960	20	165	85	249
TRINITY_DN28473_c0_g1_i4	1	p1	(A)10	10	1796	1805	TGTTTGGAACGAGCGTCAGT	60.179	20	GATGCCCCAATGTCACCAGA	60.034	20	258	1482	1739	GTGTTGGCTGCAGCTGAAAA	59.897	20	GACGATGGTTTGGCATGTGG	59.829	20	210	1256	1465	GTGTTGGCTGCAGCTGAAAA	59.897	20	ACTGACGCTCGTTCCAAACA	60.179	20	246	1256	1501
TRINITY_DN28473_c0_g2_i3	1	p1	(T)11	11	8	18	TCACCCGTCGTCTCTCTCTT	59.964	20	AAGTAAACCTCGCTCACCGG	60.038	20	199	54	252	TTCACCCGTCGTCTCTCTCT	59.964	20	AAGTAAACCTCGCTCACCGG	60.038	20	200	53	252	TCACCCGTCGTCTCTCTCTT	59.964	20	GTAAACCTCGCTCACCGGAA	60.038	20	197	54	250
TRINITY_DN28472_c0_g3_i1	1	p1	(T)13	13	293	305	TTCAAGAGCTGAGTCGCAAT	57.538	20	AGCCACCTAACGTTGACATGA	59.654	21	186	107	292	ATTCAAGAGCTGAGTCGCAA	57.538	20	AGCCACCTAACGTTGACATGA	59.654	21	187	106	292	TCAAGAGCTGAGTCGCAATAGT	59.506	22	AGCCACCTAACGTTGACATGA	59.654	21	185	108	292
TRINITY_DN28440_c0_g1_i6	1	p1	(A)10	10	71	80	GGGAAAGAGGAGTTCGTGCA	59.965	20	AAGGAACTGCCCCATTCGAG	60.035	20	126	823	948	TGAACGGAGAAACGAGCTCC	60.039	20	TCAAACGTCGGTGTCTCCTG	59.968	20	199	314	512	TGAACGGAGAAACGAGCTCC	60.039	20	CGGGTCGGGTCAAGATCAAA	60.037	20	214	314	527
TRINITY_DN28452_c0_g1_i1	1	p2	(CT)8	16	12	27	GCAAAAATGGCTGTTCCGGT	59.967	20	TCCGATGACCCCCTCAGAAT	60.031	20	102	416	517	GCAAAAATGGCTGTTCCGGT	59.967	20	ATTGGCCGGTTCGACTGATT	60.035	20	148	416	563	CTGTTCCGGTTTGGTCTGGT	60.179	20	ATTGGCCGGTTCGACTGATT	60.035	20	138	426	563
TRINITY_DN28406_c0_g1_i1	1	p1	(A)12	12	555	566	TTTCGTGGCAAAAGAAGGCG	59.970	20	AGAAGGCATTCCAGTCCAGC	60.035	20	249	143	391	GCTGCTTTCGTGGCAAAAGA	59.969	20	AGAAGGCATTCCAGTCCAGC	60.035	20	254	138	391	TTTCGTGGCAAAAGAAGGCG	59.970	20	CATTCCAGTCCAGCAGTGGT	59.963	20	243	143	385
TRINITY_DN28469_c2_g1_i10	1	p1	(A)12	12	1	12	ACATGGCAGTACCTGAACGG	60.036	20	AGACGCCTGTTTAGAGCACC	60.037	20	243	73	315	ACATGGCAGTACCTGAACGG	60.036	20	ACGCCTGTTTAGAGCACCAA	59.892	20	241	73	313	CATGGCAGTACCTGAACGGA	59.751	20	AGACGCCTGTTTAGAGCACC	60.037	20	242	74	315
TRINITY_DN28442_c0_g4_i1	1	p1	(T)12	12	65	76	GCACATCACAGAGAAACGGC	59.833	20	CGGGAGCCCCAAAAACCTAT	60.034	20	206	234	439	GCACATCACAGAGAAACGGC	59.833	20	CATCGGGCTTCACACAGAGT	60.037	20	271	234	504	CGGACTCGACCTGTGCAATA	59.827	20	CGGGAGCCCCAAAAACCTAT	60.034	20	127	313	439
TRINITY_DN28442_c0_g2_i3	1	p1	(T)14	14	918	931	TTCTGTCAATGCTCAGCCGT	59.965	20	CCATCCAGCACAGTGACAGT	59.964	20	139	714	852	GAATGGCTTGGGGTTTGCTG	60.037	20	ACGGCTGAGCATTGACAGAA	59.965	20	148	586	733	TTGGAGTGCTGATGCTGGAG	60.036	20	CAGCAAACCCCAAGCCATTC	60.037	20	204	402	605
TRINITY_DN4899_c0_g1_i1	1	p1	(T)10	10	355	364	CTCCCATTCGCTCGAGGAAT	59.609	20	ACCTGATCAAGCTGATGCGT	59.749	20	133	88	220	TAACTCCCATTCGCTCGAGG	59.255	20	ACCTGATCAAGCTGATGCGT	59.749	20	136	85	220	ACTCCCATTCGCTCGAGGAA	60.971	20	ACCTGATCAAGCTGATGCGT	59.749	20	134	87	220
TRINITY_DN4892_c0_g1_i2	1	p3	(CTC)6	18	428	445	GCATTTTGGTGGCCTTGGAG	60.037	20	ATGCAGCATGTGGAGAAGCT	60.034	20	144	170	313	GCATTTTGGTGGCCTTGGAG	60.037	20	AAGATCACGTTGAAGGCGGT	59.965	20	120	170	289	AACAGTGCATTTTGGTGGCC	59.893	20	ATGCAGCATGTGGAGAAGCT	60.034	20	150	164	313
TRINITY_DN4829_c0_g1_i1	1	p1	(A)14	14	1	14	TTCAAACCGGATCACTGCGA	59.966	20	CGACCACCAACGTGTTGTTC	59.973	20	250	120	369	GAACAACACGTTGGTGGTCG	59.973	20	AATGGTGCTGCGACTGATCA	60.036	20	194	350	543	TGTGCGTTTGGCCTCATTTG	59.968	20	CCGTATACTGTCAGCCGCAT	59.968	20	185	660	844
TRINITY_DN13152_c0_g1_i1	1	p2	(CT)6	12	127	138	AGGTCTTCCAGTTTTGGGCA	59.444	20	GCCTTTCTTCTGGCCCTTCT	59.961	20	268	36	303	CATGGATGGGCTTCAGCAGA	60.107	20	ACCCACCATTTCCATCACCA	59.217	20	243	15	257	AGGTCTTCCAGTTTTGGGCAT	59.852	21	GCCTTTCTTCTGGCCCTTCT	59.961	20	268	36	303
TRINITY_DN13133_c0_g1_i2	1	c	(A)12c(A)10	23	978	1000	GTTGCCTGAAGCTCGTGTTG	60.041	20	TGGGGCTCCGAAACTTCATC	60.035	20	254	81	334	GTTGCCTGAAGCTCGTGTTG	60.041	20	GATGGGGCTCCGAAACTTCA	60.035	20	256	81	336	GTTGCCTGAAGCTCGTGTTG	60.041	20	TGAAGATGGGGCTCCGAAAC	60.035	20	260	81	340
TRINITY_DN13188_c0_g1_i1	1	p2	(AC)6	12	37	48	GGTGATTGTCGAAGCCTGGA	60.036	20	CGGATCTGCTCAGACTCGAC	59.971	20	223	205	427	GTCGAGTCTGAGCAGATCCG	59.971	20	ACGATCAAAAACACGCCTGC	60.040	20	209	408	616	GGTGATTGTCGAAGCCTGGA	60.036	20	ACTGGAATCAGCGTGAACGT	59.966	20	205	205	409
TRINITY_DN13192_c0_g1_i1	1	p2	(AG)8	16	3	18	GAACTTTGGCTCCTTTGGCG	60.039	20	CCTAAACCACCACCTCCACC	59.962	20	105	137	241	GAACTTTGGCTCCTTTGGCG	60.039	20	AACCACCACCTCCACCTAGT	60.105	20	101	137	237	AGGGTTTTGCCATCCGACAA	60.179	20	CCACCTAGTCCACCACCAAC	59.964	20	128	99	226
TRINITY_DN13144_c0_g1_i4	1	p1	(A)15	15	845	859	CTAGCGCTACCGGAAATCGT	59.970	20	TCGGATCCATCTTACGCAGC	59.968	20	255	166	420	GCTGCGTAAGATGGATCCGA	59.968	20	TTCCTGCGACCTCCCATAGA	60.033	20	135	401	535	ATCATCATGTTGGCCTGCCA	60.033	20	TTCCTGCGACCTCCCATAGA	60.033	20	106	430	535
TRINITY_DN13154_c0_g1_i1	1	p1	(T)12	12	343	354	AATCTGAGGGATCGGCTTGC	60.179	20	ATCTCCATAACGCGCACGAA	60.179	20	116	111	226	AATCTGAGGGATCGGCTTGC	60.179	20	AATCTCCATAACGCGCACGA	60.179	20	117	111	227	AATCTGAGGGATCGGCTTGC	60.179	20	CGCGCACGAACTTCTTCATC	60.247	20	106	111	216
TRINITY_DN13139_c0_g1_i1	1	p5	(TCTTC)5	25	173	197	GGTTCGTGGAGACTCCTTGG	60.037	20	ACACACAGAACCGCATTTGC	59.969	20	261	631	891	CGTGGAGACTCCTTGGTGTC	60.038	20	ACACACAGAACCGCATTTGC	59.969	20	257	635	891	AGGATTCAACTGTTCGCGGT	59.965	20	GTGGGCTTTGGGCTTTGAAG	59.966	20	162	260	421
TRINITY_DN13179_c0_g1_i1	1	p1	(T)10	10	127	136	TCACACTTCATTCCAACAGCT	57.787	21	CTTTTGTACGGAACCTGCAGT	58.781	21	169	78	246	TCACACTTCATTCCAACAGCT	57.787	21	ACTTTTGTACGGAACCTGCAG	58.781	21	170	78	247	TCACACTTCATTCCAACAGCT	57.787	21	TTTGTACGGAACCTGCAGTT	57.665	20	167	78	244
TRINITY_DN13179_c0_g3_i2	1	p1	(A)10	10	244	253	TCAAGGAGTAACGTGGCGTC	60.039	20	TAAGAGTGACACGTGGTGCC	59.967	20	276	208	483	TAACGTGGCGTCGACATCTC	60.179	20	TAAGAGTGACACGTGGTGCC	59.967	20	268	216	483	TGGCGTCGACATCTCACAAT	59.754	20	TAAGAGTGACACGTGGTGCC	59.967	20	263	221	483
TRINITY_DN13166_c0_g1_i2	1	p1	(T)10	10	30	39	CGGAGATGAGGGTCGAATGG	59.967	20	GAATGCCATCGTTCAGTCGC	59.973	20	233	1116	1348	GTATGGCGACGTCTGACGAT	59.971	20	CCATTCGACCCTCATCTCCG	59.967	20	170	966	1135	GACGGAGGAGGCAATGAACA	60.036	20	GAATGCCATCGTTCAGTCGC	59.973	20	116	1233	1348
TRINITY_DN13166_c0_g1_i2	2	p1	(T)13	13	1740	1752	CGGAGATGAGGGTCGAATGG	59.967	20	GAATGCCATCGTTCAGTCGC	59.973	20	233	1116	1348	GTATGGCGACGTCTGACGAT	59.971	20	CCATTCGACCCTCATCTCCG	59.967	20	170	966	1135	GACGGAGGAGGCAATGAACA	60.036	20	GAATGCCATCGTTCAGTCGC	59.973	20	116	1233	1348
TRINITY_DN13166_c0_g2_i1	1	p1	(T)10	10	103	112	ACAACGCCAACGAGGTATGT	59.966	20	TCTTCCGATGATGCCGCTAC	59.968	20	226	273	498	ACAACGCCAACGAGGTATGT	59.966	20	GTCTTCCGATGATGCCGCTA	59.968	20	227	273	499	GCAGTGGTGAGTCAACGAGA	59.968	20	AAATCCCGAGTCCTGCAGTG	60.036	20	247	1010	1256
TRINITY_DN13129_c0_g2_i2	1	p2	(TG)6	12	626	637	CTTCGTCCTCACAGTGGGTC	60.038	20	GCAAGTGTAACAGCAGTGGC	60.040	20	201	291	491	CGTGACCTACACCACACCTC	60.039	20	GCAAGTGTAACAGCAGTGGC	60.040	20	150	342	491	TTGCCACCACCACAACTGAT	60.106	20	GCAAGTGTAACAGCAGTGGC	60.040	20	232	260	491
TRINITY_DN13119_c0_g1_i2	1	p2	(AG)7	14	280	293	AGAAGCAGAGAGTGGGGGAA	60.179	20	CTCGCGTGAGATTCCGATGA	59.971	20	141	315	455	TCCCTTCCCTTCCTCCAACT	59.804	20	CTCGCGTGAGATTCCGATGA	59.971	20	235	221	455	TCCTGCCCCGACATCAGATA	60.106	20	TTCCCCCACTCTCTGCTTCT	60.179	20	276	59	334
TRINITY_DN13146_c0_g1_i1	1	p1	(T)12	12	361	372	GTGCAAAACAGCTTCTGCGA	59.971	20	ACACACGAATTACCACAGCA	57.752	20	185	161	345	AGTGCAAAACAGCTTCTGCG	59.970	20	ACACACGAATTACCACAGCA	57.752	20	186	160	345	TGCAAAACAGCTTCTGCGAG	59.691	20	ACACACGAATTACCACAGCA	57.752	20	184	162	345
TRINITY_DN31521_c0_g1_i1	1	p5	(CTCCC)5	25	103	127	CGCCTCTCAAACCCCTCTTT	59.963	20	ACGAACCCACCAAAGTGTGT	60.035	20	248	160	407	CGCCTCTCAAACCCCTCTTT	59.963	20	ACACGAACCCACCAAAGTGT	60.035	20	250	160	409	TGCCGCAGTAACCTCCATTT	59.962	20	ACGAACCCACCAAAGTGTGT	60.035	20	183	225	407
TRINITY_DN31504_c0_g1_i1	1	p1	(T)10	10	178	187	AATGGCCTCGCATCTATCCG	60.037	20	GGAGGTGGCAATTGATGGGA	60.033	20	102	61	162	AATGGCCTCGCATCTATCCG	60.037	20	CGAGGAATGGAGGTGGCAAT	60.107	20	110	61	170	GGCATGGAAGAGACGTGGAT	59.821	20	GGAGGTGGCAATTGATGGGA	60.033	20	152	11	162
TRINITY_DN31529_c0_g1_i1	1	p1	(A)14	14	51	64	GGAGGTGGAGAAAGGTGTCC	59.675	20	GGTCACACGTTACTCGACGA	59.764	20	106	339	444	TGAACTTGATCGCCCTGACA	59.315	20	GGTCACACGTTACTCGACGA	59.764	20	227	218	444	TGAACTTGATCGCCCTGACA	59.315	20	GGACACCTTTCTCCACCTCC	59.675	20	141	218	358
TRINITY_DN31594_c0_g1_i1	1	p2	(TC)7	14	180	193	TCTTGTGAAGCTGCTTATGGC	58.913	21	GAATCTGATTCTGCAGCGCA	58.988	20	165	16	180	CTTGTGAAGCTGCTTATGGCT	58.910	21	GAATCTGATTCTGCAGCGCA	58.988	20	164	17	180	CTCTTGTGAAGCTGCTTATGGC	59.903	22	GAATCTGATTCTGCAGCGCA	58.988	20	166	15	180
TRINITY_DN31528_c0_g1_i1	1	p2	(CT)13	26	5	30	ATCCTACTCTACCTCCGCCG	60.251	20	TAGAGCAGATGGTGGACGGA	60.034	20	146	97	242	ATCCTACTCTACCTCCGCCG	60.251	20	ACGGCGCGAGATCTAATCTG	60.040	20	103	97	199	ATCCTACTCTACCTCCGCCG	60.251	20	GATGGTGGACGGAGGTTGAG	60.108	20	139	97	235
TRINITY_DN11425_c0_g1_i3	1	p1	(T)11	11	384	394	CAGATATGCCCCAACACGGT	60.107	20	TGATATCCTCCCATTGCGGC	59.963	20	243	302	544	TCCTTTGCACGGGTACACAA	59.819	20	AAATGCACCAACCGTTCAGC	59.968	20	184	658	841	TTCCTTTGCACGGGTACACA	59.819	20	AAATGCACCAACCGTTCAGC	59.968	20	185	657	841
TRINITY_DN11448_c0_g1_i1	1	p2	(CT)6	12	1	12	TGGAATCTCTCCCTGCTGGA	59.957	20	TTTCCGGCGTAGTAGTTCCG	59.829	20	168	128	295	TGGAATCTCTCCCTGCTGGA	59.957	20	CTGCTTTCCGGCGTAGTAGT	59.827	20	172	128	299	TGGAATCTCTCCCTGCTGGA	59.957	20	CGCTGATCTCCACCGTTGAT	60.179	20	150	128	277
TRINITY_DN11493_c0_g1_i1	1	p1	(A)10	10	11	20	CGGTAGCTGGTTGGTTCTGT	59.965	20	GCAACCGAGCAGCAGAAAAA	59.969	20	223	400	622	TTTTTCTGCTGCTCGGTTGC	59.969	20	ACTTGGCAGCAGTGATACCC	60.035	20	160	603	762	TTTTTCTGCTGCTCGGTTGC	59.969	20	TTGGCAGCAGTGATACCCAG	60.035	20	158	603	760
TRINITY_DN11494_c0_g1_i1	1	c	(AG)6aaaaag(GA)9	36	56	91	ATGTCGCCTCAATTCCCCTG	60.107	20	GCAAAGCATCCAAGGTTGCA	59.966	20	128	714	841	CGCCTCAATTCCCCTGCTTA	60.107	20	GCAAAGCATCCAAGGTTGCA	59.966	20	124	718	841	TGATGTCGCCTCAATTCCCC	60.107	20	GCAAAGCATCCAAGGTTGCA	59.966	20	130	712	841
TRINITY_DN11417_c0_g1_i2	1	p1	(T)10	10	256	265	GTGGCGCATGGATGTCAATC	59.970	20	AGTGGTTTGACATGCCGACA	60.179	20	211	136	346	CAGCTTTCCTTAAGTGGCGC	59.831	20	AGTGGTTTGACATGCCGACA	60.179	20	224	123	346	GTGGCGCATGGATGTCAATC	59.970	20	TGGCCTGGAGAATGTGAGTG	59.674	20	266	136	401
TRINITY_DN17380_c0_g1_i1	1	p2	(AG)8	16	17	32	CTTTGCGCTTCCTGCCTTTT	59.967	20	AGAGTACAGCGTGAAACCCG	60.039	20	258	1041	1298	TCCAGCCCTTTTCATCGACC	60.035	20	CACAAGGAGGACCCCAAGTC	59.963	20	127	129	255	GGCTCCAGGTCTCTTTCCAC	60.036	20	AGGAAGCGCAAAGGCAATTG	60.038	20	158	896	1053
TRINITY_DN17312_c0_g1_i1	1	p2	(CT)11	22	4	25	AAGAGGCCAGGTCTTTCAGC	59.963	20	GTAATGATCGCCGGTGTTGC	59.972	20	196	715	910	AAGAGGCCAGGTCTTTCAGC	59.963	20	ATGCTGCGGTTCATCAGTGA	60.036	20	230	715	944	AAGAGGCCAGGTCTTTCAGC	59.963	20	AAGGTACATGCTGCGGTTCA	59.964	20	237	715	951
TRINITY_DN17378_c0_g1_i1	1	p1	(A)11	11	67	77	CCACCATTTGGCCACTCTCT	59.961	20	ATTCTGGCACAAGCTGGTGA	59.889	20	115	542	656	TTAAAAGCCCACCCAGACCC	59.886	20	CCCAGGCCCGGAATATTACC	59.962	20	158	161	318	CCACCATTTGGCCACTCTCT	59.961	20	TAGCCAGCGTCCACAGATTC	59.824	20	131	542	672
TRINITY_DN17364_c0_g2_i1	1	p1	(A)10	10	1067	1076	TGCATGCACGAGGTATTGGT	60.036	20	AACCGCATTTCTGGCAAACC	59.967	20	195	467	661	GGGTGGGAGAAATGGAACGT	59.962	20	AACCGCATTTCTGGCAAACC	59.967	20	117	545	661	TGCATGCACGAGGTATTGGT	60.036	20	TGTCAACATGCTGGCTCCAT	59.961	20	134	467	600
TRINITY_DN17320_c0_g1_i1	1	p1	(T)10	10	388	397	CATCTTCTGGACCCCTGCTC	59.820	20	GAGAAGGTTGAGGGAGGGGA	60.253	20	126	136	261	CATCTTCTGGACCCCTGCTC	59.820	20	AGAAGGTTGAGGGAGGGGAG	60.253	20	125	136	260	CATCTTCTGGACCCCTGCTC	59.820	20	AGAGAAGGTTGAGGGAGGGG	60.253	20	127	136	262
TRINITY_DN17320_c8_g1_i1	1	p1	(T)11	11	686	696	CATTTGAAGCGGACGCCAAA	60.040	20	TCGGGGTGTCTCACAAAAGT	59.165	20	169	577	745	TAGAGAGGAGTGGTGAGCCA	59.295	20	TAATACTCCCTCCGTCCGCT	59.816	20	120	520	639	AGCGGACGGAGGGAGTATTA	59.816	20	TCGGGGTGTCTCACAAAAGT	59.165	20	126	620	745
TRINITY_DN17352_c0_g2_i6	1	p2	(CT)18	36	89	124	CACCTCTCTGCCAAACCTCA	59.602	20	TCGCGAAACTTTCCATGGGA	59.964	20	107	955	1061	ACTCACCTCTCTGCCAAACC	59.602	20	TCGCGAAACTTTCCATGGGA	59.964	20	110	952	1061	TCACCTCTCTGCCAAACCTC	59.313	20	TCGCGAAACTTTCCATGGGA	59.964	20	108	954	1061
TRINITY_DN17371_c0_g1_i3	1	p2	(CT)6	12	114	125	CTTTTCCAGTGGCTCGGCTA	60.036	20	TTGTTGCGCTTGCCACTTAC	59.970	20	205	811	1015	AAGCAAGGTTGTGGTGGGAA	60.033	20	CAGGCTCCCAAATGCAAACC	60.037	20	221	1536	1756	AGACGAACCCGGAGTCTACA	59.963	20	TTCCCACCACAACCTTGCTT	60.033	20	118	1438	1555
TRINITY_DN17371_c0_g1_i3	2	p2	(CT)10	20	266	285	CTTTTCCAGTGGCTCGGCTA	60.036	20	TTGTTGCGCTTGCCACTTAC	59.970	20	205	811	1015	AAGCAAGGTTGTGGTGGGAA	60.033	20	CAGGCTCCCAAATGCAAACC	60.037	20	221	1536	1756	AGACGAACCCGGAGTCTACA	59.963	20	TTCCCACCACAACCTTGCTT	60.033	20	118	1438	1555
TRINITY_DN17329_c0_g2_i1	1	p1	(A)11	11	1257	1267	AACACAGGAAGAGGCTGTCG	59.966	20	CAACTGAGGATGTGGCACCT	59.963	20	212	593	804	AGGTGCCACATCCTCAGTTG	59.963	20	TTTCTAGCAGCCTCCCTTGC	60.035	20	108	785	892	GCAACTTTTCGGGAGGCAAG	60.039	20	CGACAGCCTCTTCCTGTGTT	59.966	20	220	393	612
TRINITY_DN17348_c0_g1_i3	1	p1	(A)10	10	1307	1316	GCTTCGTTTCCCCCTCAAGA	59.964	20	AGGCACTTCAAGTGGTTGCT	60.107	20	269	853	1121	CATCTTGGCTCTGTGGCTGA	60.036	20	TGGGAACTCGGGATGCAATC	60.107	20	260	422	681	CATCTTGGCTCTGTGGCTGA	60.036	20	GATTGGGAACTCGGGATGCA	60.107	20	263	422	684
TRINITY_DN17381_c0_g2_i1	1	p1	(T)11	11	1	11	ACCACTTCCGCTGTTCCTTT	59.817	20	TGCACCAACGTACAGATCCA	59.318	20	121	187	307	AACCACTTCCGCTGTTCCTT	59.817	20	TGCACCAACGTACAGATCCA	59.318	20	122	186	307	ACCACTTCCGCTGTTCCTTT	59.817	20	GCGAGCATTATCATGACGGG	59.207	20	146	187	332
TRINITY_DN17342_c0_g1_i1	1	p4	(TATG)6	24	688	711	ATTGGAAGAAGGCACGAGCA	59.963	20	GACATGGCCTCACTGAAGCT	60.036	20	206	431	636	ATTGGAAGAAGGCACGAGCA	59.963	20	AGACATGGCCTCACTGAAGC	60.036	20	207	431	637	GGCACGAGCAAGGTCAATTC	59.831	20	GACATGGCCTCACTGAAGCT	60.036	20	196	441	636
TRINITY_DN17388_c0_g4_i1	1	p1	(T)12	12	557	568	AGAGGCATTGGGGGAAATGG	60.032	20	GGAAGTTCAATCGCGCGTAC	59.975	20	153	17	169	GTACGCGCGATTGAACTTCC	59.975	20	GCTTTCTTCTCCCCCTCCAC	60.035	20	204	150	353	GTACGCGCGATTGAACTTCC	59.975	20	CGACGAACAACACGAATCCG	59.909	20	223	150	372
TRINITY_DN17399_c1_g4_i1	1	p2	(CT)6	12	155	166	CATACCACGCGATCGACTCA	59.971	20	ATTAAGGCAGGGGACGTTGG	60.034	20	144	102	245	CGACCCGTCTGTGTTGATGA	60.039	20	ATTAAGGCAGGGGACGTTGG	60.034	20	183	63	245	CATACCACGCGATCGACTCA	59.971	20	GACCTGGCCTTCTCTTCGTC	60.109	20	199	102	300
TRINITY_DN17359_c0_g1_i1	1	p1	(T)13	13	1183	1195	TGTTGTCGTCACACGGTAGG	59.969	20	AAGTAACCACTTGAGCCCGG	59.964	20	280	148	427	TCAAGCCTCTTTCCAGCGAG	60.037	20	CTGGAGAACACCGCTGCTAA	60.037	20	124	703	826	CTCAAGCCTCTTTCCAGCGA	60.037	20	CTGGAGAACACCGCTGCTAA	60.037	20	125	702	826
TRINITY_DN17359_c1_g1_i1	1	p1	(A)10	10	18	27	AGCCCACTCCAGCCCTATTA	60.030	20	CGGGTCTGTCATGGGTTTCA	59.964	20	156	153	308	AGCCCACTCCAGCCCTATTA	60.030	20	GTCGGGTCTGTCATGGGTTT	59.964	20	158	153	310	TCTGAACGCTGGGTTGACTC	59.966	20	CGGGTCTGTCATGGGTTTCA	59.964	20	107	202	308
TRINITY_DN17359_c3_g6_i1	1	p1	(T)10	10	1528	1537	AGGATAGTGGGATGGGCAGT	60.030	20	CACGTTTGCACCATCAAGCA	59.969	20	215	1569	1783	TGGACTGGTGCCGGTATAGA	60.033	20	CCGGTTCGTAGTCGCTACTC	59.973	20	178	1089	1266	AGGATAGTGGGATGGGCAGT	60.030	20	ACACGTTTGCACCATCAAGC	59.969	20	216	1569	1784
TRINITY_DN17332_c0_g1_i2	1	p2	(TC)13	26	17	42	GGCAAAATCTCCTCCACCGA	60.035	20	AGCTCCTTGTTGCTGTCTCC	59.964	20	173	142	314	CCCTCTCACACCTGAGCAAG	60.037	20	AGCTCCTTGTTGCTGTCTCC	59.964	20	234	81	314	GGCAAAATCTCCTCCACCGA	60.035	20	GCCTCCTTCAGCTCCTTGTT	59.963	20	182	142	323
TRINITY_DN17332_c0_g1_i2	2	p1	(T)10	10	521	530	GGCAAAATCTCCTCCACCGA	60.035	20	AGCTCCTTGTTGCTGTCTCC	59.964	20	173	142	314	CCCTCTCACACCTGAGCAAG	60.037	20	AGCTCCTTGTTGCTGTCTCC	59.964	20	234	81	314	GGCAAAATCTCCTCCACCGA	60.035	20	GCCTCCTTCAGCTCCTTGTT	59.963	20	182	142	323
TRINITY_DN17357_c0_g2_i1	1	p2	(TC)6	12	87	98	GCCACCACTTGCCCTAGATT	60.034	20	TGGTCTTTGCTGCGTAGAGG	60.037	20	116	789	904	ATCGGTTGTCAGGACGGTTC	60.038	20	AGAGAGAAATGGGTGCGGTG	60.036	20	111	502	612	GATCGGTTGTCAGGACGGTT	60.038	20	AGAGAGAAATGGGTGCGGTG	60.036	20	112	501	612
TRINITY_DN17301_c0_g1_i2	1	p1	(T)14	14	1399	1412	TTGGGGCTCGAGATTGCAAT	60.034	20	GACTCTAGCGGGACATCAGC	59.969	20	255	600	854	TTGGGGCTCGAGATTGCAAT	60.034	20	CTCTAGCGGGACATCAGCTG	59.968	20	253	600	852	TGGTGGCTGTCCGTATTTCC	60.036	20	GACTCTAGCGGGACATCAGC	59.969	20	115	740	854
TRINITY_DN17349_c0_g1_i1	1	p3	(AAG)7	21	392	412	ATCGGATTCAGGGAGGGTGA	60.031	20	TCCCTATCAAGAGACGCCCA	60.033	20	174	144	317	ATCGGATTCAGGGAGGGTGA	60.031	20	CCTATCAAGAGACGCCCACC	59.895	20	172	144	315	ATCGGATTCAGGGAGGGTGA	60.031	20	CCCTATCAAGAGACGCCCAC	59.895	20	173	144	316
TRINITY_DN17319_c0_g1_i1	1	p1	(T)10	10	638	647	ACACTGTACGAACTGCTGGG	59.966	20	AGTCTTGGGATTGGACAGCG	60.036	20	183	224	406	CGCTGTCCAATCCCAAGACT	60.036	20	TCGAGCAGCCCATGACATTT	60.035	20	188	387	574	CGCTGTCCAATCCCAAGACT	60.036	20	TTCGAGCAGCCCATGACATT	60.035	20	189	387	575
TRINITY_DN17393_c0_g1_i4	1	p1	(T)13	13	567	579	AACATGAGATGGTGGGCCTG	60.034	20	CTGCTTGCAGAGGGAACAGA	59.964	20	203	26	228	AACATGAGATGGTGGGCCTG	60.034	20	TCTGCTTGCAGAGGGAACAG	59.964	20	204	26	229	AACATGAGATGGTGGGCCTG	60.034	20	CCACACTGCAGAACGCTCTA	60.038	20	264	26	289
TRINITY_DN17356_c0_g1_i1	1	p2	(TC)6	12	693	704	TTCTGCCGGTGGTGAAGTAC	59.966	20	GGGAATGAAATGCGTACGGC	59.971	20	203	360	562	GAGATGAGATCCGACGCCTG	60.040	20	GGGAATGAAATGCGTACGGC	59.971	20	116	447	562	TTCTGCCGGTGGTGAAGTAC	59.966	20	CAGGCGTCGGATCTCATCTC	60.040	20	107	360	466
TRINITY_DN17350_c0_g1_i1	1	p2	(CT)6	12	54	65	CTCCACTCACACATCCACCC	60.036	20	ATTCGGAAACACACGACGGA	59.968	20	268	135	402	CCTCCACTCACACATCCACC	60.036	20	ATTCGGAAACACACGACGGA	59.968	20	269	134	402	CCCTCCACTCACACATCCAC	60.036	20	ATTCGGAAACACACGACGGA	59.968	20	270	133	402
TRINITY_DN17385_c0_g1_i3	1	p3	(CCA)7	21	126	146	GCTCGCTTCTCTTCCTCTCC	59.898	20	AGGGAGAGGTCGTACTCACC	60.034	20	175	175	349	GGTGAGTACGACCTCTCCCT	60.034	20	TTCTAATCAGCTCGACCGGC	59.898	20	241	330	570	TCCCACATAAGCACACACCC	59.962	20	GGAGAGGAAGAGAAGCGAGC	59.898	20	186	9	194
TRINITY_DN17304_c0_g1_i1	1	c	(A)11gggaatcaaaatactatctagataaaacaaaaaaagaagaataaagttcttccaa(T)10	76	672	747	GGGCGATTAAAGGTGGACGA	60.108	20	TGAAGTGGTGGTGGAAGAGC	59.891	20	111	87	197	GGGCGATTAAAGGTGGACGA	60.108	20	ACAGCAACTCCAGATCGTCG	60.109	20	139	87	225	GGGCGATTAAAGGTGGACGA	60.108	20	CGACAGCAACTCCAGATCGT	60.109	20	141	87	227
TRINITY_DN17304_c0_g1_i1	2	p3	(TTA)5	15	1302	1316	GGGCGATTAAAGGTGGACGA	60.108	20	TGAAGTGGTGGTGGAAGAGC	59.891	20	111	87	197	GGGCGATTAAAGGTGGACGA	60.108	20	ACAGCAACTCCAGATCGTCG	60.109	20	139	87	225	GGGCGATTAAAGGTGGACGA	60.108	20	CGACAGCAACTCCAGATCGT	60.109	20	141	87	227
TRINITY_DN17366_c0_g1_i1	1	p2	(GA)10	20	1	20	AACACCTCCAAACAGGGCAA	60.033	20	TCGGAATGGGAGGAGGATGT	60.031	20	247	449	695	AACACCTCCAAACAGGGCAA	60.033	20	TGTCGGAATGGGAGGAGGAT	60.031	20	249	449	697	ATCCTCCTCCCATTCCGACA	60.031	20	TGTGCTCTTCCTGAACGACC	59.966	20	154	678	831
TRINITY_DN5360_c0_g1_i1	1	p1	(A)11	11	176	186	TCGAAGTTTACCTGACGGCC	60.038	20	AATTGGTGGACCGTGGAAGG	60.251	20	186	155	340	TTAAACCTCGACGGGCACTG	60.320	20	GGCCGTCAGGTAAACTTCGA	60.038	20	173	2	174	GTTAAACCTCGACGGGCACT	60.320	20	GGCCGTCAGGTAAACTTCGA	60.038	20	174	1	174
TRINITY_DN5393_c0_g1_i1	1	p1	(T)10	10	122	131	AAGTTGCCCCTGTTCTTCGT	59.817	20	TAAATTGGCAGGGCTAAACAAGA	58.588	23	100	136	235	TAAGTTGCCCCTGTTCTTCGT	59.581	21	AAATTGGCAGGGCTAAACAAGA	58.761	22	100	135	234	AGCTTACATGTCACAACTGATGT	58.354	23	ACGAAGAACAGGGGCAACTT	59.817	20	101	55	155
TRINITY_DN20691_c0_g2_i3	1	p1	(A)11	11	61	71	CCACGCACCTGAAGATGTCT	60.037	20	TGCTAACCCCAATTGCTCGT	59.962	20	218	351	568	AAAATGGCGCACGAGATTCG	59.903	20	AGACATCTTCAGGTGCGTGG	60.037	20	280	91	370	CCACGCACCTGAAGATGTCT	60.037	20	ATTCAGGACCATAGGCAGCG	59.893	20	131	351	481
TRINITY_DN20651_c1_g5_i1	1	c	(A)10ctattaggattccatctccatccctgcgacgaccaacgttatgggtaaacgttctgtc(A)12c(A)13	94	65	158	AGAATCGGAATCGTACGCCA	59.257	20	GAACGGCAGGATCCACATCA	60.108	20	148	219	366	AGAATCGGAATCGTACGCCA	59.257	20	TGAACGGCAGGATCCACATC	60.108	20	149	219	367	AGAATCGGAATCGTACGCCA	59.257	20	GATGAACGGCAGGATCCACA	60.108	20	151	219	369
TRINITY_DN20651_c1_g7_i1	1	p1	(A)23	23	69	91	ATCTCGGTGAGCACGATGAC	59.899	20	ATCGCTGTTGGCTTCTCACA	59.965	20	139	177	315	CTCGGTGAGCACGATGACTT	60.109	20	ATCGCTGTTGGCTTCTCACA	59.965	20	137	179	315	TCGGTGAGCACGATGACTTC	60.109	20	ATCGCTGTTGGCTTCTCACA	59.965	20	136	180	315
TRINITY_DN20617_c0_g1_i1	1	p1	(T)10	10	510	519	GGCCATGTCTATCCAGTGCA	59.819	20	GAGGTGGGGAAAGCAAGTGA	59.890	20	127	148	274	GGCCATGTCTATCCAGTGCA	59.819	20	TGAGGTGGGGAAAGCAAGTG	60.179	20	128	148	275	TCACTTGCTTTCCCCACCTC	59.890	20	GTGCAAGGGAAGAGGAGACG	60.390	20	166	255	420
TRINITY_DN20628_c0_g1_i2	1	p1	(T)10	10	1454	1463	GTCACCTACGATCGGAGCAG	59.970	20	GGTGTACGGAAAACCGTCCT	59.966	20	261	274	534	GTCACCTACGATCGGAGCAG	59.970	20	AAGCTGAGTCTCGAGTTGGC	60.038	20	228	274	501	GCCAACTCGAGACTCAGCTT	60.038	20	GCCAGAAACCTCCCTCTGTC	60.036	20	124	482	605
TRINITY_DN20634_c0_g1_i1	1	p2	(TC)8	16	671	686	GCAGGTCAGCTTTGTTGTGG	59.969	20	CGGGTTTAGTCGGTGTGTGA	59.968	20	179	711	889	GCAGGTCAGCTTTGTTGTGG	59.969	20	TCGGGTTTAGTCGGTGTGTG	59.968	20	180	711	890	GGCAGGTCAGCTTTGTTGTG	59.969	20	CGGGTTTAGTCGGTGTGTGA	59.968	20	180	710	889
TRINITY_DN20694_c0_g1_i1	1	c	(AT)6tttttctacatatatgcatttaattagtctag(T)11	55	522	576	GATTACATTCGGGTGGGGCA	60.107	20	GGTACACTGAACCGCCTTGA	59.966	20	267	165	431	GATTACATTCGGGTGGGGCA	60.107	20	GCAACTTCCGGGTACACTGA	59.966	20	277	165	441	TTCGGGTTCAATCATCCGGG	60.107	20	GCAACTTCCGGGTACACTGA	59.966	20	103	339	441
TRINITY_DN20605_c0_g2_i1	1	p2	(CT)6	12	37	48	GCAAACCACAAGCCTGACAG	59.969	20	TGTTTTTCCGGGGAACACCA	60.033	20	166	1003	1168	GCAAACCACAAGCCTGACAG	59.969	20	TTTCTCCGCCCTTGCCTTAG	60.035	20	144	1003	1146	TGGTGTTCCCCGGAAAAACA	60.033	20	CTTCTCTTTGCCACCGGAGT	59.965	20	138	1149	1286
TRINITY_DN20621_c0_g2_i1	1	p1	(T)15	15	505	519	GGCATCAATTTTGCACACCCA	60.271	21	GCGCAAGTGGCTTGAAAATG	59.214	20	280	101	380	GGCATCAATTTTGCACACCC	58.558	20	GCGCAAGTGGCTTGAAAATG	59.214	20	280	101	380	AGGGCATCAATTTTGCACACC	59.998	21	GGCACAATCCCTTTGTTCTGC	60.337	21	251	99	349
TRINITY_DN20656_c0_g1_i2	1	p2	(GA)6	12	1302	1313	GTTGCAGGCTTAGGTGGACT	59.963	20	GCTCCATGTTGCCTTGTTGG	60.038	20	222	453	674	GTTGCAGGCTTAGGTGGACT	59.963	20	GGCTCCATGTTGCCTTGTTG	60.038	20	223	453	675	AGTTGCAGGCTTAGGTGGAC	59.963	20	GCTCCATGTTGCCTTGTTGG	60.038	20	223	452	674
TRINITY_DN20698_c0_g1_i4	1	p2	(AG)7	14	491	504	ACGTCGCTCTCTTCTCTCCT	60.036	20	GGCAGATTGCTGAACCTCCT	60.035	20	261	367	627	AGTGGTGCCTTTTCTGGTGT	59.741	20	CGACGCAGCTGAATACGTTG	59.976	20	268	1573	1840	AGTGGTGCCTTTTCTGGTGT	59.741	20	GCTCTTGAGAAAGCGGAGGT	60.037	20	238	1573	1810
TRINITY_DN20655_c0_g1_i2	1	p2	(CT)7	14	1674	1687	GCAAGCTGGAGGCCTTAGAA	60.035	20	CCCGCAAAACACATTTCACCT	59.932	21	107	65	171	GCAAGCTGGAGGCCTTAGAA	60.035	20	ACCCGCAAAACACATTTCACC	60.202	21	108	65	172	ATGTGAAGGCAAGCTGGAGG	60.323	20	CCCGCAAAACACATTTCACCT	59.932	21	115	57	171
TRINITY_DN20671_c0_g1_i2	1	p1	(T)10	10	571	580	GCCGGTCACAATTTCACACG	60.385	20	AGATGGTGAGGCAATGTGGG	60.034	20	114	848	961	CGGTTGCCGGTCACAATTTC	60.387	20	AGATGGTGAGGCAATGTGGG	60.034	20	119	843	961	TGCCGGTCACAATTTCACAC	59.334	20	AGATGGTGAGGCAATGTGGG	60.034	20	115	847	961
TRINITY_DN20671_c0_g2_i2	1	c*	(AAG)5tggaggaggagaaagaagaggaagatgaagatgaagag(GAAGAT)6(GAT)5*	101	331	431	TGGAGGAGGAGGACGAAGAG	60.034	20	CCTCCTCCTCCTCGTCATCA	60.106	20	168	474	641	TGGAGGAGGAGGACGAAGAG	60.034	20	CATCCTCCTCCTCCTCGTCA	60.106	20	171	474	644	TGGAGGAGGAGGACGAAGAG	60.034	20	TCCTCCTCCTCCTCGTCATC	59.816	20	169	474	642
TRINITY_DN20671_c0_g2_i2	2	c*	(GAAGAT)5(GAT)5*	42	585	626	TGGAGGAGGAGGACGAAGAG	60.034	20	CCTCCTCCTCCTCGTCATCA	60.106	20	168	474	641	TGGAGGAGGAGGACGAAGAG	60.034	20	CATCCTCCTCCTCCTCGTCA	60.106	20	171	474	644	TGGAGGAGGAGGACGAAGAG	60.034	20	TCCTCCTCCTCCTCGTCATC	59.816	20	169	474	642
TRINITY_DN20652_c0_g1_i5	1	p2	(CT)6	12	2	13	CTGGCCTTTGGATTTGTGGC	60.037	20	CACTGTCCCTGGCCCTAAAG	60.035	20	101	388	488	GCTGGCCTTTGGATTTGTGG	60.037	20	CACTGTCCCTGGCCCTAAAG	60.035	20	102	387	488	TTGCAAAGTTTTCTGGCCCG	59.896	20	CACTGTCCCTGGCCCTAAAG	60.035	20	125	364	488
TRINITY_DN20677_c0_g1_i2	1	p1	(T)10	10	551	560	TGCCACTCGCCAGATTTCTT	59.963	20	ATACCCCCTCCTCTTCCACC	60.030	20	194	298	491	TTGCCACTCGCCAGATTTCT	59.963	20	ATACCCCCTCCTCTTCCACC	60.030	20	195	297	491	GAGGGCATCGTGGCTGATAA	59.893	20	ATACCCCCTCCTCTTCCACC	60.030	20	240	252	491
TRINITY_DN20678_c0_g1_i1	1	p2	(TC)6	12	20	31	CAACCAACCCGTTCGGAAAC	59.970	20	GAGTCCACCAGCAAGTCTCC	60.037	20	130	766	895	CAACCAACCCGTTCGGAAAC	59.970	20	GGAGTCCACCAGCAAGTCTC	60.037	20	131	766	896	GAACTGCAACCAACCCGTTC	59.970	20	GAGTCCACCAGCAAGTCTCC	60.037	20	136	760	895
TRINITY_DN20666_c0_g2_i4	1	p1	(A)10	10	104	113	CCGATAAGGGCTCTCCGTTC	59.968	20	CAGACGTTTCAACCTCCGGA	59.967	20	270	1231	1500	TATCGCCATGATTCCGGTGG	59.965	20	GAACGGAGAGCCCTTATCGG	59.968	20	160	1091	1250	CAACCACCCCCTCCATTCTC	60.034	20	CGACACCCCTTTTGTACGGA	59.966	20	112	742	853
TRINITY_DN20616_c0_g1_i1	1	p2	(CT)7	14	13	26	CACCCCTCAAGCGTTCTCTT	59.965	20	TAGCCTCGCGGAATAGCTTG	59.968	20	276	106	381	CACCCCTCAAGCGTTCTCTT	59.965	20	GTAGCCTCGCGGAATAGCTT	59.968	20	277	106	382	GATCCCCACTTTGACGCTGA	60.036	20	TCAGTACCCTTCCGAGCGTA	60.035	20	135	1433	1567
TRINITY_DN20627_c0_g1_i1	1	p2	(TC)11	22	3	24	GGGGGTCAAGTTTCCGTTCA	60.179	20	ACCAACGCTTACCCTGAGTG	59.965	20	200	633	832	GGGGGTCAAGTTTCCGTTCA	60.179	20	CACCAACGCTTACCCTGAGT	59.965	20	201	633	833	AAGCTGTACTCGAGCCTGTG	59.755	20	ACCAACGCTTACCCTGAGTG	59.965	20	169	664	832
TRINITY_DN20648_c1_g4_i1	1	p4	(AAAG)5	20	382	401	GCAAGGAGAAACAAGCTCGC	60.110	20	CACCGTTGGAGGTTCGCTAA	60.320	20	113	70	182	GCAAGGAGAAACAAGCTCGC	60.110	20	TGGAGGTTCGCTAAAGTGCC	60.321	20	107	70	176	GCAAGGAGAAACAAGCTCGC	60.110	20	ACCGTTGGAGGTTCGCTAAA	59.606	20	112	70	181
TRINITY_DN20648_c1_g1_i4	1	p1	(T)10	10	1319	1328	TGGCGAACTTCGAATCGTGA	60.039	20	TCCCCGCGTGTAATCAACAA	59.965	20	100	55	154	TGGCGAACTTCGAATCGTGA	60.039	20	GAACTCATCCACGAGGGCAA	60.036	20	168	55	222	TTGCCCTCGTGGATGAGTTC	60.036	20	CGACCTAAGATCACTGCGCT	59.899	20	237	203	439
TRINITY_DN20641_c0_g3_i1	1	p1	(A)10	10	866	875	AAGTCACATGTGGGCAGCTT	60.179	20	TCCACTCTGAGCCACCTTCT	60.179	20	249	826	1074	AAGTCACATGTGGGCAGCTT	60.179	20	CCACTCTGAGCCACCTTCTC	59.751	20	248	826	1073	ACCCCACCTTTCCTATTGCC	59.665	20	AAGCTGCCCACATGTGACTT	60.179	20	182	664	845
TRINITY_DN20696_c2_g1_i1	1	p1	(T)10	10	409	418	TCCTGCTTCATGACACACCA	59.236	20	ATGCCAATGAGTGCAGTCCT	59.669	20	129	81	209	CCTGCTTCATGACACACCAC	59.123	20	ATGCCAATGAGTGCAGTCCT	59.669	20	128	82	209	TCTGGTTTGGATTCTGGTGCA	59.855	21	GGAGAGGGAGGGGAGAGATG	60.179	20	106	39	144
TRINITY_DN20692_c0_g2_i5	1	c	(T)10c(T)11ggacgaacagttttttcggcgaccggctgccggagctccggcggtggcggcgcggcagctttccggcgacca(T)17	111	681	791	GCAATTTTTCGGCGACCAGT	60.040	20	AAAAATGGTCGCCGGAAAGC	60.039	20	118	661	778	CAGCAAAGTGTGTGCAGCAA	60.179	20	AAAAATGGTCGCCGGAAAGC	60.039	20	161	618	778	ATGTGCAGCAAAGTGTGTGC	60.249	20	AAAAATGGTCGCCGGAAAGC	60.039	20	166	613	778
TRINITY_DN20609_c0_g1_i3	1	p1	(T)16	16	376	391	CGATGGGGGTGTTCTTGTCA	59.964	20	AGTCATCACACACCAGCCAG	59.964	20	119	514	632	TGTCGATGGGGGTGTTCTTG	59.964	20	AGTCATCACACACCAGCCAG	59.964	20	122	511	632	GTCGATGGGGGTGTTCTTGT	59.964	20	AGTCATCACACACCAGCCAG	59.964	20	121	512	632
TRINITY_DN20602_c0_g2_i1	1	p1	(T)11	11	425	435	TGCCCCATTCAAGCTCGATT	60.034	20	GCAATGGGTAGCGAACTTGC	60.179	20	166	115	280	TCTCCTCTCCGTCAGTTCGT	59.964	20	TGTCGACGCCGGAGATACTA	60.179	20	161	42	202	TCTCCTCTCCGTCAGTTCGT	59.964	20	GCAATGGGTAGCGAACTTGC	60.179	20	239	42	280
TRINITY_DN20602_c0_g4_i2	1	p1	(A)11	11	374	384	GCAATGGGTAGCGAACTTGC	60.179	20	TGCCCCATTCAAGCTCGATT	60.034	20	166	527	692	TGTCGACGCCGGAGATACTA	60.179	20	TCTCCTCTCCGTCAGTTCGT	59.964	20	161	605	765	GCAATGGGTAGCGAACTTGC	60.179	20	TCTCCTCTCCGTCAGTTCGT	59.964	20	239	527	765
TRINITY_DN20650_c0_g1_i2	1	p1	(T)10	10	594	603	GGTACATCCACCGGATAGCG	60.039	20	AGCAAAGGTGTCCTCCTTCG	59.965	20	275	59	333	GCGACGAGCTACTTAACCGA	59.902	20	AGCAAAGGTGTCCTCCTTCG	59.965	20	258	76	333	TGCTTCTTGGAACGACTGCT	59.893	20	TCTGCTTAGCGCTATCCGTG	59.969	20	165	2255	2419
TRINITY_DN20601_c0_g1_i11	1	p1	(A)12	12	1059	1070	TGTTCTGTCCCTCGCTCATG	59.753	20	CAATGGTCTCACAAACACCACA	59.313	22	171	58	228	CATGTTCTGTCCCTCGCTCA	59.753	20	CAATGGTCTCACAAACACCACA	59.313	22	173	56	228	GTTCTGTCCCTCGCTCATGT	59.752	20	CAATGGTCTCACAAACACCACA	59.313	22	170	59	228
TRINITY_DN20690_c0_g2_i1	1	p3	(CCG)7	21	197	217	CTCCATCATCACGCCTCCTC	59.967	20	AAGCCCTTTGACGGTAGAGC	60.036	20	279	122	400	GTCGCAGGGCTTTTCTACCT	60.036	20	TGGTAGAAACAGCGGCAGAG	60.037	20	107	407	513	GTCGCAGGGCTTTTCTACCT	60.036	20	CTGGTAGAAACAGCGGCAGA	60.037	20	108	407	514
TRINITY_DN20600_c0_g1_i8	1	p1	(T)12	12	621	632	TGGAAAGGACCAGACTGTGC	59.891	20	GCGGTGGAACTCCTTCTTCA	59.965	20	103	712	814	TGGAAAGGACCAGACTGTGC	59.891	20	TGCGGTGGAACTCCTTCTTC	59.965	20	104	712	815	TGGAAAGGACCAGACTGTGC	59.891	20	CATGCGGTGGAACTCCTTCT	60.036	20	106	712	817
TRINITY_DN26339_c1_g1_i2	1	p2	(AG)15	30	2152	2181	TTAGGTGGCTTCCCTGCATG	60.034	20	AGGTGCATTCGTGCTAGCTT	60.036	20	239	444	682	TTAGGTGGCTTCCCTGCATG	60.034	20	AAGGTGCATTCGTGCTAGCT	60.036	20	240	444	683	CGTCTTGGTTGCTTGTGCTC	60.041	20	TTCAAGCCCAATGCCTTTGC	59.965	20	216	68	283
TRINITY_DN26392_c0_g1_i3	1	p1	(A)10	10	30	39	GCATCACGGAGGAGATGAGG	59.967	20	CACGTGTTCCCACCTCCTAC	60.038	20	133	499	631	GGCATCACGGAGGAGATGAG	59.967	20	CACGTGTTCCCACCTCCTAC	60.038	20	134	498	631	GCAGTACCCGGGTGAGAAAA	59.964	20	CACGTGTTCCCACCTCCTAC	60.038	20	156	476	631
TRINITY_DN26392_c0_g1_i3	2	p3	(CGG)5	15	454	468	GCATCACGGAGGAGATGAGG	59.967	20	CACGTGTTCCCACCTCCTAC	60.038	20	133	499	631	GGCATCACGGAGGAGATGAG	59.967	20	CACGTGTTCCCACCTCCTAC	60.038	20	134	498	631	GCAGTACCCGGGTGAGAAAA	59.964	20	CACGTGTTCCCACCTCCTAC	60.038	20	156	476	631
TRINITY_DN26311_c0_g1_i2	1	p2	(CT)9	18	14	31	AGGGTTCGACACTGCTCATG	60.037	20	CAACGACCACACTTGTGCAG	59.972	20	231	753	983	GTGAGAGAAGCCGTCACGAA	60.039	20	CTATCATTCCCCTGCGGACC	59.965	20	143	1415	1557	GCAGAAACTCCGTCTCCACA	59.966	20	CATCCGGCACCGACAAATTC	59.901	20	180	374	553
TRINITY_DN26311_c0_g1_i2	2	p1	(A)10	10	1739	1748	AGGGTTCGACACTGCTCATG	60.037	20	CAACGACCACACTTGTGCAG	59.972	20	231	753	983	GTGAGAGAAGCCGTCACGAA	60.039	20	CTATCATTCCCCTGCGGACC	59.965	20	143	1415	1557	GCAGAAACTCCGTCTCCACA	59.966	20	CATCCGGCACCGACAAATTC	59.901	20	180	374	553
TRINITY_DN26311_c0_g2_i2	1	c	(AC)9aacaaacttacattacattacactaa(TC)6	56	107	162	CGAGTCCAACGTCAACTCCA	59.968	20	ACTGGAAGAGGCCGTAAACG	60.038	20	119	315	433	ACGAGTCCAACGTCAACTCC	59.968	20	ACTGGAAGAGGCCGTAAACG	60.038	20	120	314	433	CGAGTCCAACGTCAACTCCA	59.968	20	TGGAAGAGGCCGTAAACGAC	60.038	20	117	315	431
TRINITY_DN26328_c0_g4_i1	1	p1	(T)13	13	1	13	TTTGAAGTGCATGGAGCCCT	59.887	20	GTGTGGCAAGATACAGCTCA	57.901	20	250	73	322	TGGAGCCCTCAATTGACTCG	59.750	20	GTGTGGCAAGATACAGCTCA	57.901	20	239	84	322	GGAGCCCTCAATTGACTCGT	59.749	20	GTGTGGCAAGATACAGCTCA	57.901	20	238	85	322
TRINITY_DN26327_c1_g1_i1	1	p1	(A)10	10	262	271	ACACCTCTTGAGTGTGAGAGTG	59.636	22	TCCCCGAGCAACGAAAGAAA	59.893	20	218	735	952	ACACCTCTTGAGTGTGAGAGTG	59.636	22	TTCACACCGATCAAACCCCC	60.251	20	258	735	992	CACCTCTTGAGTGTGAGAGTGA	59.375	22	TCCCCGAGCAACGAAAGAAA	59.893	20	217	736	952
TRINITY_DN26327_c1_g1_i1	2	p1	(A)10	10	437	446	ACACCTCTTGAGTGTGAGAGTG	59.636	22	TCCCCGAGCAACGAAAGAAA	59.893	20	218	735	952	ACACCTCTTGAGTGTGAGAGTG	59.636	22	TTCACACCGATCAAACCCCC	60.251	20	258	735	992	CACCTCTTGAGTGTGAGAGTGA	59.375	22	TCCCCGAGCAACGAAAGAAA	59.893	20	217	736	952
TRINITY_DN26327_c2_g1_i9	1	p1	(T)10	10	154	163	ATTTTGTTGCTTGGTCGCCC	59.967	20	ATGGCTCCACGCTTTAGTCC	60.108	20	173	43	215	ATTTTGTTGCTTGGTCGCCC	59.967	20	TGCACCACTCCTTTGCTCTT	59.817	20	206	43	248	ATTTTGTTGCTTGGTCGCCC	59.967	20	TTGCACCACTCCTTTGCTCT	59.817	20	207	43	249
TRINITY_DN26316_c0_g1_i2	1	p3	(CAC)10	30	1006	1035	ACCGGATAACACTTGGCCAG	60.035	20	AGATGGCGATCCACGTGATC	59.967	20	278	976	1253	ACCGGATAACACTTGGCCAG	60.035	20	GAGATGGCGATCCACGTGAT	59.967	20	279	976	1254	GCCGAAGCCCAGAGTACTAC	59.897	20	AGATGGCGATCCACGTGATC	59.967	20	186	1068	1253
TRINITY_DN26349_c3_g1_i8	1	p1	(T)10	10	1791	1800	ATGCCGGAGAATTCGATCCC	59.965	20	CAACTCCAACGGCTGTCTCT	59.966	20	271	262	532	ATGCCGGAGAATTCGATCCC	59.965	20	AGAGGGGCGTTGAACAGATG	60.036	20	242	262	503	ATGCCGGAGAATTCGATCCC	59.965	20	CAGAGGGGCGTTGAACAGAT	60.036	20	243	262	504
TRINITY_DN26384_c0_g1_i2	1	p3	(CGA)5	15	199	213	ACCCTTACCCGCCAATTCTG	60.034	20	CTCGGATCCCAGAAATCGGG	59.966	20	118	337	454	ACCCTTACCCGCCAATTCTG	60.034	20	CCTCGGATCCCAGAAATCGG	59.966	20	119	337	455	CCGATTTCTGGGATCCGAGG	59.966	20	CTGCTCCTTTCCCCAACGAT	60.035	20	193	436	628
TRINITY_DN26367_c0_g1_i4	1	p2	(CT)6	12	90	101	GCCTGCCTCATTCTTTCCCT	60.034	20	ATCAACGGCGTCAGTGTCTT	59.966	20	256	166	421	AGCCTGCCTCATTCTTTCCC	60.034	20	ATCAACGGCGTCAGTGTCTT	59.966	20	257	165	421	GCCTGCCTCATTCTTTCCCT	60.034	20	ACGGCTCAGGGTTACTTGTG	59.965	20	201	166	366
TRINITY_DN26352_c0_g1_i3	1	p3	(GGC)6	18	248	265	AATTTGCACACTTCACCGCC	59.968	20	ACCCGTAAGCCTAAACGTGG	60.037	20	164	978	1141	CCACGTTTAGGCTTACGGGT	60.037	20	TCCGCCAGAGAATTGGTCAC	60.036	20	145	1122	1266	CACGAAACGTTGGCTCAGTG	60.042	20	AAACACCCGTCGTTCTCCTC	59.967	20	149	1634	1782
TRINITY_DN26313_c0_g1_i3	1	p1	(A)11	11	1953	1963	TGTTGGTCAAGTGGGGTGTC	60.107	20	GCTCAGGGCATACCAGCTAG	59.965	20	232	659	890	TGCTGCTCTTCTCCATCACG	60.108	20	GCTCAGGGCATACCAGCTAG	59.965	20	257	634	890	GATGAGCTTTCGCGTGTTCC	59.905	20	GACACCCCACTTGACCAACA	60.107	20	269	410	678
TRINITY_DN26356_c0_g1_i4	1	p2	(AG)6	12	2	13	GGGGCTCTTCCGATGATGAG	59.965	20	CGGTTCCAAACTGAGTCGGA	59.967	20	135	333	467	TCCGACTCAGTTTGGAACCG	59.967	20	CAGTTGAGGACAAGCCCCAT	59.961	20	215	448	662	TCCGACTCAGTTTGGAACCG	59.967	20	AGCCCCATTGTGTTGGTTGA	60.106	20	203	448	650
TRINITY_DN26378_c1_g1_i13	1	p1	(T)12	12	770	781	TACCCCAACTTTGATCCCGC	60.035	20	AGCAGGGAATCGACCTCTCT	60.033	20	226	94	319	TACCCCAACTTTGATCCCGC	60.035	20	GGGTTTCCCATTACTCCGCA	60.035	20	192	94	285	TACCCCAACTTTGATCCCGC	60.035	20	GCAGGGAATCGACCTCTCTG	59.896	20	225	94	318
TRINITY_DN26312_c0_g1_i4	1	p2	(AG)6	12	95	106	CATCCAGCTACAGGGTTGCA	60.035	20	GCTGCGATGGTCCGTATACA	59.968	20	192	910	1101	TGCCTGGTTCGTATGTTGCT	59.964	20	GCTGCGATGGTCCGTATACA	59.968	20	159	943	1101	CCAGCTACAGGGTTGCAAGA	59.963	20	GCTGCGATGGTCCGTATACA	59.968	20	189	913	1101
TRINITY_DN26312_c0_g1_i4	2	c	(TC)8tatcgtacgaaaacgggaaacccccaactagcgcttcttactcgcatagttgatcatcaag(CT)6	89	217	305	CATCCAGCTACAGGGTTGCA	60.035	20	GCTGCGATGGTCCGTATACA	59.968	20	192	910	1101	TGCCTGGTTCGTATGTTGCT	59.964	20	GCTGCGATGGTCCGTATACA	59.968	20	159	943	1101	CCAGCTACAGGGTTGCAAGA	59.963	20	GCTGCGATGGTCCGTATACA	59.968	20	189	913	1101
TRINITY_DN26389_c0_g1_i3	1	p2	(AG)11	22	307	328	GCGGTTATCGATGAGCTCCA	59.968	20	CCACCGGATACCTGTCGATG	59.968	20	280	1532	1811	CCACAGGGTAAAGTCGGCAT	60.035	20	TCATCGATAACCGCTCTGCC	59.968	20	242	1304	1545	CCACAGGGTAAAGTCGGCAT	60.035	20	TGGAGCTCATCGATAACCGC	59.968	20	248	1304	1551
TRINITY_DN26389_c0_g1_i3	2	p1	(T)10	10	2001	2010	GCGGTTATCGATGAGCTCCA	59.968	20	CCACCGGATACCTGTCGATG	59.968	20	280	1532	1811	CCACAGGGTAAAGTCGGCAT	60.035	20	TCATCGATAACCGCTCTGCC	59.968	20	242	1304	1545	CCACAGGGTAAAGTCGGCAT	60.035	20	TGGAGCTCATCGATAACCGC	59.968	20	248	1304	1551
TRINITY_DN26358_c0_g1_i1	1	p1	(A)11	11	363	373	CCGGAGATGATGTGTTTGGGA	60.065	21	CGCCATCTCCCATTTCACCT	60.107	20	102	136	237	TCCGGAGATGATGTGTTTGGG	60.065	21	CGCCATCTCCCATTTCACCT	60.107	20	103	135	237	CCGGAGATGATGTGTTTGGGA	60.065	21	TCGCCATCTCCCATTTCACC	60.107	20	103	136	238
TRINITY_DN26317_c0_g1_i2	1	p2	(CT)8	16	105	120	GCGTCGTGCTGTTGACAAAT	60.041	20	GTTGCACCTTTGGGAGCTTG	59.967	20	252	1237	1488	GCGTCGTGCTGTTGACAAAT	60.041	20	TTCCCTCCGTTGTCTCGTTG	59.967	20	268	1237	1504	CCACTTTTCCTCACTCCCCC	59.962	20	CCAAAGGAAGTGCCGCTCTA	60.036	20	194	84	277
TRINITY_DN26368_c0_g3_i1	1	p2	(CT)7	14	30	43	TGGCGATGGTTTTCTCGGAA	59.964	20	ATCGAAGAATCACACGCGGA	59.827	20	149	267	415	TTGGCGATGGTTTTCTCGGA	59.964	20	ATCGAAGAATCACACGCGGA	59.827	20	150	266	415	TGGCGATGGTTTTCTCGGAA	59.964	20	CATCGAAGAATCACACGCGG	59.701	20	150	267	416
TRINITY_DN26368_c0_g4_i1	1	p2	(CT)7	14	30	43	CACATGGATGGCTCAGGTGT	60.035	20	TGGCATGGCTGTGATTAGCA	60.034	20	154	645	798	TTCCATGGAACCAGACAGGC	59.962	20	AAGCGAGTTTCTGACCGAGG	60.038	20	143	1352	1494	TCATGCTGAGAGGTACCCCA	59.957	20	AAGCGAGTTTCTGACCGAGG	60.038	20	248	1247	1494
TRINITY_DN26387_c0_g1_i1	1	c	(CT)6ttctctctctcttctttcaaaaaccatacaaactctctctctccctcccatctctccccctctcttctgccttctccctcaacacgacgtacagaaattt(GAAG)8	144	51	194	ACAGTTGCTCTTCTTCGCGA	59.968	20	AGGGAGCTACTCGAGGTGTT	59.960	20	222	1665	1886	CTACCTTGGGCCCTCTTGTG	60.035	20	AGGGAGCTACTCGAGGTGTT	59.960	20	256	1631	1886	CACTACCTTGGGCCCTCTTG	60.035	20	AGGGAGCTACTCGAGGTGTT	59.960	20	258	1629	1886
TRINITY_DN26382_c0_g1_i3	1	p2	(TC)13	26	5	30	GAAGGCCTCAACGACTACCC	60.108	20	GATCCGCCTCTTTCGGGTAG	59.968	20	104	91	194	GAAGGCCTCAACGACTACCC	60.108	20	TGCCTCTTGGGATTGCAGAG	60.035	20	230	91	320	GAAGGCCTCAACGACTACCC	60.108	20	CTGCCTCTTGGGATTGCAGA	60.035	20	231	91	321
TRINITY_DN26382_c1_g1_i6	1	p2	(TC)14	28	19	46	CTTGGCAAGTTGTTGGAGCC	59.967	20	CGAAGCAGTCGCACATAAGC	59.974	20	185	893	1077	CGGCTGCAACAAATTTGGGA	59.967	20	GGCTCCAACAACTTGCCAAG	59.967	20	160	753	912	GCTGTTGAGAGTTGTGCTGC	60.041	20	CGAAGCAGTCGCACATAAGC	59.974	20	206	872	1077
TRINITY_DN26382_c1_g1_i6	2	p3	(ATG)5	15	379	393	CTTGGCAAGTTGTTGGAGCC	59.967	20	CGAAGCAGTCGCACATAAGC	59.974	20	185	893	1077	CGGCTGCAACAAATTTGGGA	59.967	20	GGCTCCAACAACTTGCCAAG	59.967	20	160	753	912	GCTGTTGAGAGTTGTGCTGC	60.041	20	CGAAGCAGTCGCACATAAGC	59.974	20	206	872	1077
TRINITY_DN26333_c0_g1_i1	1	p3	(GAG)5	15	417	431	GCGAGGGGAATACTCAGCTC	59.967	20	TCTGCACGTGGGTTTACCTC	59.966	20	154	1214	1367	GCGAGGGGAATACTCAGCTC	59.967	20	CTTCTCATCTGCACGTGGGT	60.037	20	161	1214	1374	AAGCTTGGGAATGTCTGCGA	59.963	20	TCTGCACGTGGGTTTACCTC	59.966	20	170	1198	1367
TRINITY_DN26388_c0_g1_i12	1	p1	(T)11	11	94	104	TCCACTTCGTCGCTTCGAAA	59.969	20	TCTGGGAGCTGTCGAAAACC	59.965	20	241	1929	2169	ACTTCGTCGCTTCGAAACCT	59.968	20	TCTGGGAGCTGTCGAAAACC	59.965	20	238	1932	2169	TAATGCTAGCCGGCTACGTG	59.968	20	TACCACCCCCAATAGCCTCA	59.955	20	176	2194	2369
TRINITY_DN26372_c0_g1_i11	1	p3	(TTC)5	15	95	109	AGAACACCGGCATGGCATTA	60.035	20	CATCAGCAGGACTTGGCTCA	60.036	20	234	69	302	AAGTAGGAAGCCAACGGTCG	60.038	20	CATCAGCAGGACTTGGCTCA	60.036	20	273	30	302	TGAGCCAAGTCCTGCTGATG	60.036	20	CAGATCAGTCGAGGCCTGTG	60.179	20	139	283	421
TRINITY_DN26309_c0_g1_i1	1	p2	(GA)7	14	1450	1463	CACGCAGATGCCATCACATG	59.971	20	GGTTGATCGTGATCGCGTTG	59.975	20	160	777	936	CACGCAGATGCCATCACATG	59.971	20	GTTGGTTGATCGTGATCGCG	59.975	20	163	777	939	AAGAATCACCAGCACGCAGA	59.965	20	GGTTGATCGTGATCGCGTTG	59.975	20	172	765	936
TRINITY_DN26309_c0_g2_i1	1	p2	(TC)7	14	1804	1817	GGTTGATCGTGATCGCGTTG	59.975	20	CACGCAGATGCCATCACATG	59.971	20	160	2255	2414	GTTGGTTGATCGTGATCGCG	59.975	20	CACGCAGATGCCATCACATG	59.971	20	163	2252	2414	GGTTGATCGTGATCGCGTTG	59.975	20	AAGAATCACCAGCACGCAGA	59.965	20	172	2255	2426
TRINITY_DN26347_c0_g1_i1	1	p1	(T)11	11	1691	1701	GCCATCATCCACCAACTCCA	60.034	20	CAACCTTGTCGGGATGTGGA	59.964	20	214	34	247	GCCATCATCCACCAACTCCA	60.034	20	TCAACCTTGTCGGGATGTGG	59.964	20	215	34	248	GCCATCATCCACCAACTCCA	60.034	20	GGGATGTGGAATGAGGTGGG	60.107	20	204	34	237
TRINITY_DN26357_c0_g1_i1	1	p1	(A)11	11	729	739	GTTCGGTTCCGGTTCCTCAT	60.037	20	GTTCCGGTTCCAAGGTAGGG	60.036	20	175	631	805	GTTCGGTTCCGGTTCCTCAT	60.037	20	GGTTCCGGTTCCAAGGTAGG	60.036	20	176	631	806	CCAGACTCCCCACCTAGACA	59.959	20	GTTCCGGTTCCAAGGTAGGG	60.036	20	273	533	805
TRINITY_DN26318_c0_g2_i9	1	p1	(T)11	11	1303	1313	AAGGCCGTCATCTCGTGTTT	59.965	20	TCGACAGTACCCTCTGCGTA	60.036	20	227	924	1150	TTCTGGAACTGCTAAGGCCG	60.036	20	TCGACAGTACCCTCTGCGTA	60.036	20	240	911	1150	TACGCAGAGGGTACTGTCGA	60.036	20	ACGAAGGCAGTTACTCGGTG	60.039	20	262	1131	1392
TRINITY_DN26341_c1_g3_i4	1	p1	(A)12	12	306	317	CCTGACAAGGCCGAAGCTAA	60.036	20	TCTCTTCGCTGCCCTCTTTG	60.037	20	135	1290	1424	CAAAGAGGGCAGCGAAGAGA	60.037	20	GCCGTTTGTTGCACTGTAGG	60.040	20	220	1405	1624	CCTGACAAGGCCGAAGCTAA	60.036	20	CGGATAGGTTGGCTTTCGGT	60.108	20	110	1290	1399
TRINITY_DN26302_c0_g1_i4	1	p1	(T)12	12	1739	1750	GGTGCCACTTATCTGCAGGT	60.035	20	GCAACCCTCACTGGTACCTC	60.036	20	154	649	802	TGGTGCCACTTATCTGCAGG	60.035	20	GCAACCCTCACTGGTACCTC	60.036	20	155	648	802	TTGCGGATTTAGCTGCTCCA	60.036	20	GCAACCCTCACTGGTACCTC	60.036	20	205	598	802
TRINITY_DN26374_c0_g1_i5	1	c	(CT)6cctctt(TC)6	30	20	49	CGAAAAGTATCAGCGCCAGC	59.973	20	ACCCTTCCCGATCCTCATCA	60.031	20	113	320	432	CGAAAAGTATCAGCGCCAGC	59.973	20	TCTGTCGCTTTCCCAACCTC	59.965	20	198	320	517	CGAAAAGTATCAGCGCCAGC	59.973	20	TCTCTGTCGCTTTCCCAACC	59.965	20	200	320	519
TRINITY_DN26340_c0_g1_i4	1	c	(TC)6ttgctctaaccatat(AC)11(TC)18	85	28	112	CCTGCACTGAACAGAGAGGG	60.037	20	GCTGCTTCTTTTGGTGGTGG	59.967	20	185	248	432	CCTACGGCCCCGATTCTTAC	59.967	20	CAGTCCCACGATCGTTTGGA	60.038	20	212	1223	1434	CCTACGGCCCCGATTCTTAC	59.967	20	TCAGTCCCACGATCGTTTGG	60.038	20	213	1223	1435
TRINITY_DN26319_c0_g1_i8	1	p1	(A)10	10	1243	1252	CTACGGTGAACCAACTCGCT	60.039	20	TTATATCCCGGTTCGCTGCC	59.966	20	211	629	839	TACGGTGAACCAACTCGCTC	60.039	20	TTATATCCCGGTTCGCTGCC	59.966	20	210	630	839	CAGATTCCGACCAACCCCAA	59.962	20	AGCGAGTTGGTTCACCGTAG	60.039	20	104	545	648
TRINITY_DN26377_c0_g1_i5	1	p2	(GT)6	12	1783	1794	CACCACTCCTCCACCACTTC	59.965	20	CACGTCTCGACTATGCCTCC	59.970	20	182	84	265	GGAGGCATAGTCGAGACGTG	59.970	20	TCTGTTGACCATTCTCCGGC	60.036	20	171	246	416	CCTCAAACCACCACTCCTCC	59.963	20	CACGTCTCGACTATGCCTCC	59.970	20	190	76	265
TRINITY_DN26342_c0_g1_i4	1	p4	(TTTC)5	20	1702	1721	ATGTGGCAACTGAAACGTGC	59.969	20	AGCTTTCAACATCGGCTGGA	59.963	20	189	872	1060	ATGTGGCAACTGAAACGTGC	59.969	20	TCTGTGTGTGGATCCCAAGC	59.963	20	211	872	1082	AGCCGATCCCCCTTCAAAAG	60.034	20	CGAGCCAAACAACTCAGCAC	60.041	20	268	81	348
TRINITY_DN5435_c0_g1_i1	1	p2	(AC)7	14	33	46	TTTCAGGCCCTTCAGGTTCC	59.888	20	AAGGAGGCATTCGTCTGTGG	60.036	20	174	113	286	AGGCCCTTCAGGTTCCAAAG	59.887	20	AAGGAGGCATTCGTCTGTGG	60.036	20	170	117	286	TTTCAGGCCCTTCAGGTTCC	59.888	20	GTCTGTGGAGACGTGGAAGG	60.038	20	162	113	274
TRINITY_DN5431_c0_g1_i1	1	p1	(T)11	11	438	448	GCATTGTGTTGCTGATGGTGT	60.000	21	TGCTGAACTTAAGCATCCACTCT	59.992	23	211	106	316	GCATTGTGTTGCTGATGGTGT	60.000	21	TGCTGAACTTAAGCATCCACTC	58.662	22	211	106	316	GCATTGTGTTGCTGATGGTGT	60.000	21	TGCTGAACTTAAGCATCCACT	57.576	21	211	106	316
TRINITY_DN15890_c0_g1_i2	1	p3	(ACA)7	21	606	626	CCCTGCCCTGTTTCCATCAT	60.033	20	TTCCGGTGGCTTTCCAGTAC	59.964	20	181	146	326	CCCTGCCCTGTTTCCATCAT	60.033	20	GTTCCGGTGGCTTTCCAGTA	59.964	20	182	146	327	GCCCTGTTTCCATCATCCCA	60.033	20	TTCCGGTGGCTTTCCAGTAC	59.964	20	177	150	326
TRINITY_DN15827_c0_g1_i1	1	p2	(TG)6	12	627	638	TCAATCAGCAAGCCATGGGT	59.960	20	AACCGTGTACCTTACCTGCG	60.038	20	110	39	148	CGCAGGTAAGGTACACGGTT	60.038	20	ATTCTCTTGTGAGCTCGGCC	60.108	20	114	129	242	TCAATCAGCAAGCCATGGGT	59.960	20	ATTCTCTTGTGAGCTCGGCC	60.108	20	204	39	242
TRINITY_DN15893_c0_g1_i1	1	p1	(A)23	23	1	23	GCTGGATGCTGCTACGAGAT	59.967	20	GCTTTGTTCCCCAAGCACAG	59.967	20	106	249	354	GCTGGATGCTGCTACGAGAT	59.967	20	CTGCTTTGTTCCCCAAGCAC	59.967	20	108	249	356	GCGTGGATTTCATGTGGAGC	59.901	20	GCTTTGTTCCCCAAGCACAG	59.967	20	245	110	354
TRINITY_DN15807_c0_g1_i1	1	p1	(T)11	11	526	536	GCACTTGTGCTGTCCACTTG	59.970	20	TCGCAGAAATTCTGGTGCCT	59.963	20	188	1163	1350	GCACTTGTGCTGTCCACTTG	59.970	20	TTACGAAAGGAGCAGCCGAG	60.109	20	220	1163	1382	CCCATACTGGAATCAGCGCT	59.893	20	TGCCTCACTTTCCGATCCAC	60.036	20	181	85	265
TRINITY_DN15867_c0_g1_i1	1	p1	(T)12	12	1113	1124	TCACGATGAGGTTCACGGTG	60.039	20	CCCTTCTGCACCGGAAATCT	60.035	20	190	331	520	TCACGATGAGGTTCACGGTG	60.039	20	CCTTCATCGGAGTGTGCACT	60.037	20	126	331	456	TCACGATGAGGTTCACGGTG	60.039	20	TCCTTCATCGGAGTGTGCAC	60.037	20	127	331	457
TRINITY_DN15860_c0_g1_i1	1	p1	(T)14	14	450	463	CCGACGGCCTCATGAACATA	59.896	20	ATGTACGGCAAACACACCCT	59.890	20	224	77	300	CCGACGGCCTCATGAACATA	59.896	20	CATGTACGGCAAACACACCC	59.760	20	225	77	301	TATGCAAATTGGAGCCCCGA	59.743	20	ATGTACGGCAAACACACCCT	59.890	20	240	61	300
TRINITY_DN15870_c0_g1_i1	1	p3	(GCC)5	15	99	113	TCACTGGGTAACGCCAACTC	59.966	20	TCACTCTCCTTCCGGTGGAA	60.179	20	221	63	283	GAGTCACTGGGTAACGCCAA	59.966	20	TCACTCTCCTTCCGGTGGAA	60.179	20	224	60	283	GGACCGAGTTACGACGAGTC	59.904	20	TCACTCTCCTTCCGGTGGAA	60.179	20	239	45	283
TRINITY_DN15870_c0_g1_i1	2	p3	(CGG)6	18	438	455	TCACTGGGTAACGCCAACTC	59.966	20	TCACTCTCCTTCCGGTGGAA	60.179	20	221	63	283	GAGTCACTGGGTAACGCCAA	59.966	20	TCACTCTCCTTCCGGTGGAA	60.179	20	224	60	283	GGACCGAGTTACGACGAGTC	59.904	20	TCACTCTCCTTCCGGTGGAA	60.179	20	239	45	283
TRINITY_DN15838_c0_g1_i1	1	p1	(T)14	14	436	449	ACCTGTGTAGTAGGTCCAGCT	59.923	21	TTACTGCATGCCCCCGAATT	60.034	20	160	231	390	ACCTGTGTAGTAGGTCCAGCT	59.923	21	ATGCCCCCGAATTCAAGTGT	59.960	20	153	231	383	ACCTGTGTAGTAGGTCCAGCT	59.923	21	TGCCCCCGAATTCAAGTGTT	60.179	20	152	231	382
TRINITY_DN15899_c0_g2_i1	1	p1	(T)12	12	418	429	AATCTCTCTCCCCTTTGCGC	60.107	20	CCGTCGAACCTGCACAGTAT	60.109	20	106	83	188	AATCTCTCTCCCCTTTGCGC	60.107	20	CCGCAACAGTTTTCGATCCG	60.179	20	123	83	205	CATCACACACACCGTCCACT	60.250	20	GCGCAAAGGGGAGAGAGATT	60.107	20	103	0	102
TRINITY_DN15840_c0_g1_i4	1	p1	(T)11	11	741	751	CTCCATGTGCCTCGAAGGTT	60.036	20	GGCAAGTCAGCATACCCAGA	59.747	20	188	302	489	GCCTCGAAGGTTTTGGGAGA	59.964	20	GGCAAGTCAGCATACCCAGA	59.747	20	180	310	489	TCTGGGTATGCTGACTTGCC	59.747	20	GTTAGCTTGGACACTGGGCT	59.963	20	157	470	626
TRINITY_DN4111_c0_g1_i1	1	p1	(A)10	10	32	41	TTGGCACCAAAACCCTGTCT	60.033	20	CATGAAGCAATCGGAAGCGG	59.971	20	256	119	374	CCGCTTCCGATTGCTTCATG	59.971	20	AAAATCCGGTAGTGGCAGCA	59.962	20	127	355	481	TTCCGATTGCTTCATGCCCT	60.034	20	AAAATCCGGTAGTGGCAGCA	59.962	20	123	359	481
TRINITY_DN3004_c0_g1_i1	1	p1	(A)17	17	193	209	AGAGTGCACATGGTTCGGTT	59.891	20	CAACAAGCAATGGAGGAGCC	59.471	20	116	247	362	AAGAGTGCACATGGTTCGGT	59.891	20	CAACAAGCAATGGAGGAGCC	59.471	20	117	246	362	GAGTGCACATGGTTCGGTTG	59.762	20	CAACAAGCAATGGAGGAGCC	59.471	20	115	248	362
TRINITY_DN3004_c0_g1_i1	2	p1	(T)10	10	623	632	AGAGTGCACATGGTTCGGTT	59.891	20	CAACAAGCAATGGAGGAGCC	59.471	20	116	247	362	AAGAGTGCACATGGTTCGGT	59.891	20	CAACAAGCAATGGAGGAGCC	59.471	20	117	246	362	GAGTGCACATGGTTCGGTTG	59.762	20	CAACAAGCAATGGAGGAGCC	59.471	20	115	248	362
TRINITY_DN3014_c0_g1_i1	1	p2	(TA)6	12	239	250	CCTCACCTGAAATTGCACCG	59.477	20	GCCGATTTTTCAGGCTGGTC	59.829	20	102	105	206	CCCTCACCTGAAATTGCACC	59.109	20	GCCGATTTTTCAGGCTGGTC	59.829	20	103	104	206	TGTCCCTCACCTGAAATTGCA	59.855	21	GCCGATTTTTCAGGCTGGTC	59.829	20	106	101	206
TRINITY_DN3061_c0_g1_i1	1	p1	(A)11	11	763	773	GCCGATTCTCAGCCTGTCAA	60.392	20	CGCCTGTAACGCCAAGATTG	59.903	20	280	72	351	GCCGATTCTCAGCCTGTCAA	60.392	20	GCCTGTAACGCCAAGATTGC	60.179	20	279	72	350	ATTGCCGATTCTCAGCCTGT	59.746	20	CGCCAAGATTGCTCAGAGCT	60.744	20	274	69	342
TRINITY_DN3032_c0_g1_i1	1	p1	(T)16	16	1	16	TGGAACGGTGAAGGTGACAG	59.894	20	TGTGTGGACTTGGGAGAGGA	60.105	20	205	39	243	CTGGAACGGTGAAGGTGACA	59.894	20	TGTGTGGACTTGGGAGAGGA	60.105	20	206	38	243	ACAATGTGGCCGAGGACTTT	59.890	20	TGTGTGGACTTGGGAGAGGA	60.105	20	153	91	243
TRINITY_DN26574_c0_g1_i1	1	p1	(A)13	13	163	175	ACCGTTATGAGGGTGCTTGG	60.035	20	GCATTAGCGGCCTTGTTAGC	59.971	20	280	1477	1756	ACCGTTATGAGGGTGCTTGG	60.035	20	TTGCTCACCTCGTACGCTTT	59.967	20	226	1477	1702	GTATCGGCAGGGTCTTAGGC	59.966	20	CCAAGCACCCTCATAACGGT	60.035	20	280	1217	1496
TRINITY_DN26574_c0_g1_i1	2	c	(T)10ctttcc(T)10	26	2086	2111	ACCGTTATGAGGGTGCTTGG	60.035	20	GCATTAGCGGCCTTGTTAGC	59.971	20	280	1477	1756	ACCGTTATGAGGGTGCTTGG	60.035	20	TTGCTCACCTCGTACGCTTT	59.967	20	226	1477	1702	GTATCGGCAGGGTCTTAGGC	59.966	20	CCAAGCACCCTCATAACGGT	60.035	20	280	1217	1496
TRINITY_DN26543_c1_g1_i2	1	p2	(CT)8	16	75	90	AACCCTATCGGAGCTGAGGT	60.032	20	GGGTGTCCATGGATCCGTTT	60.034	20	125	489	613	AAACGGATCCATGGACACCC	60.034	20	ACGGTGAGGCTCGTAGTACT	60.036	20	231	594	824	ATGGCGTTGTGGTATGAGCA	60.036	20	CAGCTCCGTCACTTTCCCAT	60.036	20	201	2343	2543
TRINITY_DN26589_c0_g1_i1	1	c	(CT)6ttctctc(T)14	33	1663	1695	GTGAGGTGGAGTCTCTTGCC	60.037	20	GCAGGCAAACCCTCATCTCT	60.035	20	145	488	632	GTGAGGTGGAGTCTCTTGCC	60.037	20	AGCAGGCAAACCCTCATCTC	60.035	20	146	488	633	GTGAGGTGGAGTCTCTTGCC	60.037	20	CCTTAGCAGGCAAACCCTCA	59.962	20	150	488	637
TRINITY_DN26589_c0_g1_i1	2	p1	(T)10	10	2100	2109	GTGAGGTGGAGTCTCTTGCC	60.037	20	GCAGGCAAACCCTCATCTCT	60.035	20	145	488	632	GTGAGGTGGAGTCTCTTGCC	60.037	20	AGCAGGCAAACCCTCATCTC	60.035	20	146	488	633	GTGAGGTGGAGTCTCTTGCC	60.037	20	CCTTAGCAGGCAAACCCTCA	59.962	20	150	488	637
TRINITY_DN26589_c0_g2_i4	1	p3	(AGA)6	18	159	176	CGAGGAAAAGGGGGTTTCGA	59.964	20	ACCTCAAGCTCGAGCACAAA	59.893	20	215	210	424	GGCTTTTGGCTGCATCTTCC	60.108	20	GTCTTGTACTCGTTGCCCCA	59.966	20	101	789	889	GGCTTTTGGCTGCATCTTCC	60.108	20	TGTCTTGTACTCGTTGCCCC	59.966	20	102	789	890
TRINITY_DN26562_c0_g1_i4	1	p2	(CA)15	30	30	59	TTGCTGTTTTACGCACGTGG	59.972	20	ACCGTTAGGAGTCACCCGTA	59.962	20	150	735	884	TGTGGACATCCCTGTTTCGG	59.964	20	TTCTTGTCGTACACCACCGG	59.968	20	141	1058	1198	CCGGTGGTGTACGACAAGAA	59.968	20	TTTCGGACAGGACGCTCTTC	60.039	20	232	1179	1410
TRINITY_DN26518_c0_g1_i2	1	p2	(GA)6	12	2145	2156	TAAGATACCATGCGTCGGCC	59.967	20	ATCCAGTCGCTCCGTGTTTT	59.965	20	275	1493	1767	GTGACAGAAAACACCCGTGC	59.971	20	GCACCGAAGCATGCAGAAAA	60.039	20	248	1443	1690	GTGACAGAAAACACCCGTGC	59.971	20	ATGCAGAAAACGTTGCGGTC	60.040	20	238	1443	1680
TRINITY_DN26520_c0_g1_i4	1	p1	(T)11	11	778	788	AGGAATTCGACAGCGGTGTT	59.965	20	AGCATGGGAAATGGCATCCA	60.032	20	253	3240	3492	TGGATGCCATTTCCCATGCT	60.032	20	CCTTGCTCCGAAGACCAGTT	59.965	20	190	3473	3662	CCTGGGCATAGGTCTTTGCA	60.034	20	GCTCATGACACCCAATCCCA	60.034	20	253	2410	2662
TRINITY_DN26520_c0_g1_i4	2	p1	(T)10	10	3963	3972	AGGAATTCGACAGCGGTGTT	59.965	20	AGCATGGGAAATGGCATCCA	60.032	20	253	3240	3492	TGGATGCCATTTCCCATGCT	60.032	20	CCTTGCTCCGAAGACCAGTT	59.965	20	190	3473	3662	CCTGGGCATAGGTCTTTGCA	60.034	20	GCTCATGACACCCAATCCCA	60.034	20	253	2410	2662
TRINITY_DN26517_c0_g1_i2	1	p2	(GA)15	30	146	175	TGTTGCTTTTGTTCGCTCCG	59.971	20	CGGCCAGATCTTTTGGAGGT	60.035	20	196	365	560	TGTTGCTTTTGTTCGCTCCG	59.971	20	ACGGCCAGATCTTTTGGAGG	60.035	20	197	365	561	TCCGAAAATGCCCGATCCAA	60.035	20	CGGCCAGATCTTTTGGAGGT	60.035	20	180	381	560
TRINITY_DN26536_c0_g1_i4	1	p1	(A)14	14	75	88	AATTGCTGAGGCTGCACTCT	59.962	20	GTCATCCGGCTTCACAGTCA	60.037	20	256	2162	2417	GGGGGTCCAACATTAGCCAA	59.960	20	AGAGTGCAGCCTCAGCAATT	59.962	20	130	2052	2181	AGCTACTTGAGAGGCCTCCA	59.958	20	TTAGGAGCAAGGATGGGGGA	59.954	20	123	2719	2841
TRINITY_DN26577_c0_g1_i1	1	p2	(TC)6	12	19	30	TCCTGAGCCATGGATGAGGA	60.031	20	CCTGAATCCACAACGGGGAA	59.962	20	150	1797	1946	CATGGGATCAGCCTACGGTC	59.966	20	ATTGAAGCAGTCTCCCACGG	60.036	20	226	1515	1740	TGTCTGTGCTGCTTTCCGAT	59.965	20	GGCCCTAAGAACGACAACCA	59.964	20	133	816	948
TRINITY_DN26592_c0_g1_i11	1	c	(GA)6ttgtgtgt(GA)9	38	167	204	GGATACCGATCGGAGCCTTG	60.038	20	CCGCGGCTATATTCACCTGT	59.966	20	153	2821	2973	GGATACCGATCGGAGCCTTG	60.038	20	GTTGCCGTTGCCATTGACAT	60.038	20	209	2821	3029	AGCTTGTACTGCACGTTCCA	59.894	20	ATCCGGTCCATGTCTGAGGA	60.032	20	159	2073	2231
TRINITY_DN26592_c0_g1_i11	2	p2	(TC)10	20	336	355	GGATACCGATCGGAGCCTTG	60.038	20	CCGCGGCTATATTCACCTGT	59.966	20	153	2821	2973	GGATACCGATCGGAGCCTTG	60.038	20	GTTGCCGTTGCCATTGACAT	60.038	20	209	2821	3029	AGCTTGTACTGCACGTTCCA	59.894	20	ATCCGGTCCATGTCTGAGGA	60.032	20	159	2073	2231
TRINITY_DN26592_c0_g1_i11	3	p2	(TC)6	12	511	522	GGATACCGATCGGAGCCTTG	60.038	20	CCGCGGCTATATTCACCTGT	59.966	20	153	2821	2973	GGATACCGATCGGAGCCTTG	60.038	20	GTTGCCGTTGCCATTGACAT	60.038	20	209	2821	3029	AGCTTGTACTGCACGTTCCA	59.894	20	ATCCGGTCCATGTCTGAGGA	60.032	20	159	2073	2231
TRINITY_DN26514_c0_g1_i6	1	c	(CA)8ctctctctctcacacacatacaccacatacagtacagaacaagtcacttgcagcaccattcgtagagtgcaaa(CT)6	101	190	290	GGGCATTGGTGGACTCATGA	60.034	20	ACATTTGCGTCGACCCATCT	60.036	20	140	1563	1702	CAGGACTGTAGCCACTGGTG	60.037	20	TTCCTGCACCATCGAGACAC	60.037	20	153	2108	2260	GGGCATTGGTGGACTCATGA	60.034	20	CACATTTGCGTCGACCCATC	59.903	20	141	1563	1703
TRINITY_DN26584_c0_g2_i2	1	p2	(CT)11	22	56	77	TCGTCGACACGCTTGAGAAA	59.970	20	GCCAACGTTTTTCCTGTCCC	59.968	20	127	472	598	AACAGGTCACAGAGCTTCGG	59.966	20	GCAAGGGATCGGTAGTAGGC	59.966	20	184	2375	2558	TGGCTACAGATGTTGCTGCA	59.963	20	CAGCAGTGCCTTGTTTTCCC	59.967	20	138	1342	1479
TRINITY_DN26584_c0_g1_i7	1	p2	(TC)7	14	60	73	GGGAAGAAGATGCCTGCACT	60.035	20	ATTCACCGGAATTCCACCCC	60.034	20	241	1642	1882	GGACAAGACTCCTCAGTGGC	60.037	20	ATTCACCGGAATTCCACCCC	60.034	20	214	1669	1882	GTGGGGTGAGGTACAAGTCG	60.038	20	ATTCACCGGAATTCCACCCC	60.034	20	155	1728	1882
TRINITY_DN26584_c0_g1_i7	2	p1	(T)14	14	1948	1961	GGGAAGAAGATGCCTGCACT	60.035	20	ATTCACCGGAATTCCACCCC	60.034	20	241	1642	1882	GGACAAGACTCCTCAGTGGC	60.037	20	ATTCACCGGAATTCCACCCC	60.034	20	214	1669	1882	GTGGGGTGAGGTACAAGTCG	60.038	20	ATTCACCGGAATTCCACCCC	60.034	20	155	1728	1882
TRINITY_DN26596_c0_g1_i7	1	p3	(AGA)15	45	207	251	GTGGGATGGCCGACCTTTTA	60.035	20	TTCACGAGAACTGTCTGGCC	59.966	20	143	841	983	AATCTGCTTGACTCGCCACA	59.965	20	GGAGGTACATTGCACAGGCT	60.035	20	196	1623	1818	GTGGGATGGCCGACCTTTTA	60.035	20	TGGGAAGCCCTTACTTGCAG	59.962	20	169	841	1009
TRINITY_DN26552_c0_g1_i8	1	p1	(T)12	12	2595	2606	TCCCGTGCCTGGTCTTTTAC	59.964	20	CCTTGGTTTCCAGCACGTTG	59.969	20	221	2131	2351	GTCCCGTGCCTGGTCTTTTA	59.964	20	CCTTGGTTTCCAGCACGTTG	59.969	20	222	2130	2351	CCCGTGCCTGGTCTTTTACT	59.964	20	CCTTGGTTTCCAGCACGTTG	59.969	20	220	2132	2351
TRINITY_DN26512_c0_g1_i2	1	p2	(AG)8	16	1731	1746	TCGATGATGGGGGCGTTATG	59.965	20	GGAACTTCCACGTGTCGTCT	59.968	20	276	457	732	TCGATGATGGGGGCGTTATG	59.965	20	AGGAACTTCCACGTGTCGTC	59.968	20	277	457	733	GTCGATGATGGGGGCGTTAT	59.965	20	GGAACTTCCACGTGTCGTCT	59.968	20	277	456	732
TRINITY_DN26594_c0_g1_i1	1	c	(T)11aag(A)11	25	80	104	GTCTTGAGGGCCGTTTCTCA	59.965	20	AGGAGCAAGCCATGTCCTTC	60.035	20	153	1764	1916	GTCTTGAGGGCCGTTTCTCA	59.965	20	GAGGAGCAAGCCATGTCCTT	60.035	20	154	1764	1917	CAGGCCACAAGGTGAGCATA	60.035	20	AGGAGCAAGCCATGTCCTTC	60.035	20	239	1678	1916
TRINITY_DN26588_c0_g1_i1	1	p1	(T)10	10	342	351	TTAGGTGTTTCCCCTGGTGC	59.888	20	CTGGGAGGAGATTGTGCGAA	59.750	20	273	1345	1617	TTAGTTGTGCTTGTGCCGGA	60.179	20	CTGGGAGGAGATTGTGCGAA	59.750	20	245	1373	1617	TTAGGTGTTTCCCCTGGTGC	59.888	20	ACACTGGGAGGAGATTGTGC	59.674	20	276	1345	1620
TRINITY_DN26595_c2_g1_i4	1	p5	(CACAA)5	25	28	52	CTAAGATGCCGGGAGAGCAG	59.967	20	CGGTATGAGAGTCGGCCTTC	59.969	20	112	1872	1983	CTAAGATGCCGGGAGAGCAG	59.967	20	CTTCGGTATGAGAGTCGGCC	59.969	20	115	1872	1986	TTTGGAGCTGATCACCGGAC	60.036	20	CGGTATGAGAGTCGGCCTTC	59.969	20	150	1834	1983
TRINITY_DN26506_c0_g3_i3	1	p2	(CT)12	24	323	346	TCCACCATCAGCTGTTGGAC	59.963	20	GGAGCTTGTTCGTCGGAGAA	60.039	20	151	1248	1398	TCTTCCGACAGCGATTCGAG	59.901	20	GGAGCTTGTTCGTCGGAGAA	60.039	20	239	1160	1398	GGTGAAAGAAGAGCCGTCGA	60.039	20	CTCGAATCGCTGTCGGAAGA	59.901	20	165	1015	1179
TRINITY_DN26506_c0_g2_i11	1	p2	(CT)16	32	42	73	GGGCTTAGGGCAATTGGCTA	60.106	20	AACTTTGATCGCGTGGACCT	59.965	20	174	348	521	GGGCAAGTTCAGAGGTCGAA	59.965	20	TAGCCAATTGCCCTAAGCCC	60.106	20	215	153	367	GGGCTTAGGGCAATTGGCTA	60.106	20	CAGTCTTCCAAACCGAGCCT	59.965	20	200	348	547
TRINITY_DN26598_c0_g1_i3	1	p2	(TC)16	32	970	1001	TTGCTCAACTCAGCCGTGAT	59.965	20	GCTGGAGTTTCCGTCTGTGA	59.966	20	268	541	808	TTGCTCAACTCAGCCGTGAT	59.965	20	AGCTGGAGTTTCCGTCTGTG	59.966	20	269	541	809	TCAACTCAGCCGTGATGCAT	60.036	20	GCTGGAGTTTCCGTCTGTGA	59.966	20	264	545	808
TRINITY_DN26573_c0_g1_i1	1	p1	(T)12	12	2304	2315	CTGCTAGCGCCTAATTCGGA	59.968	20	AGCAAAGGTAGAGCGCACAT	60.036	20	229	1369	1597	ATGTGCTGTTTGCCTCGAGA	59.965	20	TGTGTCCTGTTTCCGCTCTC	59.966	20	274	1509	1782	ATGTGCGCTCTACCTTTGCT	60.036	20	TGTGTCCTGTTTCCGCTCTC	59.966	20	205	1578	1782
TRINITY_DN26593_c1_g1_i2	1	p1	(A)13	13	252	264	TTTGCTGTTGTGAGAGGGGG	60.179	20	ACCTGCTTTTGGTCTGGGAT	59.220	20	175	399	573	GGGGAGGGCCATAGTCGTAT	60.545	20	ACCTGCTTTTGGTCTGGGAT	59.220	20	159	415	573	TTTGCTGTTGTGAGAGGGGG	60.179	20	AGGCACACTAAACCAACACCT	59.786	21	123	399	521
TRINITY_DN26564_c0_g1_i1	1	p2	(GT)6	12	108	119	TCTTCCCTCAAAGTGGACGT	58.580	20	TGCGGAAATTCAGTGAGAACG	59.202	21	239	2	240	TCTTCCCTCAAAGTGGACGT	58.580	20	GCGGAAATTCAGTGAGAACGT	59.201	21	238	2	239	TCTTCCCTCAAAGTGGACGT	58.580	20	TTGCGGAAATTCAGTGAGAACG	59.777	22	240	2	241
TRINITY_DN26521_c0_g1_i6	1	p2	(AT)6	12	2432	2443	GACCCCAGTCTTTTCGAGCA	59.965	20	GGAATGGGCAGTGGTGAAGA	59.962	20	262	374	635	CCCCAGTCTTTTCGAGCACT	59.965	20	GGAATGGGCAGTGGTGAAGA	59.962	20	260	376	635	ATCGAGTCTTGGCAACTGCA	59.965	20	AGTGAATTCCCCTGCAGGTG	59.961	20	276	3986	4261
TRINITY_DN26522_c0_g1_i1	1	p1	(T)11	11	531	541	TTCATTTGCCAGAGCCGCTA	60.036	20	ACGGTGCGACCTCAAAGATT	59.965	20	207	183	389	TTCATTTGCCAGAGCCGCTA	60.036	20	AACGGTGCGACCTCAAAGAT	59.965	20	208	183	390	CGGAGAGGCCACTCAAATGT	60.036	20	TGATCCCTTTGCAGCCTCAG	60.035	20	273	1235	1507
TRINITY_DN26522_c0_g1_i1	2	p2	(GA)6	12	1018	1029	TTCATTTGCCAGAGCCGCTA	60.036	20	ACGGTGCGACCTCAAAGATT	59.965	20	207	183	389	TTCATTTGCCAGAGCCGCTA	60.036	20	AACGGTGCGACCTCAAAGAT	59.965	20	208	183	390	CGGAGAGGCCACTCAAATGT	60.036	20	TGATCCCTTTGCAGCCTCAG	60.035	20	273	1235	1507
TRINITY_DN26522_c0_g4_i1	1	p1	(T)10	10	1092	1101	AGAAGCTCCAGAACATGCTGT	59.650	21	CCACCCCAACATGACACCTT	60.179	20	183	249	431	TCGTTTGGCATGCCTTACTT	58.096	20	GGGGGTCTAGTCCAGCCTTA	60.031	20	106	1033	1138	TCATGGCTTCTGGACCACAC	59.963	20	TCTGGAGCTTCTACATGTGCA	59.098	21	161	100	260
TRINITY_DN26561_c0_g1_i6	1	p3	(TGA)5	15	1986	2000	CCAATTGCACCCTCCTCCAT	60.033	20	GACGACCAGAGTGAGTGCAA	59.968	20	256	638	893	AATCCCAGTTCGGCGTTCTT	59.964	20	GACGACCAGAGTGAGTGCAA	59.968	20	200	694	893	AAATCCCAGTTCGGCGTTCT	59.964	20	GACGACCAGAGTGAGTGCAA	59.968	20	201	693	893
TRINITY_DN26501_c0_g1_i2	1	p2	(TC)9	18	147	164	GACTCGACCTTTTGCCTCCA	59.965	20	TTTCAGTGCCATTCTCGCCT	59.963	20	240	328	567	GAGCCTGTTCACAGTCAGCT	59.965	20	CCTTGTTCTCCCCACCTTCC	59.962	20	206	1807	2012	GAGCCTGTTCACAGTCAGCT	59.965	20	CCCTTGTTCTCCCCACCTTC	59.962	20	207	1807	2013
TRINITY_DN26534_c1_g1_i1	1	p1	(A)10	10	112	121	ACAACATCTCTCAACCATGGGT	59.623	22	ATAGGTCGACCCGTCTCACA	60.035	20	161	16	176	ACAACATCTCTCAACCATGGGT	59.623	22	TAGGTCGACCCGTCTCACAA	60.251	20	160	16	175	ACAACATCTCTCAACCATGGGT	59.623	22	CGACCCGTCTCACAACTGTC	60.664	20	155	16	170
TRINITY_DN26534_c1_g2_i2	1	p1	(T)10	10	577	586	ATCGTGGGTTCGGATGTAGC	59.896	20	TGGGTCAATTCGTCTCACACT	59.308	21	141	520	660	GTGATCGTGGGTTCGGATGT	60.108	20	TGGGTCAATTCGTCTCACACT	59.308	21	144	517	660	TGTGATCGTGGGTTCGGATG	60.108	20	TGGGTCAATTCGTCTCACACT	59.308	21	145	516	660
TRINITY_DN26534_c2_g1_i1	1	p2	(CT)8	16	19	34	AGAGGAAATCCGAAGCCACG	60.108	20	ATTCTCCATGGCGTGACGTT	60.036	20	155	117	271	GCTAACACCCTTTCCCAGCT	59.962	20	CCTGCCGTCACTCTAACTCC	59.826	20	140	185	324	TCTCTCTCTACCATCGCCCC	60.179	20	ATTCTCCATGGCGTGACGTT	60.036	20	247	25	271
TRINITY_DN26534_c2_g2_i4	1	p3	(CTC)5	15	79	93	GCCAATTTCTCATCGTCGCC	59.972	20	ATGGGCAACGTCGAGAAGTT	59.965	20	161	190	350	ATTGGAGAAACGGGCTCTGG	60.035	20	CACTGAAACAGCAGCAACCC	59.969	20	120	675	794	GGAGAAACGGGCTCTGGAAA	59.964	20	CACTGAAACAGCAGCAACCC	59.969	20	117	678	794
TRINITY_DN26549_c0_g1_i5	1	p3	(GAA)5	15	1560	1574	CATGGCAGCAAATGATCCGG	59.968	20	AGTCGACTTTGGCCACAGAG	59.966	20	149	788	936	CATGGCAGCAAATGATCCGG	59.968	20	TCCATGGCGCAGAGTGAAAT	60.035	20	169	788	956	CATGGCAGCAAATGATCCGG	59.968	20	ATCCATGGCGCAGAGTGAAA	60.035	20	170	788	957
TRINITY_DN26549_c0_g1_i5	2	p2	(TA)9	18	1816	1833	CATGGCAGCAAATGATCCGG	59.968	20	AGTCGACTTTGGCCACAGAG	59.966	20	149	788	936	CATGGCAGCAAATGATCCGG	59.968	20	TCCATGGCGCAGAGTGAAAT	60.035	20	169	788	956	CATGGCAGCAAATGATCCGG	59.968	20	ATCCATGGCGCAGAGTGAAA	60.035	20	170	788	957
TRINITY_DN26597_c0_g1_i6	1	p2	(AG)8	16	183	198	AGCTTGGAAGGAATTGGCGA	59.962	20	TCAATCGCCTGATCCATCCG	59.966	20	146	555	700	CCGCAGTTTCCTTTCTCCCT	59.963	20	TCGCCAATTCCTTCCAAGCT	59.962	20	228	347	574	CGGATGGATCAGGCGATTGA	59.966	20	CTCAGAAGCAGAAGGAGGCC	60.108	20	138	681	818
TRINITY_DN26532_c0_g1_i2	1	p1	(T)12	12	1663	1674	GCTGGGCAGGTTGTGAAAAG	59.967	20	TACCACCAAGCCTCTCTCGA	59.961	20	106	294	399	GCTGGGCAGGTTGTGAAAAG	59.967	20	GAGGTTCCACCATCTCCACG	60.108	20	164	294	457	GCTGGGCAGGTTGTGAAAAG	59.967	20	CCAAGCCTCTCTCGAACTGG	60.108	20	101	294	394
TRINITY_DN26586_c1_g2_i1	1	p1	(T)14	14	1143	1156	CAGACCTCCAATGGGCCATT	60.033	20	GGGAAGGGCAATGGAAGACA	59.960	20	140	928	1067	CAGACCTCCAATGGGCCATT	60.033	20	AGACAAAGCGATCGAGCGAT	59.899	20	125	928	1052	CAGACCTCCAATGGGCCATT	60.033	20	ATCGGGAAGGGCAATGGAAG	60.107	20	143	928	1070
TRINITY_DN26586_c1_g3_i1	1	p1	(T)11	11	801	811	GCTCAAAGCACTGTCCAAGC	60.040	20	GTCTCATCTGCTGCAATGCG	59.972	20	102	293	394	TGCCCACCACACAAGAAAGT	60.034	20	CAGCTAGCTTGGACAGTGCT	60.037	20	267	52	318	TGCCCACCACACAAGAAAGT	60.034	20	GCTTGGACAGTGCTTTGAGC	60.040	20	261	52	312
TRINITY_DN26572_c0_g1_i5	1	p1	(T)10	10	425	434	CATACGTCGTCGCAGATCCA	59.971	20	CCGTTCCTTTTGTGCCACAG	59.969	20	157	2615	2771	GCAGTGTCGAGGTCTATCGG	59.970	20	CCGTTCCTTTTGTGCCACAG	59.969	20	194	2578	2771	CGAGGATAGAAGCTGCAGGG	59.967	20	TGGATCTGCGACGACGTATG	59.971	20	122	2513	2634
TRINITY_DN26572_c0_g1_i5	2	p2	(AG)6	12	1174	1185	CATACGTCGTCGCAGATCCA	59.971	20	CCGTTCCTTTTGTGCCACAG	59.969	20	157	2615	2771	GCAGTGTCGAGGTCTATCGG	59.970	20	CCGTTCCTTTTGTGCCACAG	59.969	20	194	2578	2771	CGAGGATAGAAGCTGCAGGG	59.967	20	TGGATCTGCGACGACGTATG	59.971	20	122	2513	2634
TRINITY_DN26572_c0_g1_i5	3	p2	(AG)9	18	1421	1438	CATACGTCGTCGCAGATCCA	59.971	20	CCGTTCCTTTTGTGCCACAG	59.969	20	157	2615	2771	GCAGTGTCGAGGTCTATCGG	59.970	20	CCGTTCCTTTTGTGCCACAG	59.969	20	194	2578	2771	CGAGGATAGAAGCTGCAGGG	59.967	20	TGGATCTGCGACGACGTATG	59.971	20	122	2513	2634
TRINITY_DN26523_c0_g2_i1	1	p1	(T)12	12	310	321	CGCCGCCTAGTCATACGAAT	60.039	20	AGGATCATGCTTCATCCTCTCT	58.410	22	248	49	296	AAACGCCGCCTAGTCATACG	60.527	20	AGGATCATGCTTCATCCTCTCT	58.410	22	251	46	296	AACGCCGCCTAGTCATACG	59.935	19	AGGATCATGCTTCATCCTCTCT	58.410	22	250	47	296
TRINITY_DN26537_c0_g1_i1	1	p1	(A)13	13	1534	1546	CCTCCAGATCGTGTCCATCG	59.969	20	TTCACCAACCTCGCAATCGA	59.966	20	217	1113	1329	CGCCTCAGCCTGAAGAAGAA	60.037	20	CGGTGGACTATCCTTCGTCG	59.971	20	255	1147	1401	TCGATTGCGAGGTTGGTGAA	59.966	20	CACCGCCTTATTCCCCCTTT	60.034	20	155	1310	1464
TRINITY_DN26537_c0_g1_i1	2	p1	(A)28	28	1687	1714	CCTCCAGATCGTGTCCATCG	59.969	20	TTCACCAACCTCGCAATCGA	59.966	20	217	1113	1329	CGCCTCAGCCTGAAGAAGAA	60.037	20	CGGTGGACTATCCTTCGTCG	59.971	20	255	1147	1401	TCGATTGCGAGGTTGGTGAA	59.966	20	CACCGCCTTATTCCCCCTTT	60.034	20	155	1310	1464
TRINITY_DN26505_c0_g3_i4	1	p2	(TC)7	14	119	132	TCTCATCGCTTGTGGTTGCT	59.965	20	CAACTGCAGCGAAAACGACA	59.973	20	159	512	670	TGCTCTCATCGCTTGTGGTT	59.965	20	CAACTGCAGCGAAAACGACA	59.973	20	162	509	670	TGTCGTTTTCGCTGCAGTTG	59.973	20	TCACTGTTACCCGCATTGCT	59.964	20	210	651	860
TRINITY_DN18956_c0_g1_i1	1	p2	(TC)7	14	311	324	CAGCTCCTCCTCCAAACCTG	60.036	20	TCCTGGAGTGCGAAATGGAC	60.036	20	246	452	697	CAGCTCCTCCTCCAAACCTG	60.036	20	CGCAGCTTAGCAATGGTGAC	59.902	20	132	452	583	GTCACCATTGCTAAGCTGCG	59.902	20	TCCTGGAGTGCGAAATGGAC	60.036	20	134	564	697
TRINITY_DN18996_c0_g1_i3	1	p2	(CT)6	12	37	48	ACAGCTGGAACAACTTGGCT	60.107	20	GAATTCTGCCACAGCTCCCT	60.035	20	168	1384	1551	ACAGCTGGAACAACTTGGCT	60.107	20	AGAATTCTGCCACAGCTCCC	60.035	20	169	1384	1552	ACAGCTGGAACAACTTGGCT	60.107	20	GATAGGTGGATCCTTGGCCG	59.965	20	129	1384	1512
TRINITY_DN18908_c0_g1_i3	1	p1	(A)11	11	1369	1379	GCGTATACCCTCCCGTGAAG	59.968	20	ATTCACGGCGAGAACCCATT	60.035	20	145	502	646	GCGTATACCCTCCCGTGAAG	59.968	20	AATTCACGGCGAGAACCCAT	60.035	20	146	502	647	TTCAAAGGCGAACACTCCGA	59.895	20	ATTCACGGCGAGAACCCATT	60.035	20	183	464	646
TRINITY_DN18951_c0_g3_i1	1	p2	(CA)9	18	63	80	GCTGCAATGTCGATCGTGTC	59.974	20	GCAACCGAAGCTGCTTTTGA	59.969	20	221	599	819	CCAGAAGGAAGAAGGGCTGG	60.035	20	GACACGATCGACATTGCAGC	59.974	20	137	482	618	CCATGGCCACTGAAGGAAGT	59.961	20	GACACGATCGACATTGCAGC	59.974	20	196	423	618
TRINITY_DN18905_c0_g1_i2	1	p3	(CCG)5	15	465	479	GGACAGAAACCAGCTCCGAA	59.965	20	TACCGGCGATCAAGAATGGG	59.894	20	133	491	623	GGACAGAAACCAGCTCCGAA	59.965	20	TTCCGGTGGATAAGCTGTCG	59.825	20	109	491	599	GGACAGAAACCAGCTCCGAA	59.965	20	TCCCCCATTTTTCTGCCCAA	59.808	20	188	491	678
TRINITY_DN18995_c0_g1_i12	1	p1	(T)10	10	1177	1186	GCAGCCTCTTTCTCCCCTTT	59.961	20	TTCACCGGCCATTAAGTGCT	59.962	20	224	129	352	TGAATTGGGGGAAGCTGGTC	59.960	20	TTCACCGGCCATTAAGTGCT	59.962	20	158	195	352	GCAGCCTCTTTCTCCCCTTT	59.961	20	GGCCATTAAGTGCTCCGTCT	60.108	20	218	129	346
TRINITY_DN18995_c0_g1_i12	2	p1	(T)11	11	2506	2516	GCAGCCTCTTTCTCCCCTTT	59.961	20	TTCACCGGCCATTAAGTGCT	59.962	20	224	129	352	TGAATTGGGGGAAGCTGGTC	59.960	20	TTCACCGGCCATTAAGTGCT	59.962	20	158	195	352	GCAGCCTCTTTCTCCCCTTT	59.961	20	GGCCATTAAGTGCTCCGTCT	60.108	20	218	129	346
TRINITY_DN18909_c0_g1_i1	1	p3	(CAT)7	21	578	598	CGCAATCTCTGAAACTCGCG	59.976	20	CGCATCAAACCTGAAGTGGC	60.110	20	268	665	932	ATGCCTTGAAACTCGCAGGA	59.963	20	CGCATCAAACCTGAAGTGGC	60.110	20	230	703	932	TCTCTGAAACTCGCGGCATT	60.037	20	CGCATCAAACCTGAAGTGGC	60.110	20	263	670	932
TRINITY_DN18989_c0_g1_i2	1	p1	(A)25	25	990	1014	CAAATGGGCTGCTGCACTTT	59.966	20	TGCCAGAGCTGCTCAATGAA	59.963	20	255	412	666	CAAATGGGCTGCTGCACTTT	59.966	20	AAAACCCCGGACAGATGGAC	59.962	20	159	412	570	GTCCATCTGTCCGGGGTTTT	59.962	20	TGCCAGAGCTGCTCAATGAA	59.963	20	116	551	666
TRINITY_DN18930_c1_g3_i19	1	p2	(AC)6	12	14	25	GATGGGATTCAGCGGAGGAG	59.965	20	TCATCCCCTTCTCTGGCGTA	60.033	20	178	282	459	AGCAGTAGGGTGGTGCAATC	60.035	20	CTCCTCCGCTGAATCCCATC	59.965	20	151	151	301	TCACCTCATGGGGTTGCTTC	59.962	20	TCATCCCCTTCTCTGGCGTA	60.033	20	136	324	459
TRINITY_DN18990_c1_g1_i7	1	p1	(T)16	16	1	16	TGCTGAGCATGCTTCGAAGA	60.037	20	GTTTAGCCCGCACAAAGCTC	60.110	20	187	328	514	TGCTGAGCATGCTTCGAAGA	60.037	20	GAGTTTAGCCCGCACAAAGC	60.110	20	189	328	516	TGCTGAGCATGCTTCGAAGA	60.037	20	AATCAAAGCACGCCAATCGG	59.829	20	118	328	445
TRINITY_DN18990_c1_g1_i7	2	p1	(T)16	16	1218	1233	TGCTGAGCATGCTTCGAAGA	60.037	20	GTTTAGCCCGCACAAAGCTC	60.110	20	187	328	514	TGCTGAGCATGCTTCGAAGA	60.037	20	GAGTTTAGCCCGCACAAAGC	60.110	20	189	328	516	TGCTGAGCATGCTTCGAAGA	60.037	20	AATCAAAGCACGCCAATCGG	59.829	20	118	328	445
TRINITY_DN18939_c2_g2_i1	1	p1	(A)12	12	2	13	TGAACTCCTTGGGTGAGACG	59.320	20	AGGCAAATGTGTGCGGTACA	60.536	20	100	199	298	TGAACTCCTTGGGTGAGACG	59.320	20	AAGGCAAATGTGTGCGGTAC	59.404	20	101	199	299	GAACTCCTTGGGTGAGACGT	59.320	20	AAGGCAAATGTGTGCGGTAC	59.404	20	100	200	299
TRINITY_DN18939_c3_g4_i1	1	p1	(A)12	12	87	98	GGTGGTAATAGCGTCATCCCG	60.605	21	GTTTTTGAAGCGGAGGCCAG	60.039	20	119	121	239	AGGTGGTAATAGCGTCATCCC	59.307	21	GTTTTTGAAGCGGAGGCCAG	60.039	20	120	120	239	GTGGTAATAGCGTCATCCCG	58.220	20	GTTTTTGAAGCGGAGGCCAG	60.039	20	118	122	239
TRINITY_DN18947_c1_g2_i2	1	p2	(GA)6	12	1	12	AGTTTGGGAATGGCAGCTGA	59.887	20	ATGGGAGAAACAGAGGCTGC	60.035	20	203	392	594	AGTTTGGGAATGGCAGCTGA	59.887	20	GGGAGAAACAGAGGCTGCTT	59.963	20	201	392	592	GCAGCCTCTGTTTCTCCCAT	60.035	20	CTCTGCTCCCTCCTCCAAAC	59.748	20	201	575	775
TRINITY_DN18947_c1_g1_i8	1	c	(A)10cagaatgaggagagaaaaggtagagttagagaggttaatgaaggcaaccatg(A)10	72	456	527	TGCAAAGCGTGGCATTTTGA	59.896	20	GCTACCTACATCTCCCAGCG	59.684	20	267	182	448	CGTGGCATTTTGAGTCGTCC	59.834	20	GCTACCTACATCTCCCAGCG	59.684	20	260	189	448	GAATCTGCAAAGCGTGGCAT	59.828	20	GCTACCTACATCTCCCAGCG	59.684	20	272	177	448
TRINITY_DN18966_c0_g1_i3	1	p1	(T)11	11	1024	1034	AGATGGCTGAGTGCATGCTT	60.034	20	TTCAAACCGGCGTCGTTTTC	59.972	20	109	356	464	TCTTCCTCCGGTTTCAGCAC	59.965	20	TTCAAACCGGCGTCGTTTTC	59.972	20	197	268	464	GTCTTCCTCCGGTTTCAGCA	59.965	20	TTCAAACCGGCGTCGTTTTC	59.972	20	198	267	464
TRINITY_DN18907_c0_g1_i5	1	p2	(CT)8	16	1148	1163	GCCCTATTCCTCGTGGGATG	59.965	20	GAGGCCAATTCATGAGCCCT	60.106	20	232	392	623	ACTGGGGTGTGCAAAACAGA	60.034	20	TCAGTCAACTCTTGCCCACC	59.891	20	244	819	1062	GGGCGACTCGGATTACTACG	60.041	20	TCAGTCAACTCTTGCCCACC	59.891	20	268	795	1062
TRINITY_DN18963_c1_g1_i2	1	p3	(TCC)5	15	37	51	CCACCATTTTCTCCCCCTCC	60.033	20	CCGTATCCTCCGTAGTTGGC	59.968	20	262	7	268	CCACCATTTTCTCCCCCTCC	60.033	20	GCCGTATCCTCCGTAGTTGG	59.968	20	263	7	269	GACGACAAGGGGCAAGTGTA	59.966	20	GTGAATGTGGCGCAGTGTTT	59.969	20	159	546	704
TRINITY_DN18980_c0_g1_i1	1	p1	(A)10	10	218	227	GAGCCGTCAACACCTTCAGA	59.966	20	CGAGCACTCTGTTGGGAGTT	59.966	20	211	623	833	AGAGCCGTCAACACCTTCAG	59.966	20	CGAGCACTCTGTTGGGAGTT	59.966	20	212	622	833	GGAAATACTCCGGTGCACCA	60.036	20	TCTGAAGGTGTTGACGGCTC	59.966	20	107	536	642
TRINITY_DN18906_c0_g3_i1	1	p1	(T)10	10	290	299	TGTTGCTGGAATTTCGCTGC	60.039	20	GAGCAGCATTAGCCCACAGA	60.108	20	170	501	670	TGTTGCTGGAATTTCGCTGC	60.039	20	AAACGAGCAGCATTAGCCCA	60.322	20	174	501	674	TGTTGCTGGAATTTCGCTGC	60.039	20	AGCAGCATTAGCCCACAGAA	59.671	20	169	501	669
TRINITY_DN18906_c0_g5_i2	1	p1	(A)10	10	272	281	AGGTACTGCAAGCTTATAGCGA	59.306	22	TGCATTGACTACTGAGGCTCA	59.098	21	112	127	238	TGAGCCTCAGTAGTCAATGCA	59.098	21	GCAGATAGCTTGGTGTACTTGG	59.061	22	101	218	318	AGGTACTGCAAGCTTATAGCGA	59.306	22	GCATTGACTACTGAGGCTCAC	58.725	21	111	127	237
TRINITY_DN18906_c0_g6_i2	1	p1	(T)10	10	360	369	GCTGCATCTTGATGAGCTGC	59.970	20	AACAGAAATTCCAGCGACGC	59.483	20	100	257	356	GCTGCATCTTGATGAGCTGC	59.970	20	CCAACAGAAATTCCAGCGACG	60.136	21	102	257	358	GCTGCATCTTGATGAGCTGC	59.970	20	CAACAGAAATTCCAGCGACGC	60.726	21	101	257	357
TRINITY_DN18953_c0_g1_i1	1	p2	(CT)6	12	7	18	CCTCCCCCTGACTCAGATGA	60.032	20	CGCAAAGCATCCGATCAAGG	59.971	20	204	1434	1637	CCTCCCCCTGACTCAGATGA	60.032	20	CCGCAAAGCATCCGATCAAG	59.971	20	205	1434	1638	TCCTCCCCCTGACTCAGATG	60.032	20	CGCAAAGCATCCGATCAAGG	59.971	20	205	1433	1637
TRINITY_DN18962_c0_g1_i2	1	p1	(T)10	10	804	813	CCACGGCCATAACTTGACCT	60.035	20	CACACTTCTCCGACAACCGA	59.968	20	120	326	445	CCACGGCCATAACTTGACCT	60.035	20	CGACCACACTTCTCCGACAA	59.968	20	124	326	449	CCACGGCCATAACTTGACCT	60.035	20	CTTCTCCGACAACCGAACCA	59.967	20	116	326	441
TRINITY_DN18999_c0_g1_i3	1	p1	(T)10	10	1256	1265	GGTTCGGTTGTAGTCCGGTT	59.966	20	AATCGGGTATACGTCACCGC	59.969	20	166	666	831	GGAACCATGCAGATGTGGGA	60.034	20	AATCGGGTATACGTCACCGC	59.969	20	233	599	831	GGTTCGGTTGTAGTCCGGTT	59.966	20	TTCCTAATCAGGCGCCGATC	59.966	20	250	666	915
TRINITY_DN18969_c0_g1_i1	1	c*	(CT)6(TTA)19*	68	1385	1452	GAGGCACAGGAAGGCTGATT	60.035	20	TCCTGATTTGTCTTCCGGGC	60.035	20	146	1176	1321	GGCCCAAGAAGGATGCAGAT	60.106	20	GTGAACCCCCTGCTAGCTTT	59.962	20	100	138	237	GAGGCACAGGAAGGCTGATT	60.035	20	ATTTGTCTTCCGGGCCACTT	59.888	20	141	1176	1316
TRINITY_DN18948_c0_g1_i3	1	p1	(A)15	15	1184	1198	GGCACAAAGGTCTCGAGTGA	59.966	20	TACTAGTCGCTGGTGGTCCA	59.961	20	127	674	800	ATGCAACCACACCGGAAGAT	59.962	20	TACTAGTCGCTGGTGGTCCA	59.961	20	206	595	800	TACATGCAACCACACCGGAA	59.891	20	TCACTCGAGACCTTTGTGCC	59.966	20	102	592	693
TRINITY_DN18978_c0_g1_i1	1	p2	(CT)7	14	154	167	ACTCTCTCTCTCTCTCCTTCCA	58.810	22	GCACACAAATTTCAATGCTGCA	59.455	22	257	152	408	ACTCTCTCTCTCTCTCCTTCCA	58.810	22	TGCACACAAATTTCAATGCTGC	59.455	22	258	152	409	ACTCTCTCTCTCTCTCCTTCCA	58.810	22	TGCTGCACACAAATTTCAATGC	59.455	22	261	152	412
TRINITY_DN18978_c0_g1_i1	2	p1	(T)11	11	300	310	ACTCTCTCTCTCTCTCCTTCCA	58.810	22	GCACACAAATTTCAATGCTGCA	59.455	22	257	152	408	ACTCTCTCTCTCTCTCCTTCCA	58.810	22	TGCACACAAATTTCAATGCTGC	59.455	22	258	152	409	ACTCTCTCTCTCTCTCCTTCCA	58.810	22	TGCTGCACACAAATTTCAATGC	59.455	22	261	152	412
TRINITY_DN18978_c0_g1_i1	3	c	(A)11tcc(T)11	25	445	469	ACTCTCTCTCTCTCTCCTTCCA	58.810	22	GCACACAAATTTCAATGCTGCA	59.455	22	257	152	408	ACTCTCTCTCTCTCTCCTTCCA	58.810	22	TGCACACAAATTTCAATGCTGC	59.455	22	258	152	409	ACTCTCTCTCTCTCTCCTTCCA	58.810	22	TGCTGCACACAAATTTCAATGC	59.455	22	261	152	412
TRINITY_DN18978_c0_g2_i3	1	p1	(T)10	10	12	21	ACCGTGGATGTGAATCGAGG	59.824	20	ACTCCCTCCCTACGCCTTAA	59.663	20	208	714	921	ACCGTGGATGTGAATCGAGG	59.824	20	ATACTCCCTCCCTACGCCTT	59.438	20	210	714	923	CGTGGATGTGAATCGAGGGA	59.540	20	ACTCCCTCCCTACGCCTTAA	59.663	20	206	716	921
TRINITY_DN18978_c0_g2_i3	2	p2	(AT)14	28	1184	1211	ACCGTGGATGTGAATCGAGG	59.824	20	ACTCCCTCCCTACGCCTTAA	59.663	20	208	714	921	ACCGTGGATGTGAATCGAGG	59.824	20	ATACTCCCTCCCTACGCCTT	59.438	20	210	714	923	CGTGGATGTGAATCGAGGGA	59.540	20	ACTCCCTCCCTACGCCTTAA	59.663	20	206	716	921
TRINITY_DN25650_c0_g1_i2	1	p2	(CT)6	12	11	22	TCAAGCAAGCTTTGTGACGC	59.971	20	TGGTTTCTCTGCCTCTGCTG	59.964	20	100	1889	1988	GCAGACATGGCAGGACTCTT	60.036	20	GGTCTTCTGCAGTGACCTCC	60.037	20	254	1217	1470	GCGGAGAGGATGACTAGTGC	59.969	20	AATCAGCAATCTTGGGCCCA	59.958	20	259	204	462
TRINITY_DN25636_c0_g1_i4	1	p1	(T)15	15	1	15	ATGCTATACGGAAGGCGTGG	59.966	20	ATGCTCCTGTCCAAGCTGTC	60.036	20	127	624	750	GACAGCTTGGACAGGAGCAT	60.036	20	CGAGGCTTGTCCAAGTGAGT	59.966	20	227	731	957	ACTCACTTGGACAAGCCTCG	59.966	20	TGCTTCACATCTGCACCGAT	60.036	20	260	938	1197
TRINITY_DN25682_c0_g1_i1	1	p2	(GT)7	14	538	551	GCATTCGCATTCTTCGGCAT	59.970	20	TGTTGGCCTCATCGTTCCTC	60.036	20	132	1251	1382	GAGGAACGATGAGGCCAACA	60.036	20	GGTGTAGCCGTTCAGAACCA	59.966	20	203	1363	1565	GAGGAACGATGAGGCCAACA	60.036	20	TGGTGTAGCCGTTCAGAACC	59.966	20	204	1363	1566
TRINITY_DN25674_c0_g2_i1	1	p2	(AT)12	24	33	56	TGGTCTTGGATAGCATCACGA	58.893	21	TCCTTCTGTCTGCATCACCAC	59.998	21	176	155	330	TGGTCTTGGATAGCATCACGA	58.893	21	CCTTCTGTCTGCATCACCACT	59.997	21	175	155	329	TGGTCTTGGATAGCATCACGA	58.893	21	GACAGGCAGCTGTTTTCCAA	58.968	20	205	155	359
TRINITY_DN25612_c0_g1_i2	1	p2	(AG)7	14	72	85	GCAGGTGAAGGTGGGTACTC	60.036	20	TTCCTGCTGACTCACTGCTG	59.966	20	109	992	1100	GCAGGTGAAGGTGGGTACTC	60.036	20	GCCATTCCTGCTGACTCACT	60.036	20	113	992	1104	TGTCGGATCCATTGACAGCC	60.108	20	GGCTGTCGTAGTCCTCATCG	59.970	20	165	900	1064
TRINITY_DN25610_c1_g3_i2	1	c	(T)10cagtaaataactttaagtcatattattaagtacta(T)10	55	335	389	GTGGGGTAGGAGGTACTGGT	59.958	20	GGCTGTCCTGAGTCATTCCA	59.385	20	239	21	259	GTGGGGTAGGAGGTACTGGT	59.958	20	TGGCTGTCCTGAGTCATTCC	59.385	20	240	21	260	GTGGGGTAGGAGGTACTGGT	59.958	20	GGCTGTCCTGAGTCATTCCAA	59.996	21	239	21	259
TRINITY_DN25686_c0_g1_i1	1	p3	(AGG)5	15	623	637	GGAGAGATGTGGCAAGCCTT	60.035	20	GACGGGCATAAGCTGTCAGT	60.108	20	268	1242	1509	GGAGAGATGTGGCAAGCCTT	60.035	20	TGACGGGCATAAGCTGTCAG	60.108	20	269	1242	1510	GGAGGAGGAGGAGAGGTCAG	60.106	20	GCCGTTGGGTTGGTTGATTC	60.039	20	135	626	760
TRINITY_DN25629_c0_g1_i1	1	p3	(CAC)6	18	102	119	TCACAGCTTCAATCCGACCC	60.036	20	AGAGGAGAAAGAGACCGGCT	59.960	20	168	405	572	CCCGATCCTCTCACAGCTTC	59.896	20	AGAGGAGAAAGAGACCGGCT	59.960	20	178	395	572	AGCCGGTCTCTTTCTCCTCT	59.960	20	GCTAAATGCCACAATGCGCT	60.179	20	241	553	793
TRINITY_DN25619_c0_g1_i1	1	p2	(TA)6	12	713	724	CCTGACCGGTCTGATATGCC	59.966	20	TCACACCAGCATATGCAGCA	60.035	20	134	147	280	CCCTGACCGGTCTGATATGC	59.966	20	TCACACCAGCATATGCAGCA	60.035	20	135	146	280	TGATCGGAGCATTTCAGGGG	59.819	20	TCACACCAGCATATGCAGCA	60.035	20	114	167	280
TRINITY_DN25605_c0_g3_i1	1	p2	(TA)6	12	578	589	GGTACTCCACCGATATCATGCA	59.701	22	TACGAAGACGCCCCTTCCTA	60.034	20	249	238	486	GGTACTCCACCGATATCATGCA	59.701	22	CCCCTTCCTAACAAGGCTCC	59.744	20	239	238	476	GGTACTCCACCGATATCATGCA	59.701	22	CCTAACAAGGCTCCAGCAGT	59.674	20	233	238	470
TRINITY_DN25605_c0_g2_i3	1	p3	(TGA)5	15	1156	1170	GTTGCAGTTGAAGGGCCTTG	59.967	20	AATCGTGCATCCACCCATGT	60.034	20	166	979	1144	TGAGGATGTTGTGTCGGTGG	59.965	20	CCACCTCCCAATCCCACTTC	60.034	20	276	456	731	GAGTGTGGGTGGGGAATCAG	60.035	20	CCACCTCCCAATCCCACTTC	60.034	20	234	498	731
TRINITY_DN25651_c0_g1_i2	1	p2	(GA)6	12	586	597	AGTGGATCAAGGCCCATTGG	60.033	20	TCTGTTCTTGGTCGGCCTTC	59.965	20	226	264	489	GTGGATCAAGGCCCATTGGA	60.033	20	TCTGTTCTTGGTCGGCCTTC	59.965	20	225	265	489	GCAGCTGAGGGTTCAACTCT	59.964	20	TCTGTTCTTGGTCGGCCTTC	59.965	20	269	221	489
TRINITY_DN25651_c0_g4_i1	1	p2	(TC)8	16	1252	1267	AGGCACCTTCATAGCTGCTG	60.107	20	GTAGATCCGGATTCGCCAGG	60.038	20	109	2001	2109	AGGCACCTTCATAGCTGCTG	60.107	20	GGTAGATCCGGATTCGCCAG	60.038	20	110	2001	2110	TACGTATGTAGCGGTGGTGC	59.899	20	CTTGATTCTGCCATGGCTGC	59.898	20	148	1042	1189
TRINITY_DN25670_c0_g3_i1	1	p2	(AG)6	12	43	54	TCGGATCCGTCATTGTCGAC	59.900	20	ATGGCCTGGTGTTCCATCAG	60.034	20	153	84	236	TGCATCGGATCCGTCATTGT	59.822	20	ATGGCCTGGTGTTCCATCAG	60.034	20	157	80	236	TCGGATCCGTCATTGTCGAC	59.900	20	CTGCTGCAGGACACTCAGAT	59.750	20	183	84	266
TRINITY_DN25670_c0_g4_i1	1	p2	(AG)6	12	191	202	ACGATTAGGGACCTGGAGCT	60.032	20	TCGGATCTCAAGCTGCCATC	59.894	20	110	380	489	ACGATTAGGGACCTGGAGCT	60.032	20	CTCGGATCTCAAGCTGCCAT	59.894	20	111	380	490	GATGGCAGCTTGAGATCCGA	59.894	20	AATCCGAGGCTGCCAATCAA	60.034	20	222	470	691
TRINITY_DN25634_c0_g1_i8	1	p2	(TC)6	12	147	158	TTCCATGCTTACGTGCTGGT	59.964	20	GCATCAGCTCCAACCTCCTT	60.035	20	118	1587	1704	AAGGAGGTTGGAGCTGATGC	60.035	20	CCATTCCCTCCACGGAACAA	59.962	20	126	1685	1810	TTCCATGCTTACGTGCTGGT	59.964	20	CCATTCCCTCCACGGAACAA	59.962	20	224	1587	1810
TRINITY_DN25634_c0_g1_i8	2	p1	(T)12	12	1204	1215	TTCCATGCTTACGTGCTGGT	59.964	20	GCATCAGCTCCAACCTCCTT	60.035	20	118	1587	1704	AAGGAGGTTGGAGCTGATGC	60.035	20	CCATTCCCTCCACGGAACAA	59.962	20	126	1685	1810	TTCCATGCTTACGTGCTGGT	59.964	20	CCATTCCCTCCACGGAACAA	59.962	20	224	1587	1810
TRINITY_DN25657_c0_g1_i1	1	p2	(GA)6	12	397	408	GCCAGCCGTTTTCTAGGTCT	60.036	20	CCCTACACCACATGCGAAGT	60.036	20	266	1143	1408	GCCAGCCGTTTTCTAGGTCT	60.036	20	GCGAAGTTGAAATCGTCGGG	59.905	20	253	1143	1395	AAATCCGGCCATTGGATCGT	60.107	20	CCATCTTGGAGGCAGCAGAA	60.035	20	274	1193	1466
TRINITY_DN25693_c0_g2_i1	1	c	(TTA)9ta(ATT)5	44	745	788	CTGTCTCGATCTCGACGGTG	59.973	20	GCGGTGGTTTGAGGTTTGTC	59.970	20	177	534	710	GCAACGGAGGTGACAAAACC	59.970	20	GCGGTGGTTTGAGGTTTGTC	59.970	20	227	484	710	CAAAACCAGCAACGGAGGTG	59.969	20	GCGGTGGTTTGAGGTTTGTC	59.970	20	235	476	710
TRINITY_DN25671_c0_g1_i1	1	p3	(GAA)5	15	159	173	AAGATCATCATCGGCGGGTC	59.966	20	CAGCTCCGTTTTTGCTGCAT	60.039	20	229	1719	1947	GAAGATCATCATCGGCGGGT	59.966	20	CAGCTCCGTTTTTGCTGCAT	60.039	20	230	1718	1947	AAGATCATCATCGGCGGGTC	59.966	20	AAGGCCTCGGCATACTTCAC	60.108	20	249	1719	1967
TRINITY_DN25647_c0_g2_i1	1	p1	(A)11	11	132	142	GAGGAACCCAGAATCGGTGG	60.108	20	ACAGGTTTGGAATCGCTGGT	59.890	20	101	168	268	AACTGGCCAAAATGGAAGCG	59.682	20	GGAATCGCTGGTTCTGGGAA	60.035	20	207	54	260	AACTGGCCAAAATGGAAGCG	59.682	20	AACCACCGATTCTGGGTTCC	59.962	20	136	54	189
TRINITY_DN25647_c0_g1_i2	1	c	(GA)6gt(GA)8	30	31	60	TGTGTTCTTGCCGAGCTTCT	59.893	20	CACGAGTTGGTGTTCCCAGA	59.894	20	103	1090	1192	TGTGTTCTTGCCGAGCTTCT	59.893	20	TCACGAGTTGGTGTTCCCAG	59.894	20	104	1090	1193	TGTGTTCTTGCCGAGCTTCT	59.893	20	CTCACGAGTTGGTGTTCCCA	59.894	20	105	1090	1194
TRINITY_DN25603_c0_g1_i6	1	c	(GAG)6gaa(GAG)6	39	248	286	GCCATGTGTTGCGCGATAAT	59.971	20	CCACACCGACATCACTGACA	59.967	20	108	353	460	ATCGCGGTGGAGATAACGTC	59.970	20	CCACACCGACATCACTGACA	59.967	20	159	302	460	GATCGCGGTGGAGATAACGT	59.970	20	CCACACCGACATCACTGACA	59.967	20	160	301	460
TRINITY_DN25663_c0_g1_i2	1	p1	(T)10	10	737	746	AGGATTAACGTCGCCGGATC	59.968	20	GGATGACGACCCACCCTTTT	59.962	20	142	1432	1573	GAGGATTAACGTCGCCGGAT	59.968	20	GGATGACGACCCACCCTTTT	59.962	20	143	1431	1573	TGAGAGGATTAACGTCGCCG	59.900	20	GGATGACGACCCACCCTTTT	59.962	20	146	1428	1573
TRINITY_DN25630_c0_g2_i1	1	p2	(TC)6	12	3	14	ACGGACGATGACCTGTTGAC	60.039	20	TTCCCCTCGAACCGGATTTG	60.036	20	280	273	552	ACGGACGATGACCTGTTGAC	60.039	20	AGCTTCCGAGTCAACTCAGC	60.038	20	164	273	436	CACGGACGATGACCTGTTGA	60.039	20	AGCTTCCGAGTCAACTCAGC	60.038	20	165	272	436
TRINITY_DN25607_c0_g1_i1	1	p2	(CT)6	12	8	19	ACCCACTTAAGTGCTCGACG	60.039	20	AAGCGTTCTTGCACAGCTTG	59.970	20	169	75	243	TGATGATGCCCACAAAGCCT	59.960	20	ACCTGGGTACAGCTTCAAGC	59.963	20	169	1445	1613	CCGGGTCGGTATTTCGGATT	59.895	20	TTTCTTCGTCCCAACCGAGG	59.966	20	259	249	507
TRINITY_DN25655_c0_g1_i2	1	p1	(T)11	11	2603	2613	TTTGCCGATAACCCTCCACC	60.035	20	CACCCCACAAGTCGTCATCA	59.965	20	265	2015	2279	GTCTCTTGAGTTCTGCGCCT	60.038	20	ATCTGGCCAGGAAGCTGTTC	60.035	20	187	885	1071	TGATGACGACTTGTGGGGTG	59.965	20	GAAGTGCACCCCAAGGATCA	59.962	20	116	2260	2375
TRINITY_DN25656_c0_g3_i9	1	p2	(CT)6	12	26	37	GAGTGTGATGCAGCTCTGGT	60.037	20	CTTTGCGTGAACACCACAGG	59.971	20	239	1273	1511	ACAGGAGTGTGATGCAGCTC	60.037	20	CTTTGCGTGAACACCACAGG	59.971	20	243	1269	1511	GACTGACCCTGCTCCAGAAC	60.037	20	CTTTGCGTGAACACCACAGG	59.971	20	147	1365	1511
TRINITY_DN25627_c0_g2_i1	1	p3	(CCT)5	15	267	281	ACTCAAGCAAGCGTTCGAGA	59.968	20	CCGTTATCTTCCCATCGCGA	59.968	20	272	375	646	TCGCGATGGGAAGATAACGG	59.968	20	ACTCCTCTTATCATGCGCCG	59.967	20	105	627	731	ACTCAAGCAAGCGTTCGAGA	59.968	20	CTCCTCCGCCGTTATCTTCC	59.968	20	280	375	654
TRINITY_DN25627_c0_g1_i2	1	p1	(A)11	11	1124	1134	CATGATGCGCAAGAATGGGG	59.968	20	TGAGTTCCATCCGCCAACAA	59.890	20	151	619	769	CATGATGCGCAAGAATGGGG	59.968	20	TTGAGTTCCATCCGCCAACA	59.890	20	152	619	770	CCATGATGCGCAAGAATGGG	59.968	20	TGAGTTCCATCCGCCAACAA	59.890	20	152	618	769
TRINITY_DN25627_c0_g3_i2	1	p2	(CT)7	14	342	355	AGAAGAAGGGGCAGAGGAGT	59.882	20	TTGGATGCCGCTGTTTGTTG	59.968	20	207	837	1043	AGAAGAAGGGGCAGAGGAGT	59.882	20	TTGTTGGATGCCGCTGTTTG	59.968	20	210	837	1046	AGAAGAAGGGGCAGAGGAGT	59.882	20	GGATGCCGCTGTTTGTTGTT	59.968	20	205	837	1041
TRINITY_DN25627_c0_g3_i2	2	p3	(ATT)7	21	739	759	AGAAGAAGGGGCAGAGGAGT	59.882	20	TTGGATGCCGCTGTTTGTTG	59.968	20	207	837	1043	AGAAGAAGGGGCAGAGGAGT	59.882	20	TTGTTGGATGCCGCTGTTTG	59.968	20	210	837	1046	AGAAGAAGGGGCAGAGGAGT	59.882	20	GGATGCCGCTGTTTGTTGTT	59.968	20	205	837	1041
TRINITY_DN25627_c0_g3_i2	3	p1	(T)16	16	1161	1176	AGAAGAAGGGGCAGAGGAGT	59.882	20	TTGGATGCCGCTGTTTGTTG	59.968	20	207	837	1043	AGAAGAAGGGGCAGAGGAGT	59.882	20	TTGTTGGATGCCGCTGTTTG	59.968	20	210	837	1046	AGAAGAAGGGGCAGAGGAGT	59.882	20	GGATGCCGCTGTTTGTTGTT	59.968	20	205	837	1041
TRINITY_DN25623_c0_g2_i1	1	p1	(A)10	10	254	263	CTTTGTTCGGGTGTTGCTGG	59.969	20	GACCTTCATTCCACCTGGGG	60.034	20	228	977	1204	TGCCACAGTTTCGGGTATCC	60.036	20	TGCTGCTTTGTGGCAATCAC	59.968	20	127	2644	2770	CCCCAGGTGGAATGAAGGTC	60.034	20	AGGTCAGCTCCAACATCAGC	60.036	20	133	1185	1317
TRINITY_DN25697_c0_g2_i1	1	p1	(T)10	10	21	30	GCCGAACAATGAATGCTGCA	60.109	20	CTGAATCCCAAGGCAGACAGT	59.996	21	104	581	684	GCCGAACAATGAATGCTGCA	60.109	20	ACTGAATCCCAAGGCAGACAG	59.996	21	105	581	685	TGCCGAACAATGAATGCTGC	60.109	20	CTGAATCCCAAGGCAGACAGT	59.996	21	105	580	684
TRINITY_DN25697_c0_g2_i1	2	p1	(T)12	12	1162	1173	GCCGAACAATGAATGCTGCA	60.109	20	CTGAATCCCAAGGCAGACAGT	59.996	21	104	581	684	GCCGAACAATGAATGCTGCA	60.109	20	ACTGAATCCCAAGGCAGACAG	59.996	21	105	581	685	TGCCGAACAATGAATGCTGC	60.109	20	CTGAATCCCAAGGCAGACAGT	59.996	21	105	580	684
TRINITY_DN25697_c0_g4_i1	1	p1	(T)10	10	21	30	GCTGCATGAGCCCTCTCTTT	60.394	20	CACAGAGTCATAGCCAGAACCA	59.765	22	124	70	193	GCTGCATGAGCCCTCTCTTT	60.394	20	ACACAGAGTCATAGCCAGAACC	59.765	22	125	70	194	GCATGAGCCCTCTCTTTGCA	60.679	20	CACAGAGTCATAGCCAGAACCA	59.765	22	121	73	193
TRINITY_DN25697_c0_g4_i1	2	p1	(T)10	10	249	258	GCTGCATGAGCCCTCTCTTT	60.394	20	CACAGAGTCATAGCCAGAACCA	59.765	22	124	70	193	GCTGCATGAGCCCTCTCTTT	60.394	20	ACACAGAGTCATAGCCAGAACC	59.765	22	125	70	194	GCATGAGCCCTCTCTTTGCA	60.679	20	CACAGAGTCATAGCCAGAACCA	59.765	22	121	73	193
TRINITY_DN25697_c0_g4_i1	3	p1	(A)13	13	378	390	GCTGCATGAGCCCTCTCTTT	60.394	20	CACAGAGTCATAGCCAGAACCA	59.765	22	124	70	193	GCTGCATGAGCCCTCTCTTT	60.394	20	ACACAGAGTCATAGCCAGAACC	59.765	22	125	70	194	GCATGAGCCCTCTCTTTGCA	60.679	20	CACAGAGTCATAGCCAGAACCA	59.765	22	121	73	193
TRINITY_DN25648_c0_g1_i2	1	p1	(A)11	11	527	537	AAGTTGGATTGTGCGTGCAC	59.969	20	AACATGGCCAGCAAGCTTTG	59.966	20	138	243	380	AAGTTGGATTGTGCGTGCAC	59.969	20	CAACATGGCCAGCAAGCTTT	59.966	20	139	243	381	GCATGGGCTTGAGTTCCTCT	60.035	20	GTGCACGCACAATCCAACTT	59.969	20	222	41	262
TRINITY_DN25648_c0_g1_i2	2	p1	(T)18	18	677	694	AAGTTGGATTGTGCGTGCAC	59.969	20	AACATGGCCAGCAAGCTTTG	59.966	20	138	243	380	AAGTTGGATTGTGCGTGCAC	59.969	20	CAACATGGCCAGCAAGCTTT	59.966	20	139	243	381	GCATGGGCTTGAGTTCCTCT	60.035	20	GTGCACGCACAATCCAACTT	59.969	20	222	41	262
TRINITY_DN25638_c0_g2_i1	1	p3	(TTA)7	21	140	160	CTCACCCACAGCCCCTAAAG	60.035	20	GCCACTCAAAACACAGGAACC	59.933	21	187	80	266	CCACAGCCCCTAAAGTGTGT	59.890	20	GCCACTCAAAACACAGGAACC	59.933	21	182	85	266	CTCACCCACAGCCCCTAAAG	60.035	20	TCAGCCACTCAAAACACAGGA	59.788	21	190	80	269
TRINITY_DN25638_c0_g1_i10	1	p3	(TGA)5	15	496	510	ATGAAGCAGGGTGGGAATGG	60.033	20	GCCATTGTTGTTCCCACCAC	59.967	20	162	649	810	TGGTGGTGGTGGTCAAAACA	59.960	20	TCCCCATATGGCCCACACTA	60.030	20	191	900	1090	ATGAAGCAGGGTGGGAATGG	60.033	20	TGTTTTGACCACCACCACCA	59.960	20	271	649	919
TRINITY_DN25638_c0_g1_i10	2	c	(TGG)6gaacaacaatggcaagaaaggtggaaatcagaaccaaaatcaaggtggtggaaagggtggtaagaacaataacggtggacagaatggtggcggaggca(GTG)5	131	781	911	ATGAAGCAGGGTGGGAATGG	60.033	20	GCCATTGTTGTTCCCACCAC	59.967	20	162	649	810	TGGTGGTGGTGGTCAAAACA	59.960	20	TCCCCATATGGCCCACACTA	60.030	20	191	900	1090	ATGAAGCAGGGTGGGAATGG	60.033	20	TGTTTTGACCACCACCACCA	59.960	20	271	649	919
TRINITY_DN25638_c0_g1_i10	3	p1	(T)13	13	1638	1650	ATGAAGCAGGGTGGGAATGG	60.033	20	GCCATTGTTGTTCCCACCAC	59.967	20	162	649	810	TGGTGGTGGTGGTCAAAACA	59.960	20	TCCCCATATGGCCCACACTA	60.030	20	191	900	1090	ATGAAGCAGGGTGGGAATGG	60.033	20	TGTTTTGACCACCACCACCA	59.960	20	271	649	919
TRINITY_DN25622_c0_g5_i1	1	p2	(TC)8	16	297	312	GCTGTATGAATGACTTGGCACA	59.251	22	TGGCTCACATTATTTGCCTCT	57.629	21	178	77	254	TGCTGTATGAATGACTTGGCAC	59.251	22	TGGCTCACATTATTTGCCTCT	57.629	21	179	76	254	GCTGTATGAATGACTTGGCACA	59.251	22	TCGTGTCATCGACATTCTAGTGA	59.312	23	279	77	355
TRINITY_DN25675_c0_g1_i2	1	p1	(T)10	10	1939	1948	CTCTCCTCCGGAAAAGCGTT	60.037	20	CCTCCATCGGCAACTGAAGT	60.036	20	177	221	397	AAGGCCTTGAAGCATTCCGA	59.962	20	TCAGCCTTACACAGCAGAGC	60.037	20	117	1534	1650	ACTTCAGTTGCCGATGGAGG	60.036	20	TACGCTGAGTGTGTCGAACC	60.040	20	111	378	488
TRINITY_DN25666_c0_g1_i17	1	p1	(T)12	12	456	467	TCGACGACACCAACAACGAT	59.969	20	CGACTTAAAGGAATGCGGCG	59.974	20	186	45	230	CGCCGCATTCCTTTAAGTCG	59.974	20	ACAGAGACTTTGGAGCGTGG	59.966	20	120	211	330	CGCCGCATTCCTTTAAGTCG	59.974	20	TTGGGGAATGCGACAGAGAC	60.036	20	132	211	342
TRINITY_DN25666_c0_g2_i3	1	p6	(TGGTAA)5	30	274	303	TCTCAACGGCCCAAAGTCTC	59.965	20	GTAGTCCTGCAAAGGCCTGT	59.963	20	111	412	522	CTCTCAACGGCCCAAAGTCT	59.965	20	GTAGTCCTGCAAAGGCCTGT	59.963	20	112	411	522	TCTCAACGGCCCAAAGTCTC	59.965	20	CCCATGTCTCCCAGCTTCAG	60.107	20	180	412	591
TRINITY_DN25604_c0_g1_i3	1	p2	(TA)6	12	235	246	GAGCAGCAACTCGAGAAGGT	60.038	20	CTTCCAGAAGGGCGTGGTAG	60.108	20	160	1327	1486	GAGCAGCAACTCGAGAAGGT	60.038	20	CTTCTTGTCCGGGCTACTCG	60.179	20	120	1327	1446	GAGCAGCAACTCGAGAAGGT	60.038	20	TATAGTCTCGTCCGGCTCCC	60.251	20	180	1327	1506
TRINITY_DN2127_c0_g1_i1	1	p2	(GA)6	12	16	27	ACCATGGCACTTCTGCATGA	59.961	20	CGGCGAAAGGGAAGTGAGAT	60.108	20	264	101	364	TGTGAGAAATGGGGCTGCTT	59.887	20	CGGCGAAAGGGAAGTGAGAT	60.108	20	240	125	364	AATGGGGCTGCTTCATGGTT	60.252	20	CGGCGAAAGGGAAGTGAGAT	60.108	20	233	132	364
TRINITY_DN2188_c0_g1_i1	1	p1	(T)11	11	253	263	ACCTCACCCGCTTTTTCTTCA	60.134	21	TACAGACGACGACGGAGAGA	59.755	20	197	23	219	CCTCACCCGCTTTTTCTTCAC	59.733	21	TACAGACGACGACGGAGAGA	59.755	20	196	24	219	TCTCTCCGTCGTCGTCTGTA	59.755	20	AGCATCACACGTAAAAGGGGA	59.650	21	197	200	396
TRINITY_DN2159_c0_g1_i1	1	p1	(A)12	12	47	58	ATTCTTCGGGTGTGGATCGG	59.822	20	ACTTGCAAGAATCGCTCCCA	59.963	20	238	200	437	GACGTCGCCAACCACAAAAA	59.901	20	CCGATCCACACCCGAAGAAT	59.822	20	112	108	219	TGGCTGAGTTGTTGGGAACA	59.743	20	ACTTGCAAGAATCGCTCCCA	59.963	20	269	169	437
TRINITY_DN2182_c0_g1_i1	1	p2	(AG)6	12	661	672	GCCTCTTCTCGTTTTCCCCA	59.964	20	CTTTACTGCAATGGCCATCCG	59.934	21	128	104	231	GCCTCTTCTCGTTTTCCCCA	59.964	20	TTTACTGCAATGGCCATCCG	58.898	20	127	104	230	AACCACAAAGCGCCTCTTCT	60.179	20	CTTTACTGCAATGGCCATCCG	59.934	21	139	93	231
TRINITY_DN2195_c0_g1_i1	1	p1	(T)11	11	632	642	TTGTGGGATGAAGGCACCTC	59.962	20	TATGGTGACGGCGCTATCAC	59.968	20	139	245	383	CTTGTGGGATGAAGGCACCT	59.961	20	TATGGTGACGGCGCTATCAC	59.968	20	140	244	383	GAAGGCACCTCTCGACGTAG	59.901	20	TATGGTGACGGCGCTATCAC	59.968	20	130	254	383
TRINITY_DN2163_c0_g1_i1	1	p1	(T)10	10	1	10	TGTACCCGGACAAAGCAGTC	59.966	20	TTGAGTCTCTCGTCCGGGAT	60.034	20	106	24	129	AGTGTACCCGGACAAAGCAG	59.965	20	TTGAGTCTCTCGTCCGGGAT	60.034	20	108	22	129	GTGTACCCGGACAAAGCAGT	60.250	20	TTGAGTCTCTCGTCCGGGAT	60.034	20	107	23	129
TRINITY_DN18173_c0_g1_i3	1	p2	(TC)7	14	150	163	GGTAGGAAGACAGTGACGGC	60.109	20	ACCTCAACATCCGGCCAAAT	59.960	20	101	1274	1374	GGTAGGAAGACAGTGACGGC	60.109	20	ACGAACCGGTACTTCACGTC	60.040	20	170	1274	1443	GTGAGCGTGATGTGCAGTTC	59.835	20	CTGGCGAAATTGCAGCTGTT	60.039	20	223	36	258
TRINITY_DN18161_c0_g1_i3	1	p3	(ATG)5	15	294	308	ACCGCCACCTCTGTTTAAGG	59.964	20	TGTAAACCGACGCATGTGGA	59.966	20	184	1254	1437	TCAGATTGACCAGAACCGCC	60.036	20	TTCATGCGGACTGACCTGTC	60.037	20	265	669	933	GTCCCGTTGAAGAAGAGGGG	60.036	20	TACCACCACCCTCTCTCCTG	59.959	20	150	77	226
TRINITY_DN18119_c0_g1_i4	1	p2	(CA)6	12	90	101	GACAGTGAGCCACTCGAACA	59.968	20	TTTTCCGAGGACTGCAGCAT	59.963	20	129	1232	1360	GACAGTGAGCCACTCGAACA	59.968	20	ATTTTCCGAGGACTGCAGCA	59.963	20	130	1232	1361	AGAAGATGGGGAAAGCGGTG	60.035	20	TTCCTGTCCCAATCAGTCGC	60.036	20	262	137	398
TRINITY_DN18102_c0_g1_i4	1	p1	(T)11	11	533	543	CTCCTCAGCAGGCAACAGAA	59.964	20	TTGTGGTGCAAGGTGGATCA	59.815	20	229	270	498	GCCAAGGAAATGCGCTCAAA	60.038	20	TTGTGGTGCAAGGTGGATCA	59.815	20	197	302	498	TCCTCTCCCTCCTACTCCCA	60.254	20	TTCTGTTGCCTGCTGAGGAG	59.964	20	130	160	289
TRINITY_DN18139_c0_g5_i1	1	p1	(A)12	12	425	436	AACCGTTAAGGGACAACCGT	59.531	20	AGGAAATTGATGGCGGGGTT	59.959	20	104	20	123	AACCGTTAAGGGACAACCGT	59.531	20	AAGGAAATTGATGGCGGGGT	59.959	20	105	20	124	AACCGTTAAGGGACAACCGT	59.531	20	GGAAATTGATGGCGGGGTTG	59.824	20	103	20	122
TRINITY_DN18104_c0_g3_i2	1	p3	(AAT)5	15	56	70	TTTGGCCACCACATCGAACT	60.179	20	CCAAACTCAACTTGCGAGCC	60.040	20	133	406	538	TTTGGCCACCACATCGAACT	60.179	20	CTGGCTTCCTGTACGTACCC	59.825	20	176	406	581	GCCACCACATCGAACTCACT	60.321	20	CCAAACTCAACTTGCGAGCC	60.040	20	129	410	538
TRINITY_DN18104_c0_g1_i3	1	p1	(A)10	10	769	778	AATGCATCCCTCCAGGTGTG	60.034	20	AATACACTCCCAGGCGCAAA	59.962	20	235	884	1118	AATGGAGAAATGGGGCCTGG	60.032	20	CCAAGAATCCATCGCACCCT	60.107	20	134	546	679	AGGGTGCGATGGATTCTTGG	60.107	20	CACACCTGGAGGGATGCATT	60.034	20	244	660	903
TRINITY_DN18169_c0_g1_i2	1	p1	(T)10	10	339	348	AAGGGGAAGGTTGTCAGTGC	60.179	20	GGCAGCTTCCACATCCTCTT	60.035	20	105	929	1033	TCACTTGTGCAAGCCGAAGA	60.179	20	GGCAGCTTCCACATCCTCTT	60.035	20	216	818	1033	TCAAGTTGGAGGGCGTGAAA	59.818	20	GGCAGCTTCCACATCCTCTT	60.035	20	280	754	1033
TRINITY_DN18157_c0_g1_i1	1	p1	(T)10	10	38	47	TGCCAGCACATGATTCCACT	59.961	20	CACGATCGGAGTCTCCTTCG	59.972	20	165	542	706	TTGCCAGCACATGATTCCAC	59.110	20	CACGATCGGAGTCTCCTTCG	59.972	20	166	541	706	TGCCAGCACATGATTCCACT	59.961	20	TCGGAGTCTCCTTCGAAACC	59.113	20	160	542	701
TRINITY_DN18157_c1_g1_i1	1	p1	(T)10	10	282	291	GCAATTTGGTGCCCATGAGG	60.108	20	AACCACTTCCCAGCCTGAAG	59.889	20	271	12	282	GCCTAATGCCCCCTTCTACC	59.889	20	AACCACTTCCCAGCCTGAAG	59.889	20	217	66	282	TTCGACAGGCAATTTGGTGC	59.686	20	AACCACTTCCCAGCCTGAAG	59.889	20	279	4	282
TRINITY_DN18179_c0_g1_i2	1	p1	(A)10	10	41	50	CACAGCAGTGCATTTGCCAT	60.038	20	CCAGAGAACGCTGTATGGCA	60.108	20	216	566	781	CACAGCAGTGCATTTGCCAT	60.038	20	GCAATCTTGAGTGGCACTGC	60.109	20	111	566	676	CACAGCAGTGCATTTGCCAT	60.038	20	CGCAATCTTGAGTGGCACTG	59.833	20	112	566	677
TRINITY_DN18177_c0_g1_i2	1	p2	(TC)9	18	11	28	CCCTTCTCTGCGCTATCCTG	59.967	20	CACACGACGCAATCCGATTC	59.975	20	208	210	417	GAATCGGATTGCGTCGTGTG	59.975	20	AGTTGAGGTGTTCGAGCCAG	59.966	20	118	398	515	CCCTTCTCTGCGCTATCCTG	59.967	20	GACGCAATCCGATTCAGCAC	59.973	20	203	210	412
TRINITY_DN18177_c0_g1_i2	2	c	(T)13actttatta(T)12gggtggttcaaagatattttacaactttggttttgccccacttccaagtttttgaagagtttgatggctcttttcctattgtaaaaaatttagtcctttc(T)12	146	658	803	CCCTTCTCTGCGCTATCCTG	59.967	20	CACACGACGCAATCCGATTC	59.975	20	208	210	417	GAATCGGATTGCGTCGTGTG	59.975	20	AGTTGAGGTGTTCGAGCCAG	59.966	20	118	398	515	CCCTTCTCTGCGCTATCCTG	59.967	20	GACGCAATCCGATTCAGCAC	59.973	20	203	210	412
TRINITY_DN18103_c0_g1_i3	1	p2	(CT)6	12	53	64	TGGAATCTACCGAGGCCAGA	60.033	20	TCCAGACTCAGCAGCAGTTG	59.966	20	117	1020	1136	TGGAATCTACCGAGGCCAGA	60.033	20	CAGCAGTGGCAGAATCTCCA	60.036	20	271	1020	1290	CAACTGCTGCTGAGTCTGGA	59.966	20	CAGCAGTGGCAGAATCTCCA	60.036	20	174	1117	1290
TRINITY_DN18103_c0_g1_i3	2	p3	(ATG)5	15	1965	1979	TGGAATCTACCGAGGCCAGA	60.033	20	TCCAGACTCAGCAGCAGTTG	59.966	20	117	1020	1136	TGGAATCTACCGAGGCCAGA	60.033	20	CAGCAGTGGCAGAATCTCCA	60.036	20	271	1020	1290	CAACTGCTGCTGAGTCTGGA	59.966	20	CAGCAGTGGCAGAATCTCCA	60.036	20	174	1117	1290
TRINITY_DN18197_c0_g1_i1	1	p3	(AAG)5	15	361	375	GGCAGACTCTTGACCGTCAA	59.966	20	CCACGCAAGGTTCCCTACAT	60.035	20	117	671	787	GGCAGACTCTTGACCGTCAA	59.966	20	TTCCACGCAAGGTTCCCTAC	59.964	20	119	671	789	GAGCAGGCAGTGGAGATGTT	60.036	20	CCACGCAAGGTTCCCTACAT	60.035	20	156	632	787
TRINITY_DN18143_c2_g1_i3	1	p1	(A)10	10	338	347	CTCCATCTGCCACCGAACTT	60.036	20	TGGGTGAAAACGGTGGTGAA	60.034	20	260	945	1204	CCGTTTCCAGCTCTCACCTT	59.965	20	AAGTTCGGTGGCAGATGGAG	60.036	20	101	864	964	ACAACTTCCTGCCGTAGCTC	60.037	20	TGTCCAGCGCTGATTCACAT	60.036	20	119	353	471
TRINITY_DN18175_c0_g1_i1	1	p2	(GT)6	12	975	986	CCTGGCAGCTATCGGAGATG	60.038	20	TCCGTACTGGCACTCAAACC	59.966	20	150	170	319	CCTGGCAGCTATCGGAGATG	60.038	20	GGTTTCCGTACTGGCACTCA	59.966	20	154	170	323	CCTGGCAGCTATCGGAGATG	60.038	20	TGGTTTCCGTACTGGCACTC	59.966	20	155	170	324
TRINITY_DN18175_c1_g3_i2	1	p2	(CT)7	14	509	522	GTCACATTGGCCACTGCAAC	60.319	20	GTTCCGAGCCCAATCCTGAA	60.035	20	153	21	173	GTCACATTGGCCACTGCAAC	60.319	20	CCGAGCCCAATCCTGAATCA	59.819	20	150	21	170	GTCACATTGGCCACTGCAAC	60.319	20	AAGTGTTCCGAGCCCAATCC	60.323	20	157	21	177
TRINITY_DN18175_c1_g3_i2	2	p1	(T)12	12	1010	1021	GTCACATTGGCCACTGCAAC	60.319	20	GTTCCGAGCCCAATCCTGAA	60.035	20	153	21	173	GTCACATTGGCCACTGCAAC	60.319	20	CCGAGCCCAATCCTGAATCA	59.819	20	150	21	170	GTCACATTGGCCACTGCAAC	60.319	20	AAGTGTTCCGAGCCCAATCC	60.323	20	157	21	177
TRINITY_DN18192_c0_g1_i1	1	p1	(A)11	11	33	43	AATGGAGTGGGGCTCGAAAC	60.323	20	CCACCACCTCCTCCTCCTTA	59.957	20	139	80	218	AATGGAGTGGGGCTCGAAAC	60.323	20	TTCTTGCTCACCACCACCTC	59.891	20	149	80	228	AAATGGAGTGGGGCTCGAAA	59.596	20	CCACCACCTCCTCCTCCTTA	59.957	20	140	79	218
TRINITY_DN18180_c0_g1_i4	1	p6	(TCTTCG)5	30	79	108	GCGTTTGGAGATTCGTACGC	59.975	20	GGTATGCCACTGGTGAGCTT	60.035	20	175	167	341	GCGTTTGGAGATTCGTACGC	59.975	20	TCAGTGAGAACATGGCCGTC	60.037	20	131	167	297	AAGCTCACCAGTGGCATACC	60.035	20	TGGCGAGATAAGCAGCGTAG	59.969	20	245	322	566
TRINITY_DN18133_c0_g1_i21	1	p1	(A)13	13	1655	1667	ATGATTCAGGCTGTGCTGCT	60.034	20	GGGATTGCAGGAAGCTGTCT	60.035	20	159	860	1018	ATGATTCAGGCTGTGCTGCT	60.034	20	AGGGATTGCAGGAAGCTGTC	60.035	20	160	860	1019	GCTGCTGTGGGATGTGTACT	60.036	20	GGGATTGCAGGAAGCTGTCT	60.035	20	145	874	1018
TRINITY_DN18121_c0_g2_i1	1	p1	(A)13	13	964	976	AAATTTTCCACCGCCACTGC	59.967	20	TGCGGTTGACGTCAAGATCA	59.967	20	119	202	320	AAATTTTCCACCGCCACTGC	59.967	20	ACTGCGGTTGACGTCAAGAT	59.966	20	121	202	322	TTCTAGGGCTTTCAGCGGTG	60.036	20	TGCGGTTGACGTCAAGATCA	59.967	20	237	84	320
TRINITY_DN18100_c0_g2_i2	1	p1	(A)10	10	1008	1017	TGGGCCATTGGAGATGGAAC	60.033	20	GCCATCACCGTCGTATCCAT	59.966	20	267	2555	2821	GTGGGTATGCCTTTGTCGGA	60.036	20	GTTCCATCTCCAATGGCCCA	60.033	20	130	2445	2574	AGGTTGCCCTGGAAAGATCG	60.035	20	TGACGGGTTTGATCCAGTGG	59.964	20	194	3365	3558
TRINITY_DN18100_c0_g1_i2	1	c	(CA)15(TA)7	44	617	660	GCGCCATGATTCCATTGCAT	59.967	20	AGCACTGCCTCGGCTAAAAT	60.035	20	214	218	431	GCGCCATGATTCCATTGCAT	59.967	20	GGTTTCAGGTAGCACTGCCT	59.963	20	224	218	441	GCGCCATGATTCCATTGCAT	59.967	20	AGGTTTCAGGTAGCACTGCC	59.963	20	225	218	442
TRINITY_DN18100_c0_g4_i4	1	p1	(A)10	10	333	342	ATCCGGCGATGCGATTTTTG	59.971	20	CCACCTCCTCCAGATCGGTA	60.106	20	107	826	932	CAAATCCGGCGATGCGATTT	59.971	20	CCACCTCCTCCAGATCGGTA	60.106	20	110	823	932	GCGTGCTGCCATTCTACATG	59.971	20	CTAGGGAAGCTGCACCTCAC	60.108	20	186	214	399
TRINITY_DN18100_c0_g4_i4	2	p1	(A)11	11	656	666	ATCCGGCGATGCGATTTTTG	59.971	20	CCACCTCCTCCAGATCGGTA	60.106	20	107	826	932	CAAATCCGGCGATGCGATTT	59.971	20	CCACCTCCTCCAGATCGGTA	60.106	20	110	823	932	GCGTGCTGCCATTCTACATG	59.971	20	CTAGGGAAGCTGCACCTCAC	60.108	20	186	214	399
TRINITY_DN18138_c0_g1_i2	1	p1	(A)11	11	513	523	CCAAGCGGCCCCTAAGTTTA	60.035	20	TTCTTTAAGCCCCCAACGCA	60.179	20	277	137	413	GCTTGGTTGGTGCAGTAGGA	60.251	20	TAAACTTAGGGGCCGCTTGG	60.035	20	147	10	156	TGCGTTGGGGGCTTAAAGAA	60.179	20	AGCAACTCTCATCCCATGGC	60.107	20	113	394	506
TRINITY_DN18156_c0_g1_i1	1	p2	(CT)7	14	84	97	TCACAACAGCGGATCCGAAA	59.966	20	TCCATTTCTTCCTGGTCGGC	60.035	20	251	4	254	TCACAACAGCGGATCCGAAA	59.966	20	TGAGACTTAGCGAGGGTCCA	59.961	20	267	4	270	GCCGACCAGGAAGAAATGGA	60.035	20	ACCGCTCTGTGTAAAGGACG	60.039	20	271	235	505
TRINITY_DN23606_c1_g1_i7	1	p2	(TC)7	14	39	52	GGATCCAGCTCGGCTTATCC	60.037	20	ATAGGCTCCACTCCCGGTAG	60.179	20	132	665	796	GGATCCAGCTCGGCTTATCC	60.037	20	GATAGGCTCCACTCCCGGTA	60.179	20	133	665	797	GACGGCAAGCAATTCGTGAG	60.179	20	GGATAAGCCGAGCTGGATCC	60.037	20	230	455	684
TRINITY_DN23633_c0_g1_i7	1	p1	(A)14	14	2821	2834	CGGGCTCACATCCAGTTTCT	60.036	20	GCCGACAAGGAAATCGCATC	59.972	20	180	1571	1750	GATGCGATTTCCTTGTCGGC	59.972	20	CGCTCATAAAATGGCCGCTC	60.041	20	192	1731	1922	TTGTTCATTGCACGCATGGG	60.038	20	TAAATCCCAGGTGGTCGTGC	60.036	20	127	1133	1259
TRINITY_DN23658_c0_g1_i6	1	p1	(A)13	13	66	78	TCGAGAAGGTCCTTGGCAAC	59.965	20	AGTAGCGCATTCGAGCAAGT	60.109	20	150	486	635	TCGCAGACGTGGAAAGGATC	60.109	20	GTTGCCAAGGACCTTCTCGA	59.965	20	134	372	505	CGAGAAGGTCCTTGGCAACT	59.965	20	AGTAGCGCATTCGAGCAAGT	60.109	20	149	487	635
TRINITY_DN23611_c2_g5_i1	1	p1	(A)11	11	1	11	ATGGGCAGCTGTGAGACAAC	60.607	20	TGCCACAGTTGTCTTGCTCA	60.107	20	187	121	307	ATGGGCAGCTGTGAGACAAC	60.607	20	ACCCATCTTGCCACAGTTGT	59.814	20	195	121	315	ATGGGCAGCTGTGAGACAAC	60.607	20	GCCACAGTTGTCTTGCTCAC	59.691	20	186	121	306
TRINITY_DN23611_c2_g2_i12	1	p1	(A)10	10	957	966	AGTTTCTCATGGCTGGCTCC	60.035	20	CATGTGTGCTGTGTCAAGGC	60.040	20	107	1036	1142	GGAGTTTCTCATGGCTGGCT	60.035	20	CATGTGTGCTGTGTCAAGGC	60.040	20	109	1034	1142	GCCTTGACACAGCACACATG	60.040	20	ATCAGGGCCCACACTAATGC	60.107	20	277	1123	1399
TRINITY_DN23691_c0_g1_i1	1	p1	(A)15	15	9	23	GTGCGCTGATCCTGGTTTTG	60.110	20	TTGAGACCGGTGCAGAGTTC	59.966	20	101	578	678	TGTTCCACCAGCGTTCATGA	59.892	20	TGCAGCATCTTCTTGAGCCA	59.963	20	152	1059	1210	GCCGTAAGAATGGAGGCAGA	59.822	20	TTGAGACCGGTGCAGAGTTC	59.966	20	268	411	678
TRINITY_DN23627_c1_g7_i1	1	p1	(T)11	11	1096	1106	ATTGGAGCAGATTGGGCCTC	60.106	20	GTTCGAATCATGCCCAGCAC	59.901	20	236	353	588	AAGACCTCCCCCACAAGGAT	60.179	20	GTTCGAATCATGCCCAGCAC	59.901	20	145	444	588	AGATTTAGGCTGCTGAGGCC	59.818	20	GTTCGAATCATGCCCAGCAC	59.901	20	209	380	588
TRINITY_DN23628_c0_g1_i2	1	p1	(T)10	10	1565	1574	TCATCCCCATTCGACCCTCT	60.031	20	AAACAGGGGAGGTGCATGAG	59.961	20	109	190	298	CCATCGCCTCTTTCCCAACT	60.035	20	ATGGTGTGCTCGAAGAAGGG	60.036	20	150	923	1072	TCCATCGCCTCTTTCCCAAC	60.035	20	ATGGTGTGCTCGAAGAAGGG	60.036	20	151	922	1072
TRINITY_DN23694_c0_g1_i1	1	p3	(ACC)7	21	157	177	CCCATTGCAGGTCTTGGCTA	60.034	20	GCAGCCTTCCCATCAGTCTT	60.035	20	189	1057	1245	CCCATTGCAGGTCTTGGCTA	60.034	20	TCTTGCAGCCTTCCCATCAG	60.035	20	193	1057	1249	AAGACTGATGGGAAGGCTGC	60.035	20	TGCAGCAATGGTCCTGAGAG	60.036	20	126	1226	1351
TRINITY_DN23663_c0_g2_i6	1	p1	(T)17	17	704	720	TTCCAGCAGGCAACAAAAGC	59.895	20	GGTAGAAATGGTGGCTCCCC	60.107	20	207	86	292	TTCCAGCAGGCAACAAAAGC	59.895	20	GGGTAGAAATGGTGGCTCCC	60.107	20	208	86	293	TTCCAGCAGGCAACAAAAGC	59.895	20	CAGAAGCAGCCCCAATAGCT	60.107	20	157	86	242
TRINITY_DN23619_c0_g1_i2	1	p2	(AG)11	22	129	150	CGCGAAGATGGAAGCCAATG	59.971	20	AAGAATGCCCACAGTCGAGG	60.036	20	272	511	782	CGGGTATGGGCTTGAGTTGT	60.035	20	TTCAGCGCCTGGTTCCTTAG	60.036	20	255	1884	2138	AGTTCACTGCACTCGACGTT	59.898	20	TCCTCATCAGCCTTCTCCGA	60.033	20	112	2345	2456
TRINITY_DN23659_c0_g1_i2	1	p1	(T)10	10	1715	1724	ACCTCCTTCCTCCGTCTCTC	60.034	20	GTTTTGGTAGTGGAGGCGGA	59.964	20	103	55	157	GACCTCCTTCCTCCGTCTCT	60.034	20	GTTTTGGTAGTGGAGGCGGA	59.964	20	104	54	157	ACCTCCTTCCTCCGTCTCTC	60.034	20	AGTTTTGGTAGTGGAGGCGG	59.964	20	104	55	158
TRINITY_DN23664_c0_g1_i1	1	p1	(T)13	13	1412	1424	TGCGTACAACTGCTGCAAAC	59.971	20	CACAAAAGTCTGGCCCAAGC	59.967	20	129	1093	1221	GTGCGTACAACTGCTGCAAA	59.971	20	CACAAAAGTCTGGCCCAAGC	59.967	20	130	1092	1221	TCTGCTTATCCTCCCTGGCT	60.031	20	TACAACACGTAAGCCAGCGT	59.968	20	112	1019	1130
TRINITY_DN23692_c0_g2_i1	1	p2	(AT)8	16	834	849	ATGCCTGGTCACAAAGAGGG	59.961	20	TAGGATGGCGTTGGGAGAGA	60.033	20	106	1321	1426	AGCAGAGACTTGTGGAGCAC	59.965	20	CCCTCTTTGTGACCAGGCAT	59.961	20	249	1092	1340	AGCAGAGACTTGTGGAGCAC	59.965	20	CATTGGCTGGAACCCCTCTT	59.960	20	262	1092	1353
TRINITY_DN23692_c0_g3_i2	1	p1	(T)14	14	1033	1046	AGTTTGTCGGGTGCACTTGA	60.107	20	GACCCGATAAGCAGCTGGAA	59.822	20	114	24	137	TGAAGTTTGTCGGGTGCACT	60.107	20	GACCCGATAAGCAGCTGGAA	59.822	20	117	21	137	AGTTTGTCGGGTGCACTTGA	60.107	20	AAGACCCGATAAGCAGCTGG	59.821	20	116	24	139
TRINITY_DN23608_c0_g1_i1	1	p3	(TGG)6	18	499	516	ATTCCCAGAGAAAGGGCACG	60.035	20	TGTACCCCGTCAATGCTTCC	60.036	20	152	806	957	AGACATTGCCGGTGGAAGAG	60.036	20	TGTACCCCGTCAATGCTTCC	60.036	20	222	736	957	ATTCCCAGAGAAAGGGCACG	60.035	20	CTTCTGCGTCACCACCAGAT	60.037	20	121	806	926
TRINITY_DN23660_c0_g3_i1	1	p1	(T)10	10	673	682	GGTAGCTTCGCAGATGAGCT	59.896	20	AATTGGGGTCGAGCAGGAAG	60.035	20	111	409	519	GGTAGCTTCGCAGATGAGCT	59.896	20	GAATTGGGGTCGAGCAGGAA	60.035	20	112	409	520	AGGAGAGTGGGTTGGAGTGT	60.105	20	AATTGGGGTCGAGCAGGAAG	60.035	20	154	366	519
TRINITY_DN23673_c0_g3_i1	1	p2	(CT)8	16	99	114	ATCCTGGCCACTATGTTGCC	60.107	20	CATTCACAGCACCACCGTTG	60.040	20	123	285	407	ATCCTGGCCACTATGTTGCC	60.107	20	TTCACAGCACCACCGTTGTA	59.822	20	121	285	405	ATCCTGGCCACTATGTTGCC	60.107	20	TCATTCACAGCACCACCGTT	60.179	20	124	285	408
TRINITY_DN23673_c0_g3_i1	2	p3	(GCG)5	15	363	377	ATCCTGGCCACTATGTTGCC	60.107	20	CATTCACAGCACCACCGTTG	60.040	20	123	285	407	ATCCTGGCCACTATGTTGCC	60.107	20	TTCACAGCACCACCGTTGTA	59.822	20	121	285	405	ATCCTGGCCACTATGTTGCC	60.107	20	TCATTCACAGCACCACCGTT	60.179	20	124	285	408
TRINITY_DN23673_c0_g1_i4	1	p3	(GGC)5	15	235	249	GAAAGGGGAGAGTGGTGGTG	59.963	20	GCCAACCCGGAAACAGTTTC	59.968	20	276	966	1241	GAAACTGTTTCCGGGTTGGC	59.968	20	GCGCCTCCACTAACAGAACT	60.037	20	247	1222	1468	GAAACTGTTTCCGGGTTGGC	59.968	20	CTGCGCCTCCACTAACAGAA	60.037	20	249	1222	1470
TRINITY_DN23651_c0_g2_i3	1	p2	(AG)13	26	147	172	AGCTGTGGGAGATGGATCCT	60.030	20	CGGAAGTCGATCGGAGTGAG	59.972	20	104	187	290	AGCTGTGGGAGATGGATCCT	60.030	20	AGAGGATTTCCAGCAACCGG	60.035	20	121	187	307	AGCTGTGGGAGATGGATCCT	60.030	20	GAGGATTTCCAGCAACCGGA	60.035	20	120	187	306
TRINITY_DN23622_c0_g1_i2	1	p2	(CT)6	12	324	335	TGTTCAGCGGTTGGAGTTCT	59.532	20	ATAGGCCCTTGCAACAGCTT	59.960	20	104	93	196	TGTTCAGCGGTTGGAGTTCT	59.532	20	TAGGCCCTTGCAACAGCTTT	60.179	20	103	93	195	TGTTCAGCGGTTGGAGTTCT	59.532	20	GGCCCTTGCAACAGCTTTTT	60.179	20	101	93	193
TRINITY_DN23640_c0_g3_i5	1	p3	(AAT)5	15	53	67	TGTGGCTGGTGGTCTGTTTT	60.034	20	TGCATCCGTTGACATCCACA	59.964	20	195	1462	1656	TGTGGATGTCAACGGATGCA	59.964	20	CTGAAACCGTATGGCCACCT	60.035	20	220	1637	1856	TGCTTCTGCACTCCTCAAGG	59.964	20	AAGAGGGTCAGCCGACATTG	60.036	20	197	500	696
TRINITY_DN23636_c0_g1_i3	1	p3	(TCT)6	18	40	57	CTGCTTCGTCATTACAGCGC	59.974	20	CACTCCGAGCGTGATCTCTC	59.971	20	214	1024	1237	ACTCGAGGCAGGAGCTAAGA	60.034	20	CACTCCGAGCGTGATCTCTC	59.971	20	141	1097	1237	AGAACTCGAGGCAGGAGCTA	60.034	20	CACTCCGAGCGTGATCTCTC	59.971	20	144	1094	1237
TRINITY_DN23681_c0_g1_i1	1	p3	(GAG)5	15	1770	1784	GCTGCGAGTGTTGAACAGTG	60.042	20	GGTTCCTTTCCGCAGAAGGA	59.964	20	233	173	405	GCTGCGAGTGTTGAACAGTG	60.042	20	AGGTTCCTTTCCGCAGAAGG	59.963	20	234	173	406	TCCTTCTGCGGAAAGGAACC	59.964	20	CGCTCGTGCTCTTGTTCATG	59.906	20	143	386	528
TRINITY_DN23644_c0_g2_i1	1	p2	(CT)8	16	57	72	ATTCGGGTGTCAATGCTCGT	60.036	20	GCAATAATCCCCTCCCCTCG	59.963	20	176	1024	1199	GGCTTCCACGTACACGAAGA	60.039	20	AGGAGCATCAAACTGCCTCC	60.035	20	247	1295	1541	ATTCGGGTGTCAATGCTCGT	60.036	20	CCACACAGGAAGCTCCACAT	59.963	20	214	1024	1237
TRINITY_DN23674_c0_g1_i1	1	c	(T)10agtatcacatcctccttgtctttctaaacgaaagaactactaagaaacttttttttgtacaag(T)12	85	2049	2133	AGTCGTGGTGGAGCTTCAAG	59.966	20	CACGGTCACGGTACACTTGA	59.969	20	139	1182	1320	AGTCGTGGTGGAGCTTCAAG	59.966	20	TCACGGTCACGGTACACTTG	59.969	20	140	1182	1321	ATGGCTGTCGTTTACGGGTT	59.964	20	CACGGTCACGGTACACTTGA	59.969	20	225	1096	1320
TRINITY_DN23674_c0_g1_i1	2	p1	(T)10	10	2857	2866	AGTCGTGGTGGAGCTTCAAG	59.966	20	CACGGTCACGGTACACTTGA	59.969	20	139	1182	1320	AGTCGTGGTGGAGCTTCAAG	59.966	20	TCACGGTCACGGTACACTTG	59.969	20	140	1182	1321	ATGGCTGTCGTTTACGGGTT	59.964	20	CACGGTCACGGTACACTTGA	59.969	20	225	1096	1320
TRINITY_DN23602_c0_g1_i6	1	p1	(T)19	19	1841	1859	AGGTGGCCCTGAAATCTTCG	60.035	20	CAGGACAACCAGAGCTCCAG	60.037	20	208	216	423	GGTGGCCCTGAAATCTTCGA	60.035	20	CAGGACAACCAGAGCTCCAG	60.037	20	207	217	423	CACGCCTCACAGAACAAACG	60.042	20	TCCGGTGTGCTGTGATCTTC	60.037	20	104	1429	1532
TRINITY_DN23648_c1_g2_i1	1	p1	(T)14	14	2821	2834	CTAATGCCAAGGGGGACGTT	60.034	20	TTCGTCGCGATGATGTAGGG	59.970	20	230	1582	1811	GCTCCGACATATACGTGCCA	59.968	20	CAGAGATGGTCCGGATGAGC	59.967	20	252	968	1219	AAGGGCACAACTCTGTACGG	59.965	20	TTCGTCGCGATGATGTAGGG	59.970	20	269	1543	1811
TRINITY_DN23662_c0_g1_i2	1	p1	(T)12	12	3077	3088	TGGTGCACCCAGTCATGTTT	60.106	20	GGCCACTTGATGAGGAGTCC	60.107	20	150	800	949	TTGGTGCACCCAGTCATGTT	60.106	20	GGCCACTTGATGAGGAGTCC	60.107	20	151	799	949	GAGGGGGACACAAGAAGAGC	60.036	20	ACATCAACTTTGGGGGCTGT	59.812	20	116	422	537
TRINITY_DN23650_c0_g2_i4	1	p2	(AG)6	12	445	456	AATTCCGCCGGTGATTTCCT	60.034	20	TGACACTATCACAGCTCCGT	58.454	20	166	38	203	TTCCTCGAAATCGCGCTCAT	60.179	20	TGACACTATCACAGCTCCGT	58.454	20	151	53	203	TTTCCTCGAAATCGCGCTCA	60.389	20	TGACACTATCACAGCTCCGT	58.454	20	152	52	203
TRINITY_DN23637_c0_g1_i3	1	p1	(A)11	11	1704	1714	CGACCCCAAGAGAAAGCTGT	59.965	20	CTGTCCGCCTAGAAGCCAAA	60.036	20	208	214	421	GCCTTCGACCCCAAGAGAAA	59.964	20	CTGTCCGCCTAGAAGCCAAA	60.036	20	213	209	421	TTTTCTTCCCTCCGACGCTC	60.038	20	ACAGCTTTCTCTTGGGGTCG	59.965	20	205	29	233
TRINITY_DN23686_c0_g2_i3	1	p1	(C)12	12	105	116	GCTCATTTCAGTTGCGTGCA	60.040	20	ATGAGGGCGCCATTTGAAGA	60.034	20	169	11	179	TGCTCATTTCAGTTGCGTGC	60.040	20	ATGAGGGCGCCATTTGAAGA	60.034	20	170	10	179	ACGATTGCTGTCCTTCCGTT	59.965	20	ACATCAGTCGGATCGTGTCG	59.901	20	160	575	734
TRINITY_DN23613_c0_g3_i2	1	p6	(CCACCT)5	30	2589	2618	TCTCTTTCACCACCTTCGCC	59.965	20	AGGCGGAATCAAAGGAGGTG	60.035	20	102	2345	2446	TTGTCCGCCTCCATCTCAAC	60.036	20	AGGCGGAATCAAAGGAGGTG	60.035	20	175	2272	2446	TTTCATGTTGGCTGCACTGC	59.968	20	AGCTGAGTGCCCTGTCTAGA	59.960	20	206	628	833
TRINITY_DN23630_c0_g1_i7	1	p1	(T)12	12	1481	1492	GTGGAGATGAGCCAGGATCG	59.967	20	CCACTCTTTTAGGCCTGGCA	59.962	20	171	914	1084	CATGGCGAAGGAAAGAGGGT	60.035	20	CCACTCTTTTAGGCCTGGCA	59.962	20	139	946	1084	GTGGAGATGAGCCAGGATCG	59.967	20	GCCTGGCATTGAGGTCGATA	59.893	20	159	914	1072
TRINITY_DN23683_c0_g1_i3	1	p2	(CT)7	14	4	17	GAAAAAGTCCGGCCAAACCC	59.967	20	ACCCACGAAGCATATGCACA	60.036	20	122	356	477	AAGCTTTGGAGAGCCTGGTC	59.963	20	CAAGAGTGACGGCTTCTGGT	59.966	20	101	1064	1164	GGATCCTTTTGGTGGCCTGA	59.960	20	CAAGAGTGACGGCTTCTGGT	59.966	20	194	971	1164
TRINITY_DN23639_c0_g1_i2	1	p1	(T)11	11	728	738	TGTCTTCAGCTTCCACGACC	59.966	20	TCGAACCAGCTGCCTTCAAT	59.963	20	252	222	473	ATCAACCCCACATTCTGCGT	59.962	20	GGTCGTGGAAGCTGAAGACA	59.966	20	148	94	241	ATTGAAGGCAGCTGGTTCGA	59.963	20	GGGCTAACCGTCACTCCAAA	59.964	20	137	454	590
TRINITY_DN23680_c0_g1_i4	1	p3	(GGT)6	18	1193	1210	CACGCCCCAGATTTTACCCT	60.034	20	AATTTGCAGGACCACCACCA	60.106	20	130	1090	1219	CCCTAACACGCCCCAGATTT	60.034	20	AATTTGCAGGACCACCACCA	60.106	20	136	1084	1219	CTAACCATGTGCCCCTCCTG	60.107	20	AAATCTGGGGCGTGTTAGGG	60.034	20	129	975	1103
TRINITY_DN8468_c0_g1_i2	1	p1	(T)13	13	394	406	TCCTTCCTTGCGAGAGGAGA	59.960	20	GAGTTGGAAGCCTCCTCTCG	59.825	20	123	269	391	TCCTTCCTTGCGAGAGGAGA	59.960	20	CGAGTTGGAAGCCTCCTCTC	59.825	20	124	269	392	TCTCCTTCCTTGCGAGAGGA	59.960	20	GAGTTGGAAGCCTCCTCTCG	59.825	20	125	267	391
TRINITY_DN8493_c0_g1_i2	1	p1	(T)15	15	686	700	CCGTCTCCTCCGATTTCGAG	59.970	20	GTTGATCTTGGTGGGGGAGG	60.034	20	104	169	272	CCGTCTCCTCCGATTTCGAG	59.970	20	GCATCTCCTTCCACCTGCTT	60.035	20	195	169	363	CCTCCCCCACCAAGATCAAC	60.034	20	GCATCTCCTTCCACCTGCTT	60.035	20	111	253	363
TRINITY_DN24274_c0_g2_i5	1	p1	(T)10	10	158	167	CGGCCGCTTTAGAGAGAGAG	59.970	20	TCGTGGGTTGCCTTTCTACC	59.964	20	168	407	574	CGGCCGCTTTAGAGAGAGAG	59.970	20	CGTGGGTTGCCTTTCTACCT	59.964	20	167	407	573	CGGCCGCTTTAGAGAGAGAG	59.970	20	GGGTTGCCTTTCTACCTGCT	59.962	20	164	407	570
TRINITY_DN24289_c1_g5_i1	1	p3	(TCT)5	15	305	319	CGGCGATCGGAATTACAGGA	59.968	20	CCGAACATCGTCCATGGACT	59.824	20	114	609	722	CTTCTCTCCGGCACCAGATG	60.179	20	TCCTGTAATTCCGATCGCCG	59.968	20	248	381	628	GCAGATCACCACCATGCCTA	59.819	20	TCCTGTAATTCCGATCGCCG	59.968	20	280	349	628
TRINITY_DN24289_c1_g2_i3	1	p1	(A)11	11	1619	1629	CACGATGCTGCCAAAGATCG	59.973	20	GCAAGTTTGACGAGGCAGTG	60.041	20	169	402	570	CACGATGCTGCCAAAGATCG	59.973	20	GGTGAGCAGCAAGTTTGACG	60.041	20	177	402	578	GAATCTCGACCACCGGATCC	59.968	20	AGCTTGGCGTAGATTGTGCT	60.036	20	251	434	684
TRINITY_DN24248_c1_g1_i5	1	c	(AG)15tgtggtaaaagagacaagaagcaatgaagaatatctgcactcctattttctcttctcatgtctaatccatccc(CT)17	137	1426	1562	CAAGCCATGGATGATGCAGC	59.968	20	TCAGCCCTGAAAGCACCAAA	60.106	20	167	576	742	CAAGCCATGGATGATGCAGC	59.968	20	TTCAGCCCTGAAAGCACCAA	60.106	20	168	576	743	CTTGCCTCTCTCTTGCAGCT	60.036	20	TCAGCCCTGAAAGCACCAAA	60.106	20	135	608	742
TRINITY_DN24288_c0_g1_i7	1	p2	(CA)7	14	104	117	TGTTGGAGGTGGTGCAAGTT	60.034	20	CCTGGTCTGTCTCTACCGGA	60.034	20	262	496	757	TGTTGGAGGTGGTGCAAGTT	60.034	20	GCAGATTCCACACCCACAGA	59.963	20	217	496	712	TGTTGGAGGTGGTGCAAGTT	60.034	20	GAGCAACCCTGGTCTGTCTC	60.037	20	269	496	764
TRINITY_DN24276_c2_g2_i1	1	p3	(TTC)5	15	135	149	TGACTTCACCTTGTGGTACGT	59.242	21	TCTGTCTCACTCCACTTGGGA	60.133	21	158	186	343	TGACTTCACCTTGTGGTACGT	59.242	21	CTGTCTCACTCCACTTGGGA	58.658	20	157	186	342	TGACTTCACCTTGTGGTACGT	59.242	21	TCTGTCTCACTCCACTTGGG	58.658	20	158	186	343
TRINITY_DN24276_c2_g1_i3	1	p3	(AAG)5	15	1022	1036	GCAAATGGATCGCTGAGCAG	59.971	20	GCAATCTCGGCAGCTTTAGC	59.971	20	211	254	464	GCAGCAGTGGAGAAGTGGAT	60.036	20	CTGCTCAGCGATCCATTTGC	59.971	20	125	149	273	GCTAAAGCTGCCGAGATTGC	59.971	20	ACATCTTTCGGCCTCGGTTT	59.964	20	149	445	593
TRINITY_DN24254_c0_g2_i4	1	p2	(TG)11	22	315	336	TCTCCTACGCGTACAGGTGA	60.036	20	CACACACACACACACACACA	59.129	20	259	75	333	TCTCCTACGCGTACAGGTGA	60.036	20	CACACACACACACACACACA	59.129	20	261	75	335	TCTCCTACGCGTACAGGTGA	60.036	20	ACACACACACACACACACAC	59.128	20	260	75	334
TRINITY_DN24254_c0_g2_i4	2	c	(TTC)5ttttgattgtaatattatggtgtgaaaattcc(T)15	62	1089	1150	TCTCCTACGCGTACAGGTGA	60.036	20	CACACACACACACACACACA	59.129	20	259	75	333	TCTCCTACGCGTACAGGTGA	60.036	20	CACACACACACACACACACA	59.129	20	261	75	335	TCTCCTACGCGTACAGGTGA	60.036	20	ACACACACACACACACACAC	59.128	20	260	75	334
TRINITY_DN24213_c0_g1_i2	1	p3	(AAG)5	15	372	386	TGCAGCAGAAGAGGTTGAGG	59.964	20	TTCACCCTCTGGAAACTCGC	59.965	20	181	307	487	TGCAGCAGAAGAGGTTGAGG	59.964	20	CTGGAAACTCGCCAGTAGCA	60.037	20	173	307	479	TGCTATGCCCATCCACCAAG	60.107	20	CCTCAACCTCTTCTGCTGCA	59.964	20	250	77	326
TRINITY_DN24290_c0_g1_i4	1	p3	(GCC)6	18	34	51	TCGTTTGCCCTGTTTGGACT	60.107	20	CGAAGTGTTGCTTGGTTGCA	59.900	20	102	470	571	TCGTTTGCCCTGTTTGGACT	60.107	20	CCGCGGCATATGCTATACCA	60.108	20	162	470	631	CGAACCACAATATGCGGCTG	59.972	20	ACATTCGACAGACTGGACGG	59.756	20	159	155	313
TRINITY_DN24290_c0_g2_i1	1	p3	(GCC)6	18	34	51	CGAACCACAATATGCGGCTG	59.972	20	AGTGGTGTGGTGAAGGTGTG	60.107	20	215	155	369	CGAACCACAATATGCGGCTG	59.972	20	CAGTGGTGTGGTGAAGGTGT	60.107	20	216	155	370	ACACCTTCACCACACCACTG	60.107	20	GGGCGAAATGTTGCTTGGTT	59.967	20	221	351	571
TRINITY_DN24219_c0_g1_i4	1	p1	(T)17	17	1792	1808	TCGACCATCCGTATGCTTCG	59.970	20	CTCATGGCGAGACTGGTTGT	60.037	20	104	1568	1671	GCTTCCATGTGCCAACGTTT	59.968	20	GCATCGAGCCATCACCAAAC	59.901	20	106	389	494	TCGACCATCCGTATGCTTCG	59.970	20	GTGGATCGTATGGCAGCTCA	59.895	20	120	1568	1687
TRINITY_DN24250_c0_g1_i1	1	p1	(T)14	14	967	980	ATGCTTCATGTCGCCTCCTC	60.179	20	TGGTAGGAGGGTGTGAAGGA	59.510	20	255	104	358	GATGCTTCATGTCGCCTCCT	60.179	20	TGGTAGGAGGGTGTGAAGGA	59.510	20	256	103	358	CGGCCTTTCCACCGCTATAA	60.179	20	TGGTAGGAGGGTGTGAAGGA	59.510	20	191	168	358
TRINITY_DN24281_c0_g1_i5	1	p2	(AC)6	12	1611	1622	CACTCCGATCGATGACCTGG	59.969	20	AGCACCAATCGGCAATCAGA	60.035	20	135	1368	1502	CACTCCGATCGATGACCTGG	59.969	20	AGAGCACCAATCGGCAATCA	60.035	20	137	1368	1504	GCTCAAACGCTAGTCCAGGT	60.037	20	CCAGGTCATCGATCGGAGTG	59.969	20	117	1271	1387
TRINITY_DN24264_c0_g1_i2	1	p2	(CT)7	14	71	84	CTGAACCGCGGATATGTCGA	59.970	20	GCCCTCATCCTGTTGCTTCT	60.035	20	135	455	589	CTGAACCGCGGATATGTCGA	59.970	20	AGCCCTCATCCTGTTGCTTC	60.035	20	136	455	590	CTGAACCGCGGATATGTCGA	59.970	20	TCCGCCAAGAAGAACTGACC	59.965	20	264	455	718
TRINITY_DN24286_c0_g2_i4	1	p1	(A)14	14	190	203	TCCATGGGAATGCGTGTTGA	59.963	20	TCGCTGTGTAAACACTCGCT	59.968	20	189	726	914	GTGTCAAGCTGGTCCCATGA	59.963	20	TCCATCCACAACCACCCATG	59.961	20	250	2211	2460	GTGTCAAGCTGGTCCCATGA	59.963	20	GTCCATCCACAACCACCCAT	59.960	20	251	2211	2461
TRINITY_DN24244_c0_g4_i1	1	p1	(T)13	13	1	13	TCTCCAAATCCCGGGGATCA	60.327	20	AAACGAGCACGACTACGACC	60.386	20	108	283	390	TCATCTCCAAATCCCGGGGA	60.327	20	AAACGAGCACGACTACGACC	60.386	20	111	280	390	TCTCCAAATCCCGGGGATCA	60.327	20	GAGCACGACTACGACCACAG	60.455	20	104	283	386
TRINITY_DN24244_c0_g4_i1	2	p2	(TG)6	12	548	559	TCTCCAAATCCCGGGGATCA	60.327	20	AAACGAGCACGACTACGACC	60.386	20	108	283	390	TCATCTCCAAATCCCGGGGA	60.327	20	AAACGAGCACGACTACGACC	60.386	20	111	280	390	TCTCCAAATCCCGGGGATCA	60.327	20	GAGCACGACTACGACCACAG	60.455	20	104	283	386
TRINITY_DN24239_c0_g2_i5	1	p2	(TC)10	20	171	190	AATGGAGCTCTCGGAGGACT	60.033	20	ACTTGACGACTCCACAGCAG	59.967	20	110	1052	1161	AAGACGATGCATTCCCACGT	60.036	20	ACTTGACGACTCCACAGCAG	59.967	20	187	975	1161	TTCGACACCCTGCAATCTCC	60.036	20	GATGGGTTCAGGCTCGTTGA	60.036	20	117	597	713
TRINITY_DN24239_c0_g2_i5	2	p4	(TTTC)6	24	371	394	AATGGAGCTCTCGGAGGACT	60.033	20	ACTTGACGACTCCACAGCAG	59.967	20	110	1052	1161	AAGACGATGCATTCCCACGT	60.036	20	ACTTGACGACTCCACAGCAG	59.967	20	187	975	1161	TTCGACACCCTGCAATCTCC	60.036	20	GATGGGTTCAGGCTCGTTGA	60.036	20	117	597	713
TRINITY_DN24246_c0_g1_i2	1	p3	(CCA)6	18	124	141	TCCGGTGGTTAGGATGGGAT	60.031	20	AGAATTCCCTTCGCCCTTGG	60.034	20	252	918	1169	CATCTCCGCCCTCATTCTCC	59.965	20	GATCTCTTCGAGCGTGGAGG	59.970	20	238	195	432	CCATCTCCGCCCTCATTCTC	59.965	20	GATCTCTTCGAGCGTGGAGG	59.970	20	239	194	432
TRINITY_DN24246_c0_g1_i2	2	p1	(T)13	13	1690	1702	TCCGGTGGTTAGGATGGGAT	60.031	20	AGAATTCCCTTCGCCCTTGG	60.034	20	252	918	1169	CATCTCCGCCCTCATTCTCC	59.965	20	GATCTCTTCGAGCGTGGAGG	59.970	20	238	195	432	CCATCTCCGCCCTCATTCTC	59.965	20	GATCTCTTCGAGCGTGGAGG	59.970	20	239	194	432
TRINITY_DN24293_c0_g1_i2	1	p2	(GA)6	12	25	36	CAGTAGCGGACACCCCATTT	60.035	20	CTCAGCTTCGCCTACCGTAG	59.970	20	277	213	489	CGAGCTGGGAATGTTGAGGT	60.036	20	CTCAGCTTCGCCTACCGTAG	59.970	20	102	388	489	ACGAGCTGGGAATGTTGAGG	60.036	20	CTCAGCTTCGCCTACCGTAG	59.970	20	103	387	489
TRINITY_DN24240_c0_g1_i2	1	p3	(AGA)5	15	517	531	GGAGCTCGATCACACTCTCG	59.971	20	TCTCCTCCCTCAGCAATCGA	60.033	20	212	91	302	CCGTCACCGATCTGATCCAG	59.969	20	TCTCCTCCCTCAGCAATCGA	60.033	20	144	159	302	GCTGGAAGAGGAGCTCGATC	59.968	20	TCTCCTCCCTCAGCAATCGA	60.033	20	221	82	302
TRINITY_DN24225_c0_g1_i3	1	p2	(GA)7	14	155	168	GTGATGAGGGAAGCCAGCTT	60.035	20	AGGTGGACTCTGCATCAACG	60.037	20	180	1037	1216	GTGATGAGGGAAGCCAGCTT	60.035	20	GTGGACTCTGCATCAACGGA	60.037	20	178	1037	1214	GTGATGAGGGAAGCCAGCTT	60.035	20	ATTGACGCCAACATGAGGGT	59.962	20	111	1037	1147
TRINITY_DN24292_c0_g1_i1	1	p2	(GA)6	12	27	38	GCAATGGAAGTTCGCCGTAC	59.904	20	TCTCTTTCTCCTCCAGCCGA	59.960	20	156	301	456	GCCTATGACGACTCCTACGC	60.040	20	GTACGGCGAACTTCCATTGC	59.904	20	207	114	320	TGGAAGTTCGCCGTACAACA	59.896	20	TCTCTTTCTCCTCCAGCCGA	59.960	20	152	305	456
TRINITY_DN24299_c0_g1_i1	1	p1	(T)11	11	9	19	TGCTTCTCTCTCCCCCTCTC	60.033	20	AACACCACGAGTAGCTTGGG	59.965	20	232	161	392	TGCTTCTCTCTCCCCCTCTC	60.033	20	CCCAACACCACGAGTAGCTT	59.965	20	235	161	395	AAGCTACTCGTGGTGTTGGG	59.965	20	TACATCCATCGTGCCATCGG	59.967	20	126	376	501
TRINITY_DN24245_c0_g1_i1	1	p1	(A)10	10	1535	1544	GCTCTGTCTGCATGGAGTGT	60.037	20	CTTCTCCACAGCCTGACCAG	60.037	20	224	404	627	TGCTCTGTCTGCATGGAGTG	60.037	20	CTTCTCCACAGCCTGACCAG	60.037	20	225	403	627	GAAGGCTGGAGCATGATCGA	59.894	20	CCGCTCCATGGCATCCATAT	60.035	20	158	848	1005
TRINITY_DN24245_c0_g3_i1	1	p1	(T)12	12	1	12	CAAAAGGCACAAGGGGCAG	59.631	19	CCTTGGAGCAGATGGTTTGC	59.471	20	114	466	579	AAAAGGCACAAGGGGCAGG	60.838	19	CCTTGGAGCAGATGGTTTGC	59.471	20	113	467	579	CAAAAGGCACAAGGGGCAG	59.631	19	TGGTTTGCTGAATGCTCTCCT	59.926	21	102	466	567
TRINITY_DN24269_c0_g2_i1	1	p1	(T)12	12	15	26	CACTGCTTGCATTTGCGTCT	60.040	20	AAGGGTTCGAGCAAGCTCTC	60.037	20	128	572	699	CACTGCTTGCATTTGCGTCT	60.040	20	GAAGGGTTCGAGCAAGCTCT	60.037	20	129	572	700	CACTGCTTGCATTTGCGTCT	60.040	20	AGAAGGGTTCGAGCAAGCTC	60.037	20	130	572	701
TRINITY_DN24251_c0_g2_i1	1	p1	(T)12	12	106	117	GCGTGGAGCGAACAATCTTC	59.905	20	CACAGCATTGGCAAGCAAGT	59.967	20	123	38	160	GCGTGGAGCGAACAATCTTC	59.905	20	ACGCTCTTGCATTCAGTCCA	59.965	20	192	38	229	ACTTGCTTGCCAATGCTGTG	59.967	20	GCCACGGTTTGAGCTCAATC	59.831	20	160	141	300
TRINITY_DN24263_c0_g1_i7	1	p1	(T)15	15	326	340	GGGACCAAGGCGAGATGTAC	60.179	20	ATTTGGCTCCCGTCTTTCGT	59.964	20	251	427	677	GAGACCAAAACCCCTGAGCA	59.890	20	GTACATCTCGCCTTGGTCCC	60.179	20	263	184	446	TGAGACCAAAACCCCTGAGC	59.890	20	GTACATCTCGCCTTGGTCCC	60.179	20	264	183	446
TRINITY_DN24294_c0_g1_i3	1	p1	(A)13	13	1364	1376	TCTGAGGGGGCTCAAGTACA	59.884	20	CCTCTGAGCTGGTTCTTGCA	59.964	20	131	542	672	TACTTGCCCGTCTCCGATTG	59.825	20	AGCAGCACAAGACGCTTTTG	59.970	20	244	1100	1343	TCAACGAGGAGCCTACTTGC	59.753	20	AGCAGCACAAGACGCTTTTG	59.970	20	257	1087	1343
TRINITY_DN24229_c0_g1_i1	1	p1	(T)11	11	454	464	TTGCACCGGAAGATGAGGAC	60.036	20	CATCAGCCAGCCTCTCACTC	60.179	20	181	121	301	TTGCACCGGAAGATGAGGAC	60.036	20	CCATCATCAGCCAGCCTCTC	60.250	20	185	121	305	TTGACCCTTTCATGGCTGCA	60.179	20	CATCAGCCAGCCTCTCACTC	60.179	20	121	181	301
TRINITY_DN24229_c0_g2_i2	1	p1	(T)10	10	922	931	TTCCAAACCCTACTGTCGCC	59.964	20	CTTCGATAACTCGGGAGCCC	59.968	20	215	80	294	TTCCAAACCCTACTGTCGCC	59.964	20	AAAGCGAGAGTGGTCTGTGG	59.966	20	152	80	231	GTCGCCGGTTAAACCAAACC	60.040	20	CTTCGATAACTCGGGAGCCC	59.968	20	201	94	294
TRINITY_DN24272_c0_g2_i1	1	p1	(T)10	10	1474	1483	ACCTTCACTCCGTTAGCTGC	60.037	20	ATGGGAAGCTGGGATTGGTG	60.033	20	159	306	464	CTTCACTCCGTTAGCTGCCA	60.037	20	ATGGGAAGCTGGGATTGGTG	60.033	20	157	308	464	CCTCCATTGTCGCCGTCATA	59.896	20	GCAGCTAACGGAGTGAAGGT	60.037	20	159	167	325
TRINITY_DN24265_c0_g2_i4	1	c	(A)10ttatctcctctcttctcatttccaattcattttccttctctctcttctgaa(T)10	71	48	118	AGAAAATTGTTGGTGGCGGC	59.967	20	ATTGCACACCCTTTCGCAAC	59.968	20	190	244	433	ATGGGGCACTACAACCTTCG	60.035	20	ATTGCACACCCTTTCGCAAC	59.968	20	276	158	433	ATGGGGCACTACAACCTTCG	60.035	20	GCCGCCACCAACAATTTTCT	59.967	20	106	158	263
TRINITY_DN24216_c3_g1_i4	1	p3	(GAT)5	15	101	115	GTTGTCTCTCCCACTGGACG	60.038	20	GAGGCACCCTTGTTGGAAGA	59.890	20	194	1504	1697	GTTGTCTCTCCCACTGGACG	60.038	20	GAGAGGCACCCTTGTTGGAA	59.890	20	196	1504	1699	GTTGTCTCTCCCACTGGACG	60.038	20	AGAGGCACCCTTGTTGGAAG	59.889	20	195	1504	1698
TRINITY_DN24216_c3_g6_i1	1	p1	(T)16	16	513	528	CGCTGCCAATCACTGTAGGA	60.108	20	TGCTTCCCCGTGCCTTTAAT	59.961	20	186	178	363	CGCTGCCAATCACTGTAGGA	60.108	20	ATGCTTCCCCGTGCCTTTAA	59.961	20	187	178	364	TCGCTGCCAATCACTGTAGG	60.108	20	TGCTTCCCCGTGCCTTTAAT	59.961	20	187	177	363
TRINITY_DN24216_c3_g3_i2	1	p1	(T)16	16	1	16	AAGCACCTGAACCACCACAA	60.034	20	GCACTCTTTGCCTCTGTTGC	60.040	20	185	975	1159	CCGTGCCCATAGAAGAAGGG	60.179	20	GCACTCTTTGCCTCTGTTGC	60.040	20	240	920	1159	CCCGTGCCCATAGAAGAAGG	60.179	20	GCACTCTTTGCCTCTGTTGC	60.040	20	241	919	1159
TRINITY_DN24205_c0_g1_i2	1	p3	(ACC)6	18	690	707	CTCCGACACCAACAGTCCTC	60.038	20	CACAAGGGTCATTCCGTCCA	59.964	20	154	768	921	TGGACGGAATGACCCTTGTG	59.964	20	GCAAGTCCCCAAGATCACCA	59.962	20	111	902	1012	CTCCGACACCAACAGTCCTC	60.038	20	GCAAGTCCCCAAGATCACCA	59.962	20	245	768	1012
TRINITY_DN24210_c0_g1_i2	1	p3	(GCC)5	15	68	82	TTTTGCCATCACCAAGCTGC	59.966	20	AACCAAGCAGACCAGATCGG	60.036	20	254	513	766	CCAAAGCGACTGAGGTGGAT	60.036	20	GCAGCTTGGTGATGGCAAAA	59.966	20	207	326	532	GCTTCTGGTGTAGGTGGACC	60.036	20	GCAGCTTGGTGATGGCAAAA	59.966	20	118	415	532
TRINITY_DN24249_c0_g1_i1	1	p2	(AT)6	12	3055	3066	CGCGCACTTGATCAAGGATG	59.973	20	TCTCCTGGACCAGCGTTTTC	59.965	20	134	184	317	TGCCGTTTCAAGCTCTCCAT	59.963	20	GATCGCTGCTGCTCCATTTG	59.971	20	126	2738	2863	CGCGCACTTGATCAAGGATG	59.973	20	CGCTTGAGTGACGTAGGTGT	60.039	20	190	184	373
TRINITY_DN24298_c0_g2_i1	1	p1	(A)11	11	495	505	TGCCTCGTTGTAAACCGCAT	60.604	20	TCCAAGCGTGCTTCCATGAT	60.035	20	182	834	1015	TGCCTCGTTGTAAACCGCAT	60.604	20	ATCCAAGCGTGCTTCCATGA	60.035	20	183	834	1016	ATGCCTCGTTGTAAACCGCA	60.604	20	TCCAAGCGTGCTTCCATGAT	60.035	20	183	833	1015
TRINITY_DN24203_c0_g2_i1	1	p1	(A)10	10	510	519	TCCTGGATCAGCAAGCTGTG	60.036	20	TCCCCACAGTCCCCGATAAT	60.031	20	178	1185	1362	TCCTGGATCAGCAAGCTGTG	60.036	20	ATCCCCACAGTCCCCGATAA	60.031	20	179	1185	1363	GCCCTCAACAGAAGATGGCT	60.035	20	CCCCAAGCATCAACCATCCT	60.033	20	184	909	1092
TRINITY_DN24203_c0_g1_i3	1	p2	(TC)9	18	29	46	AACGCCCAATGTTGTTCTGC	59.968	20	AGCAACATGAAAACGCGACA	59.340	20	152	113	264	CGCCCAATGTTGTTCTGCTG	60.388	20	AGCAACATGAAAACGCGACA	59.340	20	150	115	264	AACGCCCAATGTTGTTCTGC	59.968	20	GCAACATGAAAACGCGACAG	58.955	20	151	113	263
TRINITY_DN7138_c0_g1_i1	1	p3	(GCG)5	15	126	140	GAGAGTGCACCTTCCCTTCC	60.036	20	AGCTTGACTCTGCGATTGCT	60.037	20	218	28	245	AGCAATCGCAGAGTCAAGCT	60.037	20	CCAAGCGATCTTCTTCCGGT	60.108	20	273	226	498	GAGTGCACCTTCCCTTCCAA	59.890	20	AGCTTGACTCTGCGATTGCT	60.037	20	216	30	245
TRINITY_DN7117_c0_g1_i1	1	p1	(T)12	12	299	310	TCCTAACTGCCACATGTGCT	59.308	20	AGCAGGTGCCAATCATTCGA	60.035	20	100	174	273	ACTGCTGGTTTCGAACTCCT	59.241	20	AACAAACGAGCACATGTGGC	59.969	20	184	18	201	TCCTAACTGCCACATGTGCT	59.308	20	CAGCAGGTGCCAATCATTCG	59.900	20	101	174	274
TRINITY_DN7185_c0_g1_i1	1	c	(CT)9aaaaccagattgggcaaatgaagcccc(CT)7	59	107	165	TGAAGCCCCCTCTCTCTCTC	60.033	20	TGTTGCCTGATGGAGTTCCC	59.962	20	168	142	309	GCAAATGAAGCCCCCTCTCT	60.034	20	TGTTGCCTGATGGAGTTCCC	59.962	20	173	137	309	TCAGGTGAGGTGAGGTGAGT	59.811	20	TGTTGCCTGATGGAGTTCCC	59.962	20	136	174	309
TRINITY_DN11514_c0_g1_i1	1	p2	(TC)9	18	260	277	CTAACCGCCACCATGTCAGT	60.036	20	TCGAGAAGCCGCTGAGAATC	59.899	20	219	131	349	ACTAACCGCCACCATGTCAG	60.036	20	TCGAGAAGCCGCTGAGAATC	59.899	20	220	130	349	TCACTAACCGCCACCATGTC	60.037	20	TCGAGAAGCCGCTGAGAATC	59.899	20	222	128	349
TRINITY_DN11587_c0_g1_i1	1	p1	(T)11	11	434	444	GGGTTGGAAGATGCTTGCTG	59.471	20	AGGTCTAACAGCAGAGGGTT	57.969	20	218	158	375	GGGTTGGAAGATGCTTGCTG	59.471	20	AAGGTCTAACAGCAGAGGGT	57.969	20	219	158	376	GGGGTTGGAAGATGCTTGCT	60.613	20	AGGTCTAACAGCAGAGGGTT	57.969	20	219	157	375
TRINITY_DN11513_c0_g1_i1	1	p2	(TC)6	12	32	43	AAGCTTCTGTCCGTGATCCC	59.749	20	ATGGAAGTGCGGATCGTTGT	60.036	20	119	4	122	GCTTCTGTCCGTGATCCCAG	60.461	20	ATGGAAGTGCGGATCGTTGT	60.036	20	117	6	122	AAGCTTCTGTCCGTGATCCC	59.749	20	TGGAAGTGCGGATCGTTGTA	59.396	20	118	4	121
TRINITY_DN13674_c0_g1_i2	1	p2	(AG)6	12	21	32	GGAGGAGGAGATGGAGTCGT	60.106	20	GAAAGATCCGGCGTGTTTCG	59.905	20	181	92	272	CGTCTGAGGATTGTGGAGCA	59.753	20	GAAAGATCCGGCGTGTTTCG	59.905	20	129	144	272	TCTGAGGATTGTGGAGCAGC	59.749	20	GAAAGATCCGGCGTGTTTCG	59.905	20	127	146	272
TRINITY_DN13630_c0_g1_i1	1	p2	(CT)7	14	57	70	AGGCTGAAGAAAGTCGTCCG	60.038	20	GAGGAGGGCGACGAATATGG	60.038	20	192	146	337	AGGCTGAAGAAAGTCGTCCG	60.038	20	GGAGGAGGGCGACGAATATG	60.038	20	193	146	338	TTGCGCAGATTCAAAGTGCC	60.039	20	GAGGAGGGCGACGAATATGG	60.038	20	121	217	337
TRINITY_DN13630_c0_g1_i1	2	p1	(T)10	10	600	609	AGGCTGAAGAAAGTCGTCCG	60.038	20	GAGGAGGGCGACGAATATGG	60.038	20	192	146	337	AGGCTGAAGAAAGTCGTCCG	60.038	20	GGAGGAGGGCGACGAATATG	60.038	20	193	146	338	TTGCGCAGATTCAAAGTGCC	60.039	20	GAGGAGGGCGACGAATATGG	60.038	20	121	217	337
TRINITY_DN13697_c0_g1_i2	1	p2	(AG)8	16	106	121	TCCCCCAAAACACCAACCAA	59.957	20	CTGCCCATCCAACAATCCCT	60.033	20	122	272	393	TCCCCCAAAACACCAACCAA	59.957	20	TGCCCATCCAACAATCCCTC	60.033	20	121	272	392	TCCCCCAAAACACCAACCAA	59.957	20	TCCAACAATCCCTCGCGAAA	59.964	20	115	272	386
TRINITY_DN13697_c0_g1_i2	2	c	(CT)6catcatctt(TC)7	35	519	553	TCCCCCAAAACACCAACCAA	59.957	20	CTGCCCATCCAACAATCCCT	60.033	20	122	272	393	TCCCCCAAAACACCAACCAA	59.957	20	TGCCCATCCAACAATCCCTC	60.033	20	121	272	392	TCCCCCAAAACACCAACCAA	59.957	20	TCCAACAATCCCTCGCGAAA	59.964	20	115	272	386
TRINITY_DN13617_c0_g1_i1	1	p1	(T)12	12	1023	1034	AAGGTGTGTGCTTGGTGTGT	60.323	20	GCCAAATCAGCCACAGCATG	60.460	20	109	495	603	GTGCTTGGTGTGTAGGTGCT	60.535	20	GCCAAATCAGCCACAGCATG	60.460	20	102	502	603	TGTGTGCTTGGTGTGTAGGT	59.456	20	GCCAAATCAGCCACAGCATG	60.460	20	105	499	603
TRINITY_DN13617_c0_g2_i1	1	p1	(T)12	12	15	26	ATGCTGGTGCCTGCTGTAAT	60.034	20	ATTCAGAGGCACAGTCTGGC	60.036	20	214	98	311	GCCAGACTGTGCCTCTGAAT	60.036	20	GAGCATTGCACGCAGTAGTG	59.904	20	157	292	448	GCCAGACTGTGCCTCTGAAT	60.036	20	GTGAGCATTGCACGCAGTAG	59.904	20	159	292	450
TRINITY_DN13646_c0_g1_i2	1	p3	(ATT)7	21	825	845	TGGTCATCGCCGATTTCCAA	60.036	20	TGTTCACCTTCATGACGCGA	59.967	20	249	124	372	TCTCTGTTGGAATGGACGGC	60.036	20	TGTTCACCTTCATGACGCGA	59.967	20	139	234	372	TGGTCATCGCCGATTTCCAA	60.036	20	GCCGTCCATTCCAACAGAGA	60.036	20	130	124	253
TRINITY_DN13645_c0_g1_i1	1	p2	(TC)6	12	19	30	TTTCTCTCCGGGAAGCAACC	59.964	20	TAACCACCTGCACAGAGCTG	59.965	20	127	97	223	CAGCTCTGTGCAGGTGGTTA	59.965	20	GACTCGAGCATCCCTGTCAG	59.898	20	172	204	375	TTTCTCTCCGGGAAGCAACC	59.964	20	GACTCGAGCATCCCTGTCAG	59.898	20	279	97	375
TRINITY_DN13668_c0_g2_i1	1	c	(T)10g(T)10	21	770	790	GGGCCCATGAAACCAAGAGA	59.960	20	TTTTCCCGGCCCTCTCTCTA	59.958	20	107	403	509	GGGGTGTTGATAGTGCCGAT	59.820	20	AACACAGATTTTGCCCACGC	59.968	20	228	216	443	GGGCCCATGAAACCAAGAGA	59.960	20	TTCCCGGCCCTCTCTCTATC	60.179	20	105	403	507
TRINITY_DN13695_c0_g1_i2	1	p3	(TTA)6	18	790	807	AGGTTGCGGTACCGTGATTT	59.964	20	GGCATCTGCAGACACTCTGT	60.037	20	146	134	279	AGGTTGCGGTACCGTGATTT	59.964	20	CCGCACCGTAGAGACCTTTT	60.038	20	107	134	240	CGTACGTGACCGGAAAAGGA	60.039	20	GGCATCTGCAGACACTCTGT	60.037	20	105	175	279
TRINITY_DN13684_c0_g1_i1	1	p3	(ATT)6	18	475	492	GCTTGTGGATATTGCAGCCG	59.970	20	AACCAGCTGTTCAACCCCAA	60.033	20	244	1483	1726	CGGCTTGTGGATATTGCAGC	59.970	20	AACCAGCTGTTCAACCCCAA	60.033	20	246	1481	1726	TTTTCGCGACTCCACCTACC	60.038	20	GAGTCGACGACTACGCTCAG	59.975	20	150	1303	1452
TRINITY_DN13635_c0_g1_i1	1	p3	(CTC)5	15	133	147	CTCCTCCTCCTCCTCGTCAG	60.465	20	AGGCTCCCCCACTGATAGTT	59.955	20	151	132	282	CTCCTCCTCCTCCTCGTCAG	60.465	20	AAGGCTCCCCCACTGATAGT	59.955	20	152	132	283	CTCCTCCTCCTCCTCGTCAG	60.465	20	CCCTGAGTACAGCAGCCTTC	60.108	20	129	132	260
TRINITY_DN13670_c0_g1_i1	1	p1	(T)10	10	1856	1865	GTTCTTGCTGCCTTCTGTGC	60.040	20	TTGCAGTTCTAGGCTGAGGC	60.036	20	252	78	329	GGAGGTTCAACGCAAAGCAG	60.040	20	TTGCAGTTCTAGGCTGAGGC	60.036	20	109	221	329	GTTCTTGCTGCCTTCTGTGC	60.040	20	CTGCTTTGCGTTGAACCTCC	60.040	20	163	78	240
TRINITY_DN13634_c0_g1_i1	1	p1	(A)10	10	13	22	TTCTGCTGATAGGCCTCCCT	60.031	20	AACTTTGCTGGCACGTTCAC	59.899	20	168	687	854	TTCTGCTGATAGGCCTCCCT	60.031	20	GCTTTTGGGAAAACAGCGGT	59.896	20	115	687	801	GTGAACGTGCCAGCAAAGTT	59.899	20	TGCTCGTTGATCTCATCGGG	59.897	20	182	835	1016
TRINITY_DN13659_c0_g1_i3	1	p1	(A)15	15	101	115	GCTTGTAGTTGTCCCTGGCT	59.963	20	GCGAGGAACTTGGCTCTAGG	60.179	20	252	503	754	GCTGATTTCTCCAAGCGCTG	59.902	20	GCGAGGAACTTGGCTCTAGG	60.179	20	235	520	754	TGCTTGTAGTTGTCCCTGGC	60.251	20	GCGAGGAACTTGGCTCTAGG	60.179	20	253	502	754
TRINITY_DN13659_c0_g1_i3	2	p1	(A)11	11	419	429	GCTTGTAGTTGTCCCTGGCT	59.963	20	GCGAGGAACTTGGCTCTAGG	60.179	20	252	503	754	GCTGATTTCTCCAAGCGCTG	59.902	20	GCGAGGAACTTGGCTCTAGG	60.179	20	235	520	754	TGCTTGTAGTTGTCCCTGGC	60.251	20	GCGAGGAACTTGGCTCTAGG	60.179	20	253	502	754
TRINITY_DN13653_c1_g1_i3	1	p1	(T)11	11	602	612	CTCGCTAAAGTCGCAAAGCC	59.905	20	TTCACCCTTCCCATTCGACG	60.037	20	144	111	254	ACACGTGCCTAGCCTTTGAA	59.892	20	TCGTGTCATCATAGCCGCTC	59.969	20	195	736	930	AACACGTGCCTAGCCTTTGA	59.892	20	TCGTGTCATCATAGCCGCTC	59.969	20	196	735	930
TRINITY_DN13625_c0_g1_i1	1	p1	(A)15	15	614	628	AGACGATGGGAGGGAGTGTT	60.252	20	AGCTACAAGAGGCAGGCATG	60.107	20	254	291	544	AGACGATGGGAGGGAGTGTT	60.252	20	TGGGCTGGCTTCATTCTGTT	59.887	20	205	291	495	AGACGATGGGAGGGAGTGTT	60.252	20	TTGGGCTGGCTTCATTCTGT	59.887	20	206	291	496
TRINITY_DN13651_c0_g2_i2	1	p2	(TC)6	12	9	20	AAACACGTGGTGGAATCGGA	59.893	20	ACAAACACACCGCACATTCG	59.971	20	117	169	285	ACACGTGGTGGAATCGGATC	60.108	20	ACAAACACACCGCACATTCG	59.971	20	115	171	285	CACGTGGTGGAATCGGATCA	60.108	20	ACAAACACACCGCACATTCG	59.971	20	114	172	285
TRINITY_DN13651_c0_g2_i2	2	p1	(T)10	10	511	520	AAACACGTGGTGGAATCGGA	59.893	20	ACAAACACACCGCACATTCG	59.971	20	117	169	285	ACACGTGGTGGAATCGGATC	60.108	20	ACAAACACACCGCACATTCG	59.971	20	115	171	285	CACGTGGTGGAATCGGATCA	60.108	20	ACAAACACACCGCACATTCG	59.971	20	114	172	285
TRINITY_DN13651_c0_g1_i2	1	p1	(C)12	12	3	14	TTCCACCGCTCCAATTCTCC	60.035	20	CGAAACAACGACGACCACAC	60.044	20	123	40	162	CTCACACCCTCCACTTTCCC	59.963	20	CGAAACAACGACGACCACAC	60.044	20	145	18	162	CCGATTCCATCATCCGAGCA	59.966	20	CGGGCCATATTCACACACCT	60.107	20	125	547	671
TRINITY_DN13666_c0_g1_i1	1	p1	(T)11	11	724	734	GGTGTACGTGAGAACCAGCA	59.967	20	GCAACGGTAACCTCCACGTA	60.038	20	279	224	502	ACTCTGTACGACGCACAAGG	60.039	20	GCAACGGTAACCTCCACGTA	60.038	20	221	282	502	GGTGTACGTGAGAACCAGCA	59.967	20	CGAAGTAGTCGTAACCCGGG	59.901	20	146	224	369
TRINITY_DN13660_c0_g1_i1	1	p2	(TG)7	14	1218	1231	GGTGGTGCCTCATCCTCATC	60.179	20	CCTCCACGATTACGCTCTCC	59.969	20	140	94	233	TCGGAACTAGCGCAACAGTT	59.967	20	TTTGACGGCGATCCAGGATC	60.179	20	249	608	856	AAGTGTCGGAACTAGCGCAA	59.967	20	TTTGACGGCGATCCAGGATC	60.179	20	254	603	856
TRINITY_DN15703_c0_g1_i2	1	p3	(CCA)6	18	84	101	GTATTGCGCTGAAGCTCACG	59.974	20	AGAGTCAGTCCAATTGGCGG	60.036	20	153	478	630	CGCCCCTCATTTCCTTTCCT	60.034	20	GTACTGGAGCCCGTTCAACA	59.966	20	168	63	230	CTCCGCCCCTCATTTCCTTT	60.034	20	GTACTGGAGCCCGTTCAACA	59.966	20	171	60	230
TRINITY_DN15764_c0_g1_i2	1	p3	(CGT)5	15	718	732	TCGACCCTCTCACTCACACT	59.889	20	ACGACGTAGAGGAGGACGAA	60.037	20	270	453	722	TTCGTCCTCCTCTACGTCGT	60.037	20	GGTTCCACCACCTCCACATT	59.888	20	213	703	915	TCGACCCTCTCACTCACACT	59.889	20	GGGGTTCGATCACCGGAATT	60.107	20	210	453	662
TRINITY_DN15757_c0_g2_i1	1	p1	(T)10	10	1395	1404	CCTGCGTCAACAGTGGTAGT	59.966	20	TCGTTCTTCGCGGGTTTGTA	59.968	20	166	258	423	ACCTGCGTCAACAGTGGTAG	59.966	20	TCGTTCTTCGCGGGTTTGTA	59.968	20	167	257	423	TACAAACCCGCGAAGAACGA	59.968	20	TCGGATCCGCAACCAAAGAA	59.964	20	171	404	574
TRINITY_DN15795_c0_g1_i2	1	p2	(AG)8	16	359	374	GGGGGTTTTGATTGCTCTGC	59.753	20	CATCTCCACCCCCATCAACC	60.107	20	203	459	661	GGGGGTTTTGATTGCTCTGC	59.753	20	CCATCTCCACCCCCATCAAC	60.107	20	204	459	662	GGGGGTTTTGATTGCTCTGC	59.753	20	CCACCCAACACCCCATCTTT	60.179	20	252	459	710
TRINITY_DN15780_c0_g1_i1	1	p1	(T)15	15	710	724	GCATTGGGGAACTCGAGGAA	60.035	20	CCTAAACCCAGTGTCACGCT	59.965	20	157	337	493	ACAATCACGCACCCGAAGAT	60.036	20	TTCCTCGAGTTCCCCAATGC	60.035	20	264	93	356	ATGAACCCTGTTCCACGGAC	59.964	20	ATCTTCGGGTGCGTGATTGT	60.036	20	112	1	112
TRINITY_DN15752_c0_g1_i1	1	p2	(AG)6	12	65	76	GCTTCGCAATCCAACGATCC	59.972	20	CATGGCCATGGAGACCTGTT	60.034	20	237	79	315	GGCTTCGCAATCCAACGATC	59.972	20	CATGGCCATGGAGACCTGTT	60.034	20	238	78	315	GCTTCGCAATCCAACGATCC	59.972	20	ACAACAGCGATGAAGCCAGA	59.965	20	110	79	188
TRINITY_DN15768_c0_g2_i4	1	p1	(A)10	10	239	248	TAAATACACCCACCCCGCAC	60.035	20	GGAGTGCTTGACGTCCTTCA	59.966	20	190	127	316	GTAAATACACCCACCCCGCA	60.035	20	GGAGTGCTTGACGTCCTTCA	59.966	20	191	126	316	TGTAAATACACCCACCCCGC	60.035	20	GGAGTGCTTGACGTCCTTCA	59.966	20	192	125	316
TRINITY_DN15725_c0_g1_i2	1	p1	(T)10	10	48	57	CGGCGATTGAATTGGCCAAT	59.897	20	CAAGACACCACCCAACCACT	60.107	20	175	313	487	CGGCGATTGAATTGGCCAAT	59.897	20	GACACCACCCAACCACTCAA	60.107	20	172	313	484	CGGCGATTGAATTGGCCAAT	59.897	20	ATCATTCTCGCCACCCACAG	60.108	20	142	313	454
TRINITY_DN15725_c0_g1_i2	2	c	(T)10gtgctgaggtgttgtga(AG)7	41	339	379	CGGCGATTGAATTGGCCAAT	59.897	20	CAAGACACCACCCAACCACT	60.107	20	175	313	487	CGGCGATTGAATTGGCCAAT	59.897	20	GACACCACCCAACCACTCAA	60.107	20	172	313	484	CGGCGATTGAATTGGCCAAT	59.897	20	ATCATTCTCGCCACCCACAG	60.108	20	142	313	454
TRINITY_DN15724_c0_g1_i6	1	p1	(T)10	10	37	46	CTTTTCACATTGGCCAGGGC	60.037	20	AGCACGAGCACGACAACTAA	59.968	20	238	310	547	GGGGAATCCAGCCAAACTCA	59.960	20	AGCACGAGCACGACAACTAA	59.968	20	109	439	547	TGGGGAATCCAGCCAAACTC	59.960	20	AGCACGAGCACGACAACTAA	59.968	20	110	438	547
TRINITY_DN15724_c0_g1_i6	2	p1	(T)10	10	187	196	CTTTTCACATTGGCCAGGGC	60.037	20	AGCACGAGCACGACAACTAA	59.968	20	238	310	547	GGGGAATCCAGCCAAACTCA	59.960	20	AGCACGAGCACGACAACTAA	59.968	20	109	439	547	TGGGGAATCCAGCCAAACTC	59.960	20	AGCACGAGCACGACAACTAA	59.968	20	110	438	547
TRINITY_DN15732_c0_g1_i1	1	p2	(AG)7	14	187	200	AGACTCCGCCAAGATCTCCT	60.033	20	AAGGCGACGTCTGCTTTACA	59.967	20	195	559	753	AGACTCCGCCAAGATCTCCT	60.033	20	CATAGGTGGCGGTTGGAACT	60.035	20	223	559	781	AGACTCCGCCAAGATCTCCT	60.033	20	TAGGTGGCGGTTGGAACTTC	59.964	20	221	559	779
TRINITY_DN15732_c0_g1_i1	2	p1	(T)10	10	395	404	AGACTCCGCCAAGATCTCCT	60.033	20	AAGGCGACGTCTGCTTTACA	59.967	20	195	559	753	AGACTCCGCCAAGATCTCCT	60.033	20	CATAGGTGGCGGTTGGAACT	60.035	20	223	559	781	AGACTCCGCCAAGATCTCCT	60.033	20	TAGGTGGCGGTTGGAACTTC	59.964	20	221	559	779
TRINITY_DN15793_c0_g1_i1	1	p2	(GT)6	12	459	470	GTTTTGGGGCCAATGACGTC	60.039	20	CAAACACACACACACGACGG	60.247	20	134	339	472	GCGTTGTGTCATTTGAGCGA	59.765	20	GATTGCTGACGTCATTGGCC	59.901	20	103	263	365	AACACACTTCCTCCTCCCCT	60.104	20	TCGCTCAAATGACACAACGC	59.765	20	278	5	282
TRINITY_DN15723_c0_g1_i1	1	p2	(AG)6	12	502	513	TGCTGGAGAACACCACCATC	59.963	20	CCCTAAATTCCGACGAGGGG	59.894	20	202	221	422	TGCTGGAGAACACCACCATC	59.963	20	TCAGACCCAATAATGGCGGG	59.817	20	236	221	456	AAGGAGTTCACACCGTCGAC	59.968	20	AGAGATGGGTGGTTTCGACG	59.753	20	240	67	306
TRINITY_DN15716_c1_g1_i1	1	p1	(T)10	10	167	176	TACAGGTCGTAGTGGTGGCT	60.251	20	TCTGGAGGAGAAATCGATGGC	59.586	21	120	346	465	TACAGGTCGTAGTGGTGGCT	60.251	20	CTGGAGGAGAAATCGATGGCT	59.584	21	119	346	464	TACAGGTCGTAGTGGTGGCT	60.251	20	TGGAGGAGAAATCGATGGCT	58.500	20	118	346	463
TRINITY_DN15737_c0_g1_i1	1	p1	(A)10	10	105	114	TTCGAGAAAAGCGTGGACGA	59.969	20	TCGCAGTCGAATTGGGTGAA	59.966	20	191	201	391	GACGGTTCAACAGTGCGTTC	60.042	20	TCGCAGTCGAATTGGGTGAA	59.966	20	233	159	391	CCCCTATCGTCCCCAAAACC	60.107	20	TCGTCCACGCTTTTCTCGAA	59.969	20	177	44	220
TRINITY_DN15708_c0_g1_i1	1	c	(T)12ccaagtaattattagttcgtgggataagcaattgtgtgtgcc(T)19	73	827	899	GAGTGGCGATCAGAAGGAGG	59.896	20	AGAACACAAAGGCGGAGGAG	59.965	20	224	197	420	GAGTGGCGATCAGAAGGAGG	59.896	20	CACGAAGAACACAAAGGCGG	60.041	20	229	197	425	GAGTGGCGATCAGAAGGAGG	59.896	20	CCACGAAGAACACAAAGGCG	60.041	20	230	197	426
TRINITY_DN15711_c0_g1_i1	1	p1	(A)10	10	1549	1558	TAGCGTTTCATCGATCCGGG	59.968	20	TGAGTGCGAATTCCGGTGAA	59.966	20	128	34	161	GAGAAGTTGGCCCGACTCAA	59.965	20	CTCCCCAATGGCATCACCTT	60.033	20	240	594	833	GAGAAGTTGGCCCGACTCAA	59.965	20	GGAACTCCCCAATGGCATCA	60.033	20	244	594	837
TRINITY_DN15741_c0_g1_i1	1	p2	(CT)10	20	87	106	AGCTGCCCCTGTAACAATCC	60.034	20	AGGAGGGCTTGGAGTGTACT	59.883	20	153	340	492	GGAGCTGCCCCTGTAACAAT	60.034	20	AGGAGGGCTTGGAGTGTACT	59.883	20	155	338	492	AGCTGCCCCTGTAACAATCC	60.034	20	AGGTAAGGAGGGCTTGGAGT	59.881	20	158	340	497
TRINITY_DN15705_c0_g1_i1	1	p3	(CCT)5	15	118	132	TCGAGGAGTACAGGGAGGTG	60.034	20	CTTCCTCGAGGTCCTCAGGA	60.034	20	273	599	871	TCGAGGAGTACAGGGAGGTG	60.034	20	TCTTCCTCGAGGTCCTCAGG	60.034	20	274	599	872	ATTCGACCATCTGCAGCCAA	60.035	20	CTTCCTCGAGGTCCTCAGGA	60.034	20	138	734	871
TRINITY_DN21539_c0_g1_i5	1	p1	(T)10	10	124	133	CCCTCCGTCCGCTTCTAAAG	60.179	20	CCTCTGGCCGGTTTTAAGGT	59.962	20	199	1273	1471	TATACTCCCTCCGTCCGCTT	59.816	20	CCTCTGGCCGGTTTTAAGGT	59.962	20	205	1267	1471	TAATGGGAGGTGGAAGGGGT	59.878	20	AGGGTTTGAGTGTGTGGTGG	60.107	20	106	316	421
TRINITY_DN21539_c0_g2_i2	1	p3	(CCA)5	15	772	786	CTCCCCCAACCCAATCTCAC	60.034	20	GCTGTCATGGTGGTGGGTTA	59.962	20	176	448	623	CTCCCCCAACCCAATCTCAC	60.034	20	TGGACAGGGAATTGGGTTCG	59.962	20	213	448	660	CTCCCCCAACCCAATCTCAC	60.034	20	GGACAGGGAATTGGGTTCGT	59.962	20	212	448	659
TRINITY_DN21539_c0_g3_i1	1	p2	(TC)6	12	68	79	GTGAGACCAGTGGGCTTGAA	59.891	20	TAATGGGAGGTGGAAGGGGT	59.878	20	200	96	295	GGCTTGAAGCAGAGGGTTGA	60.251	20	TAATGGGAGGTGGAAGGGGT	59.878	20	188	108	295	GAAGCAGAGGGTTGAGCTCA	59.677	20	TAATGGGAGGTGGAAGGGGT	59.878	20	183	113	295
TRINITY_DN21535_c0_g1_i2	1	p1	(T)10	10	1416	1425	CAAAGGGACGCAAAACCTGG	59.968	20	GAACTCGGCCGGTGTAAGAA	60.038	20	186	2075	2260	CCAAAGGGACGCAAAACCTG	59.968	20	GAACTCGGCCGGTGTAAGAA	60.038	20	187	2074	2260	GCAGATTTGGAGTGGACCCA	59.962	20	ACTGAAACTCCTTACGGCGG	60.038	20	204	444	647
TRINITY_DN21567_c0_g1_i1	1	p2	(CT)6	12	48	59	CGAATCCCAGATGCTACGCT	59.967	20	ATCACAGGGGCTCCTACCAT	60.030	20	126	324	449	ATGGTAGGAGCCCCTGTGAT	60.030	20	CCACAATCTCGCCAGTGTCT	60.037	20	168	430	597	CGAATCCCAGATGCTACGCT	59.967	20	CCACAATCTCGCCAGTGTCT	60.037	20	274	324	597
TRINITY_DN21583_c1_g3_i1	1	p1	(T)19	19	1	19	CACCTTGGAGGAGGCAGAAT	59.377	20	CGCCCACAATCTGCATTTCC	60.179	20	131	103	233	CACCTTGGAGGAGGCAGAAT	59.377	20	GCTATTCGCCCACAATCTGC	59.691	20	137	103	239	TGAAAATGCCACCTTGGAGGA	59.853	21	CGCCCACAATCTGCATTTCC	60.179	20	140	94	233
TRINITY_DN21583_c1_g2_i3	1	p1	(T)18	18	1033	1050	ATGGGGATCAAGCACTTGCA	59.960	20	TAGGCAGCAGGTACAGCAAC	60.036	20	267	655	921	ATGGGGATCAAGCACTTGCA	59.960	20	GTAGGCAGCAGGTACAGCAA	60.036	20	268	655	922	ATGGGGATCAAGCACTTGCA	59.960	20	TTGTAGGCAGCAGGTACAGC	60.036	20	270	655	924
TRINITY_DN21595_c0_g1_i1	1	p3	(TTC)5	15	78	92	TTGGCCCTAATTGGAGGCTG	60.033	20	CTGATTCCCTGCGCCTTTTG	59.828	20	227	186	412	TTGGCCCTAATTGGAGGCTG	60.033	20	TCTTTCTGATCTCCGCTGCC	59.823	20	110	186	295	TTGGCCCTAATTGGAGGCTG	60.033	20	CTTTCTGATCTCCGCTGCCT	59.822	20	109	186	294
TRINITY_DN21562_c0_g1_i1	1	p2	(CT)8	16	1	16	TGTAAAGCGCGTGGGTTTTG	59.970	20	CAACCCGTATCAGCCCACTT	60.035	20	122	368	489	TGTAAAGCGCGTGGGTTTTG	59.970	20	TCAACAACCCGTATCAGCCC	60.036	20	126	368	493	CGTTCCGACTTCTCCCAGAC	60.109	20	CAACCCGTATCAGCCCACTT	60.035	20	168	322	489
TRINITY_DN21562_c0_g2_i2	1	p1	(A)10	10	60	69	CAAAACCCACGCGCTTTACA	59.970	20	CGACCCATTTCCCCTCACAA	59.962	20	202	441	642	CAAAACCCACGCGCTTTACA	59.970	20	CCAAACACGCCTTTAACCGG	60.040	20	158	441	598	TTGTGAGGGGAAATGGGTCG	59.962	20	CTACAGCCCCAGATACAGCG	59.967	20	165	623	787
TRINITY_DN21516_c1_g1_i3	1	p1	(T)11	11	823	833	AATTGCCTGGAGCTCTGGAC	60.035	20	AGAGGCACAGAGACAGGGAT	59.958	20	209	320	528	CATCACTGGAGTGGCTCGTT	60.037	20	AGAGGCACAGAGACAGGGAT	59.958	20	123	406	528	AATTGCCTGGAGCTCTGGAC	60.035	20	GCATTCTCACACAGCGCAAT	59.830	20	157	320	476
TRINITY_DN21532_c0_g1_i6	1	p3	(AAG)7	21	366	386	AAGACGGAGAGAAACCAGCG	60.038	20	GAGATTGAATTGGCGACGGC	59.972	20	174	444	617	TGGCAGAGAAGACGGAGAGA	59.962	20	GAGATTGAATTGGCGACGGC	59.972	20	182	436	617	AAGACGGAGAGAAACCAGCG	60.038	20	TGGCGACGGCTTATCAAACT	60.037	20	164	444	607
TRINITY_DN21504_c0_g1_i1	1	p2	(AG)7	14	27	40	CGTTAACCAACTCAACCGGC	59.764	20	TGAGTCGTGTTGGGAGTTCG	59.968	20	235	1065	1299	AGACTGTGACTTCCAAGGCG	59.966	20	GCATTGGTGGCAGCAAAGAT	59.752	20	108	249	356	GACGGATGTGTTCGCTTTCG	59.907	20	GCCGGTTGAGTTGGTTAACG	59.764	20	179	906	1084
TRINITY_DN21590_c0_g1_i19	1	p1	(T)12	12	163	174	CACCGATCAGACAGGGCTTT	60.036	20	GAAGTGACTGAGCCAAGCCT	59.964	20	140	469	608	GTACACCGATCAGACAGGGC	60.179	20	GAAGTGACTGAGCCAAGCCT	59.964	20	143	466	608	CCCAGGAATCAGACGTGCTT	60.036	20	GCAACATCACCAAGCTCACC	59.758	20	190	1142	1331
TRINITY_DN21590_c0_g1_i19	2	p1	(T)11	11	626	636	CACCGATCAGACAGGGCTTT	60.036	20	GAAGTGACTGAGCCAAGCCT	59.964	20	140	469	608	GTACACCGATCAGACAGGGC	60.179	20	GAAGTGACTGAGCCAAGCCT	59.964	20	143	466	608	CCCAGGAATCAGACGTGCTT	60.036	20	GCAACATCACCAAGCTCACC	59.758	20	190	1142	1331
TRINITY_DN21533_c0_g1_i6	1	p2	(TC)7	14	10	23	GGATTTGGTGCCTCCGAAGA	60.035	20	GTCAGCAAGGTTTGTGGCAG	59.969	20	250	722	971	GGATTTGGTGCCTCCGAAGA	60.035	20	CTGTCAGCAAGGTTTGTGGC	59.969	20	252	722	973	CGCCCTCCAATTTCTCCCTT	60.034	20	CGGTGAAAACCCTCGTGAGA	59.967	20	230	233	462
TRINITY_DN21544_c0_g1_i2	1	p3	(CCA)9	27	73	99	GCTAACCTCCCACCCCTTTC	60.034	20	TCTGTCCATGCCTCACCAAC	59.963	20	266	27	292	CCTTTCCCCTCCACGTAACC	60.036	20	TCTGTCCATGCCTCACCAAC	59.963	20	252	41	292	CCCTTTCCCCTCCACGTAAC	60.036	20	TCTGTCCATGCCTCACCAAC	59.963	20	253	40	292
TRINITY_DN21523_c1_g1_i4	1	p3	(TTC)5	15	914	928	GGTAGGCATCGATGGACTGG	59.966	20	ATTGCCGGATAGAGAGCAGC	59.965	20	108	192	299	GGTAGGCATCGATGGACTGG	59.966	20	AGCATTGCCGGATAGAGAGC	59.965	20	111	192	302	GGGTAGGCATCGATGGACTG	59.966	20	ATTGCCGGATAGAGAGCAGC	59.965	20	109	191	299
TRINITY_DN21510_c0_g1_i4	1	p1	(A)16	16	1	16	GCGCATGGAAACCGCTAATT	59.899	20	CCCTCTCGTGGCTTCAAGTT	59.965	20	171	1367	1537	ATTTCAGAGGGCTCCTTGGC	60.034	20	GCTCTCTTGCCAGATACCCC	59.892	20	125	632	756	GTAAATCCCCTCGCTGCTGT	60.108	20	CCCTCTCGTGGCTTCAAGTT	59.965	20	210	1328	1537
TRINITY_DN21502_c0_g1_i5	1	p2	(AG)7	14	190	203	GTGGTGGTGGTGTGGTGTAA	60.107	20	TCGTTGCCCATCCTTACCAC	60.036	20	120	607	726	GTGGTGGTGGTGTGGTGTAA	60.107	20	TTGCCCATCCTTACCACACC	59.961	20	117	607	723	TACTTTAGCGCCTTCACCGG	60.109	20	TTCATTTCGCTCCGCTCTCA	59.754	20	100	1225	1324
TRINITY_DN21502_c0_g1_i5	2	p1	(T)10	10	414	423	GTGGTGGTGGTGTGGTGTAA	60.107	20	TCGTTGCCCATCCTTACCAC	60.036	20	120	607	726	GTGGTGGTGGTGTGGTGTAA	60.107	20	TTGCCCATCCTTACCACACC	59.961	20	117	607	723	TACTTTAGCGCCTTCACCGG	60.109	20	TTCATTTCGCTCCGCTCTCA	59.754	20	100	1225	1324
TRINITY_DN21503_c0_g3_i3	1	p1	(A)10	10	1239	1248	CAGATTGATCCTCGCCCTCC	59.965	20	CATGGGTGATACGGCTCTCC	59.966	20	136	19	154	CCAGATTGATCCTCGCCCTC	59.965	20	CATGGGTGATACGGCTCTCC	59.966	20	137	18	154	CTCCAGATTGATCCTCGCCC	59.965	20	CATGGGTGATACGGCTCTCC	59.966	20	139	16	154
TRINITY_DN21584_c0_g1_i4	1	p4	(TAAT)5	20	1248	1267	GTGAAACCTCCCGTTCCGAT	60.037	20	GGACGACGAGGAAACACTGT	59.968	20	144	730	873	TGAAACCTCCCGTTCCGATG	60.037	20	GGACGACGAGGAAACACTGT	59.968	20	143	731	873	GGTGCACAATAACGACGTCG	59.908	20	GGTGGACTTCATGACGACGT	60.039	20	223	213	435
TRINITY_DN21565_c0_g3_i2	1	c	(TC)16tt(TC)6(AC)7	60	49	108	TGCCCCTTCATTCTCCGTTC	60.035	20	GCTGGAAAGAGGGAAGGCAT	60.034	20	157	671	827	TTGCCCCTTCATTCTCCGTT	59.596	20	GCTGGAAAGAGGGAAGGCAT	60.034	20	158	670	827	TTTGCCCCTTCATTCTCCGT	59.596	20	GCTGGAAAGAGGGAAGGCAT	60.034	20	159	669	827
TRINITY_DN21588_c0_g1_i2	1	p1	(T)11	11	1549	1559	TGCCTCGTCTTTCCCCTCTA	59.959	20	CGTAGCTCCACCACCTGAAG	60.109	20	100	107	206	CACCACTCGAAAATTCCGCC	59.832	20	CGTAGCTCCACCACCTGAAG	60.109	20	136	71	206	CCACCACTCGAAAATTCCGC	59.832	20	CGTAGCTCCACCACCTGAAG	60.109	20	137	70	206
TRINITY_DN21534_c0_g1_i6	1	p2	(GA)6	12	1094	1105	TCCTATGCAGACCCCGAGAA	60.033	20	GGAAACCACGGCAGCATTTT	59.967	20	126	778	903	GGAATCCTATGCAGACCCCG	59.965	20	GGAAACCACGGCAGCATTTT	59.967	20	130	774	903	CGGAATCCTATGCAGACCCC	59.965	20	GGAAACCACGGCAGCATTTT	59.967	20	131	773	903
TRINITY_DN21518_c0_g1_i6	1	p1	(A)10	10	571	580	TTCTAGCTGTTGAGGCTGCC	60.036	20	CCTGTGAGGCCATTGTAGCA	60.035	20	272	71	342	TTGGTAGGCCTGCCAGAAAG	59.962	20	TCTTCCAGAGCTGCCAACTG	59.964	20	220	1625	1844	AAGACATCGGGCAGGACAAG	60.036	20	CTTTCTGGCAGGCCTACCAA	59.962	20	249	1396	1644
TRINITY_DN21581_c0_g3_i5	1	p1	(T)12	12	1	12	TTGTGCGGTGGAAGAAGAGG	60.250	20	GCCTAGTGCAACAATCTGCG	59.902	20	155	29	183	CCGGAGAACCTGCTACGTAC	59.900	20	CGTGTCGCCGTCACTGATAT	60.248	20	142	616	757	ATATCAGTGACGGCGACACG	60.248	20	GTTGCAGTAGCGAGTGTTGC	60.111	20	256	738	993
TRINITY_DN21593_c0_g1_i1	1	p1	(A)10	10	713	722	CGCACGGATTCATCGCAAAT	59.972	20	ATCCCGAGATCCGTTTCAGC	59.895	20	216	141	356	CGCACGGATTCATCGCAAAT	59.972	20	TCCTCAATCCCGAGATCCGT	60.106	20	222	141	362	CGCACGGATTCATCGCAAAT	59.972	20	AGCCACAAGGATGAGATCGC	60.179	20	199	141	339
TRINITY_DN21563_c1_g1_i2	1	p1	(T)10	10	1427	1436	GAAGCGCCGTGTCGAATTAC	59.975	20	TCACCGAAGTCTTTCCCTGC	59.965	20	273	29	301	GAAGCGCCGTGTCGAATTAC	59.975	20	AGCCATGTGACGCTCTTTCA	59.965	20	164	29	192	GAAGCGCCGTGTCGAATTAC	59.975	20	GTTTCTGTGGCAGCCATGTG	60.039	20	175	29	203
TRINITY_DN21500_c0_g1_i15	1	p2	(TA)6	12	26	37	AGAAATGGCACTTCAGCGGA	59.963	20	ACTTCCTTGGAGGGTGAGGT	60.104	20	198	1059	1256	ACTTGCGCCCTGGACTTTAA	59.890	20	TCCGCTGAAGTGCCATTTCT	59.963	20	149	930	1078	ACTTGCGCCCTGGACTTTAA	59.890	20	ACCGTTCTGGGTTGCAGAAA	60.107	20	185	930	1114
TRINITY_DN21574_c1_g5_i1	1	p1	(A)11	11	10	20	ACACCAATTCTCTACGCCCT	58.723	20	TGAACATAGCCATTGCACACA	58.487	21	132	159	290	TGCCTTCTTAATCACAACAGCT	58.245	22	AGCTTCTGACCGACTGCATT	59.677	20	271	292	562	ACACCAATTCTCTACGCCCTT	59.371	21	TGAACATAGCCATTGCACACA	58.487	21	132	159	290
TRINITY_DN21506_c1_g1_i30	1	p2	(TC)6	12	427	438	TTCGATCGCCGTCTGAGATG	59.971	20	CAACAACGTCGTCTGAGGGA	59.968	20	117	197	313	TCCCTCAGACGACGTTGTTG	59.968	20	TATCGCCAATCGTCGGGAAG	59.968	20	257	294	550	TTCGATCGCCGTCTGAGATG	59.971	20	ACGTCGTCTGAGGGAAGAGA	59.964	20	112	197	308
TRINITY_DN21555_c0_g1_i8	1	p1	(T)10	10	1660	1669	TCACTGAGGCCTCGTTCAAC	59.966	20	CACAAACAGGTGTCAGCAGC	59.970	20	180	989	1168	ACTGAGGCCTCGTTCAACTG	59.966	20	CACAAACAGGTGTCAGCAGC	59.970	20	178	991	1168	CACTGAGGCCTCGTTCAACT	59.966	20	CACAAACAGGTGTCAGCAGC	59.970	20	179	990	1168
TRINITY_DN21598_c0_g1_i1	1	p1	(A)10	10	168	177	AGTGCTGTTGTCCAACTAAATGT	58.793	23	GCATATCCACATGGCCACCA	60.468	20	245	5	249	GTGCTGTTGTCCAACTAAATGT	57.432	22	GCATATCCACATGGCCACCA	60.468	20	244	6	249	AAGTGCTGTTGTCCAACTAAATGT	59.355	24	GCATATCCACATGGCCACCA	60.468	20	246	4	249
TRINITY_DN21598_c1_g3_i2	1	p2	(TC)9	18	298	315	TTTGGGCGCTGTTGATTGTG	59.968	20	AAGAGATTGGGCAGCACGAA	59.963	20	209	2508	2716	TTTGGGCGCTGTTGATTGTG	59.968	20	AAAGAGATTGGGCAGCACGA	59.963	20	210	2508	2717	GTTTGGGCGCTGTTGATTGT	59.968	20	AAGAGATTGGGCAGCACGAA	59.963	20	210	2507	2716
TRINITY_DN21598_c1_g2_i10	1	p2	(TC)15	30	1012	1041	AAGAAGGCCAAGGAGGATGC	60.034	20	GCACCTCAAGCAGTACCCTT	59.963	20	221	426	646	AAGAAGGCCAAGGAGGATGC	60.034	20	CTCAAGCAGTACCCTTCGCA	60.037	20	217	426	642	GCTTATACGACCGAGCTGCT	59.969	20	CGAGGTGGCGAGACTTCTAC	59.901	20	147	98	244
TRINITY_DN21572_c0_g2_i4	1	p1	(T)11	11	572	582	AGCTATGGTGCTGGTTTGCT	59.961	20	ACCAATAGCCTTGGCTGTCC	60.034	20	125	1116	1240	AGCTATGGTGCTGGTTTGCT	59.961	20	CGCTCCCTTGACAAGTCCTT	59.965	20	102	1116	1217	GCAGATGGAGCCAAAGGACT	60.035	20	AACCCCACGAGCATTGGAAT	59.960	20	155	1185	1339
TRINITY_DN24138_c0_g1_i3	1	p2	(TC)8	16	60	75	AATGTGTTGGAAGCGTGTGC	59.969	20	TCTCCGCCACTGTCTTTGAC	59.966	20	196	529	724	AATGTGTTGGAAGCGTGTGC	59.969	20	TGACACCATGCTCACACCTC	59.965	20	243	529	771	AATGTGTTGGAAGCGTGTGC	59.969	20	ATACATCAACAACCCCGCGT	60.036	20	267	529	795
TRINITY_DN24147_c1_g2_i1	1	p1	(A)10	10	1	10	ACTGCGTGCCTTGAAAAACC	59.898	20	GTTACCTGGGGGTTCATCCG	60.107	20	264	448	711	AAACCTGCTGTGCTTGATGC	59.684	20	CCAAGCATTCACGACGCAAA	60.041	20	152	38	189	AAACCTGCTGTGCTTGATGC	59.684	20	CATTCACGACGCAAACTGCA	60.041	20	147	38	184
TRINITY_DN24180_c0_g1_i12	1	p1	(A)12	12	2053	2064	CCAATTGCGGGCTTTGGAAA	59.965	20	TCACGAGAGTTGTCTTGCCC	59.966	20	277	1131	1407	CCAATTGCGGGCTTTGGAAA	59.965	20	GAGAGTTGTCTTGCCCCCTC	60.036	20	273	1131	1403	AGCAGTGGTGGAGAGAGCTA	59.960	20	CCCCCAAGGCTTCTTCGATT	60.034	20	182	2303	2484
TRINITY_DN24184_c0_g2_i1	1	p1	(A)10	10	338	347	CCGGTGGCGTAGATTTGGAA	60.392	20	CCACGAGACGAAAGAGCAGA	59.759	20	131	75	205	CCGGTGGCGTAGATTTGGAA	60.392	20	TCCACGAGACGAAAGAGCAG	59.759	20	132	75	206	CCGGTGGCGTAGATTTGGAA	60.392	20	CTCCACGAGACGAAAGAGCA	59.759	20	133	75	207
TRINITY_DN24184_c0_g2_i1	2	p1	(T)14	14	527	540	CCGGTGGCGTAGATTTGGAA	60.392	20	CCACGAGACGAAAGAGCAGA	59.759	20	131	75	205	CCGGTGGCGTAGATTTGGAA	60.392	20	TCCACGAGACGAAAGAGCAG	59.759	20	132	75	206	CCGGTGGCGTAGATTTGGAA	60.392	20	CTCCACGAGACGAAAGAGCA	59.759	20	133	75	207
TRINITY_DN24184_c0_g3_i1	1	p1	(A)11	11	505	515	TTGTAGCCGACAACCTCACC	59.966	20	CCAAGGTGTTCCTGTCGGAA	59.892	20	169	44	212	TTGTAGCCGACAACCTCACC	59.966	20	TTCTGGCCAAGGTGTTCCTG	60.179	20	175	44	218	TTGTAGCCGACAACCTCACC	59.966	20	TCACGTGATTCTGGCCAAGG	60.322	20	183	44	226
TRINITY_DN24184_c0_g5_i3	1	p1	(T)11	11	195	205	TGGTGCAGTTGTGACGGATT	60.179	20	CTAGCGCCCCTAAGAGCATC	60.038	20	158	964	1121	TTGGTGCAGTTGTGACGGAT	60.179	20	CTAGCGCCCCTAAGAGCATC	60.038	20	159	963	1121	GATTGCATGTTGCCGAGCTC	60.248	20	CTAGCGCCCCTAAGAGCATC	60.038	20	253	869	1121
TRINITY_DN24184_c0_g7_i1	1	p1	(A)10	10	28	37	AGCGTGTGATGTTGGAAGGT	59.891	20	GCGGATTCTTGTTGTGCTGG	60.110	20	209	353	561	AGCGTGTGATGTTGGAAGGT	59.891	20	GGCGGATTCTTGTTGTGCTG	60.110	20	210	353	562	GCGTGTGATGTTGGAAGGTG	59.762	20	GCGGATTCTTGTTGTGCTGG	60.110	20	208	354	561
TRINITY_DN24184_c0_g7_i1	2	p1	(A)17	17	273	289	AGCGTGTGATGTTGGAAGGT	59.891	20	GCGGATTCTTGTTGTGCTGG	60.110	20	209	353	561	AGCGTGTGATGTTGGAAGGT	59.891	20	GGCGGATTCTTGTTGTGCTG	60.110	20	210	353	562	GCGTGTGATGTTGGAAGGTG	59.762	20	GCGGATTCTTGTTGTGCTGG	60.110	20	208	354	561
TRINITY_DN24184_c0_g4_i2	1	p1	(A)10	10	734	743	TCTCTCCTACGTGCCACTCA	59.962	20	CCACATTTGACTAGCGGGGT	60.035	20	112	117	228	TCTCTCCTACGTGCCACTCA	59.962	20	ACCACATTTGACTAGCGGGG	60.035	20	113	117	229	AGCGGTTGATGTTGGAAGGT	59.890	20	GTGGGAGACTGGGACTTGTG	59.965	20	104	905	1008
TRINITY_DN24155_c0_g2_i1	1	p1	(T)10	10	968	977	GAAAAGGAGGCCTTCACCGA	59.964	20	TGCTCCCCATTCTCAGCTTG	60.035	20	102	7	108	CAAGCTGAGAATGGGGAGCA	60.035	20	CCACCCGCCTTCTTCTTCTT	59.963	20	228	89	316	AGAAAAGGAGGCCTTCACCG	59.963	20	TGCTCCCCATTCTCAGCTTG	60.035	20	103	6	108
TRINITY_DN24159_c0_g1_i3	1	p2	(TC)7	14	2326	2339	TGCAGCTGCCAATGGTTCTA	59.962	20	CTTCATGAGCGGGAGTGGTT	60.036	20	128	414	541	ATTGCTAATGCTGCAGCTGC	59.898	20	CTTCATGAGCGGGAGTGGTT	60.036	20	139	403	541	TACTACGTAAATGCCCCGCC	59.895	20	CTTCATGAGCGGGAGTGGTT	60.036	20	271	271	541
TRINITY_DN24159_c0_g2_i1	1	p2	(AC)10	20	735	754	CCAGGTGTTTCGCTGGAGAT	60.036	20	AGGAGTCCTTCTGCCTGAGT	59.884	20	138	128	265	AGGCACTTACACACCCATCG	60.036	20	AGGGGAACTGGTTTGTGAGC	60.179	20	188	511	698	AGGCACTTACACACCCATCG	60.036	20	TGTGCTCTTTCTCCGTTGCA	60.179	20	153	511	663
TRINITY_DN24161_c0_g1_i3	1	p1	(T)12	12	1854	1865	ATCGTGCGCCTCATCACTAG	59.969	20	GCAATCTCAGTCGTTGGGGA	60.036	20	274	298	571	CTATCGTGCGCCTCATCACT	59.969	20	GCAATCTCAGTCGTTGGGGA	60.036	20	276	296	571	TCCCCAACGACTGAGATTGC	60.036	20	GGTCTCTTCCTGTGTCCAGC	60.037	20	117	552	668
TRINITY_DN24160_c0_g1_i21	1	p2	(CT)17	34	398	431	CGTTCAAAGCGTGCTGTTGA	59.973	20	TAGATGATTCCGCACCGCTC	59.968	20	107	1348	1454	CGTTCAAAGCGTGCTGTTGA	59.973	20	TTGGACTGCCCATTACCCAC	59.961	20	129	1348	1476	CGTTCAAAGCGTGCTGTTGA	59.973	20	CTCCACTCTGTCCCTCTCCA	59.960	20	182	1348	1529
TRINITY_DN24160_c0_g1_i21	2	p3	(CCA)6	18	1057	1074	CGTTCAAAGCGTGCTGTTGA	59.973	20	TAGATGATTCCGCACCGCTC	59.968	20	107	1348	1454	CGTTCAAAGCGTGCTGTTGA	59.973	20	TTGGACTGCCCATTACCCAC	59.961	20	129	1348	1476	CGTTCAAAGCGTGCTGTTGA	59.973	20	CTCCACTCTGTCCCTCTCCA	59.960	20	182	1348	1529
TRINITY_DN24142_c0_g1_i3	1	p3	(GAG)8	24	983	1006	ATTTATCGCCCCAGCCTACG	59.965	20	GACTTGGCAAACACCGGTTC	59.970	20	104	2394	2497	TCGTGCCTTGAGTTGGAGTC	59.966	20	GTCTCCTTGTCCTTGGGGTG	59.963	20	198	1218	1415	CACCCCAAGGACAAGGAGAC	59.963	20	TGCTACCCCATCCAGCTTTG	60.034	20	229	1396	1624
TRINITY_DN24152_c0_g2_i3	1	p6	(GAAAGT)5	30	1705	1734	TCGTGTTCTTCGTGATGCCA	59.967	20	CGCCCTTTCAACAAGCCAAA	59.896	20	239	1350	1588	TCGTGTTCTTCGTGATGCCA	59.967	20	CATCGCCCTTTCAACAAGCC	60.109	20	242	1350	1591	TCGTGTTCTTCGTGATGCCA	59.967	20	CCATCGCCCTTTCAACAAGC	60.109	20	243	1350	1592
TRINITY_DN24121_c0_g1_i1	1	p1	(A)12	12	43	54	ACGACGCAGATCACAGTGTT	59.968	20	CCCAATTCAGGGCATGGTCT	60.033	20	120	586	705	ATGCTCTCTTTCAGCCCACC	60.035	20	GGTGTAGCTGCAGGTTCACT	59.965	20	190	1063	1252	ATTGCCTTCTGTGTGAGGGG	59.961	20	AACACTGTGATCTGCGTCGT	59.968	20	265	341	605
TRINITY_DN24153_c0_g1_i1	1	p1	(T)10	10	387	396	CTGCTTCTCCTCCTCCTCCT	60.032	20	GCATTTCCCCACAGCTACCT	60.034	20	114	80	193	CTGCTTCTCCTCCTCCTCCT	60.032	20	AGCATTTCCCCACAGCTACC	60.034	20	115	80	194	CTGCTTCTCCTCCTCCTCCT	60.032	20	CCAGCATTTCCCCACAGCTA	60.034	20	117	80	196
TRINITY_DN24183_c0_g4_i2	1	c	(A)12gatgtaaaagtttctcactgcattgcaaactaggtagggtgtacaattatgtcacatg(T)11	81	179	259	ATGGAAGCTGGAGAAGGTGG	59.377	20	AGTCCCTGGCTCTTTCTTGC	59.963	20	232	348	579	AGGCAATGGAAGCTGGAGAA	59.299	20	AGTCCCTGGCTCTTTCTTGC	59.963	20	237	343	579	AAGGCAATGGAAGCTGGAGA	59.299	20	AGTCCCTGGCTCTTTCTTGC	59.963	20	238	342	579
TRINITY_DN24112_c4_g2_i1	1	p2	(CT)6	12	630	641	CTGTCGTGCGGAGTTGTAGT	60.039	20	TCATTGGCCATCAGTCCACC	60.034	20	200	589	788	GTCTGTCGTGCGGAGTTGTA	60.040	20	TCATTGGCCATCAGTCCACC	60.034	20	202	587	788	CTGTCGTGCGGAGTTGTAGT	60.039	20	CGTAGCCGTTGTGACTGAGT	60.039	20	178	589	766
TRINITY_DN24150_c0_g1_i4	1	p2	(TC)6	12	25	36	AACCTGTGCAGAGGAGTTCG	59.966	20	CTTGAAAGCAAGGCCCCAAC	59.966	20	244	1348	1591	GCCTTGCTCTGGCCTCTAAA	60.035	20	AGCTCGGTCCCTACTGCTAA	60.033	20	262	771	1032	AATGTCAACCGAGCAGCTCA	59.965	20	CTTGAAAGCAAGGCCCCAAC	59.966	20	180	1412	1591
TRINITY_DN24120_c0_g1_i1	1	p3	(CGC)5	15	221	235	ATTCCGACATGCCGAGATCC	59.966	20	CCCACCTTTCCTCAGCGAAT	60.035	20	230	975	1204	ATTCCGACATGCCGAGATCC	59.966	20	TCAAATCCCAACGCTTCCGA	59.964	20	268	975	1242	ATTCCGACATGCCGAGATCC	59.966	20	TCAGCGAATCCGAAAACCGA	60.038	20	219	975	1193
TRINITY_DN24144_c0_g3_i2	1	p1	(T)10	10	106	115	AGGATCCAGTGTCGTGGGTA	59.959	20	AGTCCCAGTTTAAGCACGCA	59.892	20	127	62	188	CGTTCTCACGCCATGACTCT	60.109	20	AGTCCCAGTTTAAGCACGCA	59.892	20	156	33	188	TGACTCTTGGCTCTGGAGGA	59.885	20	AGTCCCAGTTTAAGCACGCA	59.892	20	143	46	188
TRINITY_DN24195_c0_g3_i6	1	p1	(T)12	12	649	660	GACTACCCTTTCCACGGTGG	60.037	20	ATCAGTCTATAGCGGCGCAC	60.039	20	183	563	745	GACTCTATCAATGCCCGCCA	59.893	20	ATCAGTCTATAGCGGCGCAC	60.039	20	208	538	745	TGACTCTATCAATGCCCGCC	59.893	20	ATCAGTCTATAGCGGCGCAC	60.039	20	209	537	745
TRINITY_DN24195_c0_g3_i6	2	p1	(T)12	12	988	999	GACTACCCTTTCCACGGTGG	60.037	20	ATCAGTCTATAGCGGCGCAC	60.039	20	183	563	745	GACTCTATCAATGCCCGCCA	59.893	20	ATCAGTCTATAGCGGCGCAC	60.039	20	208	538	745	TGACTCTATCAATGCCCGCC	59.893	20	ATCAGTCTATAGCGGCGCAC	60.039	20	209	537	745
TRINITY_DN24163_c0_g1_i3	1	p1	(T)10	10	2725	2734	CAGAGCACTGCTTCCGGTAA	60.037	20	CGACCAGACTCACACGACAA	59.970	20	207	298	504	ATCTCACAGAAGCCGTGCAA	59.965	20	AAGAGCTGCTCCACACATCC	60.036	20	269	828	1096	TGAGGCGTCCTTCATCAACC	60.036	20	TTACCGGAAGCAGTGCTCTG	60.037	20	120	198	317
TRINITY_DN24119_c0_g4_i3	1	c	(TC)7(AC)11	36	86	121	GAGCGTGAGTTCTGTGGTGA	59.968	20	GTGAACCGTGGAAAACTGCC	59.970	20	270	851	1120	ACGATCCCCATGGTTGAACC	60.034	20	TCACCACAGAACTCACGCTC	59.968	20	280	591	870	ACGATCCCCATGGTTGAACC	60.034	20	CACCACAGAACTCACGCTCT	59.967	20	279	591	869
TRINITY_DN24109_c0_g1_i1	1	p1	(T)13	13	1026	1038	AGGTTCACACGGACACAGAC	59.896	20	AGATGACCAGCTCTCCGTCT	60.034	20	216	375	590	GTTCGCCATTTCTTCCACCG	59.832	20	AGATGACCAGCTCTCCGTCT	60.034	20	277	314	590	TCTGTCCTTCATGTGGCCAC	59.963	20	CGGTGGAAGAAATGGCGAAC	59.832	20	271	63	333
TRINITY_DN24156_c0_g3_i1	1	p1	(T)13	13	52	64	AGCTTTCTGTTTCGGCTTCA	58.033	20	TTTTAAGTCGCTTGCAGCCC	59.404	20	168	467	634	TCTGTTTCGGCTTCAATCCTCA	59.962	22	TTTTAAGTCGCTTGCAGCCC	59.404	20	163	472	634	AGCTTTCTGTTTCGGCTTCA	58.033	20	GCCCGCTTCCTTTTCCCTAG	60.748	20	152	467	618
TRINITY_DN24148_c0_g1_i2	1	p1	(T)10	10	238	247	GGTTGATCAGGCTGCTCTGT	60.036	20	GATGGCTGCTGTGATGCATG	59.969	20	102	1089	1190	CCTCAACAGCAGCTGTACCA	59.965	20	CCACAGGAGCTTCAGCAGAA	59.964	20	202	589	790	AGCTTCAAGCATTCTGGGCT	59.961	20	CCACAGGAGCTTCAGCAGAA	59.964	20	144	647	790
TRINITY_DN24158_c0_g1_i1	1	p2	(AT)9	18	246	263	TTTCGTGTGTACTCGGCCTC	60.039	20	CCCCGTGAAAGTCGACAGAA	59.967	20	176	1449	1624	TTTCGTGTGTACTCGGCCTC	60.039	20	CTCCACCTCAACACCTCCAC	59.965	20	229	1449	1677	GTTGGCAATATGGGCAGCAG	59.896	20	CCCCGTGAAAGTCGACAGAA	59.967	20	219	1406	1624
TRINITY_DN24158_c0_g1_i1	2	p2	(GT)6	12	1847	1858	TTTCGTGTGTACTCGGCCTC	60.039	20	CCCCGTGAAAGTCGACAGAA	59.967	20	176	1449	1624	TTTCGTGTGTACTCGGCCTC	60.039	20	CTCCACCTCAACACCTCCAC	59.965	20	229	1449	1677	GTTGGCAATATGGGCAGCAG	59.896	20	CCCCGTGAAAGTCGACAGAA	59.967	20	219	1406	1624
TRINITY_DN24172_c0_g1_i7	1	p3	(GCC)10	30	76	105	AGCAAGAACCAGACAGCCTC	59.964	20	TCTCCCCTCTGCTGCCTATT	60.031	20	216	477	692	GCTGGTTTCTGCAAATGGGG	60.037	20	TCTCCCCTCTGCTGCCTATT	60.031	20	182	511	692	TTGTGGGAGGGTGTGAATCG	59.964	20	TGGATGTACCCGCAACACTC	60.037	20	261	1296	1556
TRINITY_DN24172_c0_g3_i2	1	p3	(GCC)10	30	151	180	CGCGGCAATAACATGTGTGT	59.832	20	GGGCCGTAGATAAAGACCGG	59.967	20	203	96	298	GGCACTCCCACAAAGTCACT	60.179	20	GGGCCGTAGATAAAGACCGG	59.967	20	109	190	298	TCGACAACATCATCCGCCTT	59.751	20	GGGCCGTAGATAAAGACCGG	59.967	20	264	35	298
TRINITY_DN24198_c0_g2_i2	1	c	(GA)6gtgagggtaagagagaaat(TTC)5	46	1	46	TCACTTGCACACACTACACCT	59.515	21	TCGTTCTGAAACACCTGGGG	59.892	20	206	46	251	TCACTTGCACACACTACACCT	59.515	21	CGTTCTGAAACACCTGGGGT	60.179	20	205	46	250	CCCCAGGTGTTTCAGAACGA	59.892	20	GACAACCCTTTTGGCTGAACA	59.246	21	131	232	362
TRINITY_DN24198_c0_g1_i5	1	p3	(GGC)5	15	943	957	TGGCCGAGGGTAAAAGCATT	59.961	20	ATCAAACCCGAAGTGCTCGT	59.965	20	200	887	1086	TGGCCGAGGGTAAAAGCATT	59.961	20	AACTTCTGCAACGACCCGAT	59.965	20	220	887	1106	TTGGCCGAGGGTAAAAGCAT	59.961	20	ATCAAACCCGAAGTGCTCGT	59.965	20	201	886	1086
TRINITY_DN24198_c0_g1_i5	2	p1	(T)10	10	1185	1194	TGGCCGAGGGTAAAAGCATT	59.961	20	ATCAAACCCGAAGTGCTCGT	59.965	20	200	887	1086	TGGCCGAGGGTAAAAGCATT	59.961	20	AACTTCTGCAACGACCCGAT	59.965	20	220	887	1106	TTGGCCGAGGGTAAAAGCAT	59.961	20	ATCAAACCCGAAGTGCTCGT	59.965	20	201	886	1086
TRINITY_DN24169_c0_g1_i4	1	p1	(A)10	10	2776	2785	TGACACCACAACCCCATACG	59.964	20	CAACTTGTCGGTGTGCACAG	59.972	20	241	2738	2978	ATGGTCACAATTGCCCCCAT	59.957	20	CGTATGGGGTTGTGGTGTCA	59.964	20	132	2626	2757	CCCCCTCCTCTTCTCCTCTC	60.106	20	CAACTTGTCGGTGTGCACAG	59.972	20	115	2864	2978
TRINITY_DN24149_c0_g2_i4	1	p2	(GA)6	12	1058	1069	TTCCTTTCTCACATCCCGCC	60.035	20	ATGTAGTGGAGGGGGAGTCC	60.031	20	183	180	362	GGACTCCCCCTCCACTACAT	60.031	20	TCAATGCCAAGAAGACGCCT	59.963	20	210	343	552	TTGCTTTGCGGGTGCTAGTA	59.964	20	TTCTGCGGCTGAATCCCAAT	60.034	20	170	633	802
TRINITY_DN24177_c0_g1_i5	1	p4	(TCTT)5	20	21	40	TACATTCCTGGGACGCCCTA	60.032	20	CCTCCTCCCCCTCTCTCTTC	60.106	20	111	833	943	TACATTCCTGGGACGCCCTA	60.032	20	GGGGGAGTGGGTGACAAAAA	60.106	20	264	833	1096	ACTCTTCCACCTCCACTGGT	60.105	20	CTCGTTCTGCAGGATGTGGT	60.037	20	137	345	481
TRINITY_DN24177_c0_g1_i5	2	p3	(GTT)5	15	216	230	TACATTCCTGGGACGCCCTA	60.032	20	CCTCCTCCCCCTCTCTCTTC	60.106	20	111	833	943	TACATTCCTGGGACGCCCTA	60.032	20	GGGGGAGTGGGTGACAAAAA	60.106	20	264	833	1096	ACTCTTCCACCTCCACTGGT	60.105	20	CTCGTTCTGCAGGATGTGGT	60.037	20	137	345	481
TRINITY_DN24133_c0_g1_i1	1	p1	(T)11	11	1303	1313	AGGGACGCATTCAGCAATGT	60.323	20	TATGCAACTCAGTCAGGGCC	59.747	20	223	303	525	TGTGGAACTGGTTGGCTCTT	59.449	20	CAACCCGAAGCAAATCCAGC	60.109	20	240	1349	1588	TTGTGGAACTGGTTGGCTCT	59.449	20	CAACCCGAAGCAAATCCAGC	60.109	20	241	1348	1588
TRINITY_DN24164_c0_g1_i4	1	p2	(CT)8	16	95	110	TCCGACTTGTACACCACAGC	59.967	20	CATCCGCCTTCCAAGACTGT	60.036	20	150	1887	2036	TCCGACTTGTACACCACAGC	59.967	20	ACATCCGCCTTCCAAGACTG	60.036	20	151	1887	2037	CATTCCCACCCTCACCTTCC	60.034	20	CACTAGTCCACTTGCCTGCA	59.965	20	262	938	1199
TRINITY_DN24173_c0_g1_i1	1	p2	(TC)7	14	191	204	GGGCGTTCAATCCGAAATCG	59.972	20	AGGTGCCTTTCTTCTTCCCG	59.963	20	167	1207	1373	CAATCCGTACACCACCCGAA	60.037	20	CGATTTCGGATTGAACGCCC	59.972	20	129	1098	1226	TTCAATCCGTACACCACCCG	60.037	20	CGATTTCGGATTGAACGCCC	59.972	20	131	1096	1226
TRINITY_DN24188_c0_g1_i6	1	p1	(T)14	14	1700	1713	CTACTCCCAGGCAAAGGGTG	60.035	20	GTTCTGAGGGCCATGTCCAA	59.962	20	276	1278	1553	TGCACTACTCCCAGGCAAAG	59.963	20	GTTCTGAGGGCCATGTCCAA	59.962	20	280	1274	1553	GGCACTGTCCAAGCATGTTG	60.039	20	GTTCTGAGGGCCATGTCCAA	59.962	20	222	1332	1553
TRINITY_DN24118_c0_g1_i1	1	p6	(CACCAT)5	30	216	245	CGCCTGCTCTCGATAAGGTT	59.897	20	GATACACCGTCTTGCCACCA	60.037	20	251	30	280	CGCCTGCTCTCGATAAGGTT	59.897	20	TGATACACCGTCTTGCCACC	60.037	20	252	30	281	CGCCTGCTCTCGATAAGGTT	59.897	20	TACACCGTCTTGCCACCAAA	59.819	20	249	30	278
TRINITY_DN24118_c1_g1_i1	1	p1	(T)13	13	333	345	TGCATAAAGGTACGCCTGCA	60.036	20	CAGAAGACCTTCTCCCGCTC	59.825	20	158	626	783	TGCATAAAGGTACGCCTGCA	60.036	20	GACCTTCTCCCGCTCATCAC	60.179	20	153	626	778	TGCATAAAGGTACGCCTGCA	60.036	20	CACCAGAAGACCTTCTCCCG	59.752	20	161	626	786
TRINITY_DN34528_c0_g1_i1	1	p2	(TG)8	16	321	336	TGGGGAGGCTAATCTTGTGT	58.331	20	ATCACCAAACACACAGCCCT	59.814	20	186	2	187	AGGGCTGTGTGTTTGGTGAT	59.814	20	CACACACACACACACATCACA	59.263	21	168	168	335	AGGGCTGTGTGTTTGGTGAT	59.814	20	ACACACACACACACACATCAC	59.263	21	169	168	336
TRINITY_DN34523_c0_g1_i1	1	p1	(T)10	10	269	278	TCCTGGACGGAGGGAGTAAA	59.589	20	TGGGGCCGTATTGAATTGAA	57.484	20	111	152	262	TCCTGGACGGAGGGAGTAAA	59.589	20	TTGGGGCCGTATTGAATTGA	57.484	20	112	152	263	GTGTGCCCTATCTCCTGGAC	59.534	20	TGGGGCCGTATTGAATTGAA	57.484	20	123	140	262
TRINITY_DN34529_c0_g1_i1	1	p3	(GAA)5	15	299	313	GGCCCTCGAGTTTCAATCGA	60.108	20	CAGTAGCCATGAGAGCGCAT	60.250	20	203	71	273	AAGGCAACCGTGATTCCTGT	59.890	20	CAGTAGCCATGAGAGCGCAT	60.250	20	126	148	273	TTTACATGGTGGCCCTCGAG	59.748	20	ACAGGAATCACGGTTGCCTT	59.890	20	107	61	167
TRINITY_DN34554_c0_g1_i1	1	p3	(GAG)5	15	23	37	GAGGTGGAGGTGGAGGAGAT	60.032	20	TCCGAGAGCCATGTCAGGTA	60.034	20	173	175	347	GGAGGAGGAGGATGAGGAGG	60.179	20	ATCTCCTCCACCTCCACCTC	60.032	20	168	27	194	GGAGGAGGAGGAGGATGAGG	60.179	20	ATCTCCTCCACCTCCACCTC	60.032	20	171	24	194
TRINITY_DN34574_c0_g1_i1	1	p1	(A)13	13	298	310	GTGGTATCAGAGCCACCCTA	58.210	20	GCGCCATCAAAACTCAAACG	58.948	20	183	13	195	GTGGTATCAGAGCCACCCTA	58.210	20	TCCCCACGAATCACAGAACA	58.947	20	237	13	249	GTGGTATCAGAGCCACCCTA	58.210	20	CGCCATCAAAACTCAAACGGA	59.734	21	182	13	194
TRINITY_DN34526_c0_g1_i1	1	p1	(T)15	15	404	418	TGATGTCACGTGTTCTGTTCCA	60.159	22	GCAGTAGAAGCGTCCTACTT	57.057	20	183	39	221	TGTCACGTGTTCTGTTCCAAG	58.724	21	GCAGTAGAAGCGTCCTACTT	57.057	20	180	42	221	GTCACGTGTTCTGTTCCAAGT	58.723	21	GCAGTAGAAGCGTCCTACTT	57.057	20	179	43	221
TRINITY_DN34532_c0_g1_i1	1	c	(T)12attcacgtgatctgctatata(T)12	45	346	390	ACTCGAAGGACGTGAGCATC	59.829	20	TCCAGGCACGTGAAGTTTCA	59.821	20	173	150	322	GACTCGAAGGACGTGAGCAT	59.829	20	TCCAGGCACGTGAAGTTTCA	59.821	20	174	149	322	TGGCCTCTTGTTCGTGACAA	59.821	20	GTAAAAGCAGCATCACCGCC	60.179	20	110	85	194
TRINITY_DN15463_c0_g1_i2	1	p1	(A)10	10	748	757	TCCCCTCGCTACTTGAAGGA	59.959	20	AGAGACTGTTTCACTGGCCG	59.966	20	138	341	478	GATGGTGGTGGGGATTCAGG	60.107	20	AGAGACTGTTTCACTGGCCG	59.966	20	252	227	478	CGGCCAGTGAAACAGTCTCT	59.966	20	TTTTCTCCACCAGAGCCCAC	59.890	20	232	459	690
TRINITY_DN15421_c0_g1_i6	1	p2	(CT)7	14	11	24	TCCATAGCCTCTGGGTGACA	59.957	20	CTCCCATCTTCTCGCGACTC	59.970	20	118	479	596	CTTGTGCGCCTATTCAGTGC	59.902	20	TGAACGATCGCACAGTCACA	59.969	20	124	40	163	GCTTGTGCGCCTATTCAGTG	59.902	20	TGAACGATCGCACAGTCACA	59.969	20	125	39	163
TRINITY_DN15422_c0_g1_i1	1	p3	(AAT)5	15	1170	1184	CGACATTCTCATGCGCCATG	60.042	20	TGGAGCCCATCACCCAATTC	60.033	20	261	426	686	CGACATTCTCATGCGCCATG	60.042	20	GAATGGAGCCCATCACCCAA	60.033	20	264	426	689	GTTGGGGGAGCCATGCTAAT	60.106	20	TGGAGCCCATCACCCAATTC	60.033	20	130	557	686
TRINITY_DN15422_c0_g2_i1	1	p2	(TC)7	14	34	47	GCAATTTGGCTATGCTGGCA	59.824	20	GCAAAGGGAGCAATGACAGC	60.109	20	120	158	277	TGCAATTTGGCTATGCTGGC	59.824	20	GCAAAGGGAGCAATGACAGC	60.109	20	121	157	277	GCAATTTGGCTATGCTGGCA	59.824	20	CAAAGGGAGCAATGACAGCG	59.830	20	119	158	276
TRINITY_DN15452_c0_g1_i2	1	p4	(AATT)6	24	693	716	GCACTCTTCCCACATGGACA	59.963	20	AGGAGCTTGAACATGCGGAA	59.963	20	120	14	133	TGCACTCTTCCCACATGGAC	59.963	20	AGGAGCTTGAACATGCGGAA	59.963	20	121	13	133	GTGCACTCTTCCCACATGGA	59.963	20	AGGAGCTTGAACATGCGGAA	59.963	20	122	12	133
TRINITY_DN15493_c0_g1_i1	1	p2	(TC)6	12	129	140	CTCACCCTCCTCTCTCGTCA	60.035	20	TCTCACGAGCTGCGGAATTT	60.037	20	124	67	190	CTCACCCTCCTCTCTCGTCA	60.035	20	TTCTCACGAGCTGCGGAATT	60.037	20	125	67	191	CTCACCCTCCTCTCTCGTCA	60.035	20	TTTCTCACGAGCTGCGGAAT	60.037	20	126	67	192
TRINITY_DN15413_c0_g1_i1	1	p3	(GTC)6	18	55	72	ACTATTGGCAGGGTCTTGGC	60.034	20	ATGGATGAACAACCCGCTGT	59.962	20	135	622	756	AGTGGGAGAGATGGGTGGAA	59.881	20	GCCAAGACCCTGCCAATAGT	60.034	20	194	448	641	AAGTGGGAGAGATGGGTGGA	59.881	20	GCCAAGACCCTGCCAATAGT	60.034	20	195	447	641
TRINITY_DN15444_c0_g1_i5	1	p1	(T)10	10	968	977	GCTGACGCAATCGAGCAAAT	59.902	20	ATTGGGCAACAAGAGGGAGG	59.960	20	259	760	1018	CTCCAACCTCAAGGGCACAA	60.179	20	ATTGGGCAACAAGAGGGAGG	59.960	20	227	792	1018	GGGATCGTGGACAAGCTGAA	60.036	20	TGGCCATGGAGATGATGGTG	59.816	20	157	427	583
TRINITY_DN15446_c0_g2_i1	1	p3	(TCC)5	15	101	115	CATCACTGCCACCACACTCT	59.964	20	TCGATGAGAGCATAACGGGC	59.968	20	183	65	247	CTCCACCGCATCTTCACCTT	60.036	20	TCGATGAGAGCATAACGGGC	59.968	20	137	111	247	TCCACCGCATCTTCACCTTC	60.036	20	TCGATGAGAGCATAACGGGC	59.968	20	136	112	247
TRINITY_DN15492_c0_g1_i1	1	p2	(AT)6	12	686	697	TAATCTCCAAGCTGGGCTGC	60.107	20	CACTGAACGGCACAACACTG	59.972	20	223	365	587	TTTACGAGGGATGCGAGCTC	59.898	20	ACGCTTGGAGACACGAATGT	59.966	20	153	69	221	ACATTCGTGTCTCCAAGCGT	59.966	20	GCAGCCCAGCTTGGAGATTA	60.107	20	183	202	384
TRINITY_DN15400_c0_g1_i2	1	p2	(CT)6	12	424	435	TGGGGAAGACGAAGATGGGA	60.253	20	AATCGTGATGCCCTCCTTCC	59.819	20	138	101	238	TCGAGCATTGTGTGGAGGTG	60.321	20	AATCGTGATGCCCTCCTTCC	59.819	20	114	125	238	TGGGGAAGACGAAGATGGGA	60.253	20	ATGCCCTCCTTCCGCTCTAT	60.473	20	131	101	231
TRINITY_DN15460_c0_g1_i2	1	p2	(TA)7	14	4354	4367	AGCACCCCCTACCAGATGAT	60.030	20	CAACCTCCGGACGTTGATGA	60.038	20	255	2639	2893	AGCACCCCCTACCAGATGAT	60.030	20	TCAACCTCCGGACGTTGATG	60.038	20	256	2639	2894	ACGACGCCCTTCAGATTTGT	59.965	20	AGGCTAGAGCACGGTACTCA	60.034	20	185	3690	3874
TRINITY_DN15481_c0_g1_i2	1	p1	(T)16	16	1	16	TGTTGCTCCTGCCTTTTCCT	59.814	20	TGGGAAAGCCTAACACCGTC	59.964	20	175	505	679	TGTTGCTCCTGCCTTTTCCT	59.814	20	AGTGGGAAAGCCTAACACCG	59.964	20	177	505	681	GTGTTGCTCCTGCCTTTTCC	59.685	20	TGGGAAAGCCTAACACCGTC	59.964	20	176	504	679
TRINITY_DN15467_c0_g1_i1	1	p1	(T)11	11	182	192	AAATGGCTGCAGTTCACACG	59.688	20	AAGATGCGTGATGTGTCTCA	57.251	20	111	106	216	ATGGCTGCAGTTCACACGAT	60.322	20	AAGATGCGTGATGTGTCTCA	57.251	20	109	108	216	AATGGCTGCAGTTCACACGA	60.535	20	AAGATGCGTGATGTGTCTCA	57.251	20	110	107	216
TRINITY_DN15467_c0_g1_i1	2	p1	(T)11	11	374	384	AAATGGCTGCAGTTCACACG	59.688	20	AAGATGCGTGATGTGTCTCA	57.251	20	111	106	216	ATGGCTGCAGTTCACACGAT	60.322	20	AAGATGCGTGATGTGTCTCA	57.251	20	109	108	216	AATGGCTGCAGTTCACACGA	60.535	20	AAGATGCGTGATGTGTCTCA	57.251	20	110	107	216
TRINITY_DN15467_c0_g2_i1	1	p1	(T)10	10	149	158	AGCGAACAGAACAAGTGCAA	58.621	20	GCTCAAGTGTGCGCTTGTTT	60.249	20	161	841	1001	AGCGAACAGAACAAGTGCAA	58.621	20	GTGTGCGCTTGTTTGATGCT	60.318	20	155	841	995	AGCGAACAGAACAAGTGCAA	58.621	20	AGTGTGCGCTTGTTTGATGC	60.318	20	156	841	996
TRINITY_DN15467_c0_g2_i1	2	p2	(TG)6	12	464	475	AGCGAACAGAACAAGTGCAA	58.621	20	GCTCAAGTGTGCGCTTGTTT	60.249	20	161	841	1001	AGCGAACAGAACAAGTGCAA	58.621	20	GTGTGCGCTTGTTTGATGCT	60.318	20	155	841	995	AGCGAACAGAACAAGTGCAA	58.621	20	AGTGTGCGCTTGTTTGATGC	60.318	20	156	841	996
TRINITY_DN15417_c0_g1_i2	1	p1	(T)10	10	924	933	TCGTCCAAAGCTGTGAGCAT	59.965	20	TTTGCCGGTGAGACGAATGA	59.966	20	144	77	220	TCGTCCAAAGCTGTGAGCAT	59.965	20	ATGAACCGACCATGGCTTGT	59.962	20	163	77	239	TCCTGTCTCTCGATGAGCCA	60.034	20	GTCACCACCCCCTTCACAAA	60.106	20	205	354	558
TRINITY_DN15466_c0_g2_i1	1	p3	(CCA)5	15	218	232	GAAGAAATCCTGGCCGTCCA	60.035	20	GCACTGCTTCGCCTTCAAAA	59.969	20	163	394	556	ACTTGGCCCACTTCTTCTCG	59.965	20	GCACTGCTTCGCCTTCAAAA	59.969	20	200	357	556	GAAGAAATCCTGGCCGTCCA	60.035	20	CCTTCAAAAACTGGCGGTGG	59.968	20	152	394	545
TRINITY_DN15451_c0_g1_i2	1	p2	(CT)11	22	16	37	GAAAAGGAGGAAGGCTTGGC	59.109	20	TCACAGACAAGGAAGGCCAA	59.157	20	104	77	180	GAAAAGGAGGAAGGCTTGGC	59.109	20	AGCCATCACAGACAAGGAAGG	59.996	21	109	77	185	GAAAAGGAGGAAGGCTTGGC	59.109	20	ATCACAGACAAGGAAGGCCA	58.933	20	105	77	181
TRINITY_DN15451_c0_g1_i2	2	p3	(AGA)5	15	416	430	GAAAAGGAGGAAGGCTTGGC	59.109	20	TCACAGACAAGGAAGGCCAA	59.157	20	104	77	180	GAAAAGGAGGAAGGCTTGGC	59.109	20	AGCCATCACAGACAAGGAAGG	59.996	21	109	77	185	GAAAAGGAGGAAGGCTTGGC	59.109	20	ATCACAGACAAGGAAGGCCA	58.933	20	105	77	181
TRINITY_DN8382_c0_g1_i2	1	c	(T)10atgcattggtgtcagtgtgttagatttgtgaagtatttgtaagtacttatcattac(T)11	77	309	385	ACTTTGACGTCGGGAAGTCC	59.967	20	GATCTGCAGTGACCGACCAA	60.037	20	166	32	197	ACTTTGACGTCGGGAAGTCC	59.967	20	TTGATCTGCAGTGACCGACC	60.037	20	168	32	199	TTCTAGACCGAAACTCGCCG	59.830	20	GATCTGCAGTGACCGACCAA	60.037	20	116	82	197
TRINITY_DN8308_c0_g1_i1	1	p1	(T)10	10	90	99	TGCCTCTTTTGTTGGACGGA	59.818	20	GGGGGCACGAAAATTGCAAA	60.250	20	100	425	524	CATGCCTCTTTTGTTGGACGG	60.068	21	GGGGGCACGAAAATTGCAAA	60.250	20	102	423	524	TGCCTCTTTTGTTGGACGGAT	60.203	21	GGGGGCACGAAAATTGCAAA	60.250	20	100	425	524
TRINITY_DN8322_c0_g1_i1	1	p3	(GAA)5	15	346	360	ATCGAAGGGTTATCGCTTGT	57.018	20	TCGGAGATGCAACACCATGA	59.387	20	188	197	384	TGGCATCATGGATATGGGAAGA	59.012	22	TCGGAGATGCAACACCATGA	59.387	20	114	271	384	CCATTTGAAGCTTGGCACCA	59.319	20	ACAAGCGATAACCCTTCGAT	57.018	20	166	51	216
TRINITY_DN21067_c0_g1_i3	1	p2	(AG)6	12	12	23	AAGAAAGGCACCCCTGATGG	59.960	20	TGCCCAGCATAAGCCATCAA	60.033	20	269	383	651	TGTACCTTGTCCACGGCATC	60.037	20	ACCAGCCTGTAAGAAGCCAC	59.963	20	203	1117	1319	CGCAGACTCAAATTGGCTCG	59.904	20	TGCCCAGCATAAGCCATCAA	60.033	20	162	490	651
TRINITY_DN21033_c3_g5_i1	1	p1	(T)10	10	613	622	CATCCCAACCATCCCTCCAC	60.107	20	AGCCAAAGGAGCACCAGTTT	60.106	20	122	81	202	AAACTGGTGCTCCTTTGGCT	60.106	20	TAGCCATGCCACATTCTGGG	60.107	20	177	183	359	CATCCCAACCATCCCTCCAC	60.107	20	TAGCCATGCCACATTCTGGG	60.107	20	279	81	359
TRINITY_DN21033_c3_g3_i5	1	p1	(T)10	10	1051	1060	TTGAAGCCTTCGTTTGGGGA	59.816	20	TGTGGTGCCGCGAGAATATT	60.108	20	225	172	396	TCCCAGAATGTTGCATGGCT	59.960	20	AGCTTGGTAAGGTGCTCGTG	60.321	20	189	719	907	TCCCAGAATGTTGCATGGCT	59.960	20	GTACCTGCTTCACAAGGGGG	60.323	20	131	719	849
TRINITY_DN21066_c0_g2_i1	1	p1	(A)15	15	348	362	TGTCTGCCGTGTTTGCTTAT	58.109	20	AGAGAAAGCACGTGCATCGA	60.038	20	215	280	494	ATGTCTGCCGTGTTTGCTTA	58.109	20	AGAGAAAGCACGTGCATCGA	60.038	20	216	279	494	TATGTCTGCCGTGTTTGCTT	58.109	20	AGAGAAAGCACGTGCATCGA	60.038	20	217	278	494
TRINITY_DN21066_c0_g1_i16	1	c	(A)12gtatttctcccaaaaatatctaaaattttcgccgacttgccatcgctatttggtacctgctttcctcc(T)14	94	1	94	TTGGTATGGGCCTGTGACAC	59.962	20	TCATCCCAGCAGGTTGGAAC	59.962	20	203	1090	1292	GTTACCGCTTGTACCCACGA	60.038	20	GTGTCACAGGCCCATACCAA	59.962	20	109	1001	1109	TTGGTATGGGCCTGTGACAC	59.962	20	CATCCCAGCAGGTTGGAACT	59.961	20	202	1090	1291
TRINITY_DN21066_c0_g1_i16	2	p1	(A)10	10	1368	1377	TTGGTATGGGCCTGTGACAC	59.962	20	TCATCCCAGCAGGTTGGAAC	59.962	20	203	1090	1292	GTTACCGCTTGTACCCACGA	60.038	20	GTGTCACAGGCCCATACCAA	59.962	20	109	1001	1109	TTGGTATGGGCCTGTGACAC	59.962	20	CATCCCAGCAGGTTGGAACT	59.961	20	202	1090	1291
TRINITY_DN21066_c0_g1_i16	3	p1	(T)13	13	1623	1635	TTGGTATGGGCCTGTGACAC	59.962	20	TCATCCCAGCAGGTTGGAAC	59.962	20	203	1090	1292	GTTACCGCTTGTACCCACGA	60.038	20	GTGTCACAGGCCCATACCAA	59.962	20	109	1001	1109	TTGGTATGGGCCTGTGACAC	59.962	20	CATCCCAGCAGGTTGGAACT	59.961	20	202	1090	1291
TRINITY_DN21066_c0_g3_i2	1	p1	(T)12	12	177	188	CGCCACTTGGGAATTAGGGT	60.034	20	AGAGAAAGCACGTGCATCGA	60.038	20	247	151	397	CGCCACTTGGGAATTAGGGT	60.034	20	GAGAAAGCACGTGCATCGAC	59.906	20	246	151	396	CGCCACTTGGGAATTAGGGT	60.034	20	CAGAGAAAGCACGTGCATCG	59.906	20	248	151	398
TRINITY_DN21068_c0_g1_i1	1	p3	(AAG)5	15	409	423	GAAGAAGTGCGAGGAGGAGG	59.825	20	GGATGTGTCGGGTTCACACT	59.965	20	265	230	494	GGAGAAGAAGTGCGAGGAGG	59.825	20	GGATGTGTCGGGTTCACACT	59.965	20	268	227	494	GGAGGAGAAGAAGTGCGAGG	59.825	20	GGATGTGTCGGGTTCACACT	59.965	20	271	224	494
TRINITY_DN21085_c0_g2_i1	1	p1	(A)10	10	40	49	TGAGATGAATGCTTCCTGTCA	57.013	21	AGCGCCCTGATACCAAATAGT	59.231	21	162	67	228	TGATGAGATGAATGCTTCCTGTCA	60.081	24	AGCGCCCTGATACCAAATAGT	59.231	21	165	64	228	TGTGATGAGATGAATGCTTCCTG	58.803	23	AGCGCCCTGATACCAAATAGT	59.231	21	167	62	228
TRINITY_DN21015_c0_g2_i1	1	p1	(T)10	10	166	175	TGACCTGAGCTAAGCTTTTCCA	59.628	22	CCCCAATCCCCATGAAGGAT	59.137	20	280	74	353	GACCTGAGCTAAGCTTTTCCA	57.941	21	CCCCAATCCCCATGAAGGAT	59.137	20	279	75	353	TGACCTGAGCTAAGCTTTTCC	57.941	21	CCCCAATCCCCATGAAGGAT	59.137	20	280	74	353
TRINITY_DN21039_c0_g1_i2	1	p1	(T)10	10	1241	1250	GTGGGTAACGCAGAAGTCCA	59.966	20	TTGCCGGACCCTGGAAATAC	60.035	20	196	539	734	GTGGGTAACGCAGAAGTCCA	59.966	20	GTTGCCGGACCCTGGAAATA	60.035	20	197	539	735	GTGGGTAACGCAGAAGTCCA	59.966	20	ATCACCATTCCGTCCACACC	60.035	20	125	539	663
TRINITY_DN21073_c1_g5_i5	1	p1	(T)11	11	981	991	GGATGTGCAGACTGTGACCA	59.965	20	GGACGTTCTTCACAGGCAGA	59.966	20	172	161	332	GGATGTGCAGACTGTGACCA	59.965	20	AGGACGTTCTTCACAGGCAG	59.966	20	173	161	333	GGATGTGCAGACTGTGACCA	59.965	20	CCCTCCAGGACGTTCTTCAC	60.037	20	179	161	339
TRINITY_DN21071_c0_g1_i6	1	p3	(GAT)6	18	583	600	CGTGCTGGAGAGGCTTTGTA	60.037	20	GCTGGGGATCTAGGATGTGC	59.964	20	147	176	322	ATGGCAATGCTGGAAGTGGA	59.960	20	CCTCTTCGTCCTCCTCCTCA	60.034	20	117	529	645	GCACATCCTAGATCCCCAGC	59.964	20	TCCACTTCCAGCATTGCCAT	59.960	20	246	303	548
TRINITY_DN21056_c0_g1_i4	1	c	(T)10(A)10	20	730	749	CACCGCAATTGCACACTTGA	59.969	20	AGCTCCAATGCTGGTGTCAA	59.889	20	213	797	1009	CACCGCAATTGCACACTTGA	59.969	20	AAGCTCCAATGCTGGTGTCA	59.889	20	214	797	1010	TCACCGCAATTGCACACTTG	59.969	20	AGCTCCAATGCTGGTGTCAA	59.889	20	214	796	1009
TRINITY_DN21057_c0_g1_i1	1	p2	(CT)7	14	471	484	GGCTTTCTTAGGAGTGGCGT	60.036	20	CAACCTCCCTGCTTCTTCGT	59.965	20	106	1073	1178	TGGCTTTCTTAGGAGTGGCG	60.036	20	CAACCTCCCTGCTTCTTCGT	59.965	20	107	1072	1178	ATTCTTCAATTGGGGGCGGT	59.959	20	GACGAAGCAACAGGGAGACA	59.966	20	129	687	815
TRINITY_DN21027_c2_g1_i2	1	p1	(T)11	11	18	28	TTTCTTCAACGCCTCTCCCC	59.964	20	AGAGAGGCAGTGTGGTTGTG	59.893	20	145	75	219	TTTCTTCAACGCCTCTCCCC	59.964	20	GAGAGGCAGTGTGGTTGTGT	60.179	20	144	75	218	CCGGCGTTATGACTGGAGTT	60.108	20	AGAGAGGCAGTGTGGTTGTG	59.893	20	126	94	219
TRINITY_DN21092_c0_g1_i3	1	p1	(A)11	11	1632	1642	AAGGTGTCGAAAGGCCGATT	59.964	20	GCTAAGCCCGAAATCCGAGA	59.896	20	171	514	684	GAATGTGGGTTGGAGCTGGA	59.962	20	CCGCCGTGGATTGGATTCTA	59.894	20	212	1276	1487	ATTATGAGTCGGTTGCGCCA	60.108	20	AATCGGCCTTTCGACACCTT	59.964	20	131	403	533
TRINITY_DN21019_c0_g2_i1	1	c	(A)13g(A)10	24	1	24	GGTCCTGTATGTTTTGTATGGCA	58.986	23	ACTCAAAGGAACTAAAAGGGGCT	59.860	23	212	40	251	CAGGTCCTGTATGTTTTGTATGGC	59.904	24	ACTCAAAGGAACTAAAAGGGGCT	59.860	23	214	38	251	GGTCCTGTATGTTTTGTATGGCA	58.986	23	AGGAACTAAAAGGGGCTTAGGTC	59.734	23	206	40	245
TRINITY_DN21019_c0_g2_i1	2	p1	(A)12	12	334	345	GGTCCTGTATGTTTTGTATGGCA	58.986	23	ACTCAAAGGAACTAAAAGGGGCT	59.860	23	212	40	251	CAGGTCCTGTATGTTTTGTATGGC	59.904	24	ACTCAAAGGAACTAAAAGGGGCT	59.860	23	214	38	251	GGTCCTGTATGTTTTGTATGGCA	58.986	23	AGGAACTAAAAGGGGCTTAGGTC	59.734	23	206	40	245
TRINITY_DN21019_c0_g1_i7	1	p1	(A)12	12	2098	2109	AAAGTTTTGGCACCGTACGC	59.970	20	TCGAGAAAAGAACGTCGCGA	60.041	20	175	1064	1238	AAAGTTTTGGCACCGTACGC	59.970	20	TACGCTTACGCCACGCTTAA	60.109	20	222	1064	1285	CAGCCGTGTGAATGCAGAAC	60.110	20	GCGTACGGTGCCAAAACTTT	59.970	20	170	914	1083
TRINITY_DN21072_c0_g1_i4	1	p1	(T)12	12	1550	1561	CGGAAGGCAAGTACTGGTGT	59.965	20	AACCACCCCATATGCCACTG	60.033	20	221	1266	1486	GGCAAGTACTGGTGTAGCGT	60.038	20	AACCACCCCATATGCCACTG	60.033	20	216	1271	1486	CGGAAGGCAAGTACTGGTGT	59.965	20	ATCCTCACCAACTCGGCAAG	60.036	20	197	1266	1462
TRINITY_DN21034_c0_g3_i1	1	c	(AAG)5(AGG)6	33	157	189	GCTAGCTCCCCGATTTTCGA	59.896	20	GCTGCTGGTATGGAGGTCTC	59.894	20	136	398	533	TTGCTCGACGACACTGCTAG	60.110	20	GCTGCTGGTATGGAGGTCTC	59.894	20	151	383	533	CTTGCTCGACGACACTGCTA	60.110	20	GCTGCTGGTATGGAGGTCTC	59.894	20	152	382	533
TRINITY_DN21078_c0_g2_i1	1	p2	(GA)6	12	98	109	CCTAGCAGCTTGTCTCGGAG	59.898	20	TCAAAGAATCCGAGTGCCCG	60.391	20	187	76	262	CCTAGCAGCTTGTCTCGGAG	59.898	20	CGAGTGCCCGCAATTTGAAG	60.455	20	177	76	252	ACACCTAGCAGCTTGTCTCG	59.755	20	TCAAAGAATCCGAGTGCCCG	60.391	20	190	73	262
TRINITY_DN21058_c0_g1_i2	1	p1	(T)12	12	376	387	GAGGTTGCAGATGCTTTGGC	60.109	20	GATTCTGGTCCCTCGCTAGC	59.967	20	197	63	259	GCTAGCGAGGGACCAGAATC	59.967	20	CCTTGTCCGCTGTTGAATGC	60.110	20	103	240	342	GAGGTTGCAGATGCTTTGGC	60.109	20	CCTTGTCCGCTGTTGAATGC	60.110	20	280	63	342
TRINITY_DN21086_c1_g1_i3	1	p1	(A)10	10	1311	1320	GCAGGAATACGTGGCTCACT	60.108	20	GGCAACACAGTCAAACACCA	59.186	20	144	852	995	GCAGGAATACGTGGCTCACT	60.108	20	TGGCAACACAGTCAAACACC	59.186	20	145	852	996	ATGTGCAGGAATACGTGGCT	59.747	20	GGCAACACAGTCAAACACCA	59.186	20	148	848	995
TRINITY_DN21059_c0_g1_i2	1	p3	(ATC)5	15	25	39	AGCGGTTCCGTACGAAGTTT	59.967	20	AGTGGAGATTTCAGTGGCGG	60.036	20	233	856	1088	AAGCGGTTCCGTACGAAGTT	59.967	20	AGTGGAGATTTCAGTGGCGG	60.036	20	234	855	1088	AGCGGTTCCGTACGAAGTTT	59.967	20	GCGGTGGAGTGGAGATTTCA	60.036	20	240	856	1095
TRINITY_DN21059_c0_g1_i2	2	c	(A)10tag(A)10	23	201	223	AGCGGTTCCGTACGAAGTTT	59.967	20	AGTGGAGATTTCAGTGGCGG	60.036	20	233	856	1088	AAGCGGTTCCGTACGAAGTT	59.967	20	AGTGGAGATTTCAGTGGCGG	60.036	20	234	855	1088	AGCGGTTCCGTACGAAGTTT	59.967	20	GCGGTGGAGTGGAGATTTCA	60.036	20	240	856	1095
TRINITY_DN21059_c0_g1_i2	3	p3	(CCA)6	18	1146	1163	AGCGGTTCCGTACGAAGTTT	59.967	20	AGTGGAGATTTCAGTGGCGG	60.036	20	233	856	1088	AAGCGGTTCCGTACGAAGTT	59.967	20	AGTGGAGATTTCAGTGGCGG	60.036	20	234	855	1088	AGCGGTTCCGTACGAAGTTT	59.967	20	GCGGTGGAGTGGAGATTTCA	60.036	20	240	856	1095
TRINITY_DN21059_c0_g1_i2	4	p1	(T)10	10	1362	1371	AGCGGTTCCGTACGAAGTTT	59.967	20	AGTGGAGATTTCAGTGGCGG	60.036	20	233	856	1088	AAGCGGTTCCGTACGAAGTT	59.967	20	AGTGGAGATTTCAGTGGCGG	60.036	20	234	855	1088	AGCGGTTCCGTACGAAGTTT	59.967	20	GCGGTGGAGTGGAGATTTCA	60.036	20	240	856	1095
TRINITY_DN21023_c0_g2_i3	1	p1	(T)12	12	229	240	AGTGTTGTCCTCACTGGTGC	60.179	20	ATCAATCAAGGGGCTGGGAC	59.740	20	198	290	487	TGTTGTCCTCACTGGTGCAA	59.746	20	ATCAATCAAGGGGCTGGGAC	59.740	20	196	292	487	AGTGTTGTCCTCACTGGTGC	60.179	20	GCTGGGACCATGGCCAATAA	60.397	20	186	290	475
TRINITY_DN21091_c0_g1_i1	1	p3	(TGA)6	18	910	927	GTGGAGTTTCGGAGGCTTGA	59.965	20	CGCAATGATCTCAGCCGTTG	59.973	20	232	306	537	GTGGAGTTTCGGAGGCTTGA	59.965	20	TTCCCCATCCGACCCAAAAG	59.961	20	265	306	570	ACCATCGGCCCAAAAGGATT	59.959	20	TGAGATGGTTTCACGGTGGG	59.964	20	257	7	263
TRINITY_DN21060_c0_g1_i5	1	p2	(AT)6	12	1066	1077	TCGACGCAACACATTGAGGA	59.967	20	GAAGGTGGTCAGGTGGTGAG	59.965	20	221	801	1021	TCCAATCTCGACGCAACACA	59.967	20	GAAGGTGGTCAGGTGGTGAG	59.965	20	228	794	1021	TCGACGCAACACATTGAGGA	59.967	20	GGGATGGTTGGCGTAGTGAA	60.036	20	180	801	980
TRINITY_DN21035_c0_g1_i1	1	p1	(T)11	11	294	304	ATGCTCCTATTGCAGGTCCC	59.524	20	GCTCAGCTAGAAACAGGGCA	60.036	20	193	19	211	ATGCTCCTATTGCAGGTCCC	59.524	20	AGGGCACTGGCGAAATGTTA	59.962	20	179	19	197	ATGCTCCTATTGCAGGTCCC	59.524	20	CCACACACGCTCAGCTAGAA	60.038	20	201	19	219
TRINITY_DN21005_c0_g2_i4	1	c	(A)16tattagtcccaaccgattgcatttgcatc(ATTTGA)6	81	158	238	AATGGTGGCTACTCCGTTGG	60.035	20	GTAGTTCGGGCTACCATCGG	59.968	20	119	586	704	GGTTCCGATGGCTGTTGGTA	60.036	20	GTAGTTCGGGCTACCATCGG	59.968	20	100	605	704	AATGGTGGCTACTCCGTTGG	60.035	20	GGCTACCATCGGACTACTGC	59.968	20	111	586	696
TRINITY_DN21005_c0_g2_i4	2	p1	(T)11	11	1713	1723	AATGGTGGCTACTCCGTTGG	60.035	20	GTAGTTCGGGCTACCATCGG	59.968	20	119	586	704	GGTTCCGATGGCTGTTGGTA	60.036	20	GTAGTTCGGGCTACCATCGG	59.968	20	100	605	704	AATGGTGGCTACTCCGTTGG	60.035	20	GGCTACCATCGGACTACTGC	59.968	20	111	586	696
TRINITY_DN21004_c2_g1_i1	1	p2	(AC)6	12	153	164	TCCACATCACCGAAAGAGGC	60.036	20	TGAATGGGGGTGTGATGGTG	59.961	20	105	199	303	TCCACATCACCGAAAGAGGC	60.036	20	GAATGGGGGTGTGATGGTGT	59.960	20	104	199	302	TCCACATCACCGAAAGAGGC	60.036	20	GTGAATGGGGGTGTGATGGT	59.960	20	106	199	304
TRINITY_DN21004_c3_g5_i4	1	p1	(A)12	12	413	424	CCCATCAGAAGCCGTGAAGT	60.036	20	GTGCGGTGGTGTTCTGTTTC	59.971	20	110	444	553	TTTAAATCGCTGGGCCCACT	59.961	20	GTGCGGTGGTGTTCTGTTTC	59.971	20	197	357	553	TTTAAATCGCTGGGCCCACT	59.961	20	ACTTCACGGCTTCTGATGGG	60.036	20	107	357	463
TRINITY_DN21048_c0_g1_i2	1	p2	(CT)6	12	1	12	TTATGCGTCCCTGGTGCATT	60.035	20	CTTTGTGCACAGCAGTCACC	59.970	20	242	518	759	GGGAAAACACCGAGGGAGAG	60.036	20	CTTTGTGCACAGCAGTCACC	59.970	20	165	595	759	TTATGCGTCCCTGGTGCATT	60.035	20	ACAGCAGTCACCTTCTTCCG	59.966	20	234	518	751
TRINITY_DN21000_c0_g1_i2	1	p2	(TG)8	16	1676	1691	GGATCCTTTTGGTGGCCGTA	60.035	20	CCTCCAAATGGGTGGTCCTC	60.034	20	203	455	657	GGATCCTTTTGGTGGCCGTA	60.035	20	CCAAATGGGTGGTCCTCGAA	59.962	20	200	455	654	TTCGAGGACCACCCATTTGG	59.962	20	CTTTACCACCACGCAAACGG	60.041	20	103	635	737
TRINITY_DN21063_c0_g1_i2	1	p2	(AG)8	16	1032	1047	GCTCCGAGATCAGCGATTCA	59.969	20	GATGGGATCCGGCTTCGATT	59.965	20	182	503	684	GCTCCGAGATCAGCGATTCA	59.969	20	GTTGACTCAACTCCGGGAGG	60.037	20	139	503	641	GCTCCGAGATCAGCGATTCA	59.969	20	GGTTGACTCAACTCCGGGAG	60.037	20	140	503	642
TRINITY_DN20069_c0_g1_i1	1	p3	(GCT)7	21	838	858	CTAGTCGATGGACCCGTTCG	59.971	20	GTCGCTGGTTCAGAAGTGGA	59.966	20	147	757	903	TCCGAGAAGTCCGAATCCCT	60.033	20	GTCGCTGGTTCAGAAGTGGA	59.966	20	165	739	903	TTCTCACACGGGGAGGAGAT	59.959	20	CGAACGGGTCCATCGACTAG	59.971	20	115	662	776
TRINITY_DN20069_c0_g1_i1	2	p1	(T)10	10	1474	1483	CTAGTCGATGGACCCGTTCG	59.971	20	GTCGCTGGTTCAGAAGTGGA	59.966	20	147	757	903	TCCGAGAAGTCCGAATCCCT	60.033	20	GTCGCTGGTTCAGAAGTGGA	59.966	20	165	739	903	TTCTCACACGGGGAGGAGAT	59.959	20	CGAACGGGTCCATCGACTAG	59.971	20	115	662	776
TRINITY_DN20035_c0_g1_i9	1	c	(TC)6cttctctatatat(AC)7	39	68	106	TGAAGAGTGTGTTGGGTGCA	59.746	20	TGGTGCTTAGGTCTGTGCAG	59.965	20	144	615	758	TGAAGAGTGTGTTGGGTGCA	59.746	20	GGTGCTTAGGTCTGTGCAGT	59.965	20	143	615	757	TGAAGAGTGTGTTGGGTGCA	59.746	20	AGTGGTGCTTAGGTCTGTGC	59.965	20	146	615	760
TRINITY_DN20035_c0_g1_i9	2	p3	(TTA)5	15	1269	1283	TGAAGAGTGTGTTGGGTGCA	59.746	20	TGGTGCTTAGGTCTGTGCAG	59.965	20	144	615	758	TGAAGAGTGTGTTGGGTGCA	59.746	20	GGTGCTTAGGTCTGTGCAGT	59.965	20	143	615	757	TGAAGAGTGTGTTGGGTGCA	59.746	20	AGTGGTGCTTAGGTCTGTGC	59.965	20	146	615	760
TRINITY_DN20012_c0_g4_i1	1	p2	(AT)7	14	13	26	TGTGGGCATGATGTGTGTGT	60.179	20	ACACCTGTAACGATGGACACA	59.310	21	212	101	312	GGGCATGATGTGTGTGTTGC	60.389	20	ACACCTGTAACGATGGACACA	59.310	21	209	104	312	TGTGGGCATGATGTGTGTGT	60.179	20	TCACACCTGTAACGATGGACA	59.035	21	214	101	314
TRINITY_DN20012_c0_g2_i2	1	p1	(A)10	10	1	10	CTCTGATGCTTTCATGCGCC	59.971	20	CAGCTTTCGATGAGCACGTT	59.207	20	141	812	952	TGCTTTCATGCGCCTTTGTC	60.039	20	CAGCTTTCGATGAGCACGTT	59.207	20	135	818	952	TGCGCCTTTGTCTTCTTCCT	59.891	20	CAGCTTTCGATGAGCACGTT	59.207	20	127	826	952
TRINITY_DN20023_c0_g2_i9	1	c	(CT)9tc(CT)7	34	4	37	CTCCCCTCCCACCTACCTAC	60.106	20	ACCTTCCCTCTCCCCATCTC	60.031	20	189	35	223	CTCTCTCCCCTCCCACCTAC	60.106	20	ACCTTCCCTCTCCCCATCTC	60.031	20	193	31	223	CTCTCTCTCTCCCCTCCCAC	60.106	20	ACCTTCCCTCTCCCCATCTC	60.031	20	197	27	223
TRINITY_DN20023_c0_g2_i9	2	p2	(AG)9	18	190	207	CTCCCCTCCCACCTACCTAC	60.106	20	ACCTTCCCTCTCCCCATCTC	60.031	20	189	35	223	CTCTCTCCCCTCCCACCTAC	60.106	20	ACCTTCCCTCTCCCCATCTC	60.031	20	193	31	223	CTCTCTCTCTCCCCTCCCAC	60.106	20	ACCTTCCCTCTCCCCATCTC	60.031	20	197	27	223
TRINITY_DN20098_c1_g1_i3	1	p1	(T)10	10	446	455	TTGCAGATGCCAAACGGTTG	59.968	20	ACCGTCACGACAGCATTCTT	59.966	20	241	900	1140	TCAAGCGGACATGAAGCTGT	59.965	20	ACCGTCACGACAGCATTCTT	59.966	20	192	949	1140	CCCTCTGTTCAAGCGGACAT	60.036	20	ACCGTCACGACAGCATTCTT	59.966	20	200	941	1140
TRINITY_DN20063_c0_g1_i1	1	p2	(AT)6	12	94	105	AGCACCGGATTCAACATCGT	60.036	20	GACGACGAGCCGGTTGATAT	59.970	20	246	588	833	TCCTCAGCACCGGATTCAAC	60.036	20	GACGACGAGCCGGTTGATAT	59.970	20	251	583	833	GTCCTCAGCACCGGATTCAA	60.036	20	GACGACGAGCCGGTTGATAT	59.970	20	252	582	833
TRINITY_DN20063_c0_g1_i1	2	p1	(T)11	11	1803	1813	AGCACCGGATTCAACATCGT	60.036	20	GACGACGAGCCGGTTGATAT	59.970	20	246	588	833	TCCTCAGCACCGGATTCAAC	60.036	20	GACGACGAGCCGGTTGATAT	59.970	20	251	583	833	GTCCTCAGCACCGGATTCAA	60.036	20	GACGACGAGCCGGTTGATAT	59.970	20	252	582	833
TRINITY_DN20056_c0_g1_i3	1	p2	(CT)7	14	76	89	TACCCTGAGCTGCAAGATGC	60.108	20	CTGATTGGAGGGAAGCAGCA	60.035	20	239	872	1110	GAAGGCATTTGTGCATGGGG	60.108	20	CTGATTGGAGGGAAGCAGCA	60.035	20	279	832	1110	GTGGACCTGCACCCATAGAG	59.821	20	CTGATTGGAGGGAAGCAGCA	60.035	20	130	981	1110
TRINITY_DN20086_c0_g1_i2	1	p1	(T)13	13	689	701	CTCCCTCTTGCGGCAGTAAA	60.036	20	TGCAGATTGGGGAATTGCCT	59.958	20	261	821	1081	CTCCCTCTTGCGGCAGTAAA	60.036	20	AGCCTTTGCAGATTGGGGAA	59.885	20	267	821	1087	GGTGTGAAGGTAGCGGGTAG	59.825	20	GCCATTTACTGCCGCAAGAG	59.901	20	233	612	844
TRINITY_DN20086_c1_g2_i2	1	p1	(T)11	11	1841	1851	ATCCGCTGTGGTTGCCTTTA	59.962	20	TGCCTTCATTGCCTCTCTGG	60.035	20	136	1161	1296	ATCCGCTGTGGTTGCCTTTA	59.962	20	TTTGCAGATTGGGGCATTGC	60.036	20	153	1161	1313	TAGAACCTGGCTTCCTCGGA	59.959	20	TCCTTTTCTCGCTGCTTCGT	59.966	20	233	1400	1632
TRINITY_DN20025_c0_g1_i3	1	p3	(CGG)7	21	754	774	GAGAGTCTAACGGCGAGACG	59.973	20	CCTCAGCGACACAACTCAGT	59.967	20	101	1020	1120	CGAGAGTCTAACGGCGAGAC	59.973	20	CCTCAGCGACACAACTCAGT	59.967	20	102	1019	1120	GGCGTGATTCTGGGTGGTTA	60.036	20	GTCTCGCCGTTAGACTCTCG	59.973	20	221	818	1038
TRINITY_DN20057_c0_g1_i9	1	p1	(A)10	10	1158	1167	GCTGTTAACCACGACCCTCA	59.966	20	CGGTTGGGATTCTTCCAGCT	60.035	20	152	1060	1211	TGCTGTTAACCACGACCCTC	59.966	20	CGGTTGGGATTCTTCCAGCT	60.035	20	153	1059	1211	GCTGTTAACCACGACCCTCA	59.966	20	TCGGTTGGGATTCTTCCAGC	60.035	20	153	1060	1212
TRINITY_DN20049_c0_g1_i3	1	p2	(GA)6	12	8	19	CTTGATTCAAGAAGGCGGCG	59.902	20	AGAGGCGACAAGAGAGGGAT	60.033	20	269	339	607	CATTGCTCTGTGTGCGATGG	59.902	20	CAACCACAGGATGCACTTGC	60.039	20	141	166	306	CCATTGCTCTGTGTGCGATG	59.902	20	CAACCACAGGATGCACTTGC	60.039	20	142	165	306
TRINITY_DN20054_c0_g1_i2	1	p2	(CT)6	12	116	127	TCCCCTCTGGAGCAACGATA	60.033	20	GTTTTGCGATGCTTCCCGTT	60.040	20	147	455	601	CCCCTCTGGAGCAACGATAC	59.895	20	GTTTTGCGATGCTTCCCGTT	60.040	20	146	456	601	TCCCCTCTGGAGCAACGATA	60.033	20	CTCCTCCTTCTTCTTCGCCC	59.823	20	241	455	695
TRINITY_DN20017_c0_g1_i2	1	p1	(T)13	13	745	757	ACTTGGATGCGAATCCTGGG	60.107	20	CTCGCTCAGCCTCCGTATTT	59.897	20	113	471	583	ACTTGGATGCGAATCCTGGG	60.107	20	CGTTACTGATCTGGCACCGT	60.109	20	162	471	632	ACTTGGATGCGAATCCTGGG	60.107	20	TCGTTACTGATCTGGCACCG	59.827	20	163	471	633
TRINITY_DN20009_c0_g1_i2	1	p2	(CT)6	12	15	26	ACTCTTCGTTTTGGGCTCGT	59.894	20	AATCCCTCTGAGCAAAGGCC	60.034	20	185	169	353	GCCACGATCACTACAGCTGT	60.109	20	TCCCTCCAAGCGAGTGGATA	60.033	20	253	440	692	GGCCTTTGCTCAGAGGGATT	60.034	20	ACAGCTGTAGTGATCGTGGC	60.109	20	126	334	459
TRINITY_DN20079_c0_g1_i1	1	p2	(AT)6	12	1730	1741	AGTCGCCTTCGCCTAACAAA	59.966	20	TCCGAATCATGCATTGCCCT	60.107	20	115	1151	1265	AAGTCGCCTTCGCCTAACAA	59.966	20	TCCGAATCATGCATTGCCCT	60.107	20	116	1150	1265	GCGTCCATGATCCCTGGAAA	60.107	20	CCTCAGTCCAAGGAACACCC	59.963	20	250	697	946
TRINITY_DN20010_c0_g1_i1	1	p2	(CT)9	18	1	18	CACCTCCGACATCATCCGAG	59.969	20	CTTCCGACTACTCTCACCGC	59.901	20	125	1664	1788	CACCTCCGACATCATCCGAG	59.969	20	ATTCTTGGCCTACCGCTTCC	60.107	20	155	1664	1818	CACCTCCGACATCATCCGAG	59.969	20	GGATTCTTGGCCTACCGCTT	60.107	20	157	1664	1820
TRINITY_DN20036_c0_g1_i2	1	p1	(T)10	10	214	223	AATTCACTTGCACGCACCAC	59.969	20	GGGTTGTAGGGTTTGTAGGTGT	59.893	22	133	189	321	AATTCACTTGCACGCACCAC	59.969	20	AGGGTTGTAGGGTTTGTAGGTG	59.626	22	134	189	322	CTTGCACGCACCACAAGATT	59.688	20	GGGTTGTAGGGTTTGTAGGTGT	59.893	22	127	195	321
TRINITY_DN20021_c0_g1_i11	1	p2	(TC)16	32	374	405	GGACGTGATCCTCCAAGCAA	60.036	20	TGCCTTTTGATGCCAACTGC	59.966	20	135	58	192	CTCGGACGTGATCCTCCAAG	59.899	20	TGCCTTTTGATGCCAACTGC	59.966	20	138	55	192	TGTGTGTGCCCTGGATTTGT	60.106	20	GGGGCATCATCAGTACGAGG	59.966	20	119	1007	1125
TRINITY_DN20015_c2_g1_i1	1	p2	(CT)14	28	1	28	TCCAAGATTTCCTCGGCACC	60.035	20	ACCCTACTCTGTTTCGCAGC	60.037	20	184	391	574	TCCAAGATTTCCTCGGCACC	60.035	20	CCCTACTCTGTTTCGCAGCA	60.037	20	183	391	573	TAGCAACACCACCGTCTTCC	59.966	20	GAAATCTTGGAGGAGGGCCC	60.106	20	142	260	401
TRINITY_DN20062_c0_g3_i1	1	p3	(CTC)7	21	85	105	CCGACCGGAATTCTCTCGAG	59.970	20	TCCGTCTCTCCATCCCATGT	60.032	20	190	445	634	CTCCGACCGGAATTCTCTCG	59.970	20	TCCGTCTCTCCATCCCATGT	60.032	20	192	443	634	TGCTCACCTGTTCTTCGTCC	59.966	20	CGAGAGAATTCCGGTCGGAG	59.970	20	170	293	462
TRINITY_DN20007_c0_g1_i1	1	p1	(T)13	13	187	199	ACGTCAAACAGCCTCGTCAT	59.966	20	GAGTGTTTCCCTAAGCCCCC	60.034	20	268	575	842	GGGGGCTTAGGGAAACACTC	60.034	20	AAGTTAAGGGAGCGCGACAA	59.966	20	275	823	1097	ACAGCCTCGTCATTTCTGCA	59.965	20	GAGTGTTTCCCTAAGCCCCC	60.034	20	261	582	842
TRINITY_DN20083_c0_g3_i1	1	p2	(GA)6	12	542	553	GGGGTATGCCAGAAGTTGCT	60.034	20	TTAGTCGGTTCGAGAAGGCG	59.830	20	151	814	964	TGGCATCCACCAGAGACATG	59.746	20	AGCAACTTCTGGCATACCCC	60.034	20	121	713	833	GGCATCCACCAGAGACATGT	59.746	20	AGCAACTTCTGGCATACCCC	60.034	20	120	714	833
TRINITY_DN20020_c0_g2_i4	1	p3	(GAA)5	15	789	803	CTTCTCGTGGGTGCTTCCAT	60.036	20	TGTGTTTGCAACCCCTGTCT	60.034	20	266	131	396	TTCTCGTGGGTGCTTCCATC	60.036	20	TGTGTTTGCAACCCCTGTCT	60.034	20	265	132	396	TTCATACACGCTGCCGTCTT	60.038	20	TGTGTTTGCAACCCCTGTCT	60.034	20	237	160	396
TRINITY_DN20073_c0_g2_i3	1	p1	(T)10	10	131	140	ATGTTAGCAGTCGAGCTCCG	59.899	20	GGACAGCGAGTTTGGATTGC	59.831	20	140	445	584	ATGTTAGCAGTCGAGCTCCG	59.899	20	GACAGCGAGTTTGGATTGCG	60.179	20	139	445	583	ATGTTAGCAGTCGAGCTCCG	59.899	20	CAGCGAGTTTGGATTGCGTT	59.762	20	137	445	581
TRINITY_DN20072_c0_g1_i1	1	p2	(CA)6	12	137	148	CAAATCTCACCCCCTCACCC	60.034	20	GGAGAAGGAGAGGAGCGAGA	60.107	20	127	107	233	TGTTTGGTGCCAAGGCCTAA	60.106	20	CCAGAAAGGGTGCATGAGGT	59.961	20	100	633	732	TTGTTTGGTGCCAAGGCCTA	60.106	20	CCAGAAAGGGTGCATGAGGT	59.961	20	101	632	732
TRINITY_DN20088_c0_g1_i3	1	p1	(T)10	10	956	965	TCTGATCGGTGATTCTGGCG	59.897	20	GCGGTATCCCAGATCTGAGC	60.038	20	159	247	405	GGCGCGTTGCTTGTTTATGA	60.110	20	TCCAGCGCAGATGTTTCCAT	60.035	20	215	458	672	CCTTTATCACCGCCTCTCCC	59.893	20	CGCCAGAATCACCGATCAGA	59.897	20	243	24	266
TRINITY_DN20078_c0_g2_i7	1	p2	(AG)6	12	60	71	ACACGCCCTACACCTCCTAT	60.032	20	AAAGGCAGCAGAGCTAGGTG	60.036	20	216	1364	1579	ATGCAGTTTCTGGACGCAGA	59.965	20	CCAAAGTCCAGGGGCATCAT	60.033	20	182	2178	2359	ATGCAGTTTCTGGACGCAGA	59.965	20	AAGAGCCTGGTTCCATCTGC	60.035	20	223	2178	2400
TRINITY_DN12038_c0_g1_i1	1	p2	(AT)6	12	54	65	TCAACCCCAACAACACCACA	59.960	20	GCAACAGCCCAAAATGAGCA	59.966	20	276	723	998	TCAACCCCAACAACACCACA	59.960	20	TGCAACAGCCCAAAATGAGC	59.966	20	277	723	999	ACCCCAACAACACCACAGTT	59.960	20	GCAACAGCCCAAAATGAGCA	59.966	20	273	726	998
TRINITY_DN12065_c0_g1_i1	1	p1	(A)11	11	104	114	ATCTCTGGTGAGGAGAGGGG	59.736	20	CATCCTCACCCGATTGGCAT	60.179	20	128	142	269	ATCTCTGGTGAGGAGAGGGG	59.736	20	GACCATCCTCACCCGATTGG	60.179	20	131	142	272	ATGCCAATCGGGTGAGGATG	60.179	20	TCTCCGTTTCGCAGTCACAT	59.683	20	150	250	399
TRINITY_DN12065_c0_g2_i1	1	p1	(A)15	15	121	135	AACTCGCCTGATGTGCTTCA	59.965	20	TGGCTGCCCAATCTTTTTGC	59.965	20	131	272	402	TGAAACTCGCCTGATGTGCT	59.965	20	TGGCTGCCCAATCTTTTTGC	59.965	20	134	269	402	ATCTCTGGTGAGGAGAGGGG	59.736	20	TGGCTGCCCAATCTTTTTGC	59.965	20	203	200	402
TRINITY_DN12055_c0_g1_i1	1	p2	(GT)6	12	25	36	TCGCAGAGGTGTGCAGAATT	59.965	20	GGCAGGAAAACTTGTTCGGG	59.686	20	211	237	447	GAAGCTCATCGCAGAGGTGT	60.108	20	GGCAGGAAAACTTGTTCGGG	59.686	20	219	229	447	GGTGTGCAGAATTCACTCGC	59.833	20	GGCAGGAAAACTTGTTCGGG	59.686	20	204	244	447
TRINITY_DN12073_c1_g1_i1	1	p1	(T)12	12	1467	1478	AACGCGACATGGTGATCACT	60.037	20	CAAGCTCCATTGGCGATGTG	59.900	20	100	592	691	GGCAGTGCTAATCCCACCAT	60.107	20	TGACTTGGCGGCTAGACTTG	60.037	20	228	1131	1358	CGTACGCAAGAGACAGGGTT	60.039	20	ATGGTGGGATTAGCACTGCC	60.107	20	166	985	1150
TRINITY_DN12098_c0_g1_i1	1	p2	(TC)6	12	125	136	TCAACTCCACCATCCATCGC	60.108	20	GTTGGAGTCGGATCTGGTGG	60.108	20	225	145	369	TCAACTCCACCATCCATCGC	60.108	20	GGTTGGAGTCGGATCTGGTG	60.108	20	226	145	370	GATCTCAATCCCACCACCCG	60.179	20	TAGATCTGACCAACGTCGCG	59.902	20	211	225	435
TRINITY_DN12036_c0_g2_i1	1	p2	(TC)7	14	10	23	ACCGTCTAGCAGCACTCTTG	59.755	20	GGAAAAGCAGGGGTGATGGA	59.960	20	187	150	336	TCGCGCTTCTCTCTCTCTCT	60.108	20	CAAGAGTGCTGCTAGACGGT	59.755	20	168	2	169	AGACCGTCTAGCAGCACTCT	60.323	20	GGAAAAGCAGGGGTGATGGA	59.960	20	189	148	336
TRINITY_DN12081_c0_g1_i1	1	p1	(T)10	10	1056	1065	AAAACCCAGGTCTCCCTCCA	60.403	20	ATTACTTGCCACCCCGTTGT	59.888	20	100	59	158	GGTCGACCCGTCTCACAAAA	60.250	20	CCGAGGTGCTGATACCACAT	59.534	20	280	663	942	AGGTCTCCCTCCACCTCATC	60.032	20	TGGGGGTGCCAGAAATTACA	59.219	20	208	66	273
TRINITY_DN28825_c0_g1_i9	1	p3	(AGA)5	15	2075	2089	CAGCTCTGGACCCCTCTACT	60.033	20	GCGTAGAGACCGTAGCTGAC	59.972	20	261	1518	1778	CGCGAAGAGGATAGGTGACC	59.969	20	AGAGTGCTGCTCAAGACACC	59.965	20	225	2457	2681	CTTGTGCACCCGGTGAATTG	60.039	20	GCGTAGAGACCGTAGCTGAC	59.972	20	175	1604	1778
TRINITY_DN28866_c0_g1_i1	1	p2	(CA)6	12	83	94	ATGGAGGAAGATGGTGGGGA	59.954	20	TCATCCCGAGCAAAACGTGA	59.966	20	101	154	254	ATGGAGGAAGATGGTGGGGA	59.954	20	ACTCATCCCGAGCAAAACGT	59.965	20	103	154	256	ATGGAGGAAGATGGTGGGGA	59.954	20	TTGTGGTCGAACTCATCCCG	60.038	20	113	154	266
TRINITY_DN28866_c1_g4_i1	1	c	(AG)7tgtgttttatgtgagagac(AG)9	51	184	234	CCCACCCATTCACTGTCACA	59.890	20	CAGAGCAGGAGAGCAGCTTT	60.036	20	108	55	162	CCCACCCATTCACTGTCACA	59.890	20	CACGCACAGCATGAACAGAG	59.835	20	123	55	177	CCCACCCATTCACTGTCACA	59.890	20	GCACAGCATGAACAGAGCAG	59.832	20	120	55	174
TRINITY_DN28866_c1_g5_i1	1	p1	(A)13	13	242	254	TTTTGGGCGGCTATTTGCAC	60.038	20	AAGGCCAAGAGATGTTCCCG	60.035	20	193	278	470	TTTTGGGCGGCTATTTGCAC	60.038	20	ACTGGCCAACGTAAGATGCA	59.964	20	220	278	497	CGGGAACATCTCTTGGCCTT	60.035	20	CCTGAGGCGTTGCTTTTCAC	60.040	20	142	451	592
TRINITY_DN28866_c1_g6_i1	1	p2	(CA)12	24	7	30	CACACACACACACACACACA	59.129	20	TGCCAACCAATGCAATGCAA	59.892	20	236	10	245	CACACACACACACACACACA	59.129	20	TGCCAACCAATGCAATGCAA	59.892	20	238	8	245	CACACACACACACACACACA	59.129	20	TGCCAACCAATGCAATGCAA	59.892	20	240	6	245
TRINITY_DN28866_c1_g2_i3	1	c	(ATC)6ctccaccagacccttcgattaacacactctctctctatctct(CA)7	74	1392	1465	TATTCGGGCCCTGTTTTCCC	60.034	20	CGCCACCTCCCCTGTAAAAT	60.034	20	207	450	656	ATGCGAGGCTCAATTTCCCA	60.034	20	CCCCTCCGGAATTGTTTCGA	60.036	20	260	994	1253	CTGTTTTCCCCTTCGCGTTG	60.040	20	CGCCACCTCCCCTGTAAAAT	60.034	20	197	460	656
TRINITY_DN28843_c0_g1_i1	1	p2	(AC)7	14	11	24	CCGCACAGTTGTTGTTGGAG	59.971	20	TCCTGCATGCAACATGTCCT	59.961	20	220	1221	1440	GCTCGTGTTCTTGACCGGTA	60.039	20	CTCCAACAACAACTGTGCGG	59.971	20	184	1057	1240	CCGCACAGTTGTTGTTGGAG	59.971	20	CAAAGAAGTGCCCTTTCCGC	60.039	20	164	1221	1384
TRINITY_DN28807_c3_g1_i4	1	p1	(A)10	10	421	430	ATACTCCCTCCGTCCCACTC	60.106	20	AATATGGGGCTCACACACCC	59.741	20	115	265	379	AACACCTACTCCGTCACACG	59.687	20	GAGTGGGACGGAGGGAGTAT	60.106	20	174	111	284	ATACTCCCTCCGTCCCACTC	60.106	20	GGGCTCACACACCCACTAAT	59.672	20	109	265	373
TRINITY_DN28817_c0_g2_i2	1	p2	(GA)7	14	841	854	TTCCTGGCGTTTTCTGGGTT	60.106	20	GACGCTTTGCATGTGGTGTT	59.969	20	212	254	465	TTTCCTGGCGTTTTCTGGGT	60.106	20	GACGCTTTGCATGTGGTGTT	59.969	20	213	253	465	TGGTTCTATTTCAGGGGCGG	59.745	20	CACCAGAAGCTGAGAAGGCA	59.964	20	275	522	796
TRINITY_DN28895_c0_g1_i3	1	p2	(GA)6	12	1	12	CGGGGTCTTCACTTGCTTCT	59.965	20	TGAAATGGCAGCGGCTTTTC	60.038	20	280	494	773	GAAAAGCCGCTGCCATTTCA	60.038	20	CCCCGTCTTCGTTGAACGTA	60.039	20	118	754	871	AAGGAGGAAAGCAATCGGGG	60.034	20	CTCTTCTCACCCCATGCAGG	60.107	20	193	479	671
TRINITY_DN28895_c0_g1_i3	2	p2	(AT)7	14	1027	1040	CGGGGTCTTCACTTGCTTCT	59.965	20	TGAAATGGCAGCGGCTTTTC	60.038	20	280	494	773	GAAAAGCCGCTGCCATTTCA	60.038	20	CCCCGTCTTCGTTGAACGTA	60.039	20	118	754	871	AAGGAGGAAAGCAATCGGGG	60.034	20	CTCTTCTCACCCCATGCAGG	60.107	20	193	479	671
TRINITY_DN28854_c0_g1_i2	1	p1	(T)10	10	66	75	TTTCAGCTGATCATGGCGGT	60.035	20	CGCCTCAAAAATGTGGGCAA	59.967	20	163	790	952	GGCCTGGTTGCTGAGAAGAT	60.035	20	AGACTCGAGCATTGCAACCA	59.965	20	240	2568	2807	ATAGCGAATCCTGCCAGAGC	59.965	20	ACTGCTGTCACCACAACACA	60.036	20	194	1422	1615
TRINITY_DN28880_c0_g8_i2	1	p4	(TTCT)7	28	32	59	CTGCCTCCCACAGTGCATTA	60.035	20	GCTTTACCCGCAACCCTAGT	60.036	20	161	155	315	CTGCCTCCCACAGTGCATTA	60.035	20	ATCACAACCCCAGGTTTGCA	60.106	20	119	155	273	CTGCCTCCCACAGTGCATTA	60.035	20	AGATGAGCATTCGCGTTCCA	60.108	20	236	155	390
TRINITY_DN28880_c0_g4_i5	1	p4	(CTTT)6	24	1716	1739	GGCCCTTCTTTCTTCCCTCC	60.034	20	GGGGAAATTCCACCGCTGTA	60.035	20	258	28	285	AATGGGACTCTGCTTTCGGG	60.035	20	TTGGTGACATCCGACCCAAG	59.964	20	231	2174	2404	AATGGGACTCTGCTTTCGGG	60.035	20	CTTGGTGACATCCGACCCAA	59.964	20	232	2174	2405
TRINITY_DN28821_c0_g1_i3	1	p2	(CT)6	12	22	33	AGAGGCGGTTTCAGAAGTCG	60.038	20	GTCGTCGTGGTATCTCCGTC	59.973	20	166	1784	1949	TGTCAATGTTCCCTGAGGGC	59.962	20	GTCGTCGTGGTATCTCCGTC	59.973	20	137	1813	1949	GAGGCGGTTTCAGAAGTCGA	60.039	20	GTCGTCGTGGTATCTCCGTC	59.973	20	165	1785	1949
TRINITY_DN28830_c0_g1_i24	1	p3	(GAA)5	15	1344	1358	GGAGGGTTCAGCTGCTGATT	60.035	20	ACGGACCCCAACGATCTCTA	60.034	20	170	925	1094	TAGAGATCGTTGGGGTCCGT	60.034	20	AGATTCCAACTGCACGCTCA	59.965	20	107	1075	1181	GGAGGGTTCAGCTGCTGATT	60.035	20	AGATTCCAACTGCACGCTCA	59.965	20	257	925	1181
TRINITY_DN28800_c0_g1_i3	1	p1	(T)10	10	2389	2398	GAAGGTGTCTGTGGAGGGTG	59.965	20	TCTCCTCTTGGCTGCAATGG	60.035	20	163	1724	1886	AGGGTGGAGAGATCAGCACT	59.958	20	TCTCCTCTTGGCTGCAATGG	60.035	20	149	1738	1886	ACCCTTAGACTCCCTCACCC	59.957	20	AAGGTATGCGTTGGTCCAGG	60.035	20	133	164	296
TRINITY_DN28813_c0_g1_i4	1	p1	(T)12	12	147	158	GGCCACCTATATGCCTCCAC	59.963	20	CACGCCTCCACAATCTTCCT	60.036	20	183	434	616	GACGGCCACCTATATGCCTC	60.037	20	CACGCCTCCACAATCTTCCT	60.036	20	186	431	616	GCACAGGAGCAGTAAAGGGT	59.963	20	TCCTTTGAAATGCACACGCG	60.041	20	103	965	1067
TRINITY_DN28873_c0_g1_i6	1	p1	(T)10	10	1919	1928	AATCTCGCCCCTGACACAAG	60.036	20	TCCCGAGAAACCTGCAGAAC	59.965	20	245	1095	1339	AATCTCGCCCCTGACACAAG	60.036	20	CCCGAGAAACCTGCAGAACT	59.965	20	244	1095	1338	TATCGCCGTTGATACGCCTC	60.040	20	CTGGCCTCCTCTCCAAACAG	60.036	20	195	232	426
TRINITY_DN28862_c0_g1_i2	1	p1	(T)12	12	128	139	TTCGTGGGTAGTGTTGAGGC	59.966	20	ACCAGCAACCCAACTTTCCA	60.033	20	279	642	920	GAGGCGGAAGAGGATAGCAC	59.967	20	TGTTTTCTCCGAGGACTGCC	59.965	20	256	2079	2334	TGGAAAGTTGGGTTGCTGGT	60.033	20	AAGGTTCCGGACAAGCTCAG	59.965	20	245	901	1145
TRINITY_DN28835_c0_g1_i5	1	p2	(CT)7	14	51	64	GAAAAACGGCCCCTCAACAC	59.968	20	GAAGGAGTTGCTCAGGCCAT	60.035	20	212	1589	1800	AACTTCGAGGGCCATGTCTG	60.036	20	AGGCCATCGGAGTCACTACT	60.033	20	197	684	880	TGAACTTCGAGGGCCATGTC	60.036	20	AGGCCATCGGAGTCACTACT	60.033	20	199	682	880
TRINITY_DN28844_c0_g1_i2	1	p1	(T)10	10	3334	3343	GGACCAACAGTTTCGCAACC	59.970	20	CGTTTCCCCTTAGCCACTGT	59.964	20	119	88	206	CGGGTAGCACTAGAGGCATG	59.967	20	CGGTAAATTGGGTCTGGCCT	60.034	20	152	2050	2201	CCTCGCTCTATTGCATCGGT	59.967	20	CGTTTCCCCTTAGCCACTGT	59.964	20	192	15	206
TRINITY_DN28824_c0_g1_i1	1	p2	(CT)6	12	19	30	CAACGGCCAAACCTTTCCTG	59.968	20	TGCACGACAATTCCGAGTGA	59.967	20	212	2461	2672	GCGGTGTTGTGACAAAGGAC	59.971	20	CTTCTGCTTTGGGCGAGAGA	60.037	20	217	2049	2265	GATTTGCAACGGCCAAACCT	59.967	20	TGCACGACAATTCCGAGTGA	59.967	20	218	2455	2672
TRINITY_DN28814_c0_g3_i1	1	p2	(TC)7	14	17	30	TCTCTCCCACGTCTCTCTCC	59.746	20	CAATGGAAAGGAAGCGGTGC	60.109	20	106	24	129	GCTTAACCATCGAGCGGAGA	59.898	20	TAATCTTCCCTCTGCCGCTG	59.534	20	144	508	651	TCTCTCCCACGTCTCTCTCC	59.746	20	ACCCTAATGGAGACGGCAGA	60.325	20	136	24	159
TRINITY_DN28809_c0_g2_i3	1	p1	(T)16	16	329	344	ACTCACAGATGGAGAGGTGGA	59.922	21	CCTCGCCCTTCGGGTTTAAT	60.107	20	153	101	253	ACTCACAGATGGAGAGGTGGA	59.922	21	CGTGGCGGAAGAGGAAATCT	60.108	20	128	101	228	GGAGAGTTTCCAGCTGATCCC	60.134	21	CCTCGCCCTTCGGGTTTAAT	60.107	20	135	119	253
TRINITY_DN28805_c0_g1_i2	1	p2	(CT)8	16	124	139	AGGGAGAAGTTCATGCGTGG	60.036	20	CGGGAAGGTCTCAAACTGCT	59.965	20	188	2354	2541	TTCAGCAATTTTCGGCAGCC	60.038	20	CCTGAGACTTACTCCGGGGA	60.033	20	238	284	521	AGGGAGAAGTTCATGCGTGG	60.036	20	AACTGCTAAACCCTCCGGTG	59.964	20	175	2354	2528
TRINITY_DN28887_c0_g1_i2	1	p1	(T)10	10	62	71	GTCGACAAACAAACCTGGCC	59.970	20	TCTGAGAACCATTGGCACCC	59.962	20	173	1993	2165	TTGGGAGAGTGGAACGAAGC	59.965	20	CACTGGCACACTCTGCTACA	59.966	20	262	2528	2789	CAGCTCTGTTGGGAGAGTGG	60.037	20	CACTGGCACACTCTGCTACA	59.966	20	270	2520	2789
TRINITY_DN28819_c0_g1_i12	1	p2	(CT)7	14	1125	1138	GCCTTGGCTATCCTGTGTGT	60.035	20	ATGGTTCCCGTTGTGGTCTC	59.964	20	195	1058	1252	GTCAGAGGGCCTTGGCTATC	59.892	20	ATGGTTCCCGTTGTGGTCTC	59.964	20	203	1050	1252	TACGCACGCTCTCTCTCTCT	60.108	20	ATGGTTCCCGTTGTGGTCTC	59.964	20	137	1116	1252
TRINITY_DN28846_c0_g1_i2	1	p1	(T)10	10	2885	2894	GTTCCACTGGTGCAGCTACT	59.965	20	TCTGCTGTGCGATGTCTTGT	59.966	20	130	1627	1756	AGTTCCACTGGTGCAGCTAC	59.965	20	TCTGCTGTGCGATGTCTTGT	59.966	20	131	1626	1756	ACTAGTTCCACTGGTGCAGC	59.965	20	TCTGCTGTGCGATGTCTTGT	59.966	20	134	1623	1756
TRINITY_DN28822_c0_g1_i7	1	p1	(A)10	10	299	308	TGGAGTGCTTATGGTGCTGG	60.035	20	ACACCCATCCCACCTCGATA	60.032	20	222	1326	1547	TATCGAGGTGGGATGGGTGT	60.032	20	TCAACGACATTAACCCGGGG	60.036	20	186	1528	1713	AGATGCAAGGAGACGTGTGG	60.037	20	AAGACGAATTCCCGCTGTGT	59.965	20	185	2111	2295
TRINITY_DN28822_c0_g1_i7	2	p2	(TC)6	12	918	929	TGGAGTGCTTATGGTGCTGG	60.035	20	ACACCCATCCCACCTCGATA	60.032	20	222	1326	1547	TATCGAGGTGGGATGGGTGT	60.032	20	TCAACGACATTAACCCGGGG	60.036	20	186	1528	1713	AGATGCAAGGAGACGTGTGG	60.037	20	AAGACGAATTCCCGCTGTGT	59.965	20	185	2111	2295
TRINITY_DN28822_c0_g1_i7	3	p1	(T)12	12	1834	1845	TGGAGTGCTTATGGTGCTGG	60.035	20	ACACCCATCCCACCTCGATA	60.032	20	222	1326	1547	TATCGAGGTGGGATGGGTGT	60.032	20	TCAACGACATTAACCCGGGG	60.036	20	186	1528	1713	AGATGCAAGGAGACGTGTGG	60.037	20	AAGACGAATTCCCGCTGTGT	59.965	20	185	2111	2295
TRINITY_DN28871_c0_g2_i2	1	c	(GA)7a(AG)8	31	603	633	CAAGGGTGCGTTTGTGGAAG	59.969	20	ATCGTGGGTCGGCTTTTGAT	60.035	20	143	2304	2446	ATCAAAAGCCGACCCACGAT	60.035	20	GGTGTTGTCGGTATGGTGGT	59.964	20	203	2427	2629	GCCTCTCAAGAAGCCAGGTT	59.963	20	ATCGTGGGTCGGCTTTTGAT	60.035	20	182	2265	2446
TRINITY_DN28871_c0_g2_i2	2	c	(CT)7cctcactttctctctgcacataatacaagcaataaagattcaaacttttgagagaagcc(CA)6	85	847	931	CAAGGGTGCGTTTGTGGAAG	59.969	20	ATCGTGGGTCGGCTTTTGAT	60.035	20	143	2304	2446	ATCAAAAGCCGACCCACGAT	60.035	20	GGTGTTGTCGGTATGGTGGT	59.964	20	203	2427	2629	GCCTCTCAAGAAGCCAGGTT	59.963	20	ATCGTGGGTCGGCTTTTGAT	60.035	20	182	2265	2446
TRINITY_DN28871_c0_g2_i2	3	p3	(GGA)5	15	2694	2708	CAAGGGTGCGTTTGTGGAAG	59.969	20	ATCGTGGGTCGGCTTTTGAT	60.035	20	143	2304	2446	ATCAAAAGCCGACCCACGAT	60.035	20	GGTGTTGTCGGTATGGTGGT	59.964	20	203	2427	2629	GCCTCTCAAGAAGCCAGGTT	59.963	20	ATCGTGGGTCGGCTTTTGAT	60.035	20	182	2265	2446
TRINITY_DN28831_c0_g1_i9	1	p3	(GAG)5	15	3410	3424	CTGGTGCATTACTCCTGGCA	60.035	20	GATCGGGAGTTAGGCGAGTG	59.969	20	159	158	316	TGGTATCGCATTTGGCACCT	60.035	20	CTATGCTCTCACGGGCAGAG	59.968	20	186	995	1180	CGGAGAGACTGAGGACCTCA	60.035	20	GTGTTCAACCTCCTCTGGGG	59.963	20	212	3314	3525
TRINITY_DN28829_c0_g3_i1	1	p1	(T)10	10	18	27	CGTTAGTGGTCACCCCTCAC	60.038	20	GGAGCTCTCACGTGTCAACA	59.968	20	120	34	153	CGTTAGTGGTCACCCCTCAC	60.038	20	TGGAGCTCTCACGTGTCAAC	59.968	20	121	34	154	CGTTAGTGGTCACCCCTCAC	60.038	20	CACGTGTCAACAGCAGCATC	60.111	20	112	34	145
TRINITY_DN28829_c0_g3_i1	2	p2	(CT)6	12	403	414	CGTTAGTGGTCACCCCTCAC	60.038	20	GGAGCTCTCACGTGTCAACA	59.968	20	120	34	153	CGTTAGTGGTCACCCCTCAC	60.038	20	TGGAGCTCTCACGTGTCAAC	59.968	20	121	34	154	CGTTAGTGGTCACCCCTCAC	60.038	20	CACGTGTCAACAGCAGCATC	60.111	20	112	34	145
TRINITY_DN28829_c0_g1_i11	1	p2	(TA)7	14	1814	1827	GTGTTGTTCCTTGTGACGCC	59.971	20	CTGAAGGAAACCGAGGCCAT	60.035	20	123	2297	2419	GGTGTTGTTCCTTGTGACGC	59.971	20	CTGAAGGAAACCGAGGCCAT	60.035	20	124	2296	2419	CAGCTCTCTGGACAAGTGCA	59.966	20	TCCTCACCAACAAGCTCGAC	59.966	20	273	3270	3542
TRINITY_DN28874_c1_g1_i3	1	p1	(T)10	10	347	356	TCTTCTGGCTCTGCTTGGTG	59.964	20	AGCCACATTATGACCACCGG	60.107	20	228	1073	1300	TCTTCTGGCTCTGCTTGGTG	59.964	20	TGTGGGTGCCGTAATGTTGA	59.891	20	188	1073	1260	ATGGTGAAGGGGGCACATTT	59.883	20	CACCAAGCAGAGCCAGAAGA	59.964	20	216	877	1092
TRINITY_DN28878_c0_g2_i9	1	p1	(A)12	12	75	86	TTTGCGTTGTTGCCATGGAG	59.968	20	AGCTGACAAAAGGAGGACGG	59.965	20	121	287	407	CCGTCCTCCTTTTGTCAGCT	59.965	20	GAGAAAGGACACCAGGAGGC	60.036	20	188	388	575	TTTGCGTTGTTGCCATGGAG	59.968	20	GGAAGGCAAAGGAAACGACG	59.763	20	101	287	387
TRINITY_DN28878_c0_g2_i9	2	p2	(AG)8	16	1011	1026	TTTGCGTTGTTGCCATGGAG	59.968	20	AGCTGACAAAAGGAGGACGG	59.965	20	121	287	407	CCGTCCTCCTTTTGTCAGCT	59.965	20	GAGAAAGGACACCAGGAGGC	60.036	20	188	388	575	TTTGCGTTGTTGCCATGGAG	59.968	20	GGAAGGCAAAGGAAACGACG	59.763	20	101	287	387
TRINITY_DN28851_c0_g3_i3	1	p3	(GCC)5	15	158	172	TTCGTCAAGGAGTGGAGCAC	59.966	20	AGAGGGCTTAGGGTCGGAAT	60.031	20	111	175	285	GTTCGTCAAGGAGTGGAGCA	59.966	20	AGAGGGCTTAGGGTCGGAAT	60.031	20	112	174	285	CGTCAAGGAGTGGAGCACTT	59.966	20	AGAGGGCTTAGGGTCGGAAT	60.031	20	109	177	285
TRINITY_DN28879_c0_g1_i14	1	p6	(TCACTC)7	42	101	142	GTTGAGCAGGTATGTGGGCT	60.035	20	CTGCTGAAGAGTGTCGCTCA	60.039	20	218	1064	1281	CTCCGTGCTCCAATCACTGT	60.037	20	CAGGGGAAGGGAGAGTGAGA	59.958	20	109	45	153	ACTCCGTGCTCCAATCACTG	60.037	20	CAGGGGAAGGGAGAGTGAGA	59.958	20	110	44	153
TRINITY_DN28834_c0_g1_i4	1	p2	(CT)8	16	11	26	ATGGACTCTTGAGCACAGCC	60.036	20	CCAAACCAGGGATCTGCCAT	60.033	20	105	725	829	GACTCTTGAGCACAGCCCTT	59.964	20	CCAAACCAGGGATCTGCCAT	60.033	20	102	728	829	ATGACGGAGGTGAATGGCTG	60.108	20	ACTTGATCCGTTGGCAGGAG	60.036	20	168	208	375
TRINITY_DN28834_c0_g1_i4	2	p1	(T)13	13	1348	1360	ATGGACTCTTGAGCACAGCC	60.036	20	CCAAACCAGGGATCTGCCAT	60.033	20	105	725	829	GACTCTTGAGCACAGCCCTT	59.964	20	CCAAACCAGGGATCTGCCAT	60.033	20	102	728	829	ATGACGGAGGTGAATGGCTG	60.108	20	ACTTGATCCGTTGGCAGGAG	60.036	20	168	208	375
TRINITY_DN28801_c0_g1_i1	1	p1	(A)10	10	316	325	TGGGATGTCCTGTTTGAGCC	59.962	20	TCTTGAGGGTTAGCGCCTTG	60.036	20	269	1634	1902	AGTCCATGAGGCGAATGCAA	60.035	20	TCGAGTAGCATGCTTCGGTC	59.899	20	112	826	937	TCAGTCGCGCCAAAGGTTAT	60.037	20	TCGAGTAGCATGCTTCGGTC	59.899	20	143	795	937
TRINITY_DN28801_c0_g1_i1	2	c	(AG)7(A)10gaagaaaaacaaagg(A)13	52	488	539	TGGGATGTCCTGTTTGAGCC	59.962	20	TCTTGAGGGTTAGCGCCTTG	60.036	20	269	1634	1902	AGTCCATGAGGCGAATGCAA	60.035	20	TCGAGTAGCATGCTTCGGTC	59.899	20	112	826	937	TCAGTCGCGCCAAAGGTTAT	60.037	20	TCGAGTAGCATGCTTCGGTC	59.899	20	143	795	937
TRINITY_DN28801_c0_g2_i2	1	p2	(TC)9	18	35	52	GCCATGAAAGGAATTTGGCCT	59.444	21	AAGCTGCGAGGTGTAAGACC	60.037	20	174	206	379	TTCGCATTCATCGTCTGGGG	60.462	20	TCAAACAGCACAACCACACAC	59.799	21	276	66	341	TTCGCATTCATCGTCTGGGG	60.462	20	CAAACAGCACAACCACACACT	59.798	21	275	66	340
TRINITY_DN28886_c0_g1_i2	1	p2	(GA)8	16	279	294	TGTATGGACCTGAGGAGGGG	60.031	20	GTGCTGAACATGCTGCCAAA	59.968	20	214	1409	1622	TGTATGGACCTGAGGAGGGG	60.031	20	GAGGATCCATGAGAGGCACG	59.967	20	120	1409	1528	GGGATCTCATGGGTTGCCAA	60.033	20	GTGCTGAACATGCTGCCAAA	59.968	20	197	1426	1622
TRINITY_DN28872_c0_g1_i9	1	p1	(T)12	12	389	400	CGATCCCGTAGTCGAGTTGG	59.971	20	ACTCCCCTCGTGTCCGATAA	60.034	20	160	894	1053	CCGATCCCGTAGTCGAGTTG	59.971	20	ACTCCCCTCGTGTCCGATAA	60.034	20	161	893	1053	TCCGGGATTTGTGATGCACA	59.963	20	CAACTCGACTACGGGATCGG	59.971	20	181	732	912
TRINITY_DN28870_c0_g1_i2	1	p1	(A)13	13	1	13	TGGGGGATTCTCAAATGGCC	60.032	20	CGTTTCGAAACAGCCTTGCA	59.971	20	199	767	965	TGGGGGATTCTCAAATGGCC	60.032	20	ACGTTTCGAAACAGCCTTGC	59.971	20	200	767	966	TGCAAGGCTGTTTCGAAACG	59.971	20	CCTCCGCAAACAAAGAGCAC	60.040	20	266	946	1211
TRINITY_DN28816_c0_g1_i2	1	p2	(GA)6	12	150	161	TTCTCGGGTCCGTGGTTTTT	59.819	20	CAAACCGGGCTCTGATACCA	59.748	20	142	202	343	TTTCTCGGGTCCGTGGTTTT	59.819	20	CAAACCGGGCTCTGATACCA	59.748	20	143	201	343	TTTTCTCGGGTCCGTGGTTT	59.819	20	CAAACCGGGCTCTGATACCA	59.748	20	144	200	343
TRINITY_DN28816_c0_g4_i4	1	p1	(A)10	10	459	468	GCAAGCACAATCCGTCTGTC	59.833	20	CCTTCCTCCATTCGAAGCGT	60.108	20	167	664	830	GCAAGCACAATCCGTCTGTC	59.833	20	ACCTTCCTCCATTCGAAGCG	60.108	20	168	664	831	CTGCAAGCACAATCCGTCTG	59.833	20	CCTTCCTCCATTCGAAGCGT	60.108	20	169	662	830
TRINITY_DN28826_c0_g2_i1	1	p2	(TC)9	18	237	254	GAAGGTGTGTGAAGGGAGGG	59.963	20	CCACAACCTTTTCGTGCAGG	59.969	20	249	386	634	GAAGGTGTGTGAAGGGAGGG	59.963	20	CAACCTTTTCGTGCAGGAGC	60.040	20	246	386	631	TGTGTGAAGGGAGGGTTTCG	59.892	20	CCACAACCTTTTCGTGCAGG	59.969	20	244	391	634
TRINITY_DN28857_c0_g1_i1	1	p1	(T)10	10	1	10	TGGAATCGCTGTCTTGGCAT	60.035	20	ACCCAACAAAGTCTTGCCCA	60.033	20	124	2000	2123	AAGGTTGCCCGGATCTCAAG	60.035	20	AATTTCCCACCGCTGTTTGC	59.967	20	175	1387	1561	GAAGGTTGCCCGGATCTCAA	60.035	20	AATTTCCCACCGCTGTTTGC	59.967	20	176	1386	1561
TRINITY_DN28849_c3_g2_i3	1	p2	(CA)6	12	1	12	ACTGGCAATGCAACAGCAAG	59.967	20	CCCGTTTTTGTGATGCTGCA	59.968	20	118	896	1013	ATGTCCAGTGCAGAAGGAGC	60.036	20	TCAAGCACCCGGGAGAGATA	60.033	20	194	2105	2298	TATCTCTCCCGGGTGCTTGA	60.033	20	CGCAGTCCTCCACTTGGATT	60.036	20	146	2279	2424
TRINITY_DN28808_c0_g1_i16	1	p2	(TC)7	14	82	95	ACAGCAATCAAGAGCTCCCC	60.035	20	AGGATTCCCATGGAGCCTCT	60.029	20	122	1284	1405	AGAGGCTCCATGGGAATCCT	60.029	20	TTGGCCGAACATCAGATGCT	60.035	20	105	1386	1490	AGAGGCTCCATGGGAATCCT	60.029	20	GTGTCTTCCAACACCGGGAT	59.964	20	124	1386	1509
TRINITY_DN28855_c0_g2_i2	1	p1	(A)11	11	76	86	CCAGCATCCTTTCCGAACCT	60.035	20	GGGACTTGACTTGTGCCGTA	59.966	20	113	413	525	TCCCAGCATCCTTTCCGAAC	60.035	20	GGGACTTGACTTGTGCCGTA	59.966	20	115	411	525	GTCCCAGCATCCTTTCCGAA	60.035	20	GGGACTTGACTTGTGCCGTA	59.966	20	116	410	525
TRINITY_DN17273_c0_g1_i2	1	p6	(CCACCT)6	36	40	75	CCCTCACCCCATTTTCTGCT	59.960	20	TGGACCCAAACCAAAAGGCA	60.326	20	130	289	418	GGCGCCACAACAGAGAAAAA	59.616	20	ACACACACACACACACACCT	59.964	20	256	126	381	GGCGCCACAACAGAGAAAAA	59.616	20	AGCAGAAAATGGGGTGAGGG	59.960	20	183	126	308
TRINITY_DN17273_c0_g1_i2	2	p2	(GT)12	24	365	388	CCCTCACCCCATTTTCTGCT	59.960	20	TGGACCCAAACCAAAAGGCA	60.326	20	130	289	418	GGCGCCACAACAGAGAAAAA	59.616	20	ACACACACACACACACACCT	59.964	20	256	126	381	GGCGCCACAACAGAGAAAAA	59.616	20	AGCAGAAAATGGGGTGAGGG	59.960	20	183	126	308
TRINITY_DN17284_c0_g1_i1	1	p1	(A)10	10	1224	1233	TCTCACCACACACTACACGC	59.968	20	CGGGCCTAAAGCAACTCTCA	60.036	20	239	939	1177	CTCACCACACACTACACGCT	59.968	20	CGGGCCTAAAGCAACTCTCA	60.036	20	238	940	1177	AGTGGGTAGGGCGAATGTTG	60.035	20	GAGCTCGACCACATTCCCAA	60.036	20	255	1633	1887
TRINITY_DN17284_c0_g1_i1	2	p1	(A)10	10	1343	1352	TCTCACCACACACTACACGC	59.968	20	CGGGCCTAAAGCAACTCTCA	60.036	20	239	939	1177	CTCACCACACACTACACGCT	59.968	20	CGGGCCTAAAGCAACTCTCA	60.036	20	238	940	1177	AGTGGGTAGGGCGAATGTTG	60.035	20	GAGCTCGACCACATTCCCAA	60.036	20	255	1633	1887
TRINITY_DN17284_c0_g2_i1	1	p1	(T)14	14	215	228	ATCGCGACTTTTCACGGTCT	60.039	20	GCGGATCCGACCCATATTGT	59.965	20	121	328	448	ACAATATGGGTCGGATCCGC	59.965	20	GTCCACCACCCATTGAAGGT	59.888	20	246	429	674	ACAATATGGGTCGGATCCGC	59.965	20	CACACCCTGGATACGTCCTG	59.824	20	122	429	550
TRINITY_DN17205_c0_g1_i3	1	p1	(T)10	10	828	837	TTTGGCTCGGAAGGTGTCTC	59.965	20	TTGTTGTACCCGGGTGCTAC	59.965	20	156	504	659	TGAGTTCATCGCCACACTCC	60.037	20	GAGACACCTTCCGAGCCAAA	59.965	20	224	300	523	GCCTGTTTTTGGCTCGGAAG	60.039	20	TTGTTGTACCCGGGTGCTAC	59.965	20	163	497	659
TRINITY_DN17205_c0_g1_i3	2	p1	(T)10	10	1260	1269	TTTGGCTCGGAAGGTGTCTC	59.965	20	TTGTTGTACCCGGGTGCTAC	59.965	20	156	504	659	TGAGTTCATCGCCACACTCC	60.037	20	GAGACACCTTCCGAGCCAAA	59.965	20	224	300	523	GCCTGTTTTTGGCTCGGAAG	60.039	20	TTGTTGTACCCGGGTGCTAC	59.965	20	163	497	659
TRINITY_DN17235_c0_g2_i1	1	p1	(T)12	12	273	284	TCGATATGGAACGGGACTGC	59.612	20	GTCCACCCTCACCAGGAATG	60.035	20	257	109	365	CGATATGGAACGGGACTGCT	59.611	20	GTCCACCCTCACCAGGAATG	60.035	20	256	110	365	TCGATATGGAACGGGACTGC	59.612	20	GTGCTTCTGAGAGTCCACCC	60.037	20	269	109	377
TRINITY_DN17223_c0_g1_i4	1	p2	(TC)9	18	50	67	CTGATAGCCACAGCCTTGCT	60.107	20	TCCAACATGAGGGCCTTTCC	59.960	20	118	470	587	CAGAGGATGCTCCAACAGGG	60.107	20	TCCAACATGAGGGCCTTTCC	59.960	20	172	416	587	GGAAAGGCCCTCATGTTGGA	59.960	20	CCTGATCAGGCCTGACCATG	60.179	20	151	568	718
TRINITY_DN17223_c0_g1_i4	2	p6	(ATTAAT)5	30	963	992	CTGATAGCCACAGCCTTGCT	60.107	20	TCCAACATGAGGGCCTTTCC	59.960	20	118	470	587	CAGAGGATGCTCCAACAGGG	60.107	20	TCCAACATGAGGGCCTTTCC	59.960	20	172	416	587	GGAAAGGCCCTCATGTTGGA	59.960	20	CCTGATCAGGCCTGACCATG	60.179	20	151	568	718
TRINITY_DN17204_c0_g1_i1	1	p2	(GA)8	16	2328	2343	CTACCACACGTCTCCGATCG	59.972	20	CAACAACTGGAGCCGGTTTG	59.969	20	140	1309	1448	CAAACCGGCTCCAGTTGTTG	59.969	20	AACATGAGGACAGGCCATGG	60.034	20	202	1429	1630	CAAACCGGCTCCAGTTGTTG	59.969	20	ATTGGGATGCTGCGACTTCA	60.035	20	241	1429	1669
TRINITY_DN17229_c0_g1_i3	1	p2	(AT)11	22	1238	1259	GACAGAAGAGAGCGAGCACA	59.758	20	TGTGTGTGTTGTGTGGCAGA	60.322	20	239	11	249	TGACAGAAGAGAGCGAGCAC	59.758	20	TGTGTGTGTTGTGTGGCAGA	60.322	20	240	10	249	ACAGAAGAGAGCGAGCACAG	59.757	20	TGTGTGTGTTGTGTGGCAGA	60.322	20	238	12	249
TRINITY_DN17298_c0_g1_i3	1	p1	(A)15	15	35	49	GATTTCGGTGGCGGATTTCG	59.972	20	TCATCTCCCCCACCCAATCT	59.954	20	258	265	522	GATTTCGGTGGCGGATTTCG	59.972	20	GAAACGCGTCTTCCATCACG	59.907	20	131	265	395	GATTTCGGTGGCGGATTTCG	59.972	20	CGAAACGCGTCTTCCATCAC	59.907	20	132	265	396
TRINITY_DN17262_c0_g1_i1	1	p1	(T)10	10	156	165	GGTGATGTGGGCTTTGTTGC	60.320	20	TCCCCAAATGGCCTGTTACTC	59.995	21	113	97	209	GTGATGTGGGCTTTGTTGCA	59.611	20	TCCCCAAATGGCCTGTTACTC	59.995	21	112	98	209	GGTGATGTGGGCTTTGTTGC	60.320	20	TCCCCAAATGGCCTGTTACT	58.919	20	113	97	209
TRINITY_DN17281_c0_g2_i3	1	p1	(A)10	10	10	19	ATGTGCAGTGAGAATGGCGT	60.322	20	GTTCAGCCATGGTGACTCTCA	59.998	21	142	54	195	GATGTGCAGTGAGAATGGCG	59.624	20	GTTCAGCCATGGTGACTCTCA	59.998	21	143	53	195	ATGTGCAGTGAGAATGGCGT	60.322	20	TCAGCCAAAGAAGTGGGACT	58.860	20	272	54	325
TRINITY_DN17281_c0_g3_i2	1	p1	(A)12	12	6	17	AAAGAGCGGGCTCCTCAAAA	59.890	20	ATGCCACCCGCCAAATTTTC	60.036	20	271	14	284	AAAAGAGCGGGCTCCTCAAA	59.890	20	ATGCCACCCGCCAAATTTTC	60.036	20	272	13	284	AAAAAGAGCGGGCTCCTCAA	59.890	20	ATGCCACCCGCCAAATTTTC	60.036	20	273	12	284
TRINITY_DN17245_c0_g1_i2	1	p1	(A)11	11	596	606	GCATTAGCGTGGTTGTGTGG	60.110	20	TCCACCGAGCTCCACTCTTA	59.961	20	138	376	513	TGTGTGGAACGACAAGGCTT	60.107	20	GACGAGCCGAAACAACATCG	59.907	20	138	432	569	GCATTAGCGTGGTTGTGTGG	60.110	20	GACGAGCCGAAACAACATCG	59.907	20	194	376	569
TRINITY_DN17268_c0_g2_i1	1	p1	(T)10	10	124	133	TGTCGTGGTTAAGGCCGATC	60.109	20	AGCGAGCCCCTTTACCAATC	60.107	20	113	225	337	TGTCGTGGTTAAGGCCGATC	60.109	20	GAGCGAGCCCCTTTACCAAT	60.107	20	114	225	338	GTCGTGGTTAAGGCCGATCT	59.825	20	AGCGAGCCCCTTTACCAATC	60.107	20	112	226	337
TRINITY_DN17249_c0_g1_i1	1	p1	(T)10	10	531	540	AATGCCATATCAGCCCGGAG	59.963	20	AACTTATTGGGCTTGGGCGA	59.961	20	106	155	260	TCGGCCCATTTATCAGAGCC	59.891	20	CCTCACCAGGCCATGTTGAT	60.034	20	101	116	216	TCGGCCCATTTATCAGAGCC	59.891	20	GCGAGAGGAAAGGATAGGCC	59.966	20	120	116	235
TRINITY_DN17247_c0_g1_i1	1	p3	(TCC)5	15	336	350	TTTCCCCGATAGCCCTACCA	60.031	20	ATGGAGGAGGAGGAGGAACC	60.031	20	120	232	351	CCATCGGAATCAGTCCTCGG	59.967	20	ATGGAGGAGGAGGAGGAACC	60.031	20	103	249	351	GGTTCCTCCTCCTCCTCCAT	60.031	20	CGGTACTGAACTTGCCCTGT	59.965	20	241	332	572
TRINITY_DN17286_c0_g1_i3	1	p1	(T)10	10	1175	1184	AATGAGAGCACTGGTGTGGG	59.963	20	CATCAATGCACTTCGCCTCG	59.973	20	274	747	1020	GGAGAGTGCTTGTCCCGAAA	59.965	20	CCCACACCAGTGCTCTCATT	59.963	20	174	593	766	GAGAGCACTGGTGTGGGAAA	59.891	20	CATCAATGCACTTCGCCTCG	59.973	20	271	750	1020
TRINITY_DN17222_c0_g1_i1	1	p1	(T)10	10	864	873	CCCGATGGCTTCATGATCGA	59.966	20	GGTTGTTGCTGCACCATCTG	60.039	20	116	527	642	CCCGATGGCTTCATGATCGA	59.966	20	ACTTCTTGCTGTGACTGCGA	59.895	20	184	527	710	TTCCTGCTCGAGGTTGAACC	59.965	20	ACTTCTTGCTGTGACTGCGA	59.895	20	110	601	710
TRINITY_DN17206_c1_g1_i2	1	p2	(CT)6	12	40	51	CACCCATCCAACCCACATCA	59.961	20	CGTCACGCCGATGTAGATCA	59.971	20	239	127	365	ACATGGCAGCTGCATCATCT	60.107	20	TGATGTGGGTTGGATGGGTG	59.961	20	131	16	146	CACCCATCCAACCCACATCA	59.961	20	ATCGAAGTTCCGTCGCCATT	60.108	20	160	127	286
TRINITY_DN17233_c0_g1_i1	1	p2	(TC)8	16	31	46	TAGACCTCTTCTGCGCCTCT	60.034	20	AGATTAGACGAGCAAGGCGG	59.897	20	130	66	195	TAGACCTCTTCTGCGCCTCT	60.034	20	GTGATGGGAAGGGTCGAAGG	60.108	20	152	66	217	GCGATATGCTCCACCATGGA	59.965	20	CAACCGGGTGTACTTGACCA	59.893	20	255	98	352
TRINITY_DN17269_c0_g1_i1	1	p2	(TC)6	12	52	63	TAAGCTTCAATGGCGGCTGA	60.036	20	GAGCAAATCAGCATGGCCAG	59.898	20	177	121	297	TAAGCTTCAATGGCGGCTGA	60.036	20	GGCCAGGCCTTAGGTAGTTG	60.107	20	250	121	370	CTGGCCATGCTGATTTGCTC	59.898	20	CCGCAGTCTTCGGCTTCTTA	60.109	20	249	278	526
TRINITY_DN17297_c0_g1_i1	1	p1	(A)14	14	1144	1157	CTCGTCGAAGAGGGCAATGT	60.109	20	TGTCGGCTCTCATGGTTTCC	60.036	20	251	270	520	CTCGTCGAAGAGGGCAATGT	60.109	20	GGTTTCCCCGGATGAGTGTT	59.962	20	238	270	507	TTATTTGGGGGCGTTGTGGT	60.179	20	GCTGGAGAATGGCAGCTACA	60.108	20	178	813	990
TRINITY_DN17202_c0_g1_i3	1	p3	(GAA)5	15	887	901	TGTTCTGCGTTTCGGCAAAG	59.971	20	ACTCATGCCCTTCAACCAGG	59.961	20	207	284	490	CCGTTTGGTACACCGTCAGA	59.968	20	ACTCATGCCCTTCAACCAGG	59.961	20	183	308	490	AAGGGAGCTGAAGGTGTTCG	59.965	20	ACTCATGCCCTTCAACCAGG	59.961	20	154	337	490
TRINITY_DN17244_c1_g2_i2	1	p1	(T)10	10	310	319	AAACAGTCGGTCGTCTCGTC	60.041	20	GAGAAGAGCGAGAGATGGGC	59.968	20	212	18	229	GAAACAGTCGGTCGTCTCGT	60.041	20	GAGAAGAGCGAGAGATGGGC	59.968	20	213	17	229	GCCCATCTCTCGCTCTTCTC	59.968	20	CCCACTTCCAACCCCAGAAA	59.813	20	190	210	399
TRINITY_DN17228_c0_g1_i2	1	p2	(CT)6	12	9	20	TTGCACGTACTGGAGGAACC	59.966	20	TGCCATGGAGTTCAGCAGAG	60.036	20	202	433	634	GTACTCCACCCCAGCAGTTC	60.036	20	GGTTCCTCCAGTACGTGCAA	59.966	20	221	232	452	CAACCCCACCAGTGTACTCC	59.964	20	GGTTCCTCCAGTACGTGCAA	59.966	20	234	219	452
TRINITY_DN17242_c0_g1_i2	1	p2	(AG)6	12	210	221	TTGGGTTCCCATAATGCCCC	60.032	20	CAATTGGCCTTTTCCCCTGC	60.036	20	275	101	375	GCAGGGGAAAAGGCCAATTG	60.036	20	AAGCTTCGAACGCTTGCAAG	60.041	20	249	356	604	GCAGGGGAAAAGGCCAATTG	60.036	20	GCTTCGAACGCTTGCAAGAA	60.041	20	247	356	602
TRINITY_DN17246_c0_g1_i5	1	p1	(T)12	12	159	170	ACCATAGCTCAAGGGGTTGC	60.034	20	GAGCTGCTACTGCCTCAGAG	59.897	20	121	927	1047	CCATAGCTCAAGGGGTTGCA	60.034	20	GAGCTGCTACTGCCTCAGAG	59.897	20	120	928	1047	CAGTGAATCGTGCACCTCCT	60.037	20	GAGCTGCTACTGCCTCAGAG	59.897	20	192	856	1047
TRINITY_DN17234_c0_g1_i1	1	p2	(TC)6	12	56	67	CGTGCTCATGCGGACAAAAA	60.041	20	GGTAGCTTGCAATGCCGATG	59.970	20	150	441	590	CATCGGCATTGCAAGCTACC	59.970	20	GGGATTACTTGGGCAGGACC	60.107	20	169	571	739	CATCGGCATTGCAAGCTACC	59.970	20	CCGGACAGTGATGCAGGATT	60.108	20	130	571	700
TRINITY_DN17234_c0_g1_i1	2	p1	(T)12	12	865	876	CGTGCTCATGCGGACAAAAA	60.041	20	GGTAGCTTGCAATGCCGATG	59.970	20	150	441	590	CATCGGCATTGCAAGCTACC	59.970	20	GGGATTACTTGGGCAGGACC	60.107	20	169	571	739	CATCGGCATTGCAAGCTACC	59.970	20	CCGGACAGTGATGCAGGATT	60.108	20	130	571	700
TRINITY_DN7870_c0_g1_i1	1	p1	(T)17	17	453	469	TTAGCCGCCGGAGATTCTTC	59.896	20	GGAGGAGATGGAACGCTAGC	59.967	20	141	113	253	TTAGCCGCCGGAGATTCTTC	59.896	20	TTGGCGAGGATGAAGGCAAT	60.034	20	176	113	288	TTAGCCGCCGGAGATTCTTC	59.896	20	ATTTGGCGAGGATGAAGGCA	60.034	20	178	113	290
TRINITY_DN7839_c0_g1_i1	1	p1	(A)14	14	374	387	TCGGATAGAGTTGATGGGTAAGA	58.200	23	ACAGGAATAGGGCAAAGGGT	58.617	20	238	183	420	TCTATCGGATAGAGTTGATGGGT	58.001	23	ACAGGAATAGGGCAAAGGGT	58.617	20	242	179	420	TCGGATAGAGTTGATGGGTAAGA	58.200	23	AACAGGAATAGGGCAAAGGGT	59.283	21	239	183	421
TRINITY_DN7826_c0_g1_i1	1	p2	(GT)9	18	27	44	TGTGTGTGTGTGTGTGTGGA	59.965	20	AAACACACAGGAGGACACCA	59.084	20	205	27	231	TTGCCTGTTACTCTGCGTGT	59.894	20	AAACACACAGGAGGACACCA	59.084	20	222	10	231	GTGTGTGTGTGTGTGTGTGG	59.832	20	AAACACACAGGAGGACACCA	59.084	20	206	26	231
TRINITY_DN7814_c0_g1_i1	1	p1	(T)10	10	13	22	GCCTTTGCCAGTATTGTTGTT	57.615	21	GACAACTGGGTCACTCTGCA	59.893	20	130	83	212	GCCTTTGCCAGTATTGTTGTT	57.615	21	TGACAACTGGGTCACTCTGC	59.893	20	131	83	213	GCAGAGTGACCCAGTTGTCA	59.893	20	TCGGAATGATGTGTTGTCCTT	57.583	21	130	194	323
TRINITY_DN7866_c0_g1_i1	1	p1	(A)13	13	3	15	CCATCGCGGGTCGGATTATT	60.320	20	TGGATGTTTGGGTGGGGTTG	60.471	20	138	224	361	CCATCGCGGGTCGGATTATT	60.320	20	GGATGTTTGGGTGGGGTTGT	60.471	20	137	224	360	CCATCGCGGGTCGGATTATT	60.320	20	GTGGATGTTTGGGTGGGGTT	60.471	20	139	224	362
TRINITY_DN7868_c0_g1_i1	1	p1	(A)12	12	250	261	AATGTCGACGATGTGGCAGT	60.037	20	TCCATTCCGCAAATCCGACA	60.036	20	113	169	281	AATGTCGACGATGTGGCAGT	60.037	20	TCAATGGACACAGTGGAGCC	59.963	20	142	169	310	CCAAATGTCGACGATGTGGC	59.903	20	TCCATTCCGCAAATCCGACA	60.036	20	116	166	281
TRINITY_DN7860_c0_g1_i1	1	p3	(ATC)6	18	2	19	TGACCTGCCTTATTCTGCTACC	59.829	22	TGGGATAGAGGGAGTTCGTCT	59.430	21	132	201	332	GACCTGCCTTATTCTGCTACCT	59.564	22	TGGGATAGAGGGAGTTCGTCT	59.430	21	131	202	332	ACCTGCCTTATTCTGCTACCT	58.518	21	TGGGATAGAGGGAGTTCGTCT	59.430	21	130	203	332
TRINITY_DN7860_c0_g2_i1	1	p3	(ATC)8	24	421	444	ATGTCCGAATTCCGTGCCTG	60.744	20	TAAGGGGCAGCTTGGTTCAG	59.962	20	233	73	305	ATGTCCGAATTCCGTGCCTG	60.744	20	CTAAGGGGCAGCTTGGTTCA	59.962	20	234	73	306	ATGTCCGAATTCCGTGCCTG	60.744	20	ACTAAGGGGCAGCTTGGTTC	59.962	20	235	73	307
TRINITY_DN7867_c0_g1_i2	1	p3	(GAA)5	15	445	459	GAGTCTCCAGCACGTGAACT	59.684	20	TCCACTCACATGAACCCTGTG	59.928	21	275	66	340	GAGTCTCCAGCACGTGAACT	59.684	20	CCACTCACATGAACCCTGTGT	60.203	21	274	66	339	ACAGGGTTCATGTGAGTGGA	58.566	20	GGGACCAAGTCGGACGAAAA	60.250	20	195	321	515
TRINITY_DN7855_c0_g1_i1	1	p2	(TA)16	32	389	420	CCGTCTCGCTCAAAGGGTTA	59.754	20	GATCAACGAAGCAGCCAACA	59.126	20	144	79	222	CCGTCTCGCTCAAAGGGTTA	59.754	20	TGATCAACGAAGCAGCCAAC	59.126	20	145	79	223	CCGTCTCGCTCAAAGGGTTA	59.754	20	GTTGATCAACGAAGCAGCCA	59.126	20	147	79	225
TRINITY_DN16443_c0_g1_i1	1	p1	(T)10	10	3	12	TGGTTGGTGATTGAGGGGTG	59.888	20	GCTCCTCCACCACCGTTATC	60.179	20	140	254	393	TGGTTGGTGATTGAGGGGTG	59.888	20	CCACCACCGTTATCAGCAGA	59.751	20	134	254	387	TGGTTGGTGATTGAGGGGTG	59.888	20	TCCACCACCGTTATCAGCAG	59.751	20	135	254	388
TRINITY_DN16461_c0_g2_i1	1	p2	(AG)8	16	27	42	TGCTCTCACTCCAGATGGGA	59.958	20	TTTGGTCCTGTTGGCTGCAA	60.686	20	140	184	323	TGCTCTCACTCCAGATGGGA	59.958	20	GGTCCTGTTGGCTGCAAGAA	60.823	20	137	184	320	TGCTCTCACTCCAGATGGGA	59.958	20	TCTTTGGTCCTGTTGGCTGC	60.823	20	142	184	325
TRINITY_DN16462_c0_g1_i1	1	p1	(T)17	17	746	762	CAACCACACCCCACTCATCA	59.890	20	TTGCAGAAGTACCTGGGCTG	59.963	20	262	6	267	CAACCACACCCCACTCATCA	59.890	20	ACTTGCAGAAGTACCTGGGC	59.963	20	264	6	269	AACCACACCCCACTCATCAC	59.890	20	TTGCAGAAGTACCTGGGCTG	59.963	20	261	7	267
TRINITY_DN16486_c0_g1_i4	1	p1	(T)11	11	404	414	ACCCCAGAACAGAGACGAGA	59.887	20	TTAGCACCACCTCCATTCGC	60.392	20	107	751	857	CGAGAGAGGGCTCAAGCAAG	60.460	20	GCTTTCTTTGCCGCCTTCTC	60.110	20	122	691	812	CGAGAGAGGGCTCAAGCAAG	60.460	20	TTTCTTTGCCGCCTTCTCCT	59.890	20	120	691	810
TRINITY_DN16400_c0_g1_i1	1	p2	(CT)7	14	1132	1145	TGCTTGGGGGATGCATAGTG	60.107	20	TTGAAGCCACCACGTACCTC	59.966	20	203	819	1021	GCTTGGGGGATGCATAGTGA	59.817	20	TTGAAGCCACCACGTACCTC	59.966	20	202	820	1021	TGCTTGGGGGATGCATAGTG	60.107	20	GCCACCACGTACCTCATCAT	59.822	20	198	819	1016
TRINITY_DN16411_c0_g1_i3	1	p3	(ACA)5	15	253	267	CACACTCATGGGCAGCTGTA	60.036	20	CTGCAGAGTGAGCCAGAACA	59.966	20	217	200	416	GTGTCTGAATTGGGCCCTGA	59.962	20	GTTTCTTGGGCAGCCTTGTG	59.967	20	196	802	997	GTGTCTGAATTGGGCCCTGA	59.962	20	GTGTTTCTTGGGCAGCCTTG	59.967	20	198	802	999
TRINITY_DN16454_c0_g1_i2	1	p2	(TA)12	24	70	93	TAAACCCACACCATCTCCGC	60.036	20	TTTCCGGCATTCCATCGACA	60.036	20	109	505	613	CCATGCAATCCACGCCAAAT	59.824	20	GCGGAGATGGTGTGGGTTTA	60.036	20	107	418	524	CCATGCAATCCACGCCAAAT	59.824	20	TTTCCGGCATTCCATCGACA	60.036	20	196	418	613
TRINITY_DN16457_c0_g1_i4	1	p2	(TC)8	16	1	16	CTTCCACCAGTTGCAATGGC	60.038	20	GTCATTGCACGCCGGATAAC	59.972	20	106	1568	1673	GCTTCCACCAGTTGCAATGG	60.038	20	GTCATTGCACGCCGGATAAC	59.972	20	107	1567	1673	GGGGTGGTTGTCAATGTTGC	59.967	20	CGTTTGCAATTCCTTGGCCA	59.967	20	253	1142	1394
TRINITY_DN16457_c0_g1_i4	2	p3	(GGT)5	15	735	749	CTTCCACCAGTTGCAATGGC	60.038	20	GTCATTGCACGCCGGATAAC	59.972	20	106	1568	1673	GCTTCCACCAGTTGCAATGG	60.038	20	GTCATTGCACGCCGGATAAC	59.972	20	107	1567	1673	GGGGTGGTTGTCAATGTTGC	59.967	20	CGTTTGCAATTCCTTGGCCA	59.967	20	253	1142	1394
TRINITY_DN16402_c0_g1_i3	1	p2	(AG)8	16	8	23	TTTGATTCTGTTCCGGCGGA	59.964	20	CCCAAGAACTGCAGACTCGT	59.966	20	153	599	751	TTTGATTCTGTTCCGGCGGA	59.964	20	CAGCATTAGCCACCCCAAGA	60.034	20	166	599	764	TTTGATTCTGTTCCGGCGGA	59.964	20	TCAGCATTAGCCACCCCAAG	60.034	20	167	599	765
TRINITY_DN16493_c0_g1_i1	1	p3	(CTT)6	18	105	122	CGCTCAGCTGCCAAACAAAT	60.039	20	GTGTTAACGGGGAGGTGGAG	60.037	20	107	364	470	AGAGAGAGTGGGGAATGGCT	59.956	20	GTGTTAACGGGGAGGTGGAG	60.037	20	152	319	470	CGCTCAGCTGCCAAACAAAT	60.039	20	TTAACGGGGAGGTGGAGGAT	59.956	20	104	364	467
TRINITY_DN16498_c0_g1_i3	1	p2	(TC)6	12	39	50	CTTCTCCCCACATGAACCCC	60.034	20	ACCCATGCACCCATACACTG	60.034	20	172	328	499	CTTCTCCCCACATGAACCCC	60.034	20	CACCCATGCACCCATACACT	60.034	20	173	328	500	CCTGCAAGCTCTTGAGACGA	60.038	20	ACCCATGCACCCATACACTG	60.034	20	224	276	499
TRINITY_DN16433_c0_g1_i1	1	p3	(GGC)5	15	1643	1657	AGGGGAAGTACGTGATCGGA	60.034	20	GAGCTCTGGTTGTCGTCCAA	59.966	20	139	1256	1394	AGGGGAAGTACGTGATCGGA	60.034	20	TCGTCCAACGGATACCTCCT	60.034	20	127	1256	1382	AGGCACCTCAATCTTGTCGG	60.036	20	GAGCTCTGGTTGTCGTCCAA	59.966	20	105	1290	1394
TRINITY_DN16433_c0_g1_i1	2	p2	(GA)6	12	1775	1786	AGGGGAAGTACGTGATCGGA	60.034	20	GAGCTCTGGTTGTCGTCCAA	59.966	20	139	1256	1394	AGGGGAAGTACGTGATCGGA	60.034	20	TCGTCCAACGGATACCTCCT	60.034	20	127	1256	1382	AGGCACCTCAATCTTGTCGG	60.036	20	GAGCTCTGGTTGTCGTCCAA	59.966	20	105	1290	1394
TRINITY_DN16464_c0_g1_i3	1	p2	(TA)8	16	622	637	TCCTCATCCTCTCACTCGCA	60.034	20	TCTTCTTGTAACACGGGCCC	59.964	20	249	181	429	TCCTCATCCTCTCACTCGCA	60.034	20	CTTCTTGTAACACGGGCCCT	59.964	20	248	181	428	TCCTCATCCTCTCACTCGCA	60.034	20	GAAGCCCGATCCATAGCCTC	60.037	20	164	181	344
TRINITY_DN16499_c0_g2_i1	1	p1	(T)16	16	362	377	CGAGTACAGGGAGTCGGAGA	60.108	20	ACCGAAAAGCCCTCGTTCAT	59.964	20	215	8	222	GTTATGTGTGTGGACGCGTG	59.837	20	ACCGAAAAGCCCTCGTTCAT	59.964	20	157	66	222	CACGTTATGTGTGTGGACGC	59.837	20	ACCGAAAAGCCCTCGTTCAT	59.964	20	160	63	222
TRINITY_DN16444_c0_g1_i2	1	p1	(T)11	11	884	894	TGCCGGCAATGGTATTTCCT	60.034	20	CTTTCGACGCCCAACAAAGG	60.040	20	142	50	191	CTCTTTTCTGCCGGCAATGG	59.828	20	CTTTCGACGCCCAACAAAGG	60.040	20	150	42	191	CCTCTTTTCTGCCGGCAATG	59.828	20	CTTTCGACGCCCAACAAAGG	60.040	20	151	41	191
TRINITY_DN16430_c0_g3_i1	1	p1	(T)10	10	221	230	TGGCTACGTCTCCATTTGTGT	59.654	21	ACGTATATGGTTGGGCGTGA	59.175	20	112	94	205	TGGCTACGTCTCCATTTGTGT	59.654	21	TCAGACGTATATGGTTGGGCG	59.932	21	116	94	209	TGGCTACGTCTCCATTTGTGT	59.654	21	TGGTTGGGCGTGATTTGTAGA	59.928	21	105	94	198
TRINITY_DN16478_c0_g1_i3	1	p2	(CT)6	12	105	116	ATCAATCTTGGCCGTCGGTT	60.035	20	TTGTCTCCGTTCGCCATTGA	59.966	20	262	361	622	TCAATGGCGAACGGAGACAA	59.966	20	TCCCACTGTCAGAGGCCATA	59.957	20	115	603	717	CGTGTACCTGGTCTATGGCC	59.896	20	AACCGACGGCCAAGATTGAT	60.035	20	245	136	380
TRINITY_DN16470_c0_g3_i3	1	c	(TC)7aaatttcagcatggtatcttagagccagttattttctctctctcctattcctctctcc(CT)6	84	17	100	TCCGTGTGCTTCTACGCTTT	59.967	20	ACGAGGGACCCCATACATCA	60.032	20	182	1390	1571	CGAAGGCTAGGGTCATGCAT	59.893	20	AGATTGACCTGCCGCTTGAA	59.963	20	125	476	600	CACGGGATCGACAAGTCCAA	60.038	20	ATGCATGACCCTAGCCTTCG	59.893	20	190	306	495
TRINITY_DN16482_c0_g1_i2	1	p1	(T)10	10	1877	1886	AGTGATTCCATGGGGCAGTG	60.034	20	GCAGGAGTGTTCTTGACGGA	59.966	20	119	59	177	AGTGATTCCATGGGGCAGTG	60.034	20	AGCAGGAGTGTTCTTGACGG	59.966	20	120	59	178	TGATTTGGTGCAGGGGCTAG	60.034	20	CGCACAGAACTCCTCAAGGT	59.966	20	124	1485	1608
TRINITY_DN16482_c0_g1_i2	2	p2	(AG)14	28	1999	2026	AGTGATTCCATGGGGCAGTG	60.034	20	GCAGGAGTGTTCTTGACGGA	59.966	20	119	59	177	AGTGATTCCATGGGGCAGTG	60.034	20	AGCAGGAGTGTTCTTGACGG	59.966	20	120	59	178	TGATTTGGTGCAGGGGCTAG	60.034	20	CGCACAGAACTCCTCAAGGT	59.966	20	124	1485	1608
TRINITY_DN16413_c0_g1_i1	1	p2	(TC)6	12	35	46	CTTCCCTGTTAGGCGGGTTT	59.962	20	TCGGGTTGGTGGAGTAGGAT	59.958	20	254	242	495	GGTGCGTGTTTCTGCATGTT	59.969	20	GCACCACTTTTTCGGGCTTT	59.896	20	231	74	304	CTTCCCTGTTAGGCGGGTTT	59.962	20	TCGCTGCTTACGCTTCGTAT	59.900	20	187	242	428
TRINITY_DN16489_c0_g2_i2	1	p1	(A)10	10	654	663	GTCTGTGACCACTGTAGGCC	60.037	20	TTCATCTCCCAGCACACCAC	59.963	20	133	294	426	CTGTCTACAACTAGGCCGCC	60.179	20	TTCATCTCCCAGCACACCAC	59.963	20	270	157	426	CCTGTCTACAACTAGGCCGC	60.179	20	TTCATCTCCCAGCACACCAC	59.963	20	271	156	426
TRINITY_DN16432_c0_g1_i2	1	p1	(A)11	11	649	659	CACCTCTTTCCGAGCAGACC	60.390	20	ACGAAACATGTTCCTCGCCT	59.965	20	147	531	677	AAGGAAAACGTGTTGCAGCC	59.898	20	TCAGTCCGGGCATTTGTCTT	59.600	20	115	120	234	AAGGAAAACGTGTTGCAGCC	59.898	20	TTCAGTCCGGGCATTTGTCT	59.600	20	116	120	235
TRINITY_DN33550_c0_g1_i1	1	p2	(CT)7	14	49	62	AGGCGATGAGAATGGCGATT	59.893	20	CGCCGCTCGTCAGATCTATT	60.040	20	150	81	230	AAGGCGATGAGAATGGCGAT	59.893	20	CGCCGCTCGTCAGATCTATT	60.040	20	151	80	230	AGGCGATGAGAATGGCGATT	59.893	20	GACGCGTTGGAAGACGAATG	59.907	20	177	81	257
TRINITY_DN33583_c0_g1_i1	1	p1	(A)11	11	396	406	CTTCCACCACTCTCAACCCC	59.963	20	ATTTCCAACAGGCCAGAGCA	59.887	20	167	11	177	TGCTTCCACCACTCTCAACC	59.891	20	ATTTCCAACAGGCCAGAGCA	59.887	20	169	9	177	TCCACTCTTGCTTCCACCAC	59.891	20	ATTTCCAACAGGCCAGAGCA	59.887	20	177	1	177
TRINITY_DN33551_c0_g1_i1	1	p1	(T)10	10	745	754	CCAGTCGAGATAGCTGCCAG	59.968	20	TCGACATCATCTTCCGAGCG	59.971	20	242	322	563	ATCGGACAACAGGGTGACAC	59.965	20	TCGACATCATCTTCCGAGCG	59.971	20	103	461	563	CGCTCGGAAGATGATGTCGA	59.971	20	AAAGGATCTTGTCGGGCTGG	60.035	20	155	544	698
TRINITY_DN33523_c0_g1_i1	1	p1	(T)14	14	387	400	CGTTGGGCCGTTCCAAAATT	59.967	20	CCACTTCTCCCAAGCCCAAT	59.960	20	268	20	287	TTCCTCAATCGGCAATCCCC	60.107	20	CCACTTCTCCCAAGCCCAAT	59.960	20	217	71	287	CACCCACTCACCACTCCAAA	59.817	20	CCACTTCTCCCAAGCCCAAT	59.960	20	244	44	287
TRINITY_DN33508_c0_g1_i1	1	p1	(T)11	11	132	142	AGTTTTAGATGGCACCCGCA	59.962	20	TTGCCGACTTATCACCACCC	60.036	20	193	41	233	AGTTTTAGATGGCACCCGCA	59.962	20	TTCTCACCATCCTCGTTGCC	60.036	20	240	41	280	TGGGAAGGATTGGTTGCGAA	59.889	20	TTCTCACCATCCTCGTTGCC	60.036	20	138	143	280
TRINITY_DN33564_c0_g1_i1	1	p1	(C)13	13	585	597	GGCACGTTGTCTGGTTAAGC	59.763	20	AGCGAGTGGGTCAATCAGTG	60.037	20	262	108	369	GGCACGTTGTCTGGTTAAGC	59.763	20	TGGGGAAGGTGTCTACGGAT	59.958	20	188	108	295	GGCACGTTGTCTGGTTAAGC	59.763	20	ATGGGGAAGGTGTCTACGGA	59.958	20	189	108	296
TRINITY_DN33569_c0_g1_i1	1	p2	(TA)6	12	12	23	GCACGATGAAAGAGTCAATGTGT	59.813	23	TTTCTTTACGAAATCCTCATTCCTT	57.004	25	122	127	248	AGCACGATGAAAGAGTCAATGTG	59.565	23	TTTCTTTACGAAATCCTCATTCCTT	57.004	25	123	126	248	AGAGCACGATGAAAGAGTCAA	57.333	21	TTTCTTTACGAAATCCTCATTCCTT	57.004	25	125	124	248
TRINITY_DN33505_c0_g1_i1	1	p1	(T)11	11	19	29	ACATGAGTTTGTGGCCTTGC	59.324	20	CCCTACACACCATCAAAGTGC	59.187	21	144	184	327	CTAGGAAACCTTCGCGCAAG	59.278	20	CCCTACACACCATCAAAGTGC	59.187	21	182	146	327	CGACGGCTAGGAAACCTTCG	60.801	20	CCCTACACACCATCAAAGTGC	59.187	21	188	140	327
TRINITY_DN14121_c0_g1_i1	1	p1	(T)10	10	353	362	AGCACTGTTGAACGGCTACA	59.894	20	TTCTCTCTCAACTCTCGCCG	59.194	20	103	68	170	TGGACAGCAGGCCATCATAA	59.082	20	TCTGAAGAATGTTCCGCGCT	60.037	20	116	28	143	TTATGATGGACAGCAGGCCA	59.082	20	TCTGAAGAATGTTCCGCGCT	60.037	20	122	22	143
TRINITY_DN14122_c0_g1_i2	1	p2	(AG)11	22	20	41	GTTGAAGTCCAGGGGAAGGG	59.962	20	ATCGGTCCAGGAGCAACAAG	60.036	20	125	141	265	TTGAAGTCCAGGGGAAGGGA	60.104	20	ATCGGTCCAGGAGCAACAAG	60.036	20	124	142	265	GTTGAAGTCCAGGGGAAGGG	59.962	20	GGTCCAGGAGCAACAAGACA	59.891	20	122	141	262
TRINITY_DN14122_c0_g1_i2	2	p2	(GA)8	16	419	434	GTTGAAGTCCAGGGGAAGGG	59.962	20	ATCGGTCCAGGAGCAACAAG	60.036	20	125	141	265	TTGAAGTCCAGGGGAAGGGA	60.104	20	ATCGGTCCAGGAGCAACAAG	60.036	20	124	142	265	GTTGAAGTCCAGGGGAAGGG	59.962	20	GGTCCAGGAGCAACAAGACA	59.891	20	122	141	262
TRINITY_DN14198_c0_g1_i2	1	p6	(CGATCA)5	30	344	373	TTCAACAATGGCGAGACCGA	59.966	20	GGCTGCTGATTAGACGACGA	59.899	20	123	52	174	TTCAACAATGGCGAGACCGA	59.966	20	GACGACGACGCTGTTTCAAG	59.841	20	111	52	162	TCGTCGTCTAATCAGCAGCC	59.899	20	GTGATCGTGATCGCAGTCCT	59.899	20	201	155	355
TRINITY_DN14176_c0_g1_i3	1	p1	(T)12	12	348	359	CTCGCACAAGCTACAATGGC	59.902	20	TCTCAGATCCTGGATGCGGA	60.106	20	215	37	251	CTCGCACAAGCTACAATGGC	59.902	20	GACACGATTCCAGCTGACGA	60.109	20	143	37	179	AGCTACAATGGCGGTGTCTC	60.108	20	TCTCAGATCCTGGATGCGGA	60.106	20	207	45	251
TRINITY_DN14129_c0_g2_i1	1	p2	(TC)6	12	43	54	CCACCACCCACCATTGATGA	59.961	20	GCAACGCCATTACAGTGAGC	60.179	20	112	70	181	TCCACCACCCACCATTGATG	59.961	20	GCAACGCCATTACAGTGAGC	60.179	20	113	69	181	CCACCACCCACCATTGATGA	59.961	20	GAAAAACCAGCGGAGGCAAC	60.319	20	138	70	207
TRINITY_DN14169_c0_g2_i1	1	p1	(T)14	14	288	301	TGCGTTGCGTTCGTACTAGT	60.040	20	CTTCGAGAATGGGGCCCAAT	60.107	20	170	77	246	TGCGTTGCGTTCGTACTAGT	60.040	20	TTCGAGAATGGGGCCCAATC	60.107	20	169	77	245	TGCGTTGCGTTCGTACTAGT	60.040	20	AGAATGGGGCCCAATCTCAC	59.740	20	165	77	241
TRINITY_DN14169_c0_g1_i2	1	p1	(T)10	10	288	297	CGACTTGTGTTGCGTTGGTT	59.902	20	CTTCGAGAATGGGGCCCAAT	60.107	20	175	72	246	CGACTTGTGTTGCGTTGGTT	59.902	20	TTCGAGAATGGGGCCCAATC	60.107	20	174	72	245	CACGGAAGCAAGGAAGGTCA	60.250	20	CTTCGAGAATGGGGCCCAAT	60.107	20	123	124	246
TRINITY_DN14143_c0_g1_i1	1	p2	(TC)12	24	45	68	GAGAAGGCGACGATGACGAT	59.970	20	AGGTCTACGGACAGCTAGCA	60.034	20	103	164	266	AGTTGGGGTTGCTCCGATTT	59.888	20	AGGTCTACGGACAGCTAGCA	60.034	20	144	123	266	AAGTTGGGGTTGCTCCGATT	59.888	20	AGGTCTACGGACAGCTAGCA	60.034	20	145	122	266
TRINITY_DN14143_c0_g1_i1	2	p2	(TG)6	12	290	301	GAGAAGGCGACGATGACGAT	59.970	20	AGGTCTACGGACAGCTAGCA	60.034	20	103	164	266	AGTTGGGGTTGCTCCGATTT	59.888	20	AGGTCTACGGACAGCTAGCA	60.034	20	144	123	266	AAGTTGGGGTTGCTCCGATT	59.888	20	AGGTCTACGGACAGCTAGCA	60.034	20	145	122	266
TRINITY_DN14118_c0_g1_i2	1	p2	(AG)6	12	120	131	CAAGCCCACACTCGTCTTCT	59.966	20	ATTCCGCCACGTCATCTGAG	60.179	20	118	204	321	CAAGCCCACACTCGTCTTCT	59.966	20	GATTCCGCCACGTCATCTGA	60.179	20	119	204	322	CAAGCCCACACTCGTCTTCT	59.966	20	GCCACGTCATCTGAGAACCT	59.752	20	113	204	316
TRINITY_DN14144_c0_g1_i2	1	p2	(CT)6	12	7	18	GAATCTTGCGTTTGTGCCGT	60.040	20	CCTGACTCACTTGGACCACC	59.965	20	187	131	317	TGAATCTTGCGTTTGTGCCG	60.041	20	CCTGACTCACTTGGACCACC	59.965	20	188	130	317	CGTGACGGAATCATGGTTGC	59.903	20	CCTGACTCACTTGGACCACC	59.965	20	141	177	317
TRINITY_DN14144_c0_g1_i2	2	p1	(T)10	10	435	444	GAATCTTGCGTTTGTGCCGT	60.040	20	CCTGACTCACTTGGACCACC	59.965	20	187	131	317	TGAATCTTGCGTTTGTGCCG	60.041	20	CCTGACTCACTTGGACCACC	59.965	20	188	130	317	CGTGACGGAATCATGGTTGC	59.903	20	CCTGACTCACTTGGACCACC	59.965	20	141	177	317
TRINITY_DN14115_c0_g3_i1	1	p2	(AT)6	12	268	279	GCTAGAATGCTGGATTCGCC	59.129	20	ACACGGGAATCTCATGTGTGT	59.652	21	120	180	299	GGCTAGAATGCTGGATTCGC	59.129	20	ACACGGGAATCTCATGTGTGT	59.652	21	121	179	299	GCTGGATTCGCCTTTCACCA	60.960	20	ACACGGGAATCTCATGTGTGT	59.652	21	112	188	299
TRINITY_DN14153_c0_g1_i1	1	p1	(T)15	15	1	15	TCACAGAAGGGAGCATTCGC	60.392	20	TGCAGGCAGACTCTGATTGG	60.036	20	278	67	344	GTCGTCACAGAAGGGAGCAT	59.752	20	CAGGCAGACTCTGATTGGGC	60.747	20	280	63	342	GTCGTCACAGAAGGGAGCAT	59.752	20	GGCAGACTCTGATTGGGCTA	59.167	20	278	63	340
TRINITY_DN14180_c0_g1_i1	1	p2	(AT)9	18	80	97	TCTTCAGCAAAAGCACGTGC	59.971	20	CGCCTTCTCGATCTCCTTCC	59.969	20	122	145	266	TCTTCAGCAAAAGCACGTGC	59.971	20	TCTCCTTCCCCTCTGGATCG	60.106	20	111	145	255	TCTTCAGCAAAAGCACGTGC	59.971	20	CGATCTCCTTCCCCTCTGGA	60.106	20	114	145	258
TRINITY_DN14112_c0_g1_i1	1	p3	(CGC)5	15	835	849	ACCAGATTCCGACCCTCGTA	60.034	20	ATGCGATCTTTCTGGGCCAA	60.034	20	152	536	687	GGCCGATTGATCATCCGCTA	60.037	20	TACGAGGGTCGGAATCTGGT	60.034	20	234	322	555	CAGTTCCGCAGCAGGAAAAC	60.040	20	TACGAGGGTCGGAATCTGGT	60.034	20	101	455	555
TRINITY_DN14197_c0_g1_i1	1	p2	(TA)6	12	325	336	AGCTCTACGCAGCAGTGAAG	60.109	20	ACTCGACTCGTTCAACCACC	59.968	20	204	80	283	AAGAGCTCTACGCAGCAGTG	60.109	20	ACTCGACTCGTTCAACCACC	59.968	20	207	77	283	GAGCTCTACGCAGCAGTGAA	60.109	20	ACTCGACTCGTTCAACCACC	59.968	20	205	79	283
TRINITY_DN14175_c0_g1_i3	1	p2	(CT)7	14	397	410	AGTGAGTATGCAACACCCGG	60.036	20	TGCATGCAAGGATGGCCTAA	60.033	20	154	863	1016	AGTGAGTATGCAACACCCGG	60.036	20	ACTACCAACTACGCTCCCCT	59.959	20	105	863	967	AGTGAGTATGCAACACCCGG	60.036	20	ATGCATGCAAGGATGGCCTA	59.813	20	155	863	1017
TRINITY_DN14163_c0_g2_i1	1	p1	(T)11	11	169	179	GCATGTATGTGTCACCTGCC	59.265	20	AGTGACTTGACGTGAGCAACT	59.863	21	188	144	331	GTGCATGTATGTGTCACCTGC	59.869	21	AGTGACTTGACGTGAGCAACT	59.863	21	190	142	331	GCATGTATGTGTCACCTGCC	59.265	20	GTGACTTGACGTGAGCAACT	58.428	20	187	144	330
TRINITY_DN14152_c0_g1_i1	1	p2	(TG)7	14	264	277	CGCATAGGCTACCTGCTCAA	59.895	20	TCACCATCCTCCACCTGTCT	59.883	20	132	179	310	AACGCATAGGCTACCTGCTC	59.895	20	TCACCATCCTCCACCTGTCT	59.883	20	134	177	310	AGACAGGTGGAGGATGGTGA	59.883	20	TGGATTCAACCGGCTGTTCA	59.890	20	253	291	543
TRINITY_DN14152_c1_g1_i3	1	p2	(CA)7	14	851	864	CTCCCTCCTCTCACCCATCA	60.032	20	TGCGAGTGAGAGAGTGAGGA	59.963	20	119	45	163	TGTCGTGTTCACCTAGCCAC	59.967	20	TGCGAGTGAGAGAGTGAGGA	59.963	20	163	1	163	CGTGTTCACCTAGCCACCAT	60.036	20	TGCGAGTGAGAGAGTGAGGA	59.963	20	160	4	163
TRINITY_DN14152_c1_g2_i1	1	p1	(A)13	13	954	966	CACATCACCCTCATGTCTGCT	60.066	21	TCCTAATGGGGCCATAACGC	59.890	20	225	419	643	TCACATCACCCTCATGTCTGC	60.066	21	TCCTAATGGGGCCATAACGC	59.890	20	226	418	643	TGAAACGGTGTGCCTATGGT	59.601	20	AGTCATCCAACCAAGGGCTT	59.220	20	173	47	219
TRINITY_DN22_c0_g1_i1	1	p1	(A)11	11	224	234	TGCTTGCTTGGTTGAGGTTTG	59.863	21	CCAACGGGCTAAAAGGAGAGT	59.997	21	127	36	162	GCTTGCTTGGTTGAGGTTTGA	59.591	21	CCAACGGGCTAAAAGGAGAGT	59.997	21	126	37	162	TGCTTGCTTGGTTGAGGTTT	58.516	20	CCAACGGGCTAAAAGGAGAGT	59.997	21	127	36	162
TRINITY_DN65_c0_g1_i1	1	p1	(T)14	14	639	652	GGGGATTGCCTGAAGCTCTT	60.034	20	GCCCTGAATATCTGCCCCTC	59.963	20	227	137	363	GGGGATTGCCTGAAGCTCTT	60.034	20	CTCCGAACGCTCACGATACA	59.902	20	126	137	262	TGTATCGTGAGCGTTCGGAG	59.902	20	GCCCTGAATATCTGCCCCTC	59.963	20	121	243	363
TRINITY_DN55_c0_g1_i1	1	p6	(AATTCC)5	30	47	76	GCAACACCCACCCAAATTCC	59.965	20	GGCGTCAAGTTCCATGGGTA	60.036	20	159	32	190	GCAACACCCACCCAAATTCC	59.965	20	TCGAAAAGAGGGCGGAAGAC	60.038	20	104	32	135	GCAACACCCACCCAAATTCC	59.965	20	AGTTCATGGCGGAATTGGGT	59.960	20	236	32	267
TRINITY_DN67_c0_g1_i1	1	p1	(T)12	12	287	298	ACTGGACAATGTATGCTGCCA	59.995	21	ACCAACTGCTCAAGCGAAGA	59.893	20	140	51	190	CTGGACAATGTATGCTGCCA	58.246	20	ACCAACTGCTCAAGCGAAGA	59.893	20	139	52	190	ACTGGACAATGTATGCTGCC	58.245	20	ACCAACTGCTCAAGCGAAGA	59.893	20	140	51	190
TRINITY_DN40_c0_g1_i1	1	p1	(T)10	10	277	286	CTGTTTGCGATGATTGCGGT	59.831	20	GCCAAAAGTTGAAGATTGGGCT	59.962	22	223	137	359	CTGTTTGCGATGATTGCGGT	59.831	20	AGCCAAAAGTTGAAGATTGGGC	59.962	22	224	137	360	ACCTGTTTGCGATGATTGCG	59.831	20	GCCAAAAGTTGAAGATTGGGCT	59.962	22	225	135	359
TRINITY_DN25179_c0_g1_i7	1	p2	(CT)14	28	88	115	CATACGCACATGGCTTCAGC	59.971	20	TGCATTGCAGACCTCGACTT	59.965	20	203	235	437	GCATACGCACATGGCTTCAG	59.971	20	TGCATTGCAGACCTCGACTT	59.965	20	204	234	437	GCTCTCCCACCTAACCCCTA	60.031	20	TCTCCCACTCTTCAACGCAC	59.966	20	175	147	321
TRINITY_DN25109_c1_g4_i3	1	p1	(T)11	11	994	1004	ATCCAACATGGGTGGAGCAG	60.034	20	AATCTCCGTGCCAGGAAAGG	60.035	20	255	2603	2857	ATCCAACATGGGTGGAGCAG	60.034	20	GCAATCTTTCCTGGGACGGA	60.035	20	232	2603	2834	GGAGCAGCTTCCTGAGTGTT	59.964	20	AATCTCCGTGCCAGGAAAGG	60.035	20	242	2616	2857
TRINITY_DN25185_c0_g1_i4	1	p2	(TG)8	16	442	457	CCAGATTGGCATGGGTCCTT	60.033	20	TGCACAGTGCTGGAAGACAT	59.891	20	127	1445	1571	ATCTTCAATGCTGCCTCCCC	60.106	20	AACTTGCACTCTCGGATGGG	60.036	20	161	644	804	AGGCTGAAGCAGAGAAGCAG	60.036	20	CGAACCTAGGATTGGGCCTC	59.893	20	169	2170	2338
TRINITY_DN25174_c0_g1_i8	1	p2	(TC)6	12	133	144	GGCTACAAAGGGCCACTGAT	60.034	20	AATGTGCTGGCGGTTAGACA	59.964	20	268	945	1212	GGCTACAAAGGGCCACTGAT	60.034	20	GCGACCAAAGTCCCGTTTTC	60.041	20	103	945	1047	GGCTACAAAGGGCCACTGAT	60.034	20	GGCCGATTGATGCAGCAATT	59.896	20	213	945	1157
TRINITY_DN25191_c0_g1_i3	1	p2	(GA)6	12	57	68	TCCAAGATGGCACGAGCAAT	60.035	20	TGTCGAAGCTGCTCAGACAG	60.039	20	260	1303	1562	GTGCCTGAATTTCCGAGGGA	60.035	20	TGTCGAAGCTGCTCAGACAG	60.039	20	230	1333	1562	ACAACCGCCATCGTGATCTT	60.036	20	ACCATGCAGCCTCACATCAA	59.961	20	215	168	382
TRINITY_DN25180_c0_g3_i2	1	p1	(T)10	10	23	32	GTTGTGGCGAACCCTGTTTC	59.970	20	GCGTACGGATATTCAGGGGG	60.038	20	168	1180	1347	GGGTTGTATCTGCTGGTGCT	60.035	20	CACGACCCAGATTGAAGGCT	60.036	20	111	735	845	TTTGTGCTCGGTCTCTCCAC	59.966	20	GCGTACGGATATTCAGGGGG	60.038	20	229	1119	1347
TRINITY_DN25180_c0_g1_i2	1	p2	(TG)7	14	626	639	TTTGACCACCGCCTTCCTTT	60.106	20	GAGAACCAGACCAAGGCGAA	59.965	20	169	273	441	TTTGACCACCGCCTTCCTTT	60.106	20	GGTACCAGACGAGGCTAAGC	59.897	20	125	273	397	CCTCTCCTCCTGGCTCGTAT	60.179	20	GAGAACCAGACCAAGGCGAA	59.965	20	145	297	441
TRINITY_DN25121_c0_g5_i2	1	p1	(T)10	10	307	316	TCCAATTCACGCGCTCTCTT	60.037	20	ATGATTCTCCGGCGGCTAAG	59.966	20	141	37	177	AAGCAGGACAAGGCATTCGA	59.963	20	GAGCCACCAGAGGTCTGAAC	60.037	20	215	1467	1681	GCCGGAGAATTTCAACGTCG	59.905	20	CCTCCACACCCAACTCCTTC	59.963	20	275	581	855
TRINITY_DN25121_c0_g5_i2	2	p1	(T)10	10	2086	2095	TCCAATTCACGCGCTCTCTT	60.037	20	ATGATTCTCCGGCGGCTAAG	59.966	20	141	37	177	AAGCAGGACAAGGCATTCGA	59.963	20	GAGCCACCAGAGGTCTGAAC	60.037	20	215	1467	1681	GCCGGAGAATTTCAACGTCG	59.905	20	CCTCCACACCCAACTCCTTC	59.963	20	275	581	855
TRINITY_DN25104_c0_g1_i1	1	p1	(A)10	10	1851	1860	TGGCAACCATCGGTTATGCT	60.035	20	ACTGCATCACTCACCCACTG	59.964	20	172	1502	1673	TGGCAACCATCGGTTATGCT	60.035	20	CACTGCATCACTCACCCACT	59.964	20	173	1502	1674	TGGCAACCATCGGTTATGCT	60.035	20	TTCCACTGCATCACTCACCC	59.963	20	176	1502	1677
TRINITY_DN25127_c1_g2_i1	1	p1	(T)23	23	345	367	ATCCCAACGACGCTAAGGTG	60.108	20	TGCCCTCCAAATACACCCAC	59.961	20	197	20	216	CAACGACGCTAAGGTGGAGA	59.757	20	TGCCCTCCAAATACACCCAC	59.961	20	193	24	216	GGTGGAGAAGTATGCCAGCA	59.747	20	TGCCCTCCAAATACACCCAC	59.961	20	181	36	216
TRINITY_DN25127_c1_g5_i1	1	p1	(T)10	10	510	519	CTCCGATGATGACTCCACCG	59.969	20	ATGGGAGTGTCCATTGGCTG	60.034	20	109	211	319	CTCCGATGATGACTCCACCG	59.969	20	CATGGGAGTGTCCATTGGCT	60.034	20	110	211	320	CTCCGATGATGACTCCACCG	59.969	20	TCATGGGAGTGTCCATTGGC	60.034	20	111	211	321
TRINITY_DN25195_c0_g2_i1	1	p2	(CT)6	12	181	192	TCCTCCATCAGCATCCAAGC	59.818	20	GGGACCCGAGAGAGAGAGAG	60.179	20	143	57	199	GCTCCTCCATCAGCATCCAA	59.818	20	GGGACCCGAGAGAGAGAGAG	60.179	20	145	55	199	TCCTCCATCAGCATCCAAGC	59.818	20	ATCAGGGACCCGAGAGAGAG	59.815	20	147	57	203
TRINITY_DN25195_c0_g5_i2	1	p2	(CT)7	14	21	34	GTTCCTTCACGGAGCTTCCA	59.965	20	GCAGCCCCTGTTCTTCTTCT	59.963	20	171	206	376	TGTTCCTTCACGGAGCTTCC	59.965	20	GCAGCCCCTGTTCTTCTTCT	59.963	20	172	205	376	CTTCACGGAGCTTCCAGGTT	59.965	20	GCAGCCCCTGTTCTTCTTCT	59.963	20	167	210	376
TRINITY_DN25195_c0_g3_i4	1	p3	(AGC)5	15	423	437	TGGGTTGGATAGGGGGAGAG	60.030	20	ATACGCCTGCTTACGCTCTC	59.969	20	136	880	1015	TGGGTTGGATAGGGGGAGAG	60.030	20	GATACGCCTGCTTACGCTCT	59.969	20	137	880	1016	GTTGGTGGGTTGGATAGGGG	60.034	20	ATACGCCTGCTTACGCTCTC	59.969	20	141	875	1015
TRINITY_DN25105_c0_g4_i1	1	p1	(T)11	11	278	288	CCAACTTCTGTGGTTCAGCC	59.046	20	GCTCTGGAGTGAAAGCACCT	59.964	20	227	7	233	CCAACTTCTGTGGTTCAGCC	59.046	20	AGCTCTGGAGTGAAAGCACC	59.964	20	228	7	234	CCAACTTCTGTGGTTCAGCC	59.046	20	GGAGTGAAAGCACCTCACCA	59.891	20	222	7	228
TRINITY_DN25105_c0_g2_i4	1	p2	(AG)6	12	1520	1531	AAGATCGGCCAGCTATGAGC	59.965	20	CCAGCAACCACACTTGATGC	60.039	20	176	1207	1382	ACAGCTCCTGTTGGTACACG	59.966	20	GTTTCTTTCCAACGTCCGCC	60.041	20	138	906	1043	ACAGCTCCTGTTGGTACACG	59.966	20	GGTTTCTTTCCAACGTCCGC	60.041	20	139	906	1044
TRINITY_DN25133_c0_g1_i1	1	p2	(CT)8	16	184	199	GCTTGGCATTACCTTCCGGA	60.394	20	ACTCCCTTCCCTTAGTCCCG	60.325	20	165	287	451	TGGCTTGGCATTACCTTCCG	60.680	20	ACTCCCTTCCCTTAGTCCCG	60.325	20	167	285	451	GTGGCTTGGCATTACCTTCC	59.182	20	ACTCCCTTCCCTTAGTCCCG	60.325	20	168	284	451
TRINITY_DN25133_c0_g1_i1	2	p3	(TTC)5	15	335	349	GCTTGGCATTACCTTCCGGA	60.394	20	ACTCCCTTCCCTTAGTCCCG	60.325	20	165	287	451	TGGCTTGGCATTACCTTCCG	60.680	20	ACTCCCTTCCCTTAGTCCCG	60.325	20	167	285	451	GTGGCTTGGCATTACCTTCC	59.182	20	ACTCCCTTCCCTTAGTCCCG	60.325	20	168	284	451
TRINITY_DN25133_c0_g2_i1	1	p3	(AGA)5	15	13	27	ACATTGCGCTTGGATGGAGA	60.035	20	ATCCTTATCATCAGCGCCGC	60.672	20	110	99	208	AGACATTGCGCTTGGATGGA	60.035	20	ATCCTTATCATCAGCGCCGC	60.672	20	112	97	208	ACATTGCGCTTGGATGGAGA	60.035	20	TTATCATCAGCGCCGCACTC	60.876	20	106	99	204
TRINITY_DN25133_c0_g2_i1	2	p2	(AG)8	16	164	179	ACATTGCGCTTGGATGGAGA	60.035	20	ATCCTTATCATCAGCGCCGC	60.672	20	110	99	208	AGACATTGCGCTTGGATGGA	60.035	20	ATCCTTATCATCAGCGCCGC	60.672	20	112	97	208	ACATTGCGCTTGGATGGAGA	60.035	20	TTATCATCAGCGCCGCACTC	60.876	20	106	99	204
TRINITY_DN25107_c1_g1_i1	1	p2	(TA)7	14	106	119	TTTTTCTCGCCGGGCTTGAA	60.820	20	AGCACCTTCAACCTGCACAT	60.179	20	109	120	228	TTTTTCTCGCCGGGCTTGAA	60.820	20	GCACCTTCAACCTGCACATC	59.758	20	108	120	227	TTTTTCTCGCCGGGCTTGAA	60.820	20	AAGCACCTTCAACCTGCACA	60.396	20	110	120	229
TRINITY_DN25196_c0_g2_i3	1	p2	(CT)6	12	32	43	AGCTGCATTGAGGCATCCTT	60.033	20	GCGTCGCATGACTCCATCTA	59.969	20	224	1522	1745	GCAACTTACGAAGGGGACGA	60.038	20	GCGTCGCATGACTCCATCTA	59.969	20	255	1491	1745	TGCACCGTGATGTAAAGCCT	59.964	20	GTTCGGAGTTTCCTCAGGCA	59.965	20	179	1029	1207
TRINITY_DN25147_c0_g4_i1	1	p1	(T)10	10	553	562	GATGCGTCCTCTGGATCTGG	59.967	20	TCTACAATTGCGTCGCCTGT	60.038	20	125	97	221	GGATGCGTCCTCTGGATCTG	59.967	20	TCTACAATTGCGTCGCCTGT	60.038	20	126	96	221	ACAGGCGACGCAATTGTAGA	60.038	20	GCTCTGAACTTCCCCTGCAT	60.035	20	251	202	452
TRINITY_DN25147_c0_g8_i1	1	p2	(TG)6	12	271	282	TGGCCAACTGTCCATGTCTC	59.963	20	ACTGAACAGAGAGATGCAGCT	59.099	21	111	106	216	CTGGCCAACTGTCCATGTCT	59.963	20	ACTGAACAGAGAGATGCAGCT	59.099	21	112	105	216	TGGCCAACTGTCCATGTCTC	59.963	20	GCCACTAAAACACACACACACA	59.837	22	186	106	291
TRINITY_DN25168_c1_g2_i5	1	p1	(T)10	10	868	877	TCTCAATGGAGTTCCGCCAC	60.036	20	CCCATTTCGATCGGCAAACC	59.899	20	153	559	711	TTTTCCCCACAGATCCACCG	59.962	20	CCCATTTCGATCGGCAAACC	59.899	20	195	517	711	CAACCTTTGCCGCTCACTTC	60.040	20	CCCATTTCGATCGGCAAACC	59.899	20	255	457	711
TRINITY_DN25168_c1_g4_i1	1	c	(AAT)5taaaaata(AT)11	45	416	460	CCATGGTGTCGCGCTACTAT	59.968	20	AAGGAGTTTCCGGGATGCAG	60.035	20	111	135	245	CCATGGTGTCGCGCTACTAT	59.968	20	GGAGTTTCCGGGATGCAGAA	60.035	20	109	135	243	CCATGGTGTCGCGCTACTAT	59.968	20	GAAGGAGTTTCCGGGATGCA	60.035	20	112	135	246
TRINITY_DN25160_c0_g2_i5	1	p1	(T)13	13	138	150	CCGAAGCTTTCCCCTTCACT	59.963	20	CTATCGCGCATTTTGGGTGG	59.971	20	225	2641	2865	CCGAAGCTTTCCCCTTCACT	59.963	20	AAGTCGCACGCTTCACAGTA	59.968	20	199	2641	2839	TCATGCCAAGGATTCACCCC	60.033	20	TGGCAAGCCAAGGCATCTTA	59.961	20	138	1448	1585
TRINITY_DN25160_c0_g2_i5	2	p1	(T)11	11	3139	3149	CCGAAGCTTTCCCCTTCACT	59.963	20	CTATCGCGCATTTTGGGTGG	59.971	20	225	2641	2865	CCGAAGCTTTCCCCTTCACT	59.963	20	AAGTCGCACGCTTCACAGTA	59.968	20	199	2641	2839	TCATGCCAAGGATTCACCCC	60.033	20	TGGCAAGCCAAGGCATCTTA	59.961	20	138	1448	1585
TRINITY_DN25128_c0_g1_i2	1	p2	(GA)6	12	26	37	CCACGACCAGAGAGGAGAGA	60.035	20	ACGGTTGCAAGGAGAAGGAG	59.965	20	169	11	179	GGGATGTTTTCAGGCCTCCA	59.960	20	GGAACCCAAGTGCTGCAAAG	59.967	20	114	1100	1213	TGGGGATGTTTTCAGGCCTC	59.960	20	GGAACCCAAGTGCTGCAAAG	59.967	20	116	1098	1213
TRINITY_DN25166_c0_g1_i3	1	p2	(AG)7	14	46	59	GCATTGCATGGACGGCTTAG	59.970	20	CAAACCCTGCGCCAATTGAA	59.967	20	224	1948	2171	TGCTGCTGCTGATTCATGGA	60.035	20	CTAAGCCGTCCATGCAATGC	59.970	20	257	1711	1967	GCATTGCATGGACGGCTTAG	59.970	20	ACAAGGTTCATCATCCGCGT	60.036	20	271	1948	2218
TRINITY_DN25190_c0_g4_i8	1	p1	(A)12	12	134	145	ACCTAGCCAGCCACTCTTTC	59.384	20	TTTGGTTTGCCTGCAACTGG	59.822	20	278	272	549	TCACGGTTTAAACGTCCCCT	59.242	20	GGGTTTTGGTTTGCCTGCAA	60.107	20	220	334	553	TCACGGTTTAAACGTCCCCT	59.242	20	TTTGGTTTGCCTGCAACTGG	59.822	20	216	334	549
TRINITY_DN25190_c0_g4_i8	2	p1	(T)10	10	651	660	ACCTAGCCAGCCACTCTTTC	59.384	20	TTTGGTTTGCCTGCAACTGG	59.822	20	278	272	549	TCACGGTTTAAACGTCCCCT	59.242	20	GGGTTTTGGTTTGCCTGCAA	60.107	20	220	334	553	TCACGGTTTAAACGTCCCCT	59.242	20	TTTGGTTTGCCTGCAACTGG	59.822	20	216	334	549
TRINITY_DN25176_c1_g2_i1	1	p2	(CT)11	22	298	319	TGTCACGATCCAATGGGCAA	59.963	20	TTCAACATCCCTCCACTCGC	60.036	20	222	497	718	TGTCACGATCCAATGGGCAA	59.963	20	GCAGGAGAAGCTTCCTCAGG	60.108	20	161	497	657	GCGAGTGGAGGGATGTTGAA	60.036	20	ATCTCATCGCCCACAATCCC	59.891	20	172	699	870
TRINITY_DN25176_c1_g4_i2	1	p3	(CGG)5	15	275	289	CTTGAAGGGGCGTGAAAACG	60.040	20	CACTGCACTCAAACACCAGC	59.970	20	228	694	921	CTTGAAGGGGCGTGAAAACG	60.040	20	GCACTGCACTCAAACACCAG	59.970	20	229	694	922	GCTGAGCTTGACCTGGTGAT	60.036	20	CGTTTTCACGCCCCTTCAAG	60.040	20	268	446	713
TRINITY_DN25176_c3_g1_i1	1	p1	(T)11	11	130	140	GCAGCTGCTAGAAGTTGGTA	57.613	20	AGCCCCCAGATATAGACCGG	60.252	20	280	12	291	GCAGCTGCTAGAAGTTGGTA	57.613	20	AAACATGTAGGTGGTGGGGG	59.592	20	245	12	256	GCAGCTGCTAGAAGTTGGTA	57.613	20	GCCCCCAGATATAGACCGGT	60.545	20	279	12	290
TRINITY_DN25169_c1_g1_i1	1	p3	(CGC)5	15	29	43	TGTCATCTCGACCGGCAAAA	59.966	20	AAACCTCCGACACCAATCCC	59.962	20	230	193	422	GGGATTGGTGTCGGAGGTTT	59.962	20	TCACCAGATTCCCGTTGTGG	59.964	20	176	403	578	CTCCGATGTCATCTCGACCG	60.041	20	AAACCTCCGACACCAATCCC	59.962	20	236	187	422
TRINITY_DN25169_c1_g2_i1	1	c	(GA)8ttgtgggtgatgcgataattgtgagggatttgattggtccgtgaggaatgctgcgtaacagtggagaggttatagtacagaggaaatctacgagtgtcc(T)18	133	143	275	GGCCATGTGAGTTCGGGTAT	59.820	20	CAGCATTCCTCACGGACCAA	60.322	20	154	57	210	GGCCATGTGAGTTCGGGTAT	59.820	20	GTTACGCAGCATTCCTCACG	59.630	20	160	57	216	GGCCATGTGAGTTCGGGTAT	59.820	20	AGCATTCCTCACGGACCAAT	59.379	20	153	57	209
TRINITY_DN25114_c0_g1_i1	1	p3	(AAG)6	18	885	902	ATATGTGGCGCCTGAGTACG	59.968	20	TCTGGAGGGCCTAATTCCGA	60.032	20	222	1621	1842	TCGGGGTGTTTGAGACGAAG	59.967	20	CGTACTCAGGCGCCACATAT	59.968	20	258	1383	1640	ATTGCACTTGGGACGGCTAA	59.962	20	CGTACTCAGGCGCCACATAT	59.968	20	214	1427	1640
TRINITY_DN25154_c0_g1_i15	1	c	(TCAC)5tactccagttgaataaatttctcaatatccttttaatcaatccctcttattacatag(TA)6	89	95	183	GTGGAAGCATATGGGCGAGA	59.893	20	GCTCTGAATTCGCTCGCAAG	59.974	20	125	1174	1298	GAGTGGAAGCATATGGGCGA	59.893	20	GCTCTGAATTCGCTCGCAAG	59.974	20	127	1172	1298	AGTGGAAGCATATGGGCGAG	59.893	20	GCTCTGAATTCGCTCGCAAG	59.974	20	126	1173	1298
TRINITY_DN25154_c0_g1_i15	2	p1	(T)20	20	374	393	GTGGAAGCATATGGGCGAGA	59.893	20	GCTCTGAATTCGCTCGCAAG	59.974	20	125	1174	1298	GAGTGGAAGCATATGGGCGA	59.893	20	GCTCTGAATTCGCTCGCAAG	59.974	20	127	1172	1298	AGTGGAAGCATATGGGCGAG	59.893	20	GCTCTGAATTCGCTCGCAAG	59.974	20	126	1173	1298
TRINITY_DN25102_c1_g1_i1	1	p3	(GCA)7	21	1029	1049	CCTGTTTGTTCTTGCACCGG	59.969	20	ATCCTAGCCCCACGTCTCTT	60.032	20	134	1293	1426	CCCTGTTTGTTCTTGCACCG	59.969	20	ATCCTAGCCCCACGTCTCTT	60.032	20	135	1292	1426	TCCATCAGTTCAACGTGCGA	59.967	20	CGGTGCAAGAACAAACAGGG	59.969	20	107	1205	1311
TRINITY_DN25102_c1_g1_i1	2	p3	(AGC)6	18	1574	1591	CCTGTTTGTTCTTGCACCGG	59.969	20	ATCCTAGCCCCACGTCTCTT	60.032	20	134	1293	1426	CCCTGTTTGTTCTTGCACCG	59.969	20	ATCCTAGCCCCACGTCTCTT	60.032	20	135	1292	1426	TCCATCAGTTCAACGTGCGA	59.967	20	CGGTGCAAGAACAAACAGGG	59.969	20	107	1205	1311
TRINITY_DN25103_c1_g1_i4	1	p1	(T)10	10	1437	1446	TCCCACTCACCGATTTCACG	60.038	20	CATTCGCAGCAATGACGGAG	59.973	20	258	349	606	TGAATCAGGCCTCCTCTGGA	59.957	20	CATTCGCAGCAATGACGGAG	59.973	20	114	493	606	TCTGCACCGGTCAAACCTAC	59.966	20	CGTGAAATCGGTGAGTGGGA	60.038	20	101	268	368
TRINITY_DN25119_c0_g1_i5	1	p2	(GA)7	14	268	281	GAAGTCATCACTTGGGCCCA	59.962	20	ATGCAGCTGTGTACAAGCCT	59.963	20	101	734	834	AAGTCATCACTTGGGCCCAG	59.961	20	ATGCAGCTGTGTACAAGCCT	59.963	20	100	735	834	GTAGGAGAGGTACGTCCCGT	60.107	20	ATGCAGCTGTGTACAAGCCT	59.963	20	215	620	834
TRINITY_DN25119_c0_g1_i5	2	p2	(CT)8	16	785	800	GAAGTCATCACTTGGGCCCA	59.962	20	ATGCAGCTGTGTACAAGCCT	59.963	20	101	734	834	AAGTCATCACTTGGGCCCAG	59.961	20	ATGCAGCTGTGTACAAGCCT	59.963	20	100	735	834	GTAGGAGAGGTACGTCCCGT	60.107	20	ATGCAGCTGTGTACAAGCCT	59.963	20	215	620	834
TRINITY_DN25119_c0_g1_i5	3	p1	(A)10	10	1279	1288	GAAGTCATCACTTGGGCCCA	59.962	20	ATGCAGCTGTGTACAAGCCT	59.963	20	101	734	834	AAGTCATCACTTGGGCCCAG	59.961	20	ATGCAGCTGTGTACAAGCCT	59.963	20	100	735	834	GTAGGAGAGGTACGTCCCGT	60.107	20	ATGCAGCTGTGTACAAGCCT	59.963	20	215	620	834
TRINITY_DN25101_c0_g2_i1	1	p1	(A)10	10	185	194	GCTAGGGCTGATCGCAGTTT	60.463	20	CCCATTTGTTTGAGCCCAGC	60.037	20	252	106	357	GCTAGGGCTGATCGCAGTTT	60.463	20	GCCCATTTGTTTGAGCCCAG	60.037	20	253	106	358	TTTCTGGGCTAGGGCTGATC	59.160	20	CCCATTTGTTTGAGCCCAGC	60.037	20	259	99	357
TRINITY_DN25167_c0_g1_i5	1	p2	(AT)6	12	260	271	ACTCTGCTCTGCTTTGCTGT	59.892	20	GAAGCAGAACAAGGTCGGGA	59.965	20	173	172	344	AACAGAAACGCATCTCCGGT	59.965	20	ACAGCAAAGCAGAGCAGAGT	59.892	20	184	8	191	GACGTGGTGATTGCTTCTGC	59.833	20	TAATGAAGTTGGCGCAGGGT	59.962	20	266	742	1007
TRINITY_DN25123_c0_g2_i2	1	p1	(T)11	11	56	66	ACTGGCTTAGGGGGTAGGAG	60.031	20	TTCAACGATGCGACACAGGA	59.967	20	267	6	272	ACTGGCTTAGGGGGTAGGAG	60.031	20	TGGGATTCAACGATGCGACA	60.037	20	272	6	277	AGCTGGTTGGCAGGTTAGTC	59.963	20	TGCTTCGGATCCTTCCACAC	60.036	20	225	840	1064
TRINITY_DN25123_c0_g2_i2	2	c	(T)10aattaatcttttttttggttgatttaataattaggttatttcttctcaagatggtgtgggttcagcgggttatattc(T)10	97	1441	1537	ACTGGCTTAGGGGGTAGGAG	60.031	20	TTCAACGATGCGACACAGGA	59.967	20	267	6	272	ACTGGCTTAGGGGGTAGGAG	60.031	20	TGGGATTCAACGATGCGACA	60.037	20	272	6	277	AGCTGGTTGGCAGGTTAGTC	59.963	20	TGCTTCGGATCCTTCCACAC	60.036	20	225	840	1064
TRINITY_DN25123_c0_g3_i1	1	p2	(CT)9	18	27	44	ACCCCCAACCCACTCTTAGT	60.104	20	AGCTGCCCATATGGAGATGG	59.303	20	101	176	276	CACCCCCAACCCACTCTTAG	59.672	20	AGCTGCCCATATGGAGATGG	59.303	20	102	175	276	TCCTCCTCCTCCTCTCTCTCT	59.989	21	ACTAAGAGTGGGTTGGGGGT	60.104	20	181	15	195
TRINITY_DN25132_c0_g2_i4	1	p3	(CGC)6	18	339	356	AAGGTGCCGACCACATTCAT	59.962	20	GGAGAGAGCTAACGTTCCGG	59.899	20	214	1239	1452	AAGGTGCCGACCACATTCAT	59.962	20	GGGAGAGAGCTAACGTTCCG	59.899	20	215	1239	1453	CTCTGGCCTTCTGTTCTCCG	60.108	20	GACCCGACCCGATATTGACC	59.967	20	124	369	492
TRINITY_DN25155_c0_g3_i1	1	p2	(AT)7	14	2	15	ACGAATTGTTGCGGCGTATG	59.904	20	CTGCACTGCTCTGCTCTGAT	60.108	20	130	174	303	TGCTTACGAATTGTTGCGGC	60.110	20	CTGCACTGCTCTGCTCTGAT	60.108	20	135	169	303	CTTACGAATTGTTGCGGCGT	59.835	20	CTGCACTGCTCTGCTCTGAT	60.108	20	133	171	303
TRINITY_DN25155_c0_g1_i8	1	p1	(A)11	11	1278	1288	TCGCAAATGGTTGAAGCAGC	60.039	20	AAGACTGATGGCGCTGTGAA	59.965	20	182	39	220	TCGCAAATGGTTGAAGCAGC	60.039	20	GCCTACCGGAACAGTCCAAA	59.964	20	135	39	173	CTAATCCGGTGGTCGTGGAG	59.898	20	AAGACTGATGGCGCTGTGAA	59.965	20	146	75	220
TRINITY_DN25155_c0_g1_i8	2	p2	(AT)7	14	1680	1693	TCGCAAATGGTTGAAGCAGC	60.039	20	AAGACTGATGGCGCTGTGAA	59.965	20	182	39	220	TCGCAAATGGTTGAAGCAGC	60.039	20	GCCTACCGGAACAGTCCAAA	59.964	20	135	39	173	CTAATCCGGTGGTCGTGGAG	59.898	20	AAGACTGATGGCGCTGTGAA	59.965	20	146	75	220
TRINITY_DN25177_c0_g1_i2	1	p2	(TA)6	12	1669	1680	ACGTCAATCCAGTCGTTGCT	59.966	20	GTCCAGCTCTGCTCCACAAT	60.036	20	131	1399	1529	ACGTCAATCCAGTCGTTGCT	59.966	20	CAGGGTTTGGAGTGCCTCAT	59.961	20	190	1399	1588	ACGTCAATCCAGTCGTTGCT	59.966	20	TTCAGGGTTTGGAGTGCCTC	59.890	20	192	1399	1590
TRINITY_DN25139_c0_g5_i1	1	p2	(CA)15	30	62	91	TCCACACACACACACACACA	59.965	20	TTCCCATCCCAACATCGACG	60.108	20	170	59	228	TCCTCCACACACACACACAC	60.108	20	TTCCCATCCCAACATCGACG	60.108	20	173	56	228	ACACACACGAGGGAGAGAGA	59.889	20	TTCCCATCCCAACATCGACG	60.108	20	145	84	228
TRINITY_DN25187_c0_g2_i2	1	p2	(GA)6	12	7	18	ACCTCTGGACCATATGGCCT	60.030	20	AGGAAACTTCATCCTGCGCA	59.963	20	240	471	710	GAAGTGCACCACCCTATGCT	60.035	20	ATTTCGGAGGCGAACACCAT	60.035	20	249	796	1044	TGCGCAGGATGAAGTTTCCT	59.963	20	AGCATAGGGTGGTGCACTTC	60.035	20	125	691	815
TRINITY_DN25148_c0_g1_i4	1	p2	(TC)6	12	18	29	TCGTGAGAGAGAACCCACCT	59.887	20	TTGCAAAGCAGGCAGTCAAC	59.897	20	252	1189	1440	GAGCTTGGTTCTGCGGAGAT	60.108	20	CGTCTCCCAGTGCCGTATTT	60.108	20	236	897	1132	CGCGACTCTCCACACTCTTT	60.039	20	CGAAGTCGAACCCCTTTTGC	59.763	20	227	29	255
TRINITY_DN27048_c0_g1_i10	1	c	(T)10ctttctatttttgtcttttctgttctggttttcttgagttgggtggatggattatgcgacgtgtatttcttctctctcctgcctcttc(CT)6	110	80	189	TAAACCGGAGAGCGAGCAAG	60.109	20	CCCACTCCGAGGCATATTCC	59.965	20	144	1573	1716	TCAACCCCAGAATGCCTCAC	59.962	20	TCAAACTTCACACTGCCCGT	60.107	20	197	1007	1203	TCAACCCCAGAATGCCTCAC	59.962	20	CCCAACACATCCATTGCTGC	60.109	20	267	1007	1273
TRINITY_DN27035_c1_g1_i4	1	p2	(CT)6	12	105	116	AGTGCACTGAAGTCTCTGGC	59.965	20	GCTGCGAGTATCTGCCTGAT	59.967	20	163	2164	2326	AGTGCACTGAAGTCTCTGGC	59.965	20	CCCTGTTCCACGACTCTTCC	60.037	20	119	2164	2282	GTGTACTTCTCCGCTGCCTT	60.037	20	GTCATTCTGGTGGTGCTCCA	59.963	20	224	139	362
TRINITY_DN27016_c1_g2_i5	1	p1	(T)10	10	1038	1047	TCGCGGTTTCATTTAGGGCT	60.036	20	ACTTGGAGCGGCAAAGATGA	59.963	20	190	613	802	GTCGCGGTTTCATTTAGGGC	59.902	20	ACTTGGAGCGGCAAAGATGA	59.963	20	191	612	802	TCGCGGTTTCATTTAGGGCT	60.036	20	TTCCGGCAAAAACCTCACCT	60.106	20	102	613	714
TRINITY_DN27071_c0_g5_i2	1	p1	(A)15	15	1105	1119	ATTGAGCCGTCGGAAGTGTT	59.965	20	ACAAGCAACCCGTCAGACAA	60.107	20	222	241	462	ATTGAGCCGTCGGAAGTGTT	59.965	20	TTCTCACAAGCAACCCGTCA	59.821	20	227	241	467	TTGTCTGACGGGTTGCTTGT	60.107	20	AGTCTCACTTGGCCTCCTCT	59.884	20	258	443	700
TRINITY_DN27084_c2_g1_i2	1	p1	(A)10	10	586	595	GCCCTTGCGGATAAATTGGT	58.889	20	CTCTGCCCCATTGGATAGCC	60.251	20	247	522	768	GCCCTTGCGGATAAATTGGT	58.889	20	CCTCTGCCCCATTGGATAGC	60.251	20	248	522	769	GCCCTTGCGGATAAATTGGT	58.889	20	TAGGTCACCTCTGCCCCATT	60.253	20	255	522	776
TRINITY_DN27084_c2_g1_i2	2	p1	(T)21	21	846	866	GCCCTTGCGGATAAATTGGT	58.889	20	CTCTGCCCCATTGGATAGCC	60.251	20	247	522	768	GCCCTTGCGGATAAATTGGT	58.889	20	CCTCTGCCCCATTGGATAGC	60.251	20	248	522	769	GCCCTTGCGGATAAATTGGT	58.889	20	TAGGTCACCTCTGCCCCATT	60.253	20	255	522	776
TRINITY_DN27069_c0_g2_i1	1	p1	(T)15	15	272	286	CCCCCTTCGGCTAGGTTTTT	59.961	20	GTTGCTTGGCGTCACATGTT	59.969	20	276	220	495	CCCCCTTCGGCTAGGTTTTT	59.961	20	CGCGGCCTTGATTAGTGTTG	59.903	20	225	220	444	CCCCCTTCGGCTAGGTTTTT	59.961	20	TTTAGCCGCGGCCTTGATTA	60.108	20	231	220	450
TRINITY_DN27058_c0_g1_i6	1	p2	(TC)6	12	294	305	CCCTCTCTCCTTCCTGCTCT	60.032	20	GCATGCGGGTTGGGATTTTT	60.036	20	118	33	150	TCCCTCTCTCCTTCCTGCTC	60.033	20	GCATGCGGGTTGGGATTTTT	60.036	20	119	32	150	TCGTCCCTCTCTCCTTCCTG	60.034	20	GCATGCGGGTTGGGATTTTT	60.036	20	122	29	150
TRINITY_DN27053_c0_g3_i6	1	p1	(T)21	21	1191	1211	CTTGTGGGCAGAGGAGAAGG	60.036	20	AAGCGTCTGCCACTGATTGA	59.965	20	253	425	677	GTGCAAGCAGGCTTCTATGC	59.900	20	AAGCGTCTGCCACTGATTGA	59.965	20	212	466	677	GTGCAAGCAGGCTTCTATGC	59.900	20	TACAACCCCATGTGTCTGCC	59.962	20	245	466	710
TRINITY_DN27046_c0_g2_i2	1	p1	(T)10	10	168	177	ACAAGCAGGTGGTGTTCCAA	60.034	20	ACAAACACTGCAACCCCTCA	60.034	20	132	3597	3728	ATAAAGGCAAGGCTCCACCC	60.033	20	AGCCATCAAGCGAATCCCAA	60.034	20	186	1645	1830	ATAAAGGCAAGGCTCCACCC	60.033	20	AAGCCATCAAGCGAATCCCA	60.034	20	187	1645	1831
TRINITY_DN27061_c0_g1_i2	1	p2	(CT)6	12	67	78	ACGAGGAGGAGCTGTCTGAT	60.034	20	AGCTGAGCGTGATCTTTGCT	60.037	20	269	1592	1860	ACGAGGAGGAGCTGTCTGAT	60.034	20	TGCTGCCATTTCTCGGAGTT	59.963	20	253	1592	1844	ACGAGGAGGAGCTGTCTGAT	60.034	20	TTGCTGCCATTTCTCGGAGT	59.963	20	254	1592	1845
TRINITY_DN27061_c0_g1_i2	2	p3	(GGT)6	18	2185	2202	ACGAGGAGGAGCTGTCTGAT	60.034	20	AGCTGAGCGTGATCTTTGCT	60.037	20	269	1592	1860	ACGAGGAGGAGCTGTCTGAT	60.034	20	TGCTGCCATTTCTCGGAGTT	59.963	20	253	1592	1844	ACGAGGAGGAGCTGTCTGAT	60.034	20	TTGCTGCCATTTCTCGGAGT	59.963	20	254	1592	1845
TRINITY_DN27021_c0_g1_i4	1	p2	(GT)7	14	18	31	ATGAAGCCTTCCGACGTGTT	59.965	20	TGAAGTGCTGCCCATAGGTG	60.035	20	164	502	665	AGGCTGAGAAGGAGAGCTCA	59.959	20	AACACGTCGGAAGGCTTCAT	59.965	20	191	331	521	CATCTACGTCCAGCGAGACC	59.970	20	CCGTCTTCGTTCAGCTGGAT	60.109	20	275	1143	1417
TRINITY_DN27021_c0_g1_i4	2	p3	(AGC)7	21	888	908	ATGAAGCCTTCCGACGTGTT	59.965	20	TGAAGTGCTGCCCATAGGTG	60.035	20	164	502	665	AGGCTGAGAAGGAGAGCTCA	59.959	20	AACACGTCGGAAGGCTTCAT	59.965	20	191	331	521	CATCTACGTCCAGCGAGACC	59.970	20	CCGTCTTCGTTCAGCTGGAT	60.109	20	275	1143	1417
TRINITY_DN27032_c0_g1_i2	1	p2	(TC)9	18	113	130	AGGGTGTTTCGATGTGTCCC	59.964	20	CCCCTGAGGCCTAGTGTACT	60.032	20	228	227	454	GGAGGAGAAAGGGTTGGAGC	60.035	20	GTGTGCCTTTGTCGAGGAGA	59.966	20	270	739	1008	AGTACACTAGGCCTCAGGGG	60.032	20	GGGCATTCCTCAAGGTCACA	59.962	20	136	435	570
TRINITY_DN27032_c0_g1_i2	2	p2	(AG)8	16	352	367	AGGGTGTTTCGATGTGTCCC	59.964	20	CCCCTGAGGCCTAGTGTACT	60.032	20	228	227	454	GGAGGAGAAAGGGTTGGAGC	60.035	20	GTGTGCCTTTGTCGAGGAGA	59.966	20	270	739	1008	AGTACACTAGGCCTCAGGGG	60.032	20	GGGCATTCCTCAAGGTCACA	59.962	20	136	435	570
TRINITY_DN27020_c0_g1_i2	1	p2	(GA)7	14	214	227	TGGAGTGGGCGAAACCTTAC	59.964	20	CACTGAAGTGCAAGGTTGGC	59.969	20	121	1428	1548	GTGGAGTGGGCGAAACCTTA	59.964	20	CACTGAAGTGCAAGGTTGGC	59.969	20	122	1427	1548	ATGGATATGCTGCACCGGAG	59.964	20	CACTGAAGTGCAAGGTTGGC	59.969	20	265	1284	1548
TRINITY_DN27098_c0_g1_i1	1	p1	(T)11	11	779	789	GTGCTTGCACTGTGTTCGAG	60.042	20	CGCACTCCAAAACACACGAG	60.042	20	252	98	349	TTGTGCTTGCACTGTGTTCG	59.901	20	CGCACTCCAAAACACACGAG	60.042	20	254	96	349	GTGCTTGCACTGTGTTCGAG	60.042	20	AAAACACACGAGGGATGCCA	60.179	20	244	98	341
TRINITY_DN27042_c0_g1_i6	1	p1	(T)10	10	9	18	AACCGCAACATTCCAAACCG	59.969	20	ACGGATCGCCTCAACAAACT	59.965	20	226	104	329	AGTTTGTTGAGGCGATCCGT	59.965	20	TATCCGGGCAAGGAGTGGTA	60.032	20	278	310	587	ACCCACCCGTCTACTACTCC	60.034	20	ATAGGCGCTGCACCTGATAC	59.966	20	184	1232	1415
TRINITY_DN27086_c3_g4_i8	1	p2	(AG)6	12	150	161	AAGGCATTCCGACAGCATCA	60.035	20	ACATGCTTCACCGTTCCCTC	60.322	20	104	464	567	GAGGCCCCAACGAAGATCAA	60.035	20	ACATGCTTCACCGTTCCCTC	60.322	20	150	418	567	TTCATGCGTGGAGGGTGATC	60.108	20	ACATGCTTCACCGTTCCCTC	60.322	20	128	440	567
TRINITY_DN27024_c0_g1_i4	1	p2	(TA)7	14	39	52	ATCATGGAGCACACAAGGGG	60.034	20	ATCTTGGACACTTCCTGCGG	60.036	20	112	426	537	GCGTTTGCTTTCTGCTTCGA	60.041	20	CCCCTTGTGTGCTCCATGAT	60.034	20	220	226	445	GCGTTTGCTTTCTGCTTCGA	60.041	20	GTGTGCTCCATGATCCCACA	60.035	20	214	226	439
TRINITY_DN27024_c0_g1_i4	2	p1	(T)10	10	2132	2141	ATCATGGAGCACACAAGGGG	60.034	20	ATCTTGGACACTTCCTGCGG	60.036	20	112	426	537	GCGTTTGCTTTCTGCTTCGA	60.041	20	CCCCTTGTGTGCTCCATGAT	60.034	20	220	226	445	GCGTTTGCTTTCTGCTTCGA	60.041	20	GTGTGCTCCATGATCCCACA	60.035	20	214	226	439
TRINITY_DN27070_c1_g2_i1	1	p1	(T)10	10	461	470	GAGGCCAGAACACACATGGA	59.963	20	GCACAAAAGCGAAGTGGAGC	60.661	20	260	192	451	GAGGCCAGAACACACATGGA	59.963	20	CACAAAAGCGAAGTGGAGCA	59.337	20	259	192	450	TATCGGCTAAATCTCGGGCC	59.393	20	TGCCTTCGTGTTCCATGTGT	60.179	20	107	116	222
TRINITY_DN27070_c1_g1_i10	1	p2	(TA)7	14	69	82	GGACGAGGCAAAACAGGAGA	59.965	20	CTTGAGCCCAACCTGGTAGG	60.035	20	277	1844	2120	GGACGAGGCAAAACAGGAGA	59.965	20	CCTTGAGCCCAACCTGGTAG	60.035	20	278	1844	2121	CTACCAGGTTGGGCTCAAGG	60.035	20	CCTGTGGCATAAGCAGTCCA	60.035	20	243	2102	2344
TRINITY_DN27070_c1_g1_i10	2	p2	(AG)7	14	243	256	GGACGAGGCAAAACAGGAGA	59.965	20	CTTGAGCCCAACCTGGTAGG	60.035	20	277	1844	2120	GGACGAGGCAAAACAGGAGA	59.965	20	CCTTGAGCCCAACCTGGTAG	60.035	20	278	1844	2121	CTACCAGGTTGGGCTCAAGG	60.035	20	CCTGTGGCATAAGCAGTCCA	60.035	20	243	2102	2344
TRINITY_DN27005_c0_g1_i2	1	p2	(CA)9	18	26	43	ATGCAAGGGGAAGGGATGTG	60.033	20	CATACCCGCGCTCAACATTG	59.972	20	226	1769	1994	CATGCAAGGGGAAGGGATGT	60.033	20	CATACCCGCGCTCAACATTG	59.972	20	227	1768	1994	CAATGTTGAGCGCGGGTATG	59.972	20	CAAAGAGGACCGAGACCACC	60.037	20	270	1975	2244
TRINITY_DN27028_c0_g2_i4	1	p4	(AATT)6	24	2125	2148	GCAATGGAGCAATAGTGGCG	59.970	20	TCACTCGAGTAGCTGCTCCT	60.035	20	145	922	1066	TCCACGGCACACTTCTCTTC	59.966	20	TGGTCTAAGGAGGAGAGGGC	60.032	20	154	229	382	CTCCACGGCACACTTCTCTT	59.966	20	TGGTCTAAGGAGGAGAGGGC	60.032	20	155	228	382
TRINITY_DN27051_c0_g1_i2	1	p2	(CT)10	20	194	213	TGAAAGTGGGTTCGAGGTGG	59.892	20	GTTCGCCCAACTGCAAACAT	59.968	20	173	2218	2390	GGGGTTGACAACTGGAACCA	60.106	20	CGGCCTAAATCAACCCCACT	60.034	20	273	1690	1962	TCGTCGAGCACCAGTTCATC	60.109	20	GTTCGCCCAACTGCAAACAT	59.968	20	147	2244	2390
TRINITY_DN27000_c0_g1_i9	1	p2	(CT)37	74	104	177	ACAGATGATGGGCATTGGCA	60.033	20	GGTGACTCTGGCGAAATGGA	60.036	20	214	194	407	ATCGCCCTAGATTGTGCTCG	59.967	20	GAACCGATTTTGGCCAACCC	60.038	20	149	927	1075	TACACCCCTTCATGTGTGGC	59.962	20	TGCCAATGCCCATCATCTGT	60.033	20	209	5	213
TRINITY_DN27055_c0_g1_i2	1	p2	(CT)9	18	125	142	TCTTCAGCGCAACCATCACT	59.965	20	CAACACGTGCTTGTGATGCA	59.971	20	220	1101	1320	AGTCTTCAGCGCAACCATCA	59.965	20	CAACACGTGCTTGTGATGCA	59.971	20	222	1099	1320	TGAGTCTTCAGCGCAACCAT	59.965	20	CAACACGTGCTTGTGATGCA	59.971	20	224	1097	1320
TRINITY_DN27059_c0_g1_i1	1	p1	(T)10	10	1	10	GCCTCCCTCACTTCTTTCCC	60.035	20	GGGGGATTTCTTGACAGGGG	60.033	20	109	947	1055	CTTTGGGACTCCATGGCTGT	59.961	20	GGGGGATTTCTTGACAGGGG	60.033	20	243	813	1055	CTTTGGGACTCCATGGCTGT	59.961	20	GGGAAAGAAGTGAGGGAGGC	60.035	20	154	813	966
TRINITY_DN27059_c0_g1_i1	2	p2	(GA)7	14	158	171	GCCTCCCTCACTTCTTTCCC	60.035	20	GGGGGATTTCTTGACAGGGG	60.033	20	109	947	1055	CTTTGGGACTCCATGGCTGT	59.961	20	GGGGGATTTCTTGACAGGGG	60.033	20	243	813	1055	CTTTGGGACTCCATGGCTGT	59.961	20	GGGAAAGAAGTGAGGGAGGC	60.035	20	154	813	966
TRINITY_DN27059_c0_g1_i1	3	p2	(TC)6	12	537	548	GCCTCCCTCACTTCTTTCCC	60.035	20	GGGGGATTTCTTGACAGGGG	60.033	20	109	947	1055	CTTTGGGACTCCATGGCTGT	59.961	20	GGGGGATTTCTTGACAGGGG	60.033	20	243	813	1055	CTTTGGGACTCCATGGCTGT	59.961	20	GGGAAAGAAGTGAGGGAGGC	60.035	20	154	813	966
TRINITY_DN27003_c1_g4_i1	1	p2	(CA)8	16	41	56	ACACACACACTGAACTCGCT	59.824	20	CCCCACCTTTTACCACGTGA	59.891	20	113	47	159	ACGATCGCAGCAAACAGAGA	60.038	20	CCGTGAAGGTCCAAACTTGC	59.689	20	230	69	298	ACACACACACTGAACTCGCT	59.824	20	ACCCCACCTTTTACCACGTG	60.179	20	114	47	160
TRINITY_DN27003_c4_g2_i1	1	p1	(A)11	11	14	24	TGGTCATCCACTCTTTTGCCA	59.855	21	TTGGTGGGTGAAAGGGGATG	59.886	20	181	149	329	CATCCCCTTTCACCCACCAA	59.886	20	TGCTCCATCTCACCAACAAGG	60.272	21	210	310	519	TGGTCATCCACTCTTTTGCCA	59.855	21	GTGGGTGAAAGGGGATGCTT	60.252	20	178	149	326
TRINITY_DN27003_c4_g1_i21	1	p2	(AC)6	12	2246	2257	CGCCCTCTCGATTAGCACAT	59.967	20	GCTCCTACTGAGGCAACGTT	60.037	20	240	285	524	TCTCCCTCTACGTGGCATGA	60.034	20	AGCAAGCAGTGGAGAAGCAT	59.962	20	129	1221	1349	TTCGCCCTCTCGATTAGCAC	59.898	20	GCTCCTACTGAGGCAACGTT	60.037	20	242	283	524
[truncated: 6,307 more rows]
