# Supplementary material for: Transcriptome analysis of two Pogostemon cablin chemotypes reveals genes related to patchouli alcohol biosynthesis
Source: PeerJ. 2021 Aug 26;9:e12025. doi: 10.7717/peerj.12025 (PMC8403477; doi:10.7717/peerj.12025)
Supplement: Supplemental Information 17 [file peerj-09-12025-s017.zip › The assembled unigenes.fa]

>TRINITY_DN6349_c0_g1_i1
TCATCTTCCAATCAAGCAAGTTGCAAATCAGCTAACAACACTCCAACTCTCAAAATGAACTTCATGGTTGCTTTCGCTATTCTCTTCGCCATCATCGCTGCTGCTTCAGCTCAATTCGGCTATGGCCGTGGCGGTTATGGTGGATTCCGAGGAGGCTATGGTGGTGGCTACGGTGGTGGCTATGGCCGAGGCATCGGAGGCTATGGTGGCGGTTACGGACGAGGTGGCTACGGAGGCTATGGCCGTGGCGGTTTCTACGGTTAAGTGATTTTTCCTTAACGAAACCCGAGATCCGAATGACCAG
>TRINITY_DN6378_c0_g1_i2
ATACTTGTTATAGGCGGGAAAGCCTACGCTGAAAACCACGCACAATCTACAACAATGAGAGCCGCCGGCCGCCGTCGCGCGGCGGAGTCCATAGCTTCAGACCGCCGTCCACCACCTCCCACACCCACTAACACCGCTGACCCTTGGCAGTACCTCTCCACCCCGGTACCCGGCAGAGAATCTGACGCTAGCTTCTGCAGCAGCCGCCCCTCCCTCTCCTCCGTTGGACGCCCCTCTGCTGTTTCGAACAACATTACCGACCGCTCCTACCAAGCATCCGCCCTCCGCACTATCAATTCTTATCTCGCCTCTCAGTCTGTCTCCTTTTCGCTCAAATCCCCGTTACCATCTGCTAAAGACATTACGGAAACCCTAAAATTTCTGCTCCACCGCCTTGGATTTGATTCGCAGAAAATGGAG
>TRINITY_DN6337_c0_g1_i1
CACAGACGACGATGACGACCGCATATGCCTAACAGTGGTATCAGAGCAGGTTTCGTCGTCCGTCCGTCTCCCGAAGCTGCTAATCGCCAGCCGCCAGTGGGAGATCACCGCCGCCAAACCTGCGGTCGCCGGAATCGCGACCGCTGCTGTCCATCGCCTGAATCGACCACCGCCGCCGCTTCCAGCCACTGGTCAGCCACCATCGCTCTATCGGAACTGCGACCGGTGAGCACCGGTCGCTAGGGTTTTGTCCAGGCGCCGCCGCTCCAGCCCGCCGCCGGATTTCCTCGCCGGAATCGCGATCTGACCGGATCGGAGCCGTTGTACGCCGCCTCCTCACCTGGTGATCGGAGCACCGCCGCTGAGC
>TRINITY_DN6389_c0_g1_i1
CATTTGCAAGCCGCTTCTCATCGGTCGTCTGCTTCAGGACAGGGGCTACAACCCTGTTTCTACAGCTGATTTCACGCAGAAGCTTAAGGCGCTGTGGAAATTGGATGTTCACATCACTTCCCTTGGTAAAGGGTTCTTTAACTTGTTCATCGATGATGATTGTAGACGCAAATAAATCCTACACGAGCGCATTTTTTATATTGATTGAGGTAAGGTCAGAGTCCAAAATTGGACCCCTGCTTTTAATCCACATAAGGTCAGGTCTTCTGTAGTTCCCGTCTAGATTCGTGTATATGAACTGCCTTTTGAACTGTGGATGGA
>TRINITY_DN6355_c0_g1_i1
TCTCATGGCTTCGCAAGGTGATCTGAGTTAGATTATTTTCTTGGCTTCTGTCAATTCATTTAACATCACTTTCATGCATGGATATGCAATTCTACATAGGAAATTGCTATCCGAATCTCCTGTTACATCTTGATGTTACGTCTCCTGTTGCAAGTCGTTGGATGATTTATACCCTTAAAAAAAATATCAACTCTAAGAGGAAATGTTGAAAGGTTGAGATTTTCCTTCCCTCACGTATCACTCATCTAACGCGTGTAACAGGAGATATAACACTAAAATATAACATAATGTAACAGAGTATCCGAGAT
>TRINITY_DN6304_c0_g1_i1
GTATAGTTGCACTAATAGAGTGAAACATTATGTAATGTACATTGTTACTTGAAAAGCTGAATGTATATACCATTTTAAGAAGATTAGTACTTACATAATTGTTATGCCTATTCTTGGGCTGTTCTTTCATATACATTGTTACTTGAAAAGCTGAATGTATATACCATTTTAAGAAGATTAGTACTTACATAATTGTTATGGCAATTCTTGGGTTGTTCTTTCATTATAGAGTTCATCACCCTGTTCGTGATGCGTATGGGCAGTGGCTAGCATCAATTATATGTGAGATATGGTTTGCTGTTTCTTTGGACAAGCTACAATGGATCAGGCTCCACTTATTACAACCAAGTCCAACACACTTATTTCTATACACACTTGTCTGATGATGGTGCCGCTATGCTTACTTTTGAAGCTCTCTCAGAGCATGGGTAATTTATTCAAAAGTTTGAGTATTTGAAAGACAAGCATTTGTGAGGGAAAGTCGAGCAATGAAGGCATCTTTCACTTTGCTTCATATTATTTGCACTTAGTTTTGCAAACCGTAGGTTGACGAGGACAACAAAATGTCACATTCATGTTCTTTCCATTGACAAGAATACTAAAATAGAGTAATGTTCCAGTTTGATGATCTTTGGTGCAGAGCAGAGAGAATATGAAGAGTTCAAAGTTAGGATTGATGGCACAGAAGGTTCTTGAGGATGGTAGTTTGAGAAATTAATCTGTTTACATCATAATTATATCTCAATATTAACCTCACCTTATTGTTTGCTTAAAAGGTGTTCCTGATAAACTATGATTCTATGAATGCTCTAGTAACTATCTTCCCTCTTATTTTTCTTTTTGACTAATTATAA
>TRINITY_DN6336_c0_g1_i1
CCCAAGACTCAAGTACCGGTTCCTTTTCCTCAAAGGTTCTTGAAGAAGGGTTTGGATGAGAGGTTCAAAAAGTTTCTTGAAATCTTCAAGAAGATTCAAATCAATATCCCTTTCGCCGATGCTTTGGATCAAATGCCTCATTATGCTCGTTTCTTGAAGGACATCATGGGAAAGAAAAGAAGTCTTGTGGACAATGAAACGGTTAATCTAACCGAAGAGTGTAGTGCCATTCTACAACGGAAACTTCCACAAAAATTGAAGGATCCGGGTAGTTTCATTATACCATGTGAAATTGGAAAGAACAAGAAGAACAAGGCTCTTTGTGACCTCG
>TRINITY_DN6300_c0_g1_i1
GTTGGATATTTGTACCACACTAAAACTTGAAAACAGTGGGTTCAACTAACTTTTACCTTGTATACTTTGGTTTTCAACTTTGTTCCTATATCTTATCTTTTGAGTTACATAGCTGAAGACTAAGAGAATTAATGTAACTTTTGGTTTATAGCTACCCCATCCCTATTCTATTACCTATGGTAGTCTTTGCAAGAAGGAAAGTGCAAGGATGAGCTCAAAAACGCCCATCAGCTCTGAGGACATGTTCGTTTTCCTCTCTAACTGGAAAAACATTAAGAGTATTGAATGATGTAGTGTAAATGTGTAATCATGAGCTTAAATAATTTATCTTACCTTATTACTACCAGTTTGCACACTTGTTATGAATTAGTTGGCTCAATAGTTTCTTTGATTATTATCCTATTTTATCTTGGCTATGTTTTCTCTTGGTGAC
>TRINITY_DN6333_c0_g1_i1
AAACGGCAGCTGCTGGAGGGTCCGATTCTTGCAGAGTCCGAAACAGCAATATGTTTCGGACTCTTCATCCTGGATGACCAGATATCCGGAATTCGGACCCTCCAGAGAAGCAACAACCGTTTCCGGAGACTTTAGTATTTGAGACAGAGGCCTTGTTACATACATTTTTTTTTTGGCATGACCAAATTCTTTATCACTAACTTTTATATACTTACAATAAGTTGCATTGTGTCACTGTTTCTCAGAAATTGCCCAATTACACGACAGCAGCTTCTCAAGGTTGACTTTTCTAATTATGGCAATTTGCTTAATA
>TRINITY_DN6326_c0_g1_i1
CTCTAAAATCATGTTTATCTCATGAATGCAACAAATAATATTTAATAATGCATCTTCTAATCTCAGTAAGAGAAAGGAACATTCGGAGATGAACTAAACATACTTTTGGCATATAAGACTAGATCATTTTACTTAAGTACGATTCGAAATTTTGATAGCCAATGGACCGTTAGGTTTATTGAAAGTGAAAATTATCAAACTTGTGAGTCTTACTTGGAAGTGAAAATGATCAAAATTGCCTATACAAGGCAAATGGGTATAAAGCCATAAAAAGATATATTGGAAATGGTTCATTCTGATTTAATCAATCCTAAGATTATCCCGG
>TRINITY_DN6383_c0_g1_i1
TTCTTTGTTTGTAAATGATGAGGTTGTCCCCTGATTGTTGCTAAAGTAACATTTTTACTTGGATTTATAGTGAAGGGGGAGTTTTTACTTTTTACATTTCCCTCTAGTTTGGGAGAGGTGTTTGTCCAGTGTTTAGGCTAAGTGGAGAACGTGATAACTGGTTTCCCCAAATTCTCTAGTCTTAAAGGGAACTGTACTAGGATTCCTTTTGACCAAATTATTTTGTGAGAATTTTTAGTCAAATATAAACCAAGATCTTTCTGCAAATGCCTCAGAAAGGTAGTTTTCTCTTAGAGGTTTTCTTTTTGAACTTCAATTGGATGTTTTGCTACTCCTGTCACTTGTTAGTGGAC
>TRINITY_DN6393_c0_g1_i1
TTATCCTTGCTATATTTCTCTACCAGTCAATACTGGTGTTATGCAGATTATAATCTATTTCTCTGCACCTTGCAGGGTCTATTATTGATTTGAGATCAATCTAGCTCTCAAAACTTGTTTTCTAAGTAATATCTTCTGTTTATCTCTGATAGGAATCAAAATTAGGGTTCACCGTCGACGGGAGAGGGCTTAAGTCCACTATTCGTGGGCTGACCTTACTTATTTTAATTATATTTATTTAAGTTTAGGGCTTGAGCCCATTATTCGTGGTTGGGCTTATTTATTTTAATTATGTTTTTGTTTAGGTCGTTAGAGTTTTGGTTTCTTTCCT
>TRINITY_DN6382_c0_g1_i1
CCACCATTGTGGTTGTCGGCGACCAGTCTTCCGACAAGTCCAGCGTCCTAGAGTCCCTCGCCGGCATCACTCTCCCCAGAGGCCGGGGCATCTGCACCAGAGTCCCCCTCATCATGAGGATTCAAAACCACCCACACCCTCAACCATAACTCTCTCTGGAGTTTGCCGGAAAAGTCTTGCCCACCGACGAGGCCACCGTTGTTGACTCCATCAAATCCGCCACTGAAGAGATCGCCGGGAGAGGGAAGGGAATTTCGAACAAACCGTTAACTCTCGTCGTGAAGAAAAAGGGCGTGCCGGATCTCACCATGGTGGATTTGCCTGGAATCACCCGAGTTCCCGTCCACGGGCAGCCTCAGGATATCTGCGAGCAGATTTCCAAGATTATAATGGAGTTCATATCTCCTAAGGAGAGTATAATCTTGAATGTTTTATCTACAGGTGTTGATTTCTCCACTTGTGAGTCCATCAGGATGTCACAGAAGGTGGATAAATCTGGACAGAGAACTCTGGCGGTTGTCACTAAATTCGATAAGTGTCCAGAGGGGTTGCCGGAGAAGGTCACCGCCGACGACGTAAACATCGGCCTGGGATACGTCTGCGTCAGGAATCGAGTCGGGGACGAGTCGTACGAGGAAGCCCGAGTTGAAGAGGCGAAGCTCTTTCGAACCCATCCACAACTCTCCAAGATTGACAAGTCTATGGTTGGGATTCCCGTTCTCGCTGAAAGGCTTGTCAGAATTTAGGCTGCAATTATTGCAAGATGCCTGCCGGAGATTATTCGAAAGATCAATGCAAAGCTGAGCTCTAACATGGAAGAGCTGAACAAAATGCCCAAGCATCCGACTTCAGTTGCAAAAGCACTCACCTCA
>TRINITY_DN6303_c0_g1_i1
AATACACTTTACTCTCATTCCAATCAAATTTGATTTCTCCTCGTCTGACGATTCCTCAACTCTCGATACTAATTCCATGGTAATACCCTCCCATCAATTAATCTCAAAGTGAATTCTGAAAAAAAAAAAAAAAGAAGAAGGGTTTCGACATTGAAGCTTTTTGAGTCGACATGGATACAGAGGATACAAAGGAGGACTATCTGTCTTGAACCTTCCACCACCGAAGGAACCGGAGAACCAGGATTGGTCTTGGTCCAAACGGAGGTAAAAACAAGCCAGAGTCCAGGTGTAATTGCATAATTATGGTCAGAGCGAGCATACAGAACGTAACAGTCGA
>TRINITY_DN6332_c0_g1_i1
AGTTAAAGGATCACCTTTGTCCTCTCTTTGTTTTATCTGCATAAGTTTTGTGCATCAACTTTAGTTAAACGGGAAATATGTCGTTATTATACACACATTCATTCCAAGTACTTTGATAGAACTTGAGCTAGAGCCATAGTGATTAGAAAAATAAACATTAAATTCAATGTGGGGTTTGACTAGTTAACCTTTTCTCTTCGACATAGCAAACATGCTTGAAATGCTTGCACAACCTTTGGTTTGTGTTAGTAGTGCATATATTTTTCACATATAACCTTCTCTTCTGTATTAATTATTTCCTTTTCAGTTTTCACCAGCTAACATCCCCTTCCGG
>TRINITY_DN6302_c0_g1_i1
CAAATCTGATTTATTTGGTAAAAACATGCAAAATTGCGATCTCATCCATATTTTCCATCATCATATTATGAACAATCCGTTCAAAACAAATTTCAGCATCGTGCAGAAAGGAAAATTTTCCGATTCTGTGGTGCTACATACTGGCGAATTACTGAAAAAATGAGGGAGTCCCCACTTCCGCCGCCGCAGAAACGGCCGCCTGATTCCGGCGAAGGCGGTGCGGCGGAGCCACTCCTCCGCCCAGCGACCAGCGTAGTAGGCGGGATTCGGAAGAAGGGCGCGTCGGTTCGGACGTGGCTGCGGGTGGATTCAATGGGGCAAGGGCAGGTTTTGGATGCCGGCAAACATGAAATCATGCGGAGGACGGGCCTCCCGGCCCGAGATCTCCGGATTCTGGACCCTGTTTGGTCTTACCCATCCACGATTTTGGGGAGAGAACGGGC
>TRINITY_DN6354_c0_g1_i1
ATTTGGCTCTCTTGCTGGAGACATTATATTGTTAGTTGTAACAAATAATTTGCGTATGGGAAGGATGAAAATGATATTGAAATGCAAGTGGCACAAACATTTTCGTTCAGGAGAAGGAATAGTGTCCTGGAAATCAAACCGAACCTATCTATATGCCTATATGAAGTTGTTATATGAATGAAGGTTTAATTTTACTTTTTACAGGACAGAATACTGACTAGAATTTCTCGAACAATATATGCTTAAAAGTTCACCTATGAAAGCTATATATTACATTCTTCTTGAGTATTGAATTGTATGACTATTTCCTAAGGAATCTGAATTT
>TRINITY_DN6354_c1_g1_i1
GTATGACTATTTCCTAAGGAATCTGAATTTAAGTATGCTAACCATGTTGCTTATAGCCTAGTTTAGTTTCAGTGAACTCATAAATAGATTGTCTCATAATTCTGTACGGATGAGATATTCTCTGCTACTTTTGGTAACTGCTTTTTCCTGTAAAAACATCGTATCTTTGTCAGATGATGAGAGGCACTCTGCAGAAGGGTGAACATATCCAATATTGTAGCCCAAAGCATTGTTGCAGACTGTCTCCACTGTTTCATCTTTCCTCTGTAAGTTAATGTTGTTAAGTACTATGTTGGTGCAAGGGACTGTGTCACTGCATTCGAATTTCATTGCCACTCGACTTCTAGATGTCCCGGTTATGTTAGCGTACATTATATCGCGAATTTCAATTGCTGAAGTCTGAGAATTCATGTGAAAAAGGCCTTCAAAATTTGCACGCAAGAAAGGTG
>TRINITY_DN6390_c0_g1_i1
GCGTCCTTTGTGACCGCGACGACTACCACTTGCTCTTCAGATCTCAAGATCGATTGCTCTCCTGCCGTCATGGGATCTTATGCCGCCACTGCGCGATAGTTTTCCCTCGTCCTTATAACTTCATCCCCGATCTTTCATAGATTGATATCACCGACTAAGTTCCCTTCCTATATCCTTCACACCGTTAGATTGTAATTTAACAGGAGGGCCTCAATATTTTATTTTATGAAAATGAGGGGTTCATTTCATCTATTTAAAATTGTTTAAGGGTTTGAATGACCTGGAAAATAGGTGGAGGGCTCATTTGATCTTAGGGGATAAGTTCGGGGGGTTTATCCG
>TRINITY_DN6305_c0_g1_i1
CATAGGCCTGTCCACTCGCGGTGGTTTGATCTAGAAAAGTTCGGTTTTGGCGCCGTGGAAGGTGATAGGAGGAAGGATCTGAAGTTCTCAAGTAGAGTACACCTGAGGGTATGCCTTGAAGGTGGTTATCATGTCCTTGATGAATCCACAATGTACATAAGTGATCAACGCCCCACAGCAAAGCAGCTATGGAAGCCACCTGTGGGGGTACTTGAAGTTGGAATACTAGGAGCACAAGGGCTTCTCCCAATGAAGATGAAAGATGGTAGAGGAAGCACAGATGCTTACTGTGTGGCGAAATACGGGCAGAAATGGGTCCGAACGAGGACAATCCTCGACAGCTTCGGCCCAAAATGGAACGAGCAGTACACTTGGGAAGTATACGATCCATGCACAGTGGTAACACTAGGAGTGTTTGACAACTGCCACTTAGGAGGAAGCAGTTCGAGCGGAGCTAGAGATTCGAGAATCGGGAAGGTACGCATAAGATTATCGACTCTAGAAGCTCACAGAATCTACACACACTCGTATCCCCTTCTCGCTTTACATCCATCAGGTGTAAAGAAGATGGGAGAATTACAAGTAGCAGTTAGATTCACCACCATCTCCTTAGCTCACATGATCTACATCTATGGCCACCCTTTGCTTCCAAAGATGCATTACTTACATCCTTTGACTGTCAACCAAGTTGAGAACCTAAGATACCAAGCTATGAACATTGTAGCCACAAGGCTTGGCAGAGCAGAACCCCCACTGAGAAAGGAGG
>TRINITY_DN6373_c0_g1_i1
AACCATGAATGTAGTCTTCACCATCAAAGTATTTATTTTTCTAACATCATGCACATCTTTCATCCAATCTTTCACATAACAGGATCATCTTGCCAATGCATGGTTCAGAATAAAGCATTCCGCTGGGAATCATCTCTTCGAGGCGGTAAGAGAACTTTACGAACCACCATTACCGACTGCTCATTTTTCTCCTCACCTTCAGGTTCGCAGACTCCGTCCTCATCCTCCCATGTATCATTGTCTTTTTCATGTTCGATTACGTTGACCGGGTGTTGGGGACAATTGTTTTCATGATGACCAAATTCTTGATACCTGCAACATTTGTCATCGGTTGGTTTGGTATCAGGATTGTTGAAATTTTCCTCAGCAGATTCCTTTTCTTCATCCTGCTTTGTAGAACTAGAGGCAACTTCTACGATGGTTTTAGGGACGACTTTGGGTGCGACATGCTGTTTTTGTGGGATGCCAAGAAATTTCTTCACTCGTTCCACACGAGTAGTTAACGTTTATATTGTTGTACTCAAACGTTGCAGTTCTCTGAATAAATCAGCAGGAGTATGTTTAGTGTTGTTAAACATTACCGAAGGAAAAACCTTGGCTCT
>TRINITY_DN6351_c0_g1_i1
CTCTATATACCACTTCCATGTGAGCAGCTGACTACATTGGATGATGATGCCAACTTTCTTTGCAAGTCTTATTTGCACACCCATGTCTCATCTGTCTTTTCTAAAAATGGAGATTGGAAGAAGGTTATCAGAGAGCACAATAAGAGAGCAGCAAATCCCCAAGTTCAGAATGAAGCTGATTATGCATATGTTGAGGATGAGGATAAGATGATGTTGAATGAGGAGGACATGCCGGAGCTTTTTGGGACATAAAACTCACAGCATCCTGCTAGTGGGTTCTATCAGGGCGGTCCATCCGGAGTAGCACCGGATCCATTTGCACCGGGGACATCTACACCTCCCTCTGGAGCTCAGTACGGAGGACCTAGCACTTCTGCTGGTCCCGTGCCCCCTGACTTCTATTCTTATTATATTCCAGTTATGCAGGATCCGTAGGGAGAGATGTTTCGATATGTCAATGATTAGTTTGACTCCATCAGGCACTCGAACGACCAGCAATTTCGAGTGTTTTTCCGAGAGGTCAGACGTTCTCGAAGGGAGATACAAAGAGAGATCCAAAGCTTGAGAG
>TRINITY_DN6388_c0_g1_i1
TGCCCAATGGGCTTTGTTTTCTTCTACTCCACAATCACCTTTTAAATAGCCTTTGGGTTGTTCATAACTTCAGATGGATTCCGAAAATCAAATTGTGGGAATAGCGAGAGAGTGGCCGCCGGTGACAGAGAGCGCGCTGTTCAAATGTGGCATGTTGGCTCAATTTCTGAAGAAGCGAAATTGGGAAGATGACGAAGCTTACCTGGATACATTGGTCACAGAAACTTACTACGACGAGATTGACGTGATTCGCGAAATCACCTACCAACCCCGTCTCGTTAAGAAGTTCATGGATCAAGTGCGGGATAGCAGGAC
>TRINITY_DN6335_c0_g1_i1
TTCCGACCTGCAACCGCATTGCGGTTACTGCCCTTGTTAAACTTCATGCACACAAACACTAGCACGTTTCATCCCAAAGGTTATATTTAGTTCACAGTATTAGCATAAAACTTGTTCCGTTGCCCTATTGTTCTTGAACAATGACCTGGAAGGGCAATTAGCAGTGACTTGATATTGGCATGACCCAGATGTTGATGCTTTTATTCCTAGTTGATCTTGTTTCAACCACTTAAATCGGAGCGTTCTTGACTGATCATCATGCTTATAAATACCAGTTGCAGCATATGATAGTAATATCAAGTCCCTTGATTGCCTTGGCCTTCCTATATGTGGGCTATCTTAGCCATCCTCTATTTCATCCTCACCAGTTAATTATTTGTGGTTAACTTGCTTATCAACTCGACC
>TRINITY_DN6371_c0_g1_i1
GCCCTCGGCAGGAAACCTCGGCGTTCATCCTTCCCCTAGCCGAGAGCTCGGATGAACACTCCAGCACCGAAAGCCAACCTATCTGAAGACCATGGAAGGCAGCGAAGATGGGACAGTAAAGAACGGACACCATAATAAAAGAGAACAATACTGCAGGCTAGAAGACAACACTAACGGGAAGAAAAGGTATTTTGAGCAGCAATTCTAACTAGGAGACAACAATTGACTGGCACACCCGACTCCAACAACCAATGGGAAGCCAGCAAAGGATGGGGACACCCTGCAAATCCCTGCAGTGCAACAAACGGCTCCCAGACTCCCCTGTGGATGGTCGGCGTACCAGACGGAC
>TRINITY_DN6357_c0_g1_i1
TAGGGGATTGCACCACCCTGGTGGAGGGTGGGTCGTGTAGCAAGCTGAGTTTCGAGCAGAAACTGTCGTACGCGTTCAACTCGATGTTCCAGTTCAGCTTTCAAGATGAGAAGGCGTGTGAGTTTGAAGGGTTGGCGCACGTGACGTCGAAGAATCCGTCGGCCGGCGGGTGTGTGTTTCCGGTGGAGGTGGTGAGAGGGGCGCAGCAGAATTTTAAAGCTTTAGTTCTGCCTCCTCCTGCTTCGTTTGGACAACCTCTGCATCAACACTCAACTAATTCCGCCATGTTTCTTGGGCTTCTTCTCTCCATGTTGG
>TRINITY_DN6397_c0_g1_i1
AAATTAAAAGATGACAGCCAAAATGCAAAGGAGAATAGCACTAAGGAGAAAGCTCCACATCTTGAGAACTCTCACCAAATCTAAATCTGTGGAAAAGAGCTCCATTATCATGGATGCCTTTCTTTACATCTACATGTTGAAGCTCCAAGTTGAAGCCATCAAGAGAGAGTATCAGTACCTCATTAACCATATCCAGGAGGTGAAAGTGGAGAAGATTGGGACAGGATATCTAATGGTGGTGGTGACTTGCAAGAAAGGTGAAGAAATTCTTGTGTCTATTCTAGAAGCTTTTGAGAAGATGAATGTGAATGTTCTGCAAGCTAGGGTTTCTTGCAAACACTTCTTTGGGATGGAAGCCATTGTTGAGGACAATGTTGATGCTGCAGCTTTGAGTGAAGCTATTCTTGAGGTTATCCAAAAGAAAACCCAAGTGTGATTTTTTTTTTATTTAAATATTAGTTATAATATTTTTATTATTAGTT
>TRINITY_DN6394_c0_g1_i1
TCTCCAAGAACATCTCCACAAATAAAACAACATAGTTTTACTTTTCATCTACGTACTTACTGCCTTATTTGAAATTATAGAGTCTGATATAGATAAATGATTCATACGGAATTGTTATGACTACCGATAACACAACATTGTGGAAGCAATAACACAAACACATGGATTGCATTCATATGCCATATACAACGAGCTAACAAACAGATTGAAGACTCTATCACATATTTCTTATCATCTTCTAGGTGAAAGAAAATTTCCTCTTTATTGGAATTATTCTCTTAATAAATCTTTCCCAATCCATACTTTTGTTAGAACTAACTTCAAAATTAACAGAGACTAACCAATAACGAAATTGTGATTGGACGCTTGTTAAACGATTTGAGTTCTTATGCTCGGTAGACAGCCGCGCACAACTACAACCGCCACTCCCGGAGGAGTACTTCAGAAACTGCTTGGCGTATGTGAGGTCGGAAGCGACAAGAATGGCAGAAGTGACCAACAATTGTTGAAAGGAAATGATGGGTTCTTGATTGGGGGCATAAGCTGTTGGGGGG
>TRINITY_DN6396_c0_g1_i1
AGAGGAATGAAAGTCTGCATTGTACATGATTTATTGCGTGACATGTGCTTGAGAAAGTGTGAAGAAGAATGCTTACTGAAATACACGAGGATGAGTTGCTCTATAATGTATGACAAAGACCAACACCTACGCTATTTACAAGGACAGTCCTATGGGGTAGATCTATATGCACGGGACATGAGATCATTGAAAGCACTCTATCACTTGTATGGCAGTCTCCCTAATGGTCATATACTTGGAATAGAGTATCTAGTTCACTTGAGATCCTTGGTTGTAGATGGAACGTCAACGTGGGAATATATTGACAGGCTTCCAAAGCTAGAATATCTGTCTTCCGAGATTGTGGGGACTGTATATCTACGCCCATCAATTTTGAAAATGAACAAGTTGAGATACCTTTCTGCAAGACGCATAGAATATGCCAAAGATTGGAATAGCTGGGAAACCAACAGCCTCGAGTCCCTCTCATGGATAACTATCGAGAAGCTGAGGGATGAAGAGTTGTTAAAATATTCACCCCGTCTTCGGCGACTCAAATGTAGATATGAAGTGACATATGAATTGGAGGAGTATCCACATTGTGATCTACACTTCCTCACTCAACTTCACTCACTCTCCTTAGATTTCTATGGTTCTTG
>TRINITY_DN6387_c0_g1_i1
GTTCAGTGTATACTTTGGTTTATGTTTTATAATATTGCTTAATTACACATCTAAGTTCTACTAGGAAACATCTCATATTATGTTGTTTATAGAGTAGATTAATCTAATTTGTCTTATTTTTATTTTTGAATTTTGCACATGCGCTTGGGTGAATATGTGAGAAGGGCTTCTTAGTTCTTATTTATTACCATAAATCAAGTGATTGCCTACTTTTATCCCCTTTAAATTTCTGTTTATAACTTCTCCATGTTAGAATCTTCGACTTAATTACAAAATGCAAGTCATCTGGTCCCACATTTTGGCCTATGTTTGATCTCTGGATGTGATTCCCAATGCTCATTAGCCGTGCCCCTTTGCAATTTAAACCCCTAGCAAAGGGTTAAATAGAATGTGGAGGGTGAGGGTTGTATTCCCATGGGGGCATGGCGTGTCCCGGGGGCACATAAGTTTTTGCCTTGGTTGAATATGTTAAAG
>TRINITY_DN6346_c0_g1_i1
ATCCGAGAGTGTGTCATGCTATTACATTTAGAAGTGGCACCCAATATGAAGGACCGAAGATGCCAGAGGAACAATATGTGCACAACCGGTCTGAACGCATATACGATGATGACCGTGTGTACCCGTATGTCGACGAGCCATCACCAAATATGCCGCATGACTGGTCACACAACACCGAGCACAGCACCGTGCAAGGTCACATGCCTACAGGCGACCTCGCTCATTCACAACCGTGTGATCCTACTTTCGTGTTTGTTGATATGGTTCCTCAGAAAAGTGATACAATGGGTTTTCAGAAGGATATTGATCATCCAGTTGTCAACGAAAAGAAGTGGGAAAGTGCTAAAAGAGAAAGGAACAAAAAGGATGAACTTGAGAGAGACAGTTTGGGTATACCAAAAATGAAATATCCTATTCCTTTTCCCTCTGTGCAGTTGAAAAAGTGATGATAAATTTTAGAAATTCGTGGAAGTATTCAAGAAGATCCACATCAACATTTCCTTTGCTGAAGCAATTGAGTAGATGCCTCACTACCAAAGTTTCTTAAGGAAATTATGTCAAAGAAGCGTAGTATCGGGGATAAGAAGACAGTGAACCTGACTGAAGAATGCAGTGCCATCATCCAAAGGAGGTTGCTAGCTAAACTTAAAGATCCGGGCAGTTTCACTATCCCTGTTCAGATTGAAAAGAATGCCACGTGCAGAGCTTTGTGTGATTTGGGGACTAGCATCAATCTGATGCCCTTTACTACATTCAAAACCCTCGATTTGGGGGACGTGAGGCCTACTTCGGTGACACTGCAACTAGCTGACAGGTCTCTTACGCACCTGAGAGGAGTTATTGATGATGTACTTGTGAAGATGGATAAATTAATCTTCCCAATCGATTTCTTGGTGCTTGAGATGGAAGAGGATAACAATGTGCCTTTGATTTTGGGGAGACTGTTCCTAGCCACTGCTAGAGCTCTGATTGATATTAAAGACGAAAAGTTGAGGCTCAGAGTGGGAGATGATGAAGTTGTCTTTTCTCTTGACAATGCATTGAAGTGGCCAG
>TRINITY_DN6314_c0_g1_i2
CTTTAATTTAAACACCTACCAATACATAAGGTATCCTCCATGGTTGCCCTCTCTGATCCCCTCCCCATCGCCACCATGATCCACATGGTTACCATCAAACTCTCTTCCAACAACCTTCTCCTCTGGTAGTGGTAATGTTGACTCGCACCATAAAGGGAACCATCGCACAGGGACATCTTGATCATGGGCTCTATGTGCTAGATTGTGGGACACTGGCTTTACTTGCTGCTGTACATTCTAGTCGCTGCAGGGCCAGCTATGAACTCTGACATCTTTGTTTGGGGCATATACAATTCGATCTTATTTCCATGCTCTATAAGTCCGGACATCTATTTGTTACATCTTTATTACCTAATCCAAGACTTTGCTCTTCTTGTCAGCTTGCTAAGAGCAAACGACTCAATTTTCCTTTAAATGATAAACGTGCTTCTTCTATTTTCAATTTGATACATTGTGATTTATGGG
>TRINITY_DN6363_c0_g1_i1
CTGTTTCTTGCCCTTCGCTACACGTTTGAACTCTTGCTCTTCTTCCTTTTGTTCTTTCCGACCTAATAATTGGTATCATCCACCACGGCATATTGAATGTTGCAGGGCTTTATATTCACCTTGCAGACTTAAAGTGTATCTGGATGAAACTTAATCTTAGAGCTCAAGCCATGAGTTCATCTCCAAGAAGTCCTGCTTCACCAGAAGACGTTGTTGATACAGAGGATAAACCTGATCATCTTCTTGTTCTTGTGCATGGCATCTTGGCAAGCCCAAGTGATTGGACATATTTTGAAGCGGTGTTGAAGACACGACTTGGAAACAAGTTTATGATTTACGGT
>TRINITY_DN6318_c0_g1_i1
ATATGATTACATATTGATGATTTCTGGTAGCGTTGGTGCCATCATTCATGGCTCCTCAATGCCTGTTTTCTTCTTGCTTTTTGGACAAATGGTCAATGGGTTTGGTAAAAACCAAATGGATTTACACAAGATGACTCATGAAGTTGCTAAGTATGCTCTGTATTTTGTGTATCTTGGCTTGGTAGTCTGCATTTCTTCGTACGCAGAGATTGCATGTTGGATGTTCAGTGGGGAGAGGCAAGCTGGTGCTGTAAGACGAAGATATTTGGAAGCAGTGTTGAAACAGGACGTAGGATTCTTTGAC
>TRINITY_DN13807_c0_g1_i2
CCCACTGTTAATTACCCCTTTTCTAAAACCCCAAATCCCAATTTCATAAACCCTAGAACCCCTGAAGAAAGAAATTCATGGAGACATCGCAACAGCAGGCTGTGTGCGGTAAAGAAGCACTCGATCTGCTCAATTGCATTGCTCAATCGCCCTACGATCAACAAAAATGTCTTTCCCTCCTTCAAGCCCTGCGACATTGTGTCGTCGATAAGAAAGTGAAGAAGTTCTCCCTGGCAGAGCCGACTAACGAAGGAGCAGGTTTGAGTGGAAAGAAGCAAAATTAACCGTGGTACCCTTGTCAGTTGGTATGACCGAACCACCCTCTCTCTCTGTGCATCCAAAGGATGGATGGTTTGGCACATTATTTCCAGTAAACAGTTGATCACATATAATTGTATCCATTACAAGTTTTGCTTTATTGTTTAGAATCAATATTTGAATGAAAAATTTATGGTTATTTTTTATGTTCA
>TRINITY_DN13847_c0_g1_i1
GCCAAAAGAGAGGAGGTAGTAACGAGCATGGAAGGATTGATTCCAATGGTGTACAAGTGTTTGAAGAAGAGCAGAACTCGTCGCAAATATGAATGCCTTTCTTCCGGTAGAGCAGATTTCTACACTAAACAAGATGATCATCATCACTACTCCGAACCCCGCCACCGCCGCTACAACTCAGAGATTCCGGTCGGGGAAAACAACAAGATGCAACTAGTCAGATTCAGAAGTCACAGGATGTTCTCATGTGACAAGATGATCATCACTACTCCGAACCCCGCCACCGCCGCTACAACTCAGAGATTCCGGTCGGGGAAAACAACAAGATGCAACTAGTCAGATTCAGAAGTCACAGGATGTTCTCATGTGTGGGACTGGGGGGTACTGCATAATCTCTGTTTCTTTATTGTGTGCATGTACATATATACTATTAGGTGTTGGAAATCAGTATTCCTATTATTATAGGACAAAGAAAAGAAAATAAAAGAAAACAAAGCC
>TRINITY_DN13841_c0_g1_i2
TTGATAGTGTCAATCATTTCTGATAGTCAGAATTCTTTGTTAGAAAGACATAAAAGTTTTCAATATTTTGTTGCTTCTCAAGTCGTAACCAATATGTAACTGAGGTTGTGACTTAACATGATATGGTTGAAAACGTGTGGATAAATGATGGAACTATTAACTCTACCAGGAAATTAGAAGTGAAACCACATATGTGATGTGATGCAGTTGATGAGAGGGATTACTTTTTCTCTATTATTGTTTTGGTTATTATCATTGTTTTTCTGATACACAGATGTGCGACATGGGCTAATTGTAATTTAAGTTAATTGTTTATTGGTGTGCACTTCTCACTGTAAAAATCAGAGCATGATTTACATTGTGAATCTAGATATTTAAGTCAGATTTAATGATTACACGAGTATTTTAGTAGTTTTGTTCTCTCAATTTTGTTTCATATAAGTCCTACTATTTGGTCAGATATATAGAGCATATTAACCGCTGATGTTGCATGCA
>TRINITY_DN13810_c0_g1_i2
CATAATCATGGAGTTACTAGACATTTTCATGCTCTTCTTAGCAACAATCTTGTTCCTCCTGTGGTGGCGATACTGGTCCGCCACCGGCGGCGGATCGAAAAATCTCCCGCCGGGGCCACCAGGGTGGCCGCTCGTCGGAAATTTATTCCAAGTCATCCTCCAAAGACGCCCTTTCATTTTCATCGTTCGTGATTTACGTGCAAAATATGGTCCCATCTTCACCATGCAGATGGGACAACGAACGCTGGTGATCATCACCAGCGCAGACCTCATTCATGAGGCTCTCGTGCGAGACGGCGCGCTTTTAGCAAGCCGTCCGCCGGATTCCCCGATCCGACTGATATTCAGCGTCGGAAAGTGCGCCATAAATTCGGCGGAGTACGGCCCTTTGTGGCGGTCACTCCGCCGAAATTTCGTGACAGAGCTGATAAGTCCCGTCAGGATCCAGCAGTGCAGCTGGATCCGGAAATGGGCGATGGAGAATCACATGCAGCGGATCGAGAAGGAGGCTAAACGGGT
>TRINITY_DN13882_c0_g1_i1
CTCTAATCAAGTCTGGCTATCACATACCTCCCTCCATCTCAGTGACAATGTTTGCATTCAGCCATTGGGGCGGAAAATTCGAAAGTCCTATGGTATCAGTGAAACGACGTGCTTAAAAACATTAAGTGGAGAGGATGAGGATGTTACCACAATAAATAAATTGTTAATCTTGTTGCTTGGAGAATTTCATGAAAGGGCTAAATTGCAACGATCCTCCCTTGTCCTCTCTAACATGTGTTTCAGACTTTTAATTTGTGTACGTAAAATAATACATGAGGACTGTACCACCTCAACTCAATATTATGTGTTCCTCCTC
>TRINITY_DN13882_c0_g2_i1
AGGGGAGTGTCAATGATTGATTTCTGGTCTATATAAGCAGCTACCCCTCCACATTCACAATTACACCACTCTAAAATCTCTAATCAATTCTTGCTATCACCACACCTCCCTTGCTATAATCACTCCCTTCATCTCAGTGACAATGTTTGCATTCAGCCAATTGGGCGGAAAATTCGAAATCCCTATGGTATCAGTGAAACGACGTGCTTAAAAGCATTTAGTGGAGAGGATGAGGATGGTACCACAATAAATAAATCGTTAATCTTGTTGCTTGGAGAATATCATGAAAGGGCTAAATTGCAACGATCCTCCCATGTCCTCTCTAACATGTGTTTCAGTTAGTGTACGTGTTACTATGTATTGTTTGTCGTCTTAAATAATATATGAGGACTGTACCACCTCATAAATATCAATGAACTCAATATTATGTGTTCCTCCTTTTTTTCTTAATTTCTTGGATCATATAGGAATAACATTAAAATTTTAAGTCCGAA
>TRINITY_DN13888_c0_g1_i1
CCGCTGCCATTCTCTCAATCCACCACTTCTTCATTTCAACCCTCAAACTTACGGCCACCTCATACTACAAAATCCCAATCCAAAAGTGTTCGATGAAAGAGAAATAAAGCCGTTAATGGCGAATTTCTCCTTCCGAAACCATGATTCAGCACATAAAATCTTTTCTGAATGCGAAGCTCGAATAACCATATTATCCAAATCTTGGTACATCGCACTCGCCCCAACTTAGATTTCGATCAGCGCGATCAAAATGTGGATGGATTTCGGGAATTCACGAAGAAGACGATGCAAAGGTATGAAGAATTGAATCGAAAGATTGAGAGTTTCAGGCTGTTCATGACTAGGACATGTTTTAATGATTTTGAATCTCGTAGTTACTCTATTGATCAAGATCAAGAATTGTTTGAGAAATATATGAATATGGCTGAGGAATTAACTGTGAAAGCGATGAAATTGGGTACTGTAGATTTCAATTTTGAACTAGAATGGATTGGTAGATTATTCCCTTTACCTCGTGAATCCGAAACCCTAATCAGATTATGTTTAACTAGGTGCCAAATTGATTTAGGGAAAGAAAAAAAGGTTAGTTGTTTAGGACTTAAATCTCTTAATTTATAGAATCTTGACATACGGAAGAATGCTATACATTAAATTCATGCTTCTTTCTGGAATGGGTTGTTAGTGGTCCAATCAATCTCCACCCAGTTGTATAAGCTGAAATCTTTGATGTTAAGGGGTGTGGATATTGATTCCTCGTTTTTCAGTGACCTTTCGCCTAAATTTCCTTTACTGAAGAATTTATCCCTTATTGGTTGTGGTGGATGCGAAGGAATGGAACTTTGTTGCCGTTCCCTGGAGTACATAAGATTTAATCTCTTAGGTCACGATGATCAGCTGTTGTGGGCTAAATGTGATGTTCCAAATATTCGTGTTTAAATATTCAGGTCGGAACTTGCCTTCACTGTCTTTTAAAACAGCTTCAAGGAAATGGGAGTCTGATATGACCATACATTGTCGTCATTGTAGTGCTGAATGGTTCCTTGAGTTGAATAAATTTCTAGATACTTTGAGCATGTCAAAATTTTCTCTTTCTCTCTGCATTTTTAGCTTTGAGAAGAGAGAAGTGGAATTTTCAAGGTATTAGTAAAATTGCAGTCGAGAATTTGAATATCAAAGAGATGCCCTGTGATGATTCACTCATTGTAAAATGCTTATTTCAAAGTTGTAGGCTTGTAGCCCTAAGTTCATTACTCAGTATGCTTATCCTTGGCTACAAGGAAGCGCGTTCCTAAAGATTCTTTATAAAGAAACAGGATCGAGAAAGTAAATGTGGAACTTTTTGAAGAGAGCAACGCTGAGTGGCGGCCTTTGCCCTGGAAGACATTGTTGATTAATTCATCTACACCTAAGGAAATGAAAAAACTCCGAATGCAATTGAGATGGCAACCAGAGCTTTCAGATCCAGGTGATGGAAATATGAGCTAATGTTTGAGCTTGTCCAGAGTACTCTTACTCTCTGCTTTTCGAACATGTTAGACTTGGAGAAAGACATGGAAATTCAAGGTTCGCATAAACACTGTGGTGAGAGTTAGAATGTTTACTCCTTCTAAAGTAAGTTTTGATAAAGAAAGCACTCTAGGGAAACATATGTTTTGAGATGTGGAAATAAGGATTGGATGATGAATTTGACTTGATTTAATATATCTTTTCCTTCACTGTATGCATTATCCAGACCTGCTATATTGTGTAC
>TRINITY_DN13845_c0_g2_i1
CATAAGATGCGGGTGGGCAAATATGATATGGATAGGATCCCGCCAAGGTTAAGTTTGTTACCAACACCCTAACCTAATTAGTCGCCATTGGAATAATATAATCGATCGTCCTCCATCACAACATGGATATGTAACCATCAGACATACCTAAGCAAGTTAATTTATAGGGTGAAAGTAATTCCAATACACCCTAATATCAAAGACAACTCAGATGCTGTTTCTGCCATGCTATGTAATGTAGGATAGTTCAACTATTTCAACAGTCAATTGTAGCAAGATCTATATTGTTCTTGAATATGTGGACGGATGAGAACTCT
>TRINITY_DN13845_c0_g3_i1
AGCCTTATTTATGGCTTTATATAGGAGCTAGAGTAAGCTTTGACTATTCTTTCTTCTTCTCCTCCTCCTTTTAGAAAAGGATTTATTGATGTATCAGTATTGGTTGACAATCAGTTGAAAACTTGGCACTGGATTGTAGCTAGAAAGAAGTATGGCAGCTGATTTCATCATTTTCATGGTTAAACTATAATGATGAGTGAGGCAGCATCAGCATGATTACTTGAATTTGTGAAGGTCTGAAGTTGAAGGTGTTGTGGTCTGGTCAGGTCAGGTTTCTGAACTGGACTGGAGTTCCACTATTAACAGCCTTTTCTTATGTTTTGGTTAGCTTAATTATTCTTGTATGTATATGCGCC
>TRINITY_DN13845_c0_g1_i22
GGTGTACTCTAAAATAAACGGGTAGGGGTTGAGATAGAATGTGTTTTAGTCGTAGATATTTAAGTTGGGTCACGGCGGCGACAAGGTTGTTTTCATCCCACACCACCACCGCCAGGCTACCAGCCCAGCCGGCAAAGGAATAGATCTTGGAATTTCTGCTCTTTCCTTTCCCCAACTGGAAATCAATTTGGGTCCTCCGCGCCGCATATGCTGAGACGCCTATTCCCACCCCTAGTTTAATCATCTTCTACGCCCCTGTGGCTATGGATTTGCACCCTTTCCGCAAGGTTCTCGGCTACTTTATGATCCTACTCTTCTTCGCTCTGATTGCCATCTCCTACCATGCTGTCGTTCTTCTCACCCTCGCCCCGCCCCGCCCCGCCCCTTCTTCACGCTGCCTCCAAATCCTTTCTCTTTTTTCTACTCCTCAATTCTTTTTCATCTCCTGCTTCGTCTCCTTTCACTTCTAATTTCTTGTTTTCACTCATAATCGGCTATTGCTTGATCATCAATTTCACATTTCGTTTAATATCTTTACACATTATTTACACTTTTCGTATAAAGTACAAAAATGATCTTGAAGGGCATGACCTTCAGTGAAAGAACAGATCTTTTACTCATTGGGCTAATCATACTTATGGAGGATTGTGGGTAACTCTTTGCTCGGTAAACGTGTGTTAATTCCAAACTTAATTACTTATCTTCACGTTGCACTGACTATGCGACTTCATTCGTTGTTTAAATTTCTTCCTTATCTCATCTGCTCAGATTTGTGATGTCCACATGATAATGGAATAGTTTAACTTAGAACATCACAGTTCTGGGCAAATTGGGATGGTTTCTGAGGTGTACTTTAGCTTTTAAACTGGCTGGACACTGATCAAGTTCCATAATATTGTTGAAAATGGTGTCGTAGGCTGTTGATATTCTATGTATAGCCCATAAGAGATGTTTGGAGTTAAAATACTTGCCATGTTATGACTCGACTTGTTTCTTTAAATGAAATTGAAGTTGATTAGAATCAAATTGTGAGTGTATCTTATGCCTGCACCATTGTATGCTGTGCTTGGAGTGTCTGATAAGTGACAATCGCGATCAACTGATAAATTTCTTTTGAAAAACCATCTTTTCTTGTGAAGTTCCTGTGATCTCTGCTAACATGATTTATCAACTGGCAGCTTGTATTGTTGGTTTGGAGCTATTTTATGGTTGTCTTTCGGGACCCTGGGTCTGTTCCTGCAAACTGGAAATTGTTACCAGAACAGAATATGGAAAAGCAGGATTTAATATCTTCCAATTTCTTAATACCAGAAAATTATTCGGCCAGACAACCATATTCAGAGGGGTTTGAAACATCACCTGTATTGAGATATTGCAATCATTGCCAAAATGGAAAGCCACCACGGTGTCATCATTGCTCTGTTTGTCAACGGTGTGTTCTTAAGATGGACCACCACTGCATATGGGTTGTAAACTGTGTTGGGGCTCGCAACTACAAATTTTTTCTCCTATTTGTGGCATACACTTTTTTGGAAACGCTTATGGATACTCTTGTGCTACTTCCTGGTTTCATAAACTTCCTTCAACATGCTAAGCATCACTCAAGTTCACCTGGAAAACTGGCTATTACTTTTCTGGCATTTGATTCCATCCCTTGATGCAGTTCTGAATGTAGCTTTTGCGCTGAGCCTTCTTTGTTTCATGGTCATGCATACATCATTGCTGTTGAGCAACACCACTTCTGTTGAGGTCCATGAGAAGAAAAAAACTGAGCATTGGAAGTATGACTTAGGATGGAGAAAGAACATTGAGCAGGTTTTTGGAAGTAGAAAGGCATTTTGGCCCTTTCCGGTATTCTCGAAAGAAGACTTAGCTGCACTGCATGGCCTCGATTTTCCAACATGCTCTCATGTCAATGTTTAGTGGTGACATTTGGCTGGCTGACTCACGAGATAAACATGGAGACTCAAAGAAGATGCTGCCAGGAGGTACCTTCAGCAGCTCTTGTGGACTACTGCCACAGTAGAGAGATTTGAAGGTCCTATTACATAAATTTTTCTACGATGTACAACTTAACTTGTGTTTATTTTTCAATGTCTCTTACAAATTTACTGTACGCCTTCATGTCAGCCGCTGACATTCTTAAAGTTTCAGATTTTGGATTGAGTGCATTTTCGAGGGTAATTGTCCTACATGGACACTTGACATTACCTATTCTCTTGGTGGACCTGCTGAGCTGACACCCTGCCAAATATTTTATTGTTTGATAGAGTTAAAGGTATATTGAAATGGCAAATAAACAAGGTGCTAATATCAAAATATGTCGATTCCTCTACTAGGTGCTAATCAATTCACTGATAATTAAGTTAATTACTCCAGAGATGCTTTCTTCTTTGTTCAACGCTCGCCACGGCGTCTATAATCTATTGATATTTCCATGTTAAGTTGTACATGGAGTTTGCTTTTGGGATAAGAGAAAAGAGTGAATAATGAATATCTGTAGAACGATG
>TRINITY_DN13853_c0_g1_i1
GTTGGGTAAGAAGCTTCTCACTTTTGGTTTGGTTCAGTCCCCACATGATCATTGTTTATTTACTTTGCACAGAAACGGTTTATTCTTGGCTATGTTAGTATATGTTGATGGCATTTTGGTTACAGGTTCTGATATTAAGATGATTACGGCACTTAAACAATTTCTTCATCAGGCTTTCACAATCAAAGATCTCGGATTAGCAAAGTATTTTTTGGGGGTTGAGATTTTGCAAGATACAGATGGGATTTTTCTTTGTCAAAGGAAATATATTTTAGATGTCTTGGCTGATACAAACATGCTTGAGAGCAAGCCAGTTTCCACACCACTCCCACCAGGTCTTCATCTTACTTCTACTGGTGGTTCTCCGCTTGCCAACCCTGATCAATATAGGAGGTTGGTGGGGCGTCTTCTTTATCTTAATATGACTCGACCAGATATTACTTATTGTGTTCAACAGTTGAGTCAGTTTGTTAATGCTCCAACTTCTACACATTGGACTTCAGCTCTACATGTCCTACGATATTTGAAAGCTACTTCTTCTCTTGGTTTGTTTTATCCTTCGGGAAGTAGTGCCACATTGGAAGCCTATTGTGATGCTGATTGGGCAGCATGTAAAGATAGTAGGAGATCTATCACTGGTTATTCTATTTTCTTTGGGAATTCTTTGATTTCATTCAAAAGTAAGAAGCAATCAACCGTATCGCGTTCGTCTACTGAGGCTGAATATAGAGCGCTGGGTTCTACTGTATGTGAACTTCAGTGGATACACTATCTACTCCAAGACTTGCAGCAGACAATTCCTCTTCCAATTTCCCTCCACTGTGATAACAGGGCAGCTCTTCACATCACTGCAAATCCAGTTTTTCATGAACGCACGAAGCATTTGGAGATCGATTGTCATTTGGTTCGAGATAAGTTCAAAGAGGGTTTTATCAATCCTTGTTTTGTTCCTTCCTCTTTACAGATTGCTGATGGTTTTACCAAGTTTTTGGGTGGTCCGCAGTTCGCTACGTTCGTCTGCAAGTTGGGAATGATGTTCTTTCCTCATTCTCCAACTTGAGGAGGGGGTATTGGACGTATACAACAGTTGGTTCACCATACACCATACACCACCACATAGCAGATTACTCCACCATGCACATATTCCAG
>TRINITY_DN13853_c0_g2_i1
AAGTAAGTTTGCATCTAGGTCTCTTATGTGTGCCTTCATTGGCTATGAACCGGGCCAGAAGGGTTATAAGCTTTTTGATCTTGAAAATAATCAATTCCTTGTGTCTCGCGATGTGATTTTTAAGGAACATGTATTTCCTTATTCTACTTCCACTCCTCAGGTTTCATCTCAGCCACAGGTACCATCATGTGCTCTTGATATTGATAGAATTGATGATATTGAAATTTGTCCTACAAATTTGGAGTCTACATCTCGTGATTCAGAACTTCTCTCTTCTCCAGATGCATTAATCTCCCCACCTGTTACTGTTTCTCCTAAAACCCTTAGAAGGAGCAGTAGACTTATCCAACCACCTTCTTGGACAAAAGACTTTGTTTGTCATCTAAATCCCTCTACATCTCAGGCTTTTTTGGCCAATGTATACCTTGATAAAGAGCCTTCTCTTTACAAACAAGCAGCAAGGGAAGAAGTTTGGGTTAAAGCTATGGATGCAGAACTTGAAGCTCTTGAGAACAATCGTACTTGGTTGCTAACTGATTTACCTCCCGGGAAGGATGCTATTGGTTGCAAATGGGTATATAAAATCAAACGAAAGCAAGATGGGACTATAGAAAGGTATAAAGCTAGACTTGTGGCTAAGGGTTACAATCAACAAGAAGGTGTGGATTTTTTTGAAGTTTTTTCTCCTGTGGCTAAGCTAGTCACCGTTAGGCTTCTTCTTTCTATTGCTTCTATGAATGGTTGGGATTTGCATCAGATGGATGTTAACAATCCCTTTCTCCATGGGCATCTCACTGAAGAGGTTTACATGGAACCTCCTCAAGGCTATACTAAAGCTCTCCCTGGGCAAGTTTGTAAGTTGGTTAAGAGTCTTTATGGACTAAAACAAGCATCCAGAGAATGGAATATTGAGTTGAGTAAGAAGCTTCTCACTTTTG
>TRINITY_DN13825_c0_g1_i1
AAAAAATCAATTCGAAATAAATCAGATTCAAAAGATAATCTTCCTTAAAGAAAGGGGATATCAGGAGAAAAGAGAAAGATGTGCTGTGGAACAAGAATATGCTGTTTCTGCACGTGCGTTATACTGCTGGTGATTGCAATCGGTTTTCTGTTCGGATTCGGAGTTTTTAAGCATGGATTCCACAAGTTGAAGGACACATTGAATGTCGACTATGGCTCCGCCGCCGTCCATGGAAGCGCCGCCGGCCGCCCATTCTTGGGGATAAGTGCTCCGCCGCCGTATTAGTTACTCTCACTTTCTTCTTATCATTTTAGTTGTTGATCTTTTTCATGTGTTGATTTTACTCACACTTTCTTTTTTATCCTTTTAGTTGTAAATCTTTTTCTTGGGTT
>TRINITY_DN13825_c0_g2_i1
AACAATGCGTAGAGTAACCGCTTTCAAGAACCCCCTTCCCCCACTCTCTCTCTTTCCCCCCACTCCTCAATCAACCCCAAAACATTTTCACATTAGATTTATATAAATTCATTCCAACCACCCTTGTTCAACCAAATCTTCATCGTAACAAATAAATTAATTCGAAATAAATCAGAATTCAAAAGATAATCTTTCTTGAAGAAAAAAGGGGATATCAGGAAAACAAAGAAAGATGTGCTGTGGAGCAAGAATATGCTGTTTCTGCACGTGCGTTATACTGCTGGTGATTGCAATCGGTTTTCTGTTCGGATTCGGAGTGTTTAAGCATGGATTCCACAAATTGAAGGACACATTGAATGTGGACTATGGCTCCAGCGCCGGCCGCCCATTCTTGGGGATAAGTGCTCCGCCGCCGTATTAGTTACTCTCACTTTCTTCTTATCATTTTAGTTGTTGATCTTTTTCATGTGTTGATTTTACTC
>TRINITY_DN13889_c0_g1_i1
GTAACAATTAACATCATTGCTGTATGATAGCCATTAAACAAATTTTATGTTGAAAATTTTGCAATTCTAAAATGAAGGACTGCTTTATAATAAGTTGACAATCAAGATTTACATCTGAAAATGCTGACTGCATTGCAAGTCCACTTGAAAGATTGCATGAAAGCATGGATTAGTACGTGGAAGACTTGAAGCAATAATTTTGCCCCTCATTTTATTTTTCCAGCTTCTTGGTGTTTTCAGATTTTAACTGAGCAAGTGTTTAGCTATGAACACATTTTTACATCAATAGAATTATCTAGAAAGGCTTTTTATTCTATTTTATTTGATAGAGACATGCTTAAATAGGGAACAATGACTTCATTATTGTGAACCACTTATTCTATTCCTATTGCAAATTGGTTCACAAGATAGAACTTATGATAAATAATACATCCGTGGACTAAAATTTGTTTTACCAGTTAAGCTGTTACCGTTGCTGGGTGATCTGTATGTTCTGAAAAAATCATTTTTTATCTTATTTTTTAAGTTCATGTGCACTATCCTTCTTTGCAATTTATATGCCATCCATTTAGTTACTTTAAACTCCTTTCATGGCTATAGACTATATGTTTATAGCCTATTCCTTGGGGCTTTATTCTTATTCTTCCTCACCTGAATAGTTTTGACCAGCAATTTTATCGTGAAGTCTGTTGTTGTTTTGAGTTTTCCCCCCTCACACTTCACTGCACCAACGGACTTTGATGGATACAGAATTTATATAGTCACTATCTACACGAATGATTCTTTATGAATCAGAAGAGTATGAGCATCTGCCATCTGCATCTGTTCTGTGTTAGTGAACTTGAATTGTTGAAAGACAACAGACGCCATATATATGGGTGTCGTGGCTTCTGAATATTATGAATATATGGTGCTTGGTCAAATACATTAATTTCGAAGTAAGTTTATGTGGCATCAAGTTGATTTTGGATCACTTAATCTCTGTTTTATTTGAGCCTGATCGAGTGTGGATCCAGACATTAGAACTGATTCTTGAAGATATTCATAAAACGATGTGAGATGGAATATGTTCTTTCTTGTCGATGGGAGGAATTTTTGTACTGGGTACGACTGTAGGTGGATGCTTAAGACTATGTTTCCTCATTTGATGTTAGCCATACCAGAACATATCTTTTCCATATCACAGCTGCAGTTGAGAAAGCTTATTTCTTGTAGGATTGAATTTTGCTTCCTAAAGTTTGTGTTTGACAGTTGTGCTTTAATTTTCATGGTCATTATGGGTTTCATATGTATTGTGCTGTCTCATTAGAAAATCACACACATACATACACTGG
>TRINITY_DN13892_c0_g1_i1
AATGGAAACCAGAAAGTGCAGAATTCTGATGTTTCCATGGCTAGCTCATGGTCACATATTCCCATTCCTAGAACTCTCCAAAGAAATCCTCAAAAGAAAAAACTGCCTCATCTACTTCTGTTCCACCCCCATCAACTTCGATTCCATCCACAATTTCATTTCAGACAACTCTCTCAACGATTCCATTCATCTCGTCGACATCCATTTACAATCATCCCCTGTTCTTCCTCCTCACTACCACACCACCAAGAATCTCCCCTCGTCTCTAAATCGCACCCTCGTCAAAGCATTTCAAGATTCGAACTCCACATTCTCCGACATCTTAGACGAAGTCAAGCCTGATCTCGTGATATACGATGTTTTCCAACCTTGGTCAAGTAAGATTGCAGCATCTAGAAGTATCCCCTGTGTTTACTTCTCCATATTCGGAGCTGTTTTCTTGTCTTTCTTGCATCATCAGTACACCTATGGCGATGGGGTTGAGTTTCCATTTAAGGATCTCCAATTTGCAGAGCATGAGTTGACTGGTTTGAACATCTTCATCGAGTTTCTGTATGAGAATATCCATGGCGTGGATCGAGATTTCTTCTTTGGGAACTTCAAGCAGTCTCACGACGCCGTTTTGGTGAAGACCACCAGGGGGATTGAAGGGAGTTACGTTGATTATCTCTCTGAATTATCCGACAAGAAAATTGTCCCAATTGGTGCCCTCATCAGCGAGGGCAGCAGACACGGCGTCGTATCAGGTGGATCGGATATAATGAAATGGCTGAATACGAAACGACAGCATTCGACTCTGTTTATATCGTTCGGGAGTGAGTACTTCTTGTCCGAGAATGAGATAGAGGAGATAGCGAAAGGTCTAGAACTTTCTAGAGTTAACTTCATATGGATCATTAGGTTTCCGGTGGGAGCCAAAACTGGATTGGAAGGTTCACTTCCGTTAGGGTTTCTGAACAGGGTGGGTGACAGGGGTCGGGTTGTGACGGGTTGGGCG
>TRINITY_DN13852_c0_g1_i2
TTTTCACTTTCTCAATTATCAAAACCAAATCCTCTTAAAAGATGATTTGTATGTATGGAGACTCTCATCTATGCACACTCACCATGATCATATACACCTGTGTATGCATCCCATTCTTCCATACTGTTGGGTTGCTTTCCAAAATCTTCACATATCTGATCAATCCACACCGTCCGATCTCATCGGAACCCGGAAAAACTCCTTCGTACAGCCTTGATCTCACCGTTTCGCGGTTCCAGGATTTGGAAATTCGCGGAGGAGAAGAGAGGTGCGCCATCTGTTTGACAGAGTTTGAGAATGATGATGCGGTGAGCAGACTGGGGAGGTGTGGACACGTGTTCCACGCAGAATGCATGGAGGAATGGTTGGATAGGTGCAGGTTCACCTGCCCCCTCTGCAGGTCCTTGGTGTTGCACCTTACCTCACCCCCTTCCCCACGGCATATCTTGCCTTCCACATCTTGCCCTGCCCATGATTAATTTCT
>TRINITY_DN13804_c0_g1_i2
TTTTTTTCTTTTTAATTTAAAAAATCATCGTCTTTGCAGAGTCTTAGCAATAACATCAATGGCTTGCGCCACCACACCTACATCCTCATTCTCCCTCTTCAACGCAGCGTTTTTCTCCACCGCCGCCGCAGAACCGCCGACGGCGCGGCCAACAGTTCTCGCCGCCTCAATTAGTTTCGGATATTTGCGCTGTTGCAGGTATTCCGGCGCAATCAACAGCGCATCCAGAGCCCTACTATACAGATTTTCGCAATTCCCGTAAATAGCCTTCAGATTCCGATTCTTCGCCGATAGAAATAGGTTGTGAAATTTGATTTTGTTCTGACCGGCTGTGTACGTCGCCTCGTCGATGGCGATTTGTGCCAGCACAGGGAACGACGCCGTAGGGCTTCGTGGATCCGAAGACGTCAGAAGACTTTCGCAGCGCCGTGGCTCTTTTGTTTGACGACAGGCGTACGCCAGTGCGGCGGCGTTTGCGCGGAGGAGTTGGCCGCCGGAGGTGAGGAAAAGCAGTTGAAGGAGAAGAATTAGCGAGGGAGAAAAAGCGTGCGCAGCAATCATCTTTCGGTATGTTCTTTTTCTTT
>TRINITY_DN13843_c0_g1_i1
ATAATCCGAGGCCTCTCTCTCTCTCTCTCTCTTCCTTTATCTCTCTCTCTCGAAAACTTCACAGCCAGCTGTTGAGGCCATCTTTATACTGGTGCTGTATTACACTAAAACCCTCTCAAGCTGCTACATTTTTCTCCTGATAAAGCTGTAGAGGGGAGAGTGTGAATGGCAGAGATTCAAGAAAGGTCTAAAGAAGGGGTTGATGCAGACATGGCTACTCCCGATGTCCGTAGTGTGGCCATGAAAATCCAGAAAGCTCGAGAGGTGTACACTGCGAATGTTAATGGAGGTGGGTATGAAGAGAAGCCCACCAAAGGGGAAGTCATGTCGTGGTATTTGTACGGACTATGCTCCTACTTTGTTCACACTGTCCTTATTCCCATCGTCTTCCCACTTATTATCAGCCAGACGGTGGTGCATCCGCCGGAGCCGCCGCTGGGGTGGCAGAAAAGCCTTATGGGTTTGAAGTGCAAGGAGAGCCAGATGCAACTATATGAAGGTCTAGTATACAAGACAATCAAACTTGGTGGCAAGAAATTCTCTCCACTGGAATGGACTTCAATTTCTTGGATCACAGGCCTAATTCTCTCAGCACCCATTCTTGGGGTAGTCTCCATCCTACTAGACTACAGCCACTACCAACAGCTCATAGCCGGCGCAGCCACCGGCATCGGAGCCCTCTTCTGCCTTCCCGCCGGCTTCTTCAGAAAATCATGGATCTTTCCTCCCTACATCGCCGCCATTGTGGCTGCAAACACCATCGTCGGAGCAGCCCACGCCCGGTACCTCGGCCTAATGATCCGAGGCTTCACTGGCTACACCATAAGAAGAAGAGAATTTGGGAACAGAAGATCCTTTGGCAGCTGGCTATCTCTCTACTCAACTGCAGCAGGCTGCTTAGGAGCTGCTATCATGGCTTCTTTCACATACCATATGTTGAGCCACTCAGATCACTTCACTGCTTTGTGGGTTGTTTCCATATTCAGTGGCCTCACTTGGGGTCTTGGAATAGTCCACATTTTCTCCACAAATAGAGCTACGGAGATTTATAATGAGTCTCAGTCCAATTCTGCTCCTCTCACTCATGTGCTGTCGATTTTCAGATATCCTCAGGCGGCCGGAAGTCTTGCCGGAGTATTCCTGTCTTCGTTTACCTCGATGTGTATCTTTGGAGCTGGATTGCTCTATGCATTGGGTTACCTCTGCGTAAAATCAGAGAATGTTCTGTTTCTGTGGCTCATATATTTCATGGTTCCAATTCTGTCTCTACCTTTGGTGCATCCTCTGCAGCAATCCATGAAGTTGGATGCTGAGAAAATGCAGCTTCTTGGCTTCATTCTGTCTACTTTGACTTCAGGGTTTGGATTCTATTACAGATCTACAGTTTGGAGTAAAAGCCATCTTCTTTTCTTTGGAGCTGTTCAAGGAACTGCAACTGGTTTGCTGCATGCATTTGGAAGGGTTCTATGGTTGGACTGCTCTCCGGCTGGTAAAGAGGGCGCGTTCTCTGTGTGGTTCTCGTGGGCTCGTGCGCTTGGGGCGTGTGCTGGATTTGCAGTGGCGACGGCCCTGCCTGGAAACGCTGGGAAATCGTTCGGAGTTTCGTTTTGTGCTGGGATTATTGGGATGGTTGTGTTGATCTTTGGCAATATTAGCAGCTTTAGAGGGGCAAGAGCAGCTGGGCATGTAGTCAAGAGTGAGAAGGGCTCCCCTGCGCCTGAATTGAGTGATGAAAATTTCAAGAGCACTATCACAACAGATGTTCTGCATCAAGGAAAGGGTGAAGTTCGTGTTTGAGAAGATTGGTTTCTTATTTAACTTTTTTTTTTATGGGTTTAACA
>TRINITY_DN13838_c0_g1_i2
GATTCAGATGATTCTAATGGAGAAGTGGTACCAATTGAGTCCTGGGAGGACGAAGATGACGCTGAACCTGAGGTTGGTGATGGAGGAGATGGTGGTGGAGTAGTCCTGCAAAGTTGCAGTTGGGGTGAGAGAGCATTGTCGATAGCCCAAGAAATACTGCAGGAGTTTGGTGAAGAGATGAATCTTTATGCATTCAAAACTTCTCCTCGAGGTTACATTTATGTGAGACTGGATAAACTTTCAAATGAATATGGGTGTCCCAGCATGGATGAGATTGAATCTTTCAGTCGCCAATATAAGAAAAGATTAGATGAAATTGGTGAAAGTGGAGAAATCCCAGATGATTTAGCTCTTGAAGTTTCAAGCCCTGGTTTGGAGCGGCTACTGAAAGTACCCGATGATTTGTTGAGGTTCAAAGAAATGCCTATGGTTATCAGCTACATGGAAGACACAAATGGTAGAAGCCTAGAAAAGGAAGGAGTGTACTTTCTGGACTCAGTAGAAACAGAATCGGAATGCTGTGTTTGGAAGTTGGCAGATGTGAGGGAAAATCGAGATCCTAAAGCTAAGGGACGGCCAATGAACCGTAAACAGAAGGACGCCAGGCTAAGACTTGCTTATGCTACGATTAAGCGGGCAACTTTCTA
>TRINITY_DN13866_c0_g1_i1
ACCTGTCGAACAACTGAATTCATTTCTCACCGCACCTGCTTCTGCTTCTGCTTCTGCTTCTCCTCCGAGAGAAAGTGGAGATGTTATCATCGGTGGGATTAATTCAACCTAATTTTTGTTTACTGACCACAAATTCTCGAATTCAAGGACGCGTATGGGCAGCTGAAAAGAAGAAGTTGGGAGTGGTGGTGAAGGCGAAGGCGGTGGAGAAACCCAGATTGGTATTGAGATTCATCTGGATGGACAACAACATCGGAATTGCCGTCGACCGAGTTATTCCCGGCGGCCGTGGAACTATTCCGGTGACCCCTTATTACTTCTGGCCCAAGAAAGACGTTTGCCACGAGCTCAAGCTTATGATGGACAACAATCCCTGGATTTCTCACAATCACATGCAAATTCTGCTCAACCAAGCCTCCAACATCATCAATTTGTGGAACCAAA
>TRINITY_DN13814_c0_g1_i1
ATTCATATAACATATAGTATTTATTTTAATTACCTTGCAGAAATATTTAAGTTGATCGTCATGAACATCAAGCATATGGTTTCTGATTCAACTTTGTGTGGCTTCCATCTTACGAAGATTAATCGAAGGTATCAAATTCTCTTAAAGCAGAATCCTCCCACAAACTTACATATCTTCAAAAACAAAGAATTCAAACCTCTGAGAAGCTATTCAAGATGGCACAACTATGGTAACAACAAAAGGAAATATGCTGTGTATGGTGTGGAACCAGGATCTTCACCTTCCGGTCCCCCTCTCAATGTTTTAAGCTGGATTGTGACTGCGGCTATAGCAATAGTTGTTCCTTTGATCAATTACAAATGGGGACCATTACTCAAAAAAAAAGTTGAGGCTGCAATGCAGATAACAGAAGACGTGGCCGAGGCGGTGGAGAAGGCGGCAGAGGTGGTGGAGAAGGTGGCGGAGGACATCGCCGATGAACTTCCGGTGGGTGGAGAATTGCGGAAGGCGGTCGATTTTGTTGAAAAAATTGCAGAAAGAACAGCAAAGGATGCTGGAGCTATTGATGAATTTATTGATAAGGTTCAAGAAGAAGAAGAAAAGGCAGAATTATTTGTTGAATCTCTAAAGGAAGAATCCAAGAAACCTCCAAAGGATTCAAACGAGGTAAAACCAAATGATGAAAATTAATTTGGATGAGTATATACTCAATTATTGGTACTATTATAATTATTATTTGCTGCCACTTTAATGTTACCATTGTATCAGGATATATGATGTAAGTAATAAGCCACCACCCCCCACCACCACCAAACAAAGTTATGG
>TRINITY_DN13844_c0_g1_i9
TTAATTTGTTACTAATCAAAAAAATGTTAGCCATATCTCCTCAATTTAGTTCATCAGGGTGGTTGTTGGATGATCCCATTCCCATTCCCATTTCCATGATCCATCATCAACAAAATCTCAACTATTTTTACACTGACAGAAATGAAACTTCAAATTCCATCCATCTCCACTCTCCCAATTCTTCAACAACACCACACCACAACGCCGATTCGGGCGGTGATTTCCATGGTCGATTCCACGACGGTGATGGCCAATATACGTTGTCGAAGAAGCTCAACCACAACGCAAGCGAACGGGAGCGTCGTAAAAAGATCAACACTCTGTATGATGATCTTAGGTCACTTCTTCCACCACAGGATCAATCAAAAAAACTGAGCATTCCTGCAACAGTTTCAAGGGTGCTGAAATACATTCCGGAATTACAGAAGGAAGTGGAGGGACTGATTCAGAAGAAGCAAAGACTTCTTTCAAAGATTTCTAAGTTAGAAAAATCATCAGAAAAATTTAAGAAGCAGAAAATTAGTGATGATCAAATTCAAAATTCATGTTCATCAGCAGTTTCTGTAACTCAAATTGGTGATGGAGAAATCATTATCCAGTGTTCAATTCCAAGATCTGAAAAGGGTTCATTTTCAGAAGCTATAAAGAGAATGGAAGATGAAGGATTTCTGATGATCAATGCTTCTTGCTTTCAATCATTTCAAGGCAGGCTTTTCTACAATTTGCATCTTCAGGCAGAAGAAGGTGAAGTAAAAGATGCAGATATATTGAAGGAAAAAATGTGCTCATTAGGATGGATCTTGGATGATCCCATCATCCATGATCAAGAAAACATGAAATATTTTTCTAGAGAGAGAACAGAAACCTCAGATCAATCCATTGAATTCCACTCTCCCAATTCTTCAATAACACCACACAACAACCACAACGCCGGAGAATCGGGCAGCGATCGCTTCCACAACGGCGATAATGGCGATAAGGTGGCAAAGAAGCTCAACCACAACGCGAGCGAACGCGATCGTCGTAAAAGAATCAACACTTTGTATACTGATCTTAGGTCTCTTCTTCCACCACAGGACCATTCTAAAAAACTAAGCATTCCTGCAACGGTTTCAAAAGTGTTGAAATACATCCCTGAACTACAGAAAGAAGTTGAAAGATTAGTTCAAAAAAAAGAAAGACTGATTTCCAAGATTTCAAATGTAGAACAATTAGCTGATCCATCATTGAAATTCAACCACCACAAAGTTATAAATCCATCCTCCAAATGTTTGTATTCAACGGTGTCTGCAACTCGAATCAACGACGTCGAGATCATCATTCAGAGCTCAATGCCAAGATCTGAAAAGGGTTCATTTTCAGAAGCTATAAAGAAATTGGAAGATGAAGGACTTCTCATGATCAATGCTTCTTGTTTTGAATCTTTTGAAGGCAGACTCTTCTACAATTTACATCTTCAGGCTCAAAAAGGACAAGTGATAGATGTTGAAACATTGAAGGAGAAAGTGTGGC
>TRINITY_DN13826_c0_g1_i1
GGATATTCAATATTCAATACGAAAATAATATTCACTATACATGAATTTAATTAAACAACTAATTTATTTTCCCCAAGTGGCGTCTATAAAATCCCAACCTAGCTGTATGTGTTTCATGCAACACACTAATTAAATCACAAATCAGAGAGAGAAAGGTAGTAAGACACACACAGTATGGGTATTAATGAAGAGTGTCATCCATTGCTCAAGGGTGGAAGAAGACAAACCAAATACACCCATGGATTTTCTTCTTCTGAAATGGCAACACTCGTCGGTATTTCCCAAGTATTATTGCCTCCCACAACACCAAATGATCCCAAACACGACTCGTTCTCTCAAGCCTCCGCGGCTCAATATCCAGTGCCAGACGAGGTTGCTGAGATTGTAGTGAAAAGGGGTTTCTTGGAAGCCAAAATATTGGTTAGATTATTATTAAAGATTCTTTCAACGAGGGTGGGGACTCTGTTCTTGTGTGGAAGTCTTGGGGTTGGAAAGGAATGGCCCTACTTGATGAAATTCTCAGAGATTTGTTTGGAGAAGAGAGAGAAAGTGGTGCAGAAATGGATGAAGCATTGGCTGTTGACACCAATTAGGCTTGCCTTTGTATTCATCAAGATTGTGGTTCTCTTTGTGTTCTTCACTCAGGTAGGAGATGATTCAAAGAACCCTTCATGGGAAGCCATTGACTACTGTGTGGACACCAACAACGAAACCGCATCGAGATCACCCCAAAACAGACCACTGGAGAAGGGGATAATCGAAACAAGACTCGAAACTGAATCCACACTCTTGAATTCTCTTACCCAGAAAGGCCTTACAGTCACAGAAAACGCCTCAAAAAACAGGTACGAAATCAAATGTGATGTGGTCATCGTAGGATCCGGCTGCGGCGGCGGCGTCGCGGCCTCCATGTTAGCCGGCAGCGGCCTCAAAGTGGTGGTTCTGGAGAAGGGAAACTACTTCACCAGCCAAGATTACTCTGGCCTCGAAGGCCCATCAATGAATGAGCTTTATGAAAGAGGAGGTGTTCTGTCTACTTTGGATGGGAAGATTATGCTTCTTGCTGGATCAACTGTGGGTGGTGGGTCTGCTGTCAACTGGTCGGCCTGTATCAATCCGCCCGACTCAACGTTGGGCGAATGGGCCGACCGTTGCCAGCTCCCTCTGTTCGCCAGCCCTGAGTTTGCTGATGCAGTGGACAGAGTGTGTCAGAGGATTGGTGTTACTCAGGGGTGTGTTAAGGAGGGGTTTCAGAATCAGATTCTACGTAAAGGGTGTCAAAATCTTGGCCTTAAAGTGGAATCCGTCTCGCGAAACTCGTCCCATGAGCACTTCTGTGGCTCTTGCTGCTATGGCTGCAAGAGAGGGGACAAGAAAGGGACAGACACAACTTGGCTGGTTGATGCTGTCAATTCAGGCGCTGTTGTTGTCTCGGGTTGCAAGGCCGAGCGCCTTGTAATCCGAGACAACGACGAAGATGGAGGGACGAGGAGGAAGAGATGCTTGGGAGTGGTAGCAAGATCAATAAATGGAGACATCAAAAGAAGGATCAAAATTGAGGCTAATGTCACAATCTCAGCTTGTGGTTCTCTTCTAACACCTCCCCTGCTCCTCACAAGTGGTTTAAGGAATCGAAACATAGGCCGAAACCTCCACCTCCATCCGGTCCTGATGGCATGGGGGTACTTTCCCCCCACGTCTCCCATCGAAGGAAAGGTGTACGAGGGAGGTATAATCACCTCAGTGCATAAGGTGTTCGATGAAGAGGAGGACAAAATTCGGGCTATTATAGAGTGTGCAAGTCTAGGCCCCGGTTCGTTCGCAGCTTTGTATCCTTGGCAATCAGGCAAGGAAATGAAGGACACGATTGTCAAGTACTCAAGAACAGCACACCTGTTCTCCATGATCAAAGACAGGGGAACGGGTGAGATTATGTCCGAAGGCCGAATTGACTACAAATTCGACTCTTCGGACAAAGAAAACATGAAAATCGGGCTTCGTAGAGCCTTACACCTCCTGATAGCAGCCGGGGCAGCGGAGGTGGGAACGCACCGGAGCGATGGGCAAAGGATGACGTGCAAAGGGCGAAGCGAGAGGGAAGTGGAGGAATTTCTGGCGACGGTGACAGCCGGCGAAGGGCCGAAATCGATGGTGGAGAAATGGATGAATTACAGCTCAGCTCATCAGATGGGGAGCTGCAGAATGGGAATAAATGAAAAGGAAGGGGCAGTGGATGGAAATGGAGAAAGTTGGGAAGCAAGAGGGCTTTATGTATGTGATGCCAGTGTTCTTCCAGGAGCTGTAGGGGTGAATCCTATGATCACTATCCAGTCAACTGCATACTGCCTCTCTAACAAGATTGTACAAAAATTGAACATTTCAAGAGTTGCAACACCCTTGCAACCTTCAAATCAACCCTCATTCTCTGTTTTGCATTGAGTCTTTTGGCCAATCAAGAAAACAGTTAACAAGGAATTGAAAAGGGTGATTTAATTTGCTTTTCATTACCAGTACAATAGTGTATGTGTGTAAAAAATTTCATAATCTACCCCCTTAGTGTATTATCTCACATGCCCAATAACTATATGATTGATTCCGCCTTGAATTTCCTATTATACTTTCCACGTTTCATTGGTATTTCATTACATAATAAAATTATAC
>TRINITY_DN13849_c0_g1_i1
ATAAAAATGATCGCCTCCGAATGAAGCATCAGACGAATCGTTTAGATATAAAAATGCAGAAGGAATCAACGGCCCCCAGCCGATTGTACCTTCTATTGCCTTCAAAGCTGTCGATCCTCTTCTCCATGACAAGAGGCTGCTGTACGAGTACCGAAACCGCCACAACTTGCAGCGCCTTGTTCTCGAACCGTAGCAGTAGCCCTTTCTCGCCGGACTTGCCACCATTGAAGGGTTCTTCGATTTGGGTGTATTTCTATTCTTCGATTAGTGATTGCTAGTTCAGTGGTCGGAGGGGTGGCTTTTCTGGCTGCATTGGGAGTGGTGTGCACTTATGTGAGGAACAGACGGTGAAAAAAGATCCGGCCGATGATGGAGGCGGCGG
>TRINITY_DN13849_c0_g2_i1
CACTGCACACCACACATATGATGTTAACTTGCGATGATGTTATTGAGGAGAGGGGAACTCATCAAGAATTAAATTTTGTGATGAATTCTGAATCAGATCGATCGCCTCCGAATGAAGTATCAGACGAATCGTTTAGATCTAAAAATGCACAAGGAATCAACGGCCCCCAGCCGATGGTACGTTTCTATTGCCTTCAAAGCTGTCGATCCTCTTCTCCATGACGAAGCGGCTGCTGTACGAGTACCGGAACCGGAACCGCTACAACTTGCCGCGCCTTGTTCTCGAACCGTAGCAGAAACCCTTTCTCGCCGGACTTGCCACCATTGAGGGTTACAAATTTGGGGATTACATAAAATGTTGTCTGATTAATGTTCTTCTCCAAATTTGGGGTTACAAATCTCCAAAATTTTTCTTCGATATAATTTTGTTCGTTGATTTGGGTATAATTTTATTCTTCGATTTAGGGTTCTTCGATTTGGGTGTATTTCTGTTCTTCGATTAGTGATTGCTAGTTTAGTGGTCGGAGGGTGGCTTTTCTGGTTGCATTGGGAGTGGTGTGCGCTTATGTGAAGAACAGGCGGCGAAAAAAGATCCGGCCGATGAAGGAGGCAGCGGAGGTGGCGCTGCAGATTTGGTTGCTGCGAAGAAGATGATGAACTAATATTCTTTT
>TRINITY_DN13818_c0_g1_i2
GTTTGTTGATTGTTCTATCTCGCTTTCAACATTTTCTTCATCGGAATCTGAAGGAGGTAAGTGGCAAACCAGATATTCTTCATCTTCTTCCGCCTCCTTCTCTTGAACTGGGCAATCTTCGTAGTGGTCTGTATTTTCTTGGAACAGTAGAGCTTCAAATGAAGACATGTTAGATTCAACCTCCACGTCTTTTTCCTCCACCTCCTGAATCTCTGTTTTTTCTCCAACCATTTCCTCTTCTTCTTCCTCCACCTCCAGAATCTCTGCTTTTTCTCCAACCATTTCCTCACTGCCAGAATTTATATCCTGTTTTTGAATTTCTTCTCCAGTGCAGAGTTCTCCTTGTTCTACTTCCAAGATGGAACCAACTTCATCTGGGTTCCCCTTTTCTTCAATGGGTTCTCCTGAAACAGCCTCAAAAACTTCTTTTTCAACTTGGCATACGTCTTCCACGTGCTCTTCACAAACCACAATATCTTCTTCAACCATAACTTTTTCTTCTTCTTTTTCCTCTTCAAGGGCAGCATCACCGTCCCAGCTGAACCGGTTGACAAGAGCAGCCATTTTCATAGGATCAGATCTACACCTCATCAAAAGGAGAGCATTTTTGGGTGGTATGCAGATGCTCACTCTTGCTTCTTCCTCCTCTCCCTCCAAACGTTGTCCCTTCAATTCAATCCTATCATCCTTAACCTCAATATCCTCAAATACGTGCCTTCTTGAACTCCTAATCGAGATTCTCTCCGCCTCCTCCTCCTCCTCATCCTCTCCATCTCCGCCGCCCACCACCAGCTCGATCTCTCTCCTATTTCCACCCTCCCCATCATTTACCGACACCATCCACCTAGCAAACACAGCCCCACATCCGTTTTCATTACCGTTCTGTTTCACACATTTCTGGTCCTTTTC
>TRINITY_DN13835_c0_g1_i1
GATGTATATCACCACCACATTACGGAGAGAGACGAATTCGTCATCCTTGCAACTGATGGGGTATTTAAGTTCTCACTATATGCATATCAATTATCATAACAAAAGAGTTCACCTTCACCCTTTTTTTGTGAACTCAATCTTGAACATCACATTAGAATGAGGTTGTAGCTGGTACAAAACTATTTTAATACAGGTGTGTGATGTTCTTTCCAATAAGGAAGCAGTGGGCATTGTGGCATCAGCTCTTGGCCGTGGAACAGCCGCTAGAGCCCTCGTCGACTGTGCTACTAGAGCATGGAGACTCAAATATCCAACATCAAAGAACGATGACTATGTCGTTGTATGTTTATTCCTCGAACACGTTCCCATATCTAATGAACACAAAC
>TRINITY_DN13872_c0_g1_i1
CATCTCTCTTGAATCAATGAAACCTTACTCGGATTTCTCATTTTAGCTAATATTTATAACCTTTGGTCAAATGGGACACCTTGCAACATGTGATTTTAGTATAAAGCTCCAATCTTGATGTATTTTTTGTTTCTTTTTTTGTTTGTTTTAAATCCTAGATTTCAAGAAAATGAACACTGTTCTTGAAATTAAAGAGGGAGCCTTTTCTTCTCCTCAGCCTGTTTCCTCTTCACAATCCAACAATGGTTCCAACATGAATGTTAGCCCTAGTATACTTCTAATCATCATAATTATTGCAGTCATCTTCTTCATATCTGGCTTACTTCACCTTCTTGTTAGATTTCTGTTCAGAAGAAATTCAGACAGAAGCCCTGATGACTTGGACGGCCTCATAGCTCTTCAAGGCCAACTGCAGCAGCTTTTCAACTTACATGATTGTGGGGTTGATCAATCCTTCATTGATACACTTCCAGTGTTCAATTATGAAGCCATTACAGGTGTCAAAGATCCATTTGACTGTGCTGTTTGCTTGTGTGAATTTGAGCCTGAAGACAAGCTTAGATTATTACCAAAGTGTAGCCATGCTTTTCACATGAACTGCATTGACACATGGCTGTTGTCTCACTCCACTTGCCCTATATGTAGAGCAAGCTTGGTGTCTGATTTCCCACAAAATGGCCACTGCTCCCCTGTGGTGAGGATTCTTGAATCTGGGAGTGAGAGTTACAGAGAGAGAGAAGATGGATCAGGATTAGGGACTGCTCATGTTAGTACCCAATGTGATGATGTTGAAGTTGGAGAGAGAGAGGATGAGATTTCTGAGGGAAAAGTTGTGTCCATAAAGCTTGGAAAGTATAGGAGTGTGGGTGGTG
>TRINITY_DN13865_c0_g1_i1
CTTCATTGAAAAAAAGATGTTTCAATTTTTTCTCTAGAAATCTCTCCTCCTCTCTAGGTTATATCACATCCGCCGTCCATTGCTGAATTTCACTCTCCTCAACCTGTGCATCAGTCGGCGCTGTCCCCTACTCTTCAGTTTGGCTCAGTCCCGATTTTTCCTTCCTTTCTCGCTGATGTCTCTACGGATTCTCATTCTAAATCGGCGCAACCTGCTTGTGGCAGCGTTTGATTTCCGGCGACTGACTCTTCTAAATCGGCGCCTCCTATTTGCAATCGGCGCCATCTGCTTGTGGAAACAACCGCTTGTTCGCGGCTGACCCTGTGGCAGGTCCTTATTCTGGGTACTCTGAAATTTCCATTTCAAAAATTCTTCGTGATACCTCAGATCCGACGGATCTCTTCCTGTCACTTTGCCATGGGGAATCCTTCACTATTCCGATTAACGACGCCTAGTACCTCAACAGGGTGAAGGCTTGCTCCCCATTCCTCATTGGCCAATTGCTGCTCAATCAAGGCCAAAAACCTGAAACTTATTCTCTTCTGCTCTCAAAATTGAAGTCTCTGGAACGTATCAGATTTATCAATTGTCCCACTATGAAAGGGATTTCTAATTTGCTCATTCCGAATGAAGAAATGAGCCTGCACATCCTTAAGGAGCGGATTTTGAGCTTGAATCGGGTAAGATTAGATTTCAAAAATGGATTCCGACATTCAATCCTTACATGTCTCAACCTACAACTGCCTCTATTTGGTTACGAATATTCAAACTCCCATTCAAACTTTGGACGGAAAGAATTTTGATGTCCATATCCTCTACTGTTAGCTCTTCTGTTCGCATTGACGAACGAGCCCTGAATGGATCGCTTGGTCGTTTTGCTCGGGTTTTGGTGGATATCGACATGGTGGAGTGCTCTTTTCCATCTGTGATTAACTTGACGGCTACTGGCAACACGTTTGAGGTCTCAATCGGGTACGAAAATATTCCTTCATTCTATTCGTCTCGCCACGTCTTGGGGCACATGATGGAATCCTGTAAGAAAAGAGGAAGGCTAAACACAAGCCCACTAATGCTAATCGCCAATTGAAGAAACTTTGGAGGGAGAAGCCAAGTACATTGTTGGCTGAGCCCGCGTCTCTACTGGATCAGGCTGAGGCCCCAATTACTGGTGTTTCTCCTCAGTACGATGGAGCACCTCACGCTGATGTTTTGCTTGCCCCGCATTCGCATAGTGAGTCTCCGTACGCTGGAAGTGTGCCTATTTCCAACAGATTTTTGGCTCTTGAACAGGGCCTGGCTGATACGTCTGATGCAGCTTTGGGACTCGACCACGGCCTGCATATATCTAATCAGGTTTACTCTCAATCCTTATTGATTAGTGATGATCAAATTACTGCAGCCAATGAACATGATATTGTTGATCAAACTTTGGATGGAGACCATGAACTGGGCTCCAATGCTCAGTCTGCAAAAGCTAAAGTTGCTGACATGTTTGAACCCTGTTGCCATTCACCTCTTGTGAGTGATATCGAGGATAGTGCCTTCACTGGTTCTGCAGATTCATCACTGCACCAGTCTGTTCATGTTGACAACTCTGCTCGAGAAGTGCAGATGTGCTCTGTTGCTGATAATCCAATTGCCCCTGCCTTGATTGAGAATGACAATTTGATACTTGGGGTGGATTCTGTTGGTTCGGAGAATGAGCAGCTTGCTCCCGATCATGAAACTGAGGATCCTGGGATTGAGCAAGTGGAGGCTGTTGGTCCCTCCAATCTAACCGCCACTTTGGCAGATTTAGTAACATCTCCGGATGTTATTGATGCTGCTATGAAGCCACTAGTTACTTATGCACCTGCTCAAATGGAGACTTCAAACAAATTTGGTGCCTTAGACAATTACACTGATGGGGCCTCTACTTCTCCAACCTTGGACATATCTCCTGCCCGGCCCCATACCCGTGCATCAGACATGGATAAAGAGGAATAGGATACTTCTAGACGACTTGAGAAACAGCCTGCTATGGTTGGTTTGCATGCTCTACTCCCCAAACTGTTTCTTCTATTGAGCTTGCTGTTGAGGCGGCCAAGAAAGCTTTTCTACTTCAAAAACAAAAGGAACGGGCCATGGACTTGGGTAAAGCAACTTATACTTATGTTGAGCCTAACTTGAGCCTGCAAGAACTCTCTGCTCTCTCCTCTGTTGAGGAGTTTCCGACTCTTCAAACTAGTAAGGCCAAGACTCAAAAGGGCGCAATAAAAACTTCTTTCAACCGACCTTTAAGCCTAACACGCGCCTTCAAGCAAAACTCAATTCAGAGTTAAAGCCGGTTGACGCCATGAACTTACAGGTTGTCATGGAACTAGG
>TRINITY_DN13802_c0_g1_i2
ACTCTCTCCGTAACAACACAAACTACTCCATCGATTACGTCTTGTTGGAAATTTCTTGAATTCATTCTGTCAAAAACGAAAATTTAATCATGTCGTGGCAAACCTACGTTGATGAACACTTGATGTGCGAAGTTGAAGGTGTTCATCTCACTTCTTCCGCAATCATCGGCCAAGATGGCAGCGTTTGGGCTCAGAGCGCCACCTTCCCCAAGTTCACGGCTCAAGAGATTGCAAACATCGTGAAAGATTTTGATGAGCCTGGATTTCTTGCTCCAACTGGACTCTTTCTTGCAGGAACAAAGTATATGGTTGTTCAAGGAGAGCCTGGCGCTGTAATTCGTGGAAAGAAGGGCTCTGGAGGTGTGACTATAAAGAAAACAGGGCAAGCTCTGATTTTTGGCATCTACGAGGAGCCAATGACTGGGGGCCAGTGTAACATGGTGGTCGAGAAGATGGGCGACTACCTTGTCGACCAGGGCCTGTAGATATCTACTTTCTTCATCTAACACTTTAAAGTGTTTAGTAGGTTTATTAGTTCTTGAATCTGTGTTTCCTCCTTCACCTTTGCATTGCTAATATTCTAATATAGCAATGAAGGTTATGCATGAATAATAACTGCGAGGATCGAGATTGTTGTTTTTATTGTAGAGTAGTAGTTCATTTGATTTGTCGAATTCTTTTTCAATGATGATGCTTTGTTTCATCAGTTGAAGTTTGGATTAATGAACGAATGTGCCAATATTTGGATTTCGTAG
>TRINITY_DN13856_c0_g1_i1
TTTAAATTAACCAAAAGAAAATAAAAAATGGAGAAAATTCACACAACAATTTTCGTACTAATTATTTCTTCATTTCTACTAATTTCAGATGCTCGGATTCTCTACGAGAGAAGGCAAAAACTAGCTACATATCGTGTCTACGTACATGATATTCGGGCCGGGCCTAACGCAACCATTCACGCGGTTGCGCGGGCCGACATTACGGCAACTTCTCCGACGTCCTTCGGCCTGGTCACAGTCGGCGACAGTTTAATGACGGTCGGGCCGGATATCACCTCGCAGAAACTGGGCCGGGTTCAGGGAGTGTCGGCCAGCTCGGGCTCGGAAGAGCCGGCGTATAACTTGAACGGCGCGTTTATATTCACGGCGGGGAAGTACCGCGGAAGCACCGCGGCGACCACCGGATGGATACGGGGCTCCAATGAAACTCAGGAGTGGGCCATTGTTGGTGGCACGGGTGTTTTCCGATTGTCCCGTGGGTATATCCGATCCAACCTTTACTCCTCTGACCCGGCCAACAGCTATTATCTGTTTCAGAATGATTTGTATTTCTATGATGATAAGAAACAGGAACAGGATTATTACTCAAGTATATAATGTCATACACTTTGGTGTTAATC
>TRINITY_DN13811_c0_g1_i1
CTTCCAGTGAGATTAGTCTCTTCAAATCGAGGTACCATCCCACTGATGTTGTTTTTGGACATGTCTAAGTAGTGAAGGCGTGAGTACAACTTCTGGAACCAATCAGGTAAGGTGTCTGAGATTCTTGTGTCGGAAATCCTCAACTCTACAACATGTTGTTGTGTTTGTAGCCATGGAGGAAACAGTGGTCCAAGTGTGCAAGAACTCAGTTTGATAGTTTGGAGCTGAAATGGAGGAATCCATTGGGAGCTGAAATTGCATACGAAGTCGTTTTGGAACATGGATAGCTCGATCAACTTCACATTTCTTGCAAAATGTAATTCAGACACAACACCAGATAATGAATTGTTGGAAACATCCAACTTCTCAAGATTCGACAACTGTCCAAAGCTTGAAGGGATGCTTCCACTAAAGAGATTGTTGCTCAAATCCAGCTCCCTCAAAGAAGCCAGTGTTCCAAAGGAAGATGAGATCGAGCTGTTTAACGAGTTGTACGAAAGACGAAGATACTCCAGATTCCGGAAACAACCACTTGGGTTAACTCCGAAATCTGGAATCTCTCCAAAGAATCTGCTCTGAGTTAAGTCCAAAAACTTAAGATTGCAAAGATTAACAACACTTTTAGGCACCCTTTGTTGAAACCAATTCTGAGAGAGGTCTAAATAAGACAGGTTTGTCAATGTGAACAGAGAATCTGGGATTGAACCATTCAAGAAATTACGCGACAAGCCAAGAACACTGAGAGACGACAGCCTGTCGAAATGATGAGGTATCGGACCATAGAATCCGTTTCCATCGAGACGAAGCTCAACAAGAGAAGTGATGTTACACAACCAGAGAGGGATGTTGGAGTTAATTGTGTTCTCTTGGAGATCAAATGAAACAAGGGATGCAAACTTAGGATGTAAAAAAGGAGGAATCTTCTTAACCAGTGTGTTAGAAAGGTTCAGTTTTGCAAGAGAAGGAAGCACATTAACTGAATCCAACCAATCCTCAGCTTGTCCTAACTCAACACCAGACAAATCCAGGTGTTCTAATGAAGACAGCTTAGATATCCATCCAAGACTGTTGGAAGTCAATCTGTTATACCAGAAGTCACTCATGTCCAGATACCTCAGCATCGACAGGTTTCCTAAATGAGGTGGCACATTTCCTTGGAAACGCGCCACTGATACATCCAGGTTTCTCAAATTCCTGAACGATCCGAAGAATTCAGGAATTTGAGAACCTGAGAAGTTGTTATAACTGAGGTCTAACAACATCAAGCTGGTGAGATCAAGTAATGAAGGGTTGAGATCACCTGACAGACAGGTTTTGGTGTAACTGGATTTGTAGTCGTAGTCGTCGGAATTGTAGAACCTGTCGTAGTCGAAAGGCGCTGGATTGTGAAGCTGAAGCTTCAGAACATGGCCTGTTTTGTTGCTGCAAGTGATTCCTTTCCAAGAACAGCATTCGTGTCCGAACCAGGACGATAATCGTCCCGATTCGTCCACGAGGCTGTTCTTGAATTTGATGAGTGATTGTCGTTCTTTTTGAATGCATTTGACGCTTGATGAATCATTCTTGCTGCTGACAATGTGG
>TRINITY_DN13811_c0_g2_i1
CTGATAAACACTTCCTCCATAATCAACATCAAGAACCAAATATGAGTTCAAACTCTGTCTTGATATCATTGCTGACAAGTTTCCAAAGCATGGAGGGATGATTCCAGAGATGTTATTCCCTGCTATATTCAGCAACTGAAGTTCAGGGAGCTCACACAGAATCCGAGGAATTTCGCCATGAAACTTGTTGTATTGAAGGCTTAGAAATGCAAGATTTGCCATGTTTTCTCCAATCCAATGTGGGATTTCTCCGGTGAATGAGTTCTTTCCAACGTCGAGAATTTGGAGATACGTCATGTTCTCCATAGACGGTAGTTCGCCATGGAAATCATTGTTGTGCAAATGCAAGGACATGAGTGGTAGACGGCTCAAAGATTTAGGTACCTCCCCATGAAAAGTGTTGTTTGTTAAGTCCAGCATTGCTAGATTCTGTATATCTCCGATGCAATCCGGTATTTCACCGTAGAATCGGTTGTTTGCAAGATCAAGAATCATCAATTGCTCTGTCTTATAACAGAGGAAACTTGGAAACTGGCCATTCAACTGGTTATTTGACAGTATGAGCACTTCAAGTGTCAGATTCTTACCATTTTGAGCTGGGATGTTGCCTGAAATCGTGTTGTTCGAAACATCGAAAAGCAGAACATCGGAAGGTAAAGGACTCAACGGCCCGTATAAGTTGTTCGAATGCAATATCAGACGCCTTCCAGTGAGAT
>TRINITY_DN13871_c0_g1_i1
GTACCTATTCTCTCTCTCTCTCTCTTCAAATTAAGCATGAGTTCTTCTCCAACGATCACATCATCCAAGAATCCCACAGAAACGTCCACCACCGCTCTGCCGCCTCCGCCGCCGCAGCTCAGCCGTTACGAGTCTCAGAAGAGAAGGGACTGGAACACTTTCGGACAGTACCTGAAAAACCAGAGGCCACCCGTTTCATTACCGCAGTGCAATTGCAGCCACGTTCTTGAATTTCTTCGATACTTGGACCAATTCGGAAAAACCAAGGTTCACTTGCATGGTTGCGTCTTCTTCGGGCAGCCCGACCCACCCGCGCCCTGCACCTGCCCGTTGAGGCAGGCTTGGGGCAGCCTCGACGCTCTGATCGGGCGTCTGAGAGCTGCCTATGAAGAGCACGGCGGATCGTCCGAAACGAACCCCTTTGGGAACGGGGCGATCCGCCTGTACCTTCGGGAAGTGAAGGATGCCCAGGCGAAAGCGCGGGGCATCCCGTATAAGAAGAAGAAGAAGAAAAAGAAGATGAAAACGGGGAGCGTTCCTCTGAAGATGCATGATGAGATGTTGACTAATCCGAAGCCGATAGCTTGACTTCTTCGAGGAAATTAATCCATGG
>TRINITY_DN13819_c0_g1_i1
AACTCATCTGCATATTCTCTCTCTAGAAGACACTCTCTCTAAATTCTCTCTTTGCTCTCGTCAGTTGCTCCTCTCTGTTGTGCTCTTCGCCTACTTCTCTTCGCCGTCTCGATCTGCTAATTTGCCTCCTGTCGTGTTTCCTCTACGTACGCCTTCTTCGATTTGATTAGCACTTTGACTCATCTAAATATTGGCTACAGAAACACTAAAAGTTTCTCATTCTCAGTCCCAGTAGCAGTGAGGCACTCACTTGTAATTCTATCTGAATTAGCTTCTAAAGATCCTTATGCAGTTGCAACATTTCTAGGTACTATGATCACTCTGAAGTTTGTTGCTCCTTATTCGCTATTAACTATGTTTTGTTGTGTGACTGTAACAGTTGAATGCTAATATGACATGTTTTTTTTTCTTTTTCAAGTTTTTGTTATAATGAGTTCAAACAGTGCGATTCTAAGGAGAAAAAGAAAAAAACATTAAAGCCTGCAGAAGAGAAGAAAATGGTTGTTAAGTGGAAATGGAATGATTTTGATAAGGTTACACTGGGAATTAGGCATATTTTATGGTGTTTGTTTGTACTATAGTTTTTGTATTCATTGTTTTGATTACTATTATATGAAGATAGTTATAATCAAGTTGGAG
>TRINITY_DN13839_c0_g1_i1
ATCCCATTCATGTCGGTAGTGTTCGCAAACAGGGAAAGAATTGTGAGCAATTTAGGTCGAATAATTGTAGTGGTTTGGATGTTTGTTGTGCTGATATTGGTCTCAGCCTACACGGCAAGCCTTTCAGCAAAACTAACAGCATGGAGGATTAAAGGACTCGAAACAGATGTGTCAGCTCTTGTGAGAGAAGGCAACTATGTTGGATGCCGGGAGGGCTCCTTCGTCTACTCATTCTTGACGAACAAGTTGAAATTCGACGAAACTAGGATCATACAATACAAGAAAGCAGAGGATTTGGAATATGATTTGCTCAAGGGAAGAATAAAGGCCATGTTTGCCACCACACCCTATGCCAAGCTCTTCTTGTCAGACAAATGCAAATAGTTCATGAGAGTTGGCTCACCCTACCTCAGTGAGGGCTATGCCTTTGTTTTCACCAAGGGCTCTCCTTTAGTCGCAGATGTTTCTCGCACAATTGTGCAGCTAACAGACAATGGGAGAATGGAAGAAATTAAGGGAGGTTGGATTAAAGACTCATGCAGTGAAGACAGACCAGATCTCAATGATCTTGCTGGAAAAACCACCCTT
>TRINITY_DN13831_c0_g1_i1
CCGTACACCATTCTCTGCCCTCAATTGTTCAATCTACGCTCACCCCTTCCCACTCGTCCTCCGCCTCCATATCCGCCGTCATCTCCACCAGCAAGTTTCTCCCTCGCCAGTCGTGGTGGAGGCAGAGGGAGACGTCAGCGGCGGCATAGTAGGATTGGAAGTGGTGGTGGGCGACGTCGACCATAACGGAGGGGAAGGCGGGGTGAGGGAGAAGGTTGCGACTCAACAGATCCGATCGGGAAGCAGCGGCACAAGCTGTGAGTTCCAAGCGGCTGAATGCGTGACCGACGGCAAATGATGGTAGGCGAACTGGGATCTCCGACGGGCGACTAGTCGACGGCAATTGGCACGAACCGATGGCTAAACTTGAATCGGTGCGGCATCGCGGCCAAATACGGCGTAAGGGCTCAGATCCCGTTCAGTGAGGGGTGGATCTGATGGCGGCGAGCAATATTGCGGAGCCGGCAAGCGGTAGATGGCGGCGCCAGTCCTAGTCCGAGCGGTATTTTTCCTGTTTGGGATGTCTCAGTTCTTGATCCCTTTTGTTGTGTGG
>TRINITY_DN13831_c1_g1_i1
TACCAAACATATTCCCTAAAAATCAGGGATTATTGACCAATTATTTCATTTTTCTTTTTTTTGTCGTCCACCATTCTCTGCCCTCAATTATTCAATCTGCCCTCTTCCCTTCCGACTCGTCCTCCGCCGTCATCTCCGCCAGTAACTTTTTCCCTCGCCAGTCGTGGTGGTGGCAGAGGGAGACGTCAGTGGCGGCGTAGTAGGACTGGAAGTGGTGGTGCACGGCGTCGACCTTGACCGGAGAGAAGGCGGGGTGAGGGAGAAGGTTGCAACTCAACAGATCCGATTGGGAAGCAGCGGCACAAGCTGCGAGTTCCAAGCGGCTGAATGCGTGACCGACAGTAAACGGTGATATGCGAACTGGAATTTGCGACGGGCGGCTAGTCAACGGCAACCGGCACGAACCGATGGCTAGACTTGAATCGGTGCAGCATTGCGGCCAGATACGGCGTAAGAGCTCAGATTCCGTTCAGTAAGAGGTGGATCTGATGTCGGCGAGCAACATTAGGGAGCCAGCGAGCGGTAGATGGCAGCGCCAATTCTGGTTCGATGCGCTGGCGGTTGGCTGCGAATCGAAGAGGTGTGTAGCGCAATGGCGGTTCCGGCCCAAATCCGGCAATGAGATTCAGACTGGAGAAGATGAGCTGCATAGGGGAGCAGAACATCTTCATGGGGCCATCAGAGTCGGTTGCTGCAACACTTCTTCACTGTTAATACTTTGGTTCCACGCTTTCTCAAC
>TRINITY_DN13858_c0_g1_i4
ATCACATTCTCACAAATAAAGTCTTATAAGCAGCAATGAAAATGAGCAAAATTAACAACTACTCATTCCTCTCATTTCTTTTCTTGCTTTTCACCACTAATGCTTATGCCCTCAGGCCTTACCATTGTAACATCTGCACTCGCACTTTCAATTCTTACATCAAACTAATCATTAATCATGTGAGGTATAACTGACACATTGCAAACAAATGTTGTTTAATTTGCAGTTGGCCAACACAGCACAAGCACACATTTCAACACCATGGAGGGGGAAATAGGGATGGAGCTATATCCGACGGGATCGAGCCTGCCGGACTGTTCGCATGCTTGCGGCCCATGCATGCCTTGCCGGAGGGTCATCGTTAGCTTCAACAAATGCTCTGTCGAGTCGTGCCCCATCGTCTACCGTTGCATGTGCAAAGGGAGATATTACCATGTTCCTTCCAATTAACACCACAGGCTGGGATTTGGGGCTTTATTAATCTTGGTGATCATTAGTTTAGCAGGAGATAATTAATCTTGGGGGGTAACCAGTTTTTTGATCTAGTAATTAGTGTAACAGAGTTGTAGTCAATTACCAGAAAAAGAAAAAAAC
>TRINITY_DN13899_c0_g1_i3
ATATTTTTTTCTAGCTAGTTCTTATATTCATCGTGACGGCGGGAGGCAATCACACCTACGAGAAAAAAGCAGTATACGCATCATCAAATTGTTCTGAATTCTGGGGGGTGTGTGGGGTAAATCAATTGTATAAACCCCGAATTTCTTCAACTGATGGGAATTGGAGAGACGCCTGGAGGAAATTAGGATTTGTTTAGTTGTATGGATTTTTGCATTGAATTGTGAATTGAAATTCAATAAGAGGTCTTCGAGAATTTCGTCCCCATGCCTGCCACTCCGTCATCATCGAGTTCTCAACATCTCATCCTCTGCCTTTGGACCTGATTCAAACCCGAGCCCAAGGAGACTCTGTCTGTTCTAGACTTTGTTGATAAAAATGTTGCTGAGCCTGTAAAACCTCTTCCCCTTGAATTGACACCATTCAAAAATGTGGAAGAAGTAGAAGATTTGAAGCAGTTAGCAAATAAATTAAAGAAATTAAAGAGTGTCGATGAATTTGCAGCGAGCCTAGGAGATCTTGCGACTTTGTGCGCCTCTCGCTGTTAAAAACTATGCCAGTAAGAGAAAGGTACTTCATGGAGCAGATCATGACATCGTGTGGCTACAACGGTAAGGTACTTCATGGAGCAGATCATGACATCGTGTGGCTACAACGGGATTTTGGCATTTATATATGCAATATGTTTGACACGAGACAGGCCTCAAGGGTATTGAAAATGGAAAGATTCAGCTCGGAACACCTGCTATGGCTTAGGTCTCCCATTTTTAAGAACTGAGCAAACGTGTTCTTCCCAATGGAGATATTAAACCTCCCAATTCCTCCATATCCATTCCATTCTAAGTTACCAAGCATTCCCTTTATGTCTATTAAGTTGTATGGCAGTATGACTTTGTTCGGTTACCTTCTATAGGGTTTGCTCAATTTCTGTGATGTACCATTTGACAACATAATATTGTTTTAAGTTATAGGTTTTGGCCTGACTTGATTTGTTATGCTCTATTGCTCTCAATACTAACTATTGTTATTTTTATTTCACAATT
>TRINITY_DN13834_c0_g1_i1
TGGATATATTTGAGTTTCGGTATAATATGTTGACTAGAAAAATATGACAAAAATAATAAGAACGGAATTTTAGTCGAGTCAAGAGTTACACTCTTTCTCCTTAAGACGAAATTGCCCCACTCTGGTACTTACGGTTCGACGGCATCATCTCTAAGATACAACGACTCACATCTTATGATAGTTGCACTACAAATCACAATATACGGCGAACCAACCGGTATTATGAACTCACCTTAGGAGTAGGACAACTTGAGAATACACTATGAATCAATTACAACGACACAACTTTATTGAACTTTTTCGGACATCCACGACTTTGTGACAAGTGCCCAAGTAACTCAAGTAAAATTCAATTTCGGAGTGAAAATCAAGTGATGGATTATGGAATGAAAGGGCCTATTTATAGATTTCAAGGCGTCTTTACGTGAATTAATCCGACCATTGGATTTGATTTTGAATTCAAAGTCATGTATTTTAATGAAAAGACGCAACTTATTCAACAATTACATCAATCGATCACAACTATTCACAGACAGACTTTAATCTAATAGACACCATTTTAAGGTGACTTTTCCGTTCACCTTAATTTATTATTTTCTTAATAATATTGACAAGAATAAGAATAATATTGAAAACGATTTTATACAGAAGGTAGATAGAGGAAATAGAAGTGGGAGAATGGTAAAAGAATCCATTGAAGAGAAGGTAAAAGTGGTAAAAGAATGACCGTGCACATTAAAAGTATGCATACCCATAAACGAAACATGGGTAATAGAAATAAAGGCAGAATAGAAATAAAGGAAAGTATTTTACAAGTATTTTATATTTTATATTTGAGTATATATTGG
>TRINITY_DN13834_c0_g2_i1
GGATACAACAGGTATATACTCAAAGAGCACCTTGAGGACAAGGTGCTTTAAAGGGGATTGCAATGATATGGCCCAACCCAAACAACCCAAAGCCCAACTTAAGAGTAAAGTCACTAAGGCCCAAATATCAGCCCACTCTTCTGTTATGAGAGAAATATTCTGGAAGCAGTTAATTGACAGAAGGGCTGTTGGGTATATTTGGGTTTCGATATAATATGTTGACTAGAAAAATATGACAGAAAAATAAGAACGGAGTTTGAGTCGAGTCAAGAGTTACACTCTTTCTCCTTAAGACGAAATTGCCCCGCTCTGGTGCTTACGGTTCGATGGCAATCATCTCCAAGATACAACGACTCACATCTTGTGATATTAGTAGCACTACAAATCACAAGATACGGCGAACCAACCGATATTATGAACTCACCTTAGGAGTATGACGACATAAAAAAATGTTTAGAGACCAAGACTCTAATTACGAAAATGTGTTCGGAGTGTAGGATCATGGAATGAGAGGGCCTATTTATAGATTTCAAG
>TRINITY_DN13834_c0_g3_i2
AAACAACGTGGAACAGTAAGTGTGAAGCGTCTACCGGGATGGAGGGAGTATTTGATATTATCATCTATTGGGTATATGGGGTATTATTTAAAACGGCTTATGAATTACTTTTTGGTAAAGTCGAGTCAAGAGTTACACTCTTTATCCTTAAGACGAAATTGATCCGTACTTCAGGTGCTTACGGACTATAACAATCGTATCTAAGATACAACGACTTAGAATTTCGGACTTGTAGCACAACGAGTCCAAAATTATCGACGAACGAACTAATATTTAGAACTTCCGGACTTGGGTAGAATATTTCTAGAACTAGTGGACTAGAATGTAATATGCAAGTTTTGTATGCAGGATTGGAATGAATTTCTGCAGAATGTTTTGGGGTCTATTTATAAGAGTTGAAGAGTTGTGATGTCTTCTTAGAATGGATACCTTGATTCATTATAGTTCATTAGATCATGCCTCTTGATCAAGATCAAGATCCAATGGTCTAGATTGCACCCTTACATTTTGAATTTAAATTCAAATCTTGGAGCCAAATTTTACCCTCCAATGCATCCTTGGTGCGGGCCTGGCCCAAACCTGCGGATTAGGCCCGACCCAACCCGGTGGTCCGCGGGCCTGGCCCAAACCTGCGGATTAGGCCCGACCCAACCCGGTGGCCCGAACCCGCGGATCAAGTCCGATCCAGCAGCAACTCGGCCCAGCCAGAAGACCCGGCCCGGTGACCAGACAGGTGGCTCGGCCTGATCCGACAACCCAACCCGATTTGACCGGTCCTCCCACGCATCGTCTTGACTCACCCATCGAGCCATCGTTCGAGGGCAAAAGGTGATCATGTGCGAGCGCGGCTAGACTTGGTTGGATGCATCATGTGGTCCACACATTTTATTTAATTCAATAATGTGTGTGGGTAATAATAAGA
>TRINITY_DN13850_c0_g1_i1
GCACAATTATCCTTGCATGCTTGCGCTTTACCACCCAAAACTGGGACCCGATCCGGAAATCCCTAAATTGCACCTCGGGTACCATCGCCTCCGCCCCACGCGCCGCCCATCTGTTGTACGCGTCCGGCTCCTTCTCCAGTATCTCCATGAAGCTCCTCCGCGACCTTATCAGATACCGATACGTGTAATTGAAGGAGTGCAGGGGGATGCACGACGGCGACAGCAGCGCAAACATCGAGTTCGCCTCATCGTGGAGGAGCGCGTGGGCCAGCAGACTACGCGCCGCCGCGGTTAGCGTCGGGCTGAGGCGTCGGGTGGGCTTGGACGGGATGACCCGGTGGGCGAACACGCCACGGGAGACGTCCGCCGTGTGGTTCGCACGTGGGTCGACATGGACGTATATGTTGTACGAATTCGCGGCGGCGCGTGCGAAGAAGAGCTCCCAAAGAGGCGCGAATGGGAGTGAGGAAGTGGTCAAGAACATGAACGCAAGCTTCTTCGTGGGCTTCGGATTCGGGTCGACCCGTGCAGCGAGCTCGATTATCGATGCGTCATCCTCATCGTCAGCTGGGG
>TRINITY_DN13870_c0_g1_i1
GGGGTGGTTACTTATACTGGAGCTAAAATTATTCAGAATGCCCGCTTACTGGTCGAAAGAATTGGGAGGCCTCTTGAGTTAGACACTGATGGTATTTGGTGTGCACTACCAGGGTCATTCCCAGAGAACTTCACATTTAAGACAAAAGACACAAAGAAGTTGACTATATCATATCCTTGCGTCATGCTTAATGTTGATGTGGCTAGAAACAATACCAATGATCAATACCAGACACTAAAAGACCCTTTAAGCAAAACATATGCGACACACAGCGAGTGCTCAATTGAGTTTGAGGTGGATGGACCGTATAAGGCAATGATTATACCTGCTTCCAAGGAGGAAGGGATCTTGATTAAGAAGCGATATGCAGTTTTCAATGATGATGGTACCCTAGCTGAACTGAAGGGTTTTGAGATCAAGCGTAGAGGTGAGCTGAAGCTCATCAAAGTTTTCCAGGCTGAGCTATTTGACAAGTTTCTTCACGGGTCAACATTGGAAGAGTGCTATTCAGCTGTTGCCTCTGTGGCAAATCGCTGGCTTGATCTTCTTGATAATCAGGGAGAAGATATTGCGGATAGTGAATTGCTTGGTTACATTTCAGAATCAAGCACAATGAGCAAGTCCTTAGCAGAATATGGTGAACAAAAGTCATGTGCAGTGACCACTGCAAAGCGCCTAGCTGATTTCCTTGGGGATGCGATGGTTAAGGACAAAGGATTGCTGTGTCAGTATATAGTTGCATGTGAACCAAAGGGAACCCCGGTGAGTGAGCGTGCTGTTCCGGTTGCAATTTTTGAGACTGAAACAGAAATCATGAAGTTCTATCTCAAAAAGTGGTGCAGAGTCTCATCAGATGTTGGGATCAGGTCAATTATTGATTGGGCATACTACAAACAAAGACTTAGTTCAGCTATTCAAAAAATTGTAACCATTCCTGCTGCTATGCAGAAGGTTGCAAATCCTGTCCCGAGGGTTGTCCATCCTGATTGGTTGCACAAGAAAGTTCGTGAAAAAGAGGACAAATTTCGTCAGAGAAAGTTGGTTGATATCTTCTCTCGAAAACAGAGAGATGATGCTGTGAGAGTGAGTGGTAATCTTGAAGTCAATGATCAAGCAACAATTGGATTTGGAAATAATGATACAGACATGGAAGATTTTAGGAACACTGGAAAAACTTCTTTGAGACCTCAACCTATTGTTCATTCCTTTGGGATCAATAGAGAACAGCATCATGCCAAGAAAAGTACTTTTGTTGAAAACATAGTGCAAAATGATAGAGATGTAAGTGGACTTGAGCAGTCAACCCATCCATTGCACAAGGTTTATGAGGAGAGTATTGACAAAGGTGTAGATTATCAAGGATGGCTTGAGATAAGGAAAAGAAAGTGGAAAGAGACCCGGGAGAAGAGAAAACGTCAAAGGCTAGAAAATTATAAGAAATCCAACCTTAGCGGTGCCGATGCGCCCCACA
>TRINITY_DN13870_c0_g2_i1
GAGGATTTAGAGTACACTCCCAAACCAGAATTTGAAGGTTGCTTCAAAGTGAAAAACGTGAAAGACGAGAAAGGACTTCTTAGACTATGGTTCTCCCATATGCAAGATGTAAAGCCTGGTATATATGTCACATACAATGGTGACTTTTTTGACTGGCCATTCCTTGAAAGCAGGGCAGTGCATCATGGTTACAACATGAATGAAGAACTTGGATTTCTGTGTGATAAAAATCAAGGTGAATGCCGCGCCAAATTTTCCTGTCACTTGGATTGTTTTGCATGGGTGAAACGTGATAGTTATCTCCCTCAAGGCAGCCAAGGCCTAAAGGCCGTGACAAAAGCCAAATTGGGTTATGATCCACTAGAAGTCAATCCTGAGGATATGGTTCGTTTTGCAAAAGAAAGGCCACAGATGATGGCATCATATTCAGTTTCTGATGCTGTTGCAACGTACTACCTTTATATGACTTACGTGCACCCCTTTATTTTCTCCCTAGCAACCATAATCCCCATGCCACCAGATGAAGTTTTAAGGAAAGGAAGTGGGACTCTTTGTGAAATGCTTCTAATGGTCCAGGCATACAAAGCAAATGTTATCTGCCCTAATAAACACCAATCTAATCCAGAGAAGTTCTATAATAATCATCTTCTTGAGAGTGAAACTTATATTGGTGGCCACGTGGAATGCCTAGAAAGTGGTGTTTTCAGATCGGATCTTCCCACAAGTTTCAAACTCGATCCATCTGCTTTTGAGCAATTACTTGATAATCTTGATCGGGACCTGCAATATGCTATTAAAGTGGAAGGAAAGATGGACCTGGAATCAGTTACAAACTATGATGAAGTAAAGAACGCCATAAGGGAAAAGCTAGTGAAACTGAGGGATGAGCCAATACGTGAAGAATGCCCTCTAATATATCATCTTGATGTTGCTGCAATGTATCCGAACATTATTTTAACAAACAGGCTTCAGCCACCCTCAACAGTCACAGATGAAATATGCACTGCATGTGATTTCAATCGTCCTGGCAAAAACTGCCTTAGGAAGCTTGAATGGGTTTGGCGTGGAGAAGTATATATGGCCAAGAGAAGTGATTACTATCATCTAAAGAGGCAGATTGAATCTGAGCTTGTGAATGGCATGGATGGGAAACTATCAAACTCTTTTCTTGACCTACCTAAAGCAGAGCAACAGTTTAAACTCAAGGAACGACTTAAGAAATACTGCCAAAAGGCTTATAAAAGAGTACTTGACAAACCTATTACTGAACTTCGAGAAGCAGGGATCTGCATGCGTGAAAACCCATTCTATGTTGACACTGTCCGCAGCTTTCGTGATAGAAGGTATGAGTACAAAGGGCTGAATAAAGTTTGGAAGGGATGGTTGTCAGAAGCAAAATCAAGTGGAAATTCTATTAAAATCCAGGAAGCACAAGACATGGTAGTGCTTTATGATTCATTGCAACTTGCCCATAAGTGCATTCTCAACTCCTTCTATGGATATGTAATGCGCAAGGGTGCAAGATGGTATTCCATGGAAATGGCCGGGGTGG
>TRINITY_DN13846_c0_g1_i1
CTTATGTCTTCAGAAAAATAAGTTTATTTTGCTCCATGTGCTTTTGGTATTCTTTGAATTAATTCCTTGAAGTTTTATTTGCATTATATTTTGTCCCATCTGCTATACTTAGTGGGTAATACAGGGAGAGTTTTAATCACAATGAAAGTTTTAGGACTCAATTTTTTCGTGATTTGTGAATGGACCCAAATTTGTATTGTTCCTCCGATCTTTTGGATTTTTATTTTGTGTTTTCCTCCACTTTTAGTCTACATTGTATGCATGTGCCATTTGTTTGAATTTTACACTTCTTGTCCAGTAACACATGGATCATAATGATTCAAAATATCCTTGTGTTGTCTGTAACATACCTTTGAAATACTTTTATGGCACATGAATCAATAATTCAATATTCATTTA
>TRINITY_DN13860_c0_g1_i2
GCGCCGCCGATCGAGGCGCTCTTGTTCCGTTGCCGGCATAAACTCACGTCGGAGTTCTCTCCAGATTTCAACTGAAGGATTAACTCTTCTTTTGATCTGCAGAAGCTCTCACACTTATTCTTTCTTTGATCTACGCACTGTTTGGTATCTGATTTAGGGTTTATTTTTTGGCTGTAATTTTTGGATTGGCCGTTCCAATGGGCTCCCAATGATAATGTGCGAAGCTCTATTTCACCCGGCCTACATTGACGATCAACTTAATTTTCTGTTGACTGGTGATCTCTAATCTGAACACTTTTTTATTCGTGTTTTGATTCTGGGAAACTGCCCTACATTTCATCGCTCTGTTTTCGTTTTGACTTTGTGGATTTGGGATGTTTCCCTGATATCTTTAGGTTTTTATCTTTCATCTTCCATTCTCATAAAAATGCAGTTATATAACAATCATGAGTAAAAGATTACTAGAGCTATAATGATAAGACTGTTATTCAAGTAGTTAATCTATAAAAGAGGTTTAAGATAAATAACAATTAATCCTTGCCCAATGTGAGTATGTAACTACATGACGAGTAATAAGAAATAATAAAGTTTTTTAAGGTGGTAGAGTAAAATAAGAAAGTGTAGGAGTGAGCTTAAAGTTGAGATTTCCATGAATTTTACAATGAATCGAATCTATCTTCTCTAGCTGACTCTTAATGGGATAAAAAAAATCCATTGAAGGAAATGTGTTTGCTTATTTTTGCTACTCTCAACGGCAAATTTACATCGTAAGTGTATTACTTATTTCACACCTGGTTACGATGAAATCCGAAGCTGTGTGTTGGTGCTAATGCAATTACTATTAATTTAGATGATTTCTTAGGTATCAATCTTTCATCCCACTTTCTGATTGAAAATGGAAATTTGTTTTAAATTATTGAGTAGTTTTGGCGTTGATGGTTGAGCTAGAAGAAAACATCGGACAGCTTATCTAGAGCTATGTAAAATTTTTAAGAGCTATATCCTAAAACTGATTTTAAAGTTTTTGTAATTTTAATTGCTGTTCATCAAGAAAGTTTTGAATCGGTTAGGATTTACATCTGACATCCC
>TRINITY_DN13801_c0_g1_i1
GGTTTTGTCCTGCATTGTCTTGGCTATGGTACTTCTCATTTCCTCAGAAGTGTCAGCCAGAGATCTTGCTGAATCTGAGACTGCTTCCCACACTGAAGCATCAAGTAACCACTTCGTTTTAATTTCTGTCCTAATCAAATTAACATTTTTTTTTAGCGTTACATGATTTAATTAATTATTGTTAGACTCCCTTTTAGTAGATAAGTAATATCAATGTAATAATGCAGCCAGAAACTTGTGTGCAATTTAAGGGTATCTTTTTAAAAAGCTACTATTACTCATTCATTTGACGGTACTAATTATTGAAGTCAAGATAGTTTTAAACTTAAATGAGTAATATTACTCTTGAAAAATATACTTGGGCATTTAGTGTAATTTATGAGCTAGACATAGCTAGGTGTCCCTCTTGAAAAATATTACTCTTCGTTACTTTTCAAGTATTCGAGTTTTACTATTCAGAAAAGAGTCAGAGTAATTTACAGTCAACCATATAGAAAAATTATATAATTAACTCTTGTTATGTTGAGTTATAATATGTCATGC
>TRINITY_DN13874_c0_g1_i2
TGCCAATAAACAACATTAGCAAAATGCTATCATCCCATATGTTATCTCATTTTGCAGAATTCCTCAAACTCTCATTTCTTCTTCTCTTCTTCTCAATACAAGCCACATTCATCCTACAACAAAGGCCCCTCATTTACCATCTTACCCCTGCCTCCATATTTCTCCTTCTAGCCATCACAAAACACTACATTTCAACCCCTTCACCACTCTACCTCATAGATTTCTCATGCTTAAAGCCTCCTCTCTTCTGCAGGGTCCCCTTTTCGACCTACATCGAGCACGCCCAAATGCTCGATTTCCTCGACCAAGGGAACGTCTCCTTCATGTCCAAAGTCCTCTCCCACTCCGGCCAAGGCGAAATGACATACCTACCCCCAGCCATACACCACATTCCACCCAAATCCAGCCATGGCGAAGCCCTGGACGAGGTCCATATGGTCCTTTTCCCCGTACTCGAAGATCTCCTCACCAAAACCAAAACTCCAGCCACTGCAATCGACGTCCTGATCGTCAACTGCAGTGGCTTCTGCCCCTCCCCGTCCCTCTCATCCATCATGATCAACAGATTCTCCATGAGAGAGGACGTGAAGAGCTTCAGCATCAGCGGGATGGGGTGCAGCGCCAGCGCATTGGCCGTCGACATGGCTCGGAACATTCTGGAAACGCACCGGGAGTCGAATGCGGTGATTCTGAGCACGGAGATCCTTTCGACCGGATGGTATCCCGGGAAGGAGGAGCCGATGATGGTGCTGAACTGCATCTTCCGCATGGGAGCTGCGGCCGTGCTTGTGTCAAACAAAAGGGGTGCAAAGGGAACAGCAAAGTATAAGCTGCTTCATAGCGTGAGGACACAACAGTCATTTGATGATATGTGCTATTACTCTGGTTTTAGGGAGGAGGATGCTCATGGACTCACTGGTTTCATCATCAGAAAACACATATTGCAAGCAGTCGCGGAAACCCTCCAATCAAATATCATCTTACTTGGGAGAAAAATTCTTCCATTCACAGAAATACTACAATATGCACTATCCATAATGAAGAAGATGTTCTTGGATAAATCCACATCAATTTATGTACCTAATTTCAAGCAAGTGGTACAACATTTTTGCCTCCCAACCACTGGAAAACCATGGATCAGAGAGATAGGGAAAGGATTAAAGCTTGGGGAGAAAGAGATGGAAGCTGCATTGTCCACACTGCATAGGTTTGGGAACCAATCTTCTTCATCATTGTGGTATGAACTTTCTTACATGGAAGCCAAGGAGAGGATCAAGGAAGGTGACAGGGTGTGGCAGTTGGGCTTGGGAAGTGGGCTCAAGTGCACTAGTTTGATCTGGGAGTGCACTAGGCCCATTCTTGATGAGGCCCAAAATGGAGTGTGGTCTGATACTATTCACACCTACCCTCTTCATCAAAATTCATCTTAGCATGATGAAATGTGTGTATTTACTAAATGGAAG
>TRINITY_DN13803_c0_g1_i1
CTCCCAAATCACTAATCTCGCCGCAATTCTTCATCTTTGTTCAAACTTCAAATCCTAGTTGTATCCCTCTTCCTAAATCACTTCACGCTATTGCGAATCACAATCAATTTCGGCTTCTCGCTTCTAAAAACCCTAGCTAATTATCTTCCCGTCATAACCTTTCGGATGGAAGCTGTGTAGAACAGTGGGAAACAATCAAGAGAGCAGATTGTTATTACTTTGAATTTTCTTTAAAATTTTTTGAATTTATGTACCCATATTTATTTTCAGTATGGTTTGAATATTCGGTATGATTTACTAGGTATTTCGATATGTTTCGGTATATACCGAAAAATCGGCACGGTATAAAATTACGGTTTAGCAACGGTATGC
>TRINITY_DN13815_c0_g1_i1
ATTTGCCCAAATTTACGGCCGTTCACCTTTGAGCATCTAACACCTCTCTCAACATTCTCATTTTCTCTCACCCCTATCTCGCTGTGTTTCCCCTCTCTCTCTCAACACGCCGCCGCCCTTCTCTCTCCCTGACAGCACAGAGAACGCACTGCCCTTCTCTCTCCTCGCCAGCGCCGACTTCTCTCTCCACCCTCTGTCATCTGCGCTGTCCTCTCTCACGCCTCTATGTGCCACTCCTGTTTTAATTTTGTTAAATTTTTCTAATTTTTGGACTGCGCTTTTACCCGATAGAAATAAAATCATGTTTCTCCATTGATTGAATTTTTATGATTGATTTTTGTATGATTGAGAGTGCGATAGAGCGCAATTAATGTGGCGGCGACGCGATACATATGGAGTAGAAGTAAAAAAGTAGAATTGAAAGAGGGGACAGAGAACGGTTGAAGTAAATCTAAATTTGAAAAGAATGGTTGAAGTAGATCTAGATTTTGAAGAGGAGGTGGAGACAACTGTTGAAGCAAAGTGGAAGCCGTTGCGAAGTGAGTTGCAGAGGTAGCTGAAGAACACCGTGGTGGAAGAATACAGAGAAGAGGTGAAGGTGTATCGAATAAATGGG
>TRINITY_DN13890_c0_g1_i4
GAAATTAAAAAGTGTCGTAGATTTTCAGTTTATCTTTTGGAAACTAATATGGTAAGTTGATAATTAGTTGATAATGAATGGTTTTTACTTCTTGATCTAGATGGAAATCATCGGTGACTGCTTCACCTTGAACTTATAATTTGAATATGCTAACATATATATGAGGGTCGCTTATTATTGTGCCAAATGCTTTTATTATAATAGAGTAGACAGGAAAAAGATTTACTATAAATGCTCTTTATGATTTAATTGCTTACCTGGCTTTTAGGAGGGCGAAAAAATTACTATAAAAGCTATTCTCACAGATTATGTTCCCTAGCAATGAATGGTTGTTACCTCTTCTATAGTGTGGTTTGCTTTTGTTATGTGTTGTGAAAAAACTTGGACTTACTTAATGATGGGTGGATGTCCTTGTTATAGATTAATTTTAAAATAATGACAATAAATTATACCGTGTATAAACAAAACATACCTTCACTTGCTCAGTTACACGCCAGAATGTGATTTTCTTTTTTATTGTGCTCTACAAACAAAATGAGCCTAGATAACTTTCTCTTTAGAATAGTTTCATGGGAGCTTTAATTGCTTGCATTGCATCATTATTGACCTGCGTACACGAAGCCTTAAATTTAGCTGTAAAATATGGTATCCTATCGATTATGGCAGAATGGTGCTCTGTTTAGATAAAATGCTTTACTATTTTATTGATCTTTTCAAAGACAAAGCGGTGTTCTGGTGTTACTTCTGCCAGTAAACATCATTTGTAAAGGTGTAGTTTCTTGTTGAAAGTAGAGCTCTACTTAAGATGCAACAAAAATTAGTTGAAGAAAGGTTAACTTGTTGTGCAATTAATAGAAGTGTGCTCTTGGGAAGAATATGAGAGTTTAACAGACTTAGATTCCTTTTGGAGGGTGGGACATTAGTTATGAACTATAGCTTTACCATGGATGGAGCCTTTCAAGCTCGATGAAAGTTGATGTGCACATCTCTTTTTCTATGGCACTTGAGTAAATGACCATCTAGCTCTTTATTTTTGTTGCTGTAACTCTATTGTAGATGCACCAGTACCTTTCCTGATAAATGTTAGTTGTTAGTATAGTTAGTAGTTAGTTCACCAAGCATCATACAACCCCCTTCTCCATGTCTCCTTATATCTCCC
>TRINITY_DN13822_c0_g2_i1
CCGATTCCTAGTTTTTATCGCGAAGGGCCTCCCCCAAAGGCCGAGCTAAAGAAGATTCCTGTCACACGAGCTAAATCTCCCAAGCTTACCCGGAGAAGGAGTTGTGGTGATGCTGGAAAAAGTACTTCGGAAGACGAGTCGAGACGTGGTGAACAAGAAACTCGTCGCAGCGTCGGCGTTCACAGAGAATGTAAAAACTCTAATGTTACTTCGAAAGGTAAGAATCTAATCACCTCAAAAAAATCAAATGAAAATACGAAAGGCGTCAACAAGGATGATCAAGTTGAGGAAGATCATCAAGAAAACCAGAAGGATGAGGATGGTGTTGAG
>TRINITY_DN13822_c0_g1_i4
GACGGTTTGGAGAGTGGAGGCGAAGCAGAGGCCTAAAACACATGAGAAATAACTCCCGACAATGGAGTGGCTCTAGCTGCTCTTTCCGACATCTTACGCAACGCAACCCACTTTTGTATTGCTTGATTGATCCTGTTATATACGTGTACGTGAAAGGGAAATAGAGGAGATAGAAGAAAATGGGGAGGGACATTGCCGGGTTACGCTTTGACAAGAAGCCAAGTGTAGTTAATGTCAAGTCAAATGACATGACCAGTAATGATGTAGCTCATGTTTCTCCGAAAACCTTAGCAGAAGAGGATGAAACGAAGAATTCTGAACCTGATGATCACGAGGAAGATATGCTAGAGTTGAACTCTTCTTCGATGTCATCAAAAGCTCAACAGTTTCACAACGAAGAATCTTATGATGATGACTGTTCCTCAGGTTCCTCTACTTCAACATCAGGGCAATCAAATAAATTTAAAGTAACAGTACCCGTTGCTCCAAAATTCATTTGCGAGGAACGTTTAGAGAGACGTAAGGAGTACTATGCCAAGTTGGAAGAAAAACACAAGGCTTTGGAGAGAGAGAAACTCGAACGTGAAGCTAGAATCAAGG
>TRINITY_DN13864_c0_g1_i1
CCCAATTTCCCCCAAATCAAAATCACAAACCTAATATAACCCTGAATCAAGTCCACAATGATGACGAGATCTTCTGGAAGACAACAGTTAATCAATTCTGCCACAACCACCACTACCGTATTCGTAGACACGCCGCCGTCCTCTAGTGAACAGCAGCCGCAGATTACGGATTCATTGGTGTTGAAATTGAGGCGGCCGAAGAAGAAGGTTTCGTGGAAGGAAGGAACGGTGGATAACGAATTTATGAATAAAAAGAGCTCCAAGAAGTGCTGCATTTTTCATAAAGAGAAGCCTTTTGATGAAGATGACTCCGATCCGGAGAACGATTGCGATCACAATCATGATCATGGTTGTACAAGCAAAAACGACCGAGAAACAATCACAACGACGATGTGATTGGAACCGGTTAGTGTATTGATCCAGTAGAAAGTGGTGATGTCTTATCTTTAGCTATGCAATTTGGAGCAATCAAGATTAAAGTT
>TRINITY_DN13851_c0_g1_i2
CTTGCTCTCATCTCTGCGCACTCCAATCTTTCACCCTACACTCTCTCTTCATCTCGTGCTTTCATTCTTCCTTTCCGTCGCCTCACGCCGGGCAGCGCCACCTCTCACCTTCTTCGATGTACTTCCATTTGATTCTCCGACTTATATTTTATAGAGTCGCGTCAATTTTGGATTCAATTTGTAAATTCGTAGGGATGAAAGTTTCTTATCAGATCTGGACAGATCTGTGATTTAAGGTGCAAGAGAAAAATCCCTTTCAAGGTTTTGAGATTAAGCACGATCCACCTGTTCCAATGAGTAGAAATTGTTTGGACATTAAAGACTTGTGGTAGAAGATGACCAAATTGTTTGGACATTAAAGACTTGTGGTGGAAGATGACTGGTGGCGGTGGTATTTGTGTATGCGGCTGAATATGAATTTCTGAAAGGCATGGGAATTGAGTGGGAAATTTGTATTTCAATTATGAATTTTTGAAAGAGATGAGAATTGAGTGGGAAATTTGTATT
>TRINITY_DN13812_c0_g1_i1
TTCATCATCATCATCAACATGCATACATGGATTATAATGGCCATCATCATAATCATCATGCCACCATCAAAAGGTGCTCGTTTTCTCTCATCCGACCAACTTTTCCCCCCCTCACCGCTCCTTCCTAATCCTAACTCCCCCCCTTCACCCAACCTCTCTCCCCCCCTCCTCCTCCCCCTCCCCCTCCCCCTACCCACTTTGAATCCCCCCCTTCCAATTCTGCCCCTGCCGGTGCCGGTGCCGGTGCCGCCGACGCCTGGATCCATTTTAAACCCGATTCCCTTACCCACTTTGTTTCCCCCCCTTCCTGCCTCACCCCCCTCACCCAGTTTAATTCCCCCCATTCCAATTCTGCCCCCTGTTTTGGGTTCGTCGCCGCCTCCGCCGCCCAATTCCGGGTCCATTTTTAACCCGTTTCCCTTTCCCACATTGTTCGCTCCGCCACCGCCGCCGCCAACGCGTTTGTCGACCTTTGACTATCAAAAGGAGGATTCTATTTCGCCGGCTGTTGCACCGGTTTCCGGCAAAGATTGAGGTGTTTCAAATTGTGTCGGAATAATGGAGCATACCTGAAAATTGGCTTTACATAATTTTCTTCAGGAACTCATAAACACACGCTTCCTACTATTAAATAGTAGGAGGCTTTAATAAACAAACACCCATCCTATTATTAGATATACGTTCGTCGCTTTTTTAATAATACAAACACATTTTATTTTTCTTTTATTACTAAATACGCACCACTTTTATACCTA
>TRINITY_DN13806_c0_g1_i2
TTCCGATTCTGGGAATATGTAAAGCAGTGTCTAGAAATGAATTTTGGATAAAAGCTTGGGGTGATAAGCCCGTTGACGGCGGTGATCGGGCGGCGAAGCTGGCTAGAGAATTCTTGAGCACAGCTCCGCCGCTCGTGCCGATATACCGGAGCTTCTACATTCCGGCGACGCAGTGCATTGCCGGAAACCCGGTGTTTTACGTGCATGGGAAGGAAGTGAAGCTCTGGAGCTTCGACATTGCCGGATTCTTCCGGCGGGTTGAATTCGGGATCGGCGGAGAGGCGAACGACGACGTTCCGGTGACCGATTTGTTCCCGGCGCCTGCATGGGCGGCGACGGAGGCTCGACGGATAGAGGTTTGGACGGAGCTGGCGGAG
>TRINITY_DN13806_c0_g2_i1
CCCATTTCTCCAAGATCCTAAGTGGCAACACAGCTACAAACTTACTTGCCACATCATTTGGAGAGAAAATCGGTCACCTAAACGTCGTCATCCACTGCTCCGCCCATTCTGAATTCAACCTGCTGGAAGAATCCGGCTATGTCGAAGCTTCAGAGATTCACTTCCTTCCCAAGAATTCTCTAGCCAGCTTCTCCGCCTGATCGCCGCCGTTAACGGGTCTATCACCCACGCTTCACTGCGCATAACCAGCTGGCCAAATTTCTCCTACATTAAAATACTGCAATCCACAAACGGCCGGAGTATTAGATACCAATTTTCAGCCGGAATGAACCACAACGGTGGCATTTATTTCATCAGCGAGCG
>TRINITY_DN13806_c0_g3_i1
AGATTTCCATCTCTCCATTTCTTCAGATTTAAACAATCCAATCCTCCTCACAACCACAATTTATTCATCTCTCTCTCTACATACAACTATATGTGAACACCTCCATCGGATTTCAATGGCGACGGCGCTGGTGGGCCCACTCACAACCACGGCTCTTCCCAAGTCCAAACCATTCAAGGTCTGCTTTTCGTACGCAGCCTATGCTAAGAATGTCGTACACTATCTCTACTCTTCTAATATTCCGGTGGAATCTGGGCTTTCCGAGGCAGAGATCGCCGCCGTTGAGTCGGCCTTTGGTTTCACGTTCCCGCCGGACCTCCGCTCCATCCTCCAGGAGGGGCTTCCCGTGGGCCCGGGCTTTCCGAACTGGCGATCGTCGTCGAAACAGCAGCTCCAGATTCTGACCAACCTTCCGATTCTGGGAATATGTAAAGC
>TRINITY_DN13821_c1_g1_i1
TATGGAATAACACCCAGATTAGAACATTATGGATGTATGGTTGATCTCTATGGCCGAGCTAATCGTCTGACAGATGCACTGGAGCTTGTAGAGAGTATGCCAGTGGCCCCTAACGTCGTCGTCTGGGGATCCCTGATGGCTGCCTGCAAGATTCATGGTGAGTTTGAACTCGGAGAATTTGCTGCAAATCGACTGCTTGAGATTGATCCTGATCATGATGGGGCCCATGTGTTCTTGTCGAATGCATACGCAAAAGAGGGAGAGTGGGAGAATGTTGGAGTGGTGAGACAACGCTTGAGACATAAAGGCATATCAAAGGAACGAGGATGCAGTATGATTGAAATGGATAATGAGATTCATACATTCTTGACAGCAGATAAATATCATAAACGAACAGAACAGATATATGCAAAGTTAGATGAGGTTGTTGAGAAGCTGAAACGCGAAGGCTACACTCCTAATACCAGCTGTGTATTAGTTGATTTAAACGAAGACGAAAAGCAAGAAGCTATTCTTTGGCATAGCGAGAAGCTAGCTCTATGTTGCGGACTCATAAGCAGCGAAAAGCAGTCCTCCATTCGAATAATTAAGAACCTGAGGATCTGTGAGGATTGCCACAACTTCATGAAATTGGCATCAAAGGT
>TRINITY_DN13823_c0_g1_i1
AGTTTATTAAGCAATCTCTCTCTCATTTTCTCTCTCTAAAAACATATCAATAGAACACACATTGTGCAATGGAGTTGGGTAGCATTCTTGGGTTCTTAGAGACTAAGTCCATTCTTGTGACTGGTGCCACTGGGTTTCTTGCAAAGATTTTTATTGAGAAGATATTGAGGGTACAACCAAATGTGAAGAAGCTTTATGTTCTATTAAGGGCTTCAGATTCTAAATTAGCTATGACACGTTTTAACACCGAGGTTATAGCAAAGCCTTTATTCAGGGTTCTGAAAGAACAGCATGGTGGCAACTTAACATCCCTGCTTTTAGACAAAGTCAAAGTTGTTGCTGGAGATATTACTTTCGAGAATCTGGGTGTTAAGGATCCTCTACTGTTGGACCAAATGTTTAAAGAAGTAGATGTTGTGGTTAATTTAGCTGCAACCACCAACTTCGACGAAAGATATGATGTTTCACTCGCAATAAATACGCTGGGAGCTAAGCACGTCTTGGATTTCTCCAAAAAATGCGACAAGTTAGCCGTACTCGTACACGTGTCAACTGCATACGTAGCTGGAGAAAAAGAGGGACTGATATTGGAAAGTCCGTACAAAATGGGGGAGACATTGAATGGCACGTGTGGATTAGATATTGAATCAGAAAAGAAGCTGATTGATGATACTTTGAAGTATCTCAAATCTCAGAATTGCTCTGAAGATTTCATCAAATCAACCCTCAAAGATTTGGGAATTCAAAGAGCAAGGAAGTACGGATGGCCAAATACTTATGTTTTCACCAAGGCTATGGGTGAGATGCTGTTGGGACATTTGAAAGAAGAGATACCTCTTGTAATAATTCGTCCTACAATTGTAACAAGTACATACAAAGAACCCTTCCCCGGCTGGGCAGAAGGGATCAGAACTATCGATAGCTTAGCTGTTGGATATGGCAAAGGAAGAATCTCATGTTTTCTTGGCAATCCCAAGACCATAATTGATGTAATCCCAGCAGATATGGTGGTGAACGCAATGATAGTAGCCATGGCAGCACATTCATATGAACCTCATGAGAGCAATATTTACCACATTGGATCTTCGGTTTCGAATCCATTGGAGTATGCTTCACTTCAAGATTATGGGCAACGCTACTTCATGAAGAACCCTTGGATCAATAAGGAAGGCAGGCCTGTTATAGTTGGCAAAGTCAAAGTATTGAACTCCATGGAAAGCTTTCAGAGATACTTGGCCATTAATTACTTGCTCCCTTTGAAGGGACTAGAAATAGTGAACACCTTATGTTGCCAATACTTCCAAGGCATGTACTTAGAAACATGCAGAAAGATCAAGTTTGTGATGCGTTTGGTAGAACTTTATGCACCTTACTTGTTCTTCAAAGGATATTACGATGATATGAACACGGTGAAGCTACTAAAGGCTGCAAAAGAAGGTGAAGTGGAGAGTGAAAGCTTCTATTTTGATACCAAAGTTATTAACTGGGAAGATTACTTCATGAACATTCACATTCCTGGAGTGGTGAAATATGTTCTAAAATGAGAATCCTAATTGATTTACATTATTATTTGCAGAGTGTTACTAATTAGGGTTCATTATGTTCTCATTCATTTAGTGTTATTCATAAAATTTTAAACTGTATACATGCCTGTT
>TRINITY_DN13880_c0_g1_i1
TTACAGTATTTATAATGCCCCATTCCATTCGTTCTTCTCTCTCCTCCAAGCACCAGAGCAGAGATAGAAAGAGAGAGAAGAAAGGAAAACTGGAATCAGAAATCAGTGCGGAGAAGGAAAATTGATCGACTATGCCAGGCGCCTGCAAAATGCTACTGTCTCTCTGCTTACTCGCTTCACTCTCGCTGTCGGCAGCGGATGACCACGGCGGCGGATGGCTGATGCCGGCGGTGAGATCTGGATGCAGCGGTACCATCGCCGAATGTCTGGCCGACGGCGAATTCGAGTCCAACCGGCGCATATTAGCGAGCCGCCGTTTCATCAGCTACGGTGCACTCATGAGGAATAACGTGCCCTGCTCACGGCGCGGCGCGTCGTACTACAACTGCCGCCCTGGCTCGCAGGCCAACCCCTACTTCCGTGGCTGCAG
>TRINITY_DN13880_c0_g2_i1
AGCACCAGAGCACAGATAGAAAGAGAGAGAAAAAAGGAAAACTGGAATCAGAAATCAGCGCGGAGAAGGCCTGCAAAATGCTACTGTCTCTCTGGTTAATTGCTTCACTCTCGCTGTCGGCAGCGGATGACCACGGCGGCGAATGGCAGATGCCGGCGGTGAGATCTGGATGCAGCGGTACCATCGCCGAATGTCTGGCCGACGGCGAATTCGAGCTGGATTCGGAGTCCAACCGGCGCATATTGGCGAGCCGCCGTTTCATCAGCTACGGTGCACTCCCTGCTCACGGCGCGGCGCGTCGGGCAGGCCAACCCCTACTTCCGTGGCTGCAGCCGCATCACTCGTTGCCGGACCTGAACGGAAAATCATTTCTTCACTCCTGCTAAAATATCATCTTTATAG
>TRINITY_DN13884_c0_g1_i2
GGTGGTTCGATTATCTCTCTCTATCTTGCCCGTTCCCGGTCTCCCATCAGCTACGTGTCTCCTTCACATCTCTACACGTAAGCCGGCGGCACCAGCCGGCAAGCCTTGTTCCAGTCCCAGCCGTCATTCTGACAACTCCACCGTCCGTTTTCCTCTTTCACGGCAACCCCTTCCCTCTATTCTCCTTCTGATTTCCATAGTTTCTCCACTCTATTCCTTGTGGCAACTCGTCTCCCTTTCAACCAAAATGTTAGGAATTACTCCAACTCAGCTGTCTGATTTTTGCTAGAAAGCTTCTTGAAAACGGATGTGCCCTTGCTAATTATAACATTTCAAGCATAATGGATGTGGTCTTGCTGGTTGTAACATTTCAAGCCTGGGTAAACACCTTACGCAGTAAGGTCTCTAGACTCATTCGTGGCTGGTCTTCTCGCCATTTCTTGTATACTGGTAGATTGGAGTTGGTTCGTTCTGTTATCTATGGGATCTTGAATTTTTGGGCCTCGATGGTCAAGATTCCCGTAGGTGTTATTAAGTGTGTTGAGCGGATGATCCGATTGTTTTTATGGGGCAGAAAGCGTGGCTCTGTTAAATGGTCTGGAGTTCTCCTCTCTAAGAAGCAAGGAGGATTGAGACTTAGTAACATTGAGCTTATGAATGATGTAGCATTGTGTGGTGTTATATGGGACATTTATTTGGAGAAGAATTCATTGTGGCTTAGATGGATTCATGAAGTTTATATTCATGGGGTGTCGGTTTGGGATGCTATCCCAACCAATGCTGCGTCTATTATGTGGAAGGATTTGCTTAAGGCACGTGATCGTATACGAGCACGGTTGCCAGGTGATCCTGTTGATGCTTTCATGGAGTGTTCTGAATTGGGCAGCCTTGTTACTTGGAAGCTTTATAATATGGTTGCCCCATCAGCCCCAAGGAGGTTCTTCTTTGCGAAGATATGGTCTTCGTGCGTCCTTAGGAAACATGTGTTTCGTATGTGGATAGTGGCTAAGAATCGCTTAGCTACTTTGGATCGTTGGCATGCTGAGGGAGATTGCACGGAGTGCTGTTTTTGTGTGGGTTTTCATGAATCAAGGGATCATTTGTTCTTTCAGTGTTCTTTTTCAAGTACTGTTTGGAACCAAGTGCGCTCTTTCATTGGGTGTCAAAGACGTATTTCTACCATCTTTGCAGGTGTCAAGTGGATTTCTAAGGATCGTGGTACTCGGAAAGCGGATCGTAGACGGAAGGAGCTTGCTCTTTTTGCTACGGTTTACTTTATTTGGAAAGCGAGGAATGATGTCATATATGATAATTCTAGACCGTTTATTAGTGGTGTTGTAAATAACATTTTAATGCATGTAGCTAGGTTTCAGTTTCTCCTAGCTAGATGATAGTGTTCGGACCCTCTCGATGTTTGTATCGTTAGGGCCTAGATATCGA
>TRINITY_DN13896_c0_g1_i1
AATCCATACACCTAATATAGTATCCTTTCTTAGAGAGAGAAGGTGAGATATATATCAATTGTTGAAAAACGTAGAATTTGATGGTGAGGCAATGGAAAGGTGCAGATAGCTGGGATGGAAGCGCCGCCGCGGGATTTGGTGGTGCTTTGGCGGCGGCGTTGCTCAGCCTCTTTCTGATCATTGCCGTCGTGTTTTCTTGCGCGGGTGGCGCTTCAGAAGACAAGGTCTCCCCAACCTCCCATACTGCCGACACGTACGGCGGTGCTGCTTGCGTCGCCGCTTGTGGCGCCGCCTGTGGTGGATGATCCACGGGCTGATATTATTTTTTGTTTTTCTTTGGATAATTTATCAACTGATGGTTTTGTTATTTTGGTGAAGGTGGTTTTAATAACTGTTCCTCCGTTGGGACACCT
>TRINITY_DN13833_c0_g1_i1
CACATCTCATTTGTGCGTTTTATAAAGGAGATACTTCTCTCTCCTCATATTCTCTCTCTAGAATTGCTCCTCTCTCAGTCTCACCACTCTCCCTCTCTCTCCAAAATTCCACTGTTCTAACGATATATTCAGGAGATACATATAAAGATCGGAGGGTTTGGGTTGTAGATAGAGTTCAGTTTTAAGCCATCCATGGAGTGATTTTGAATCAGAATTAAGCAATACAATATTTCTTTGTTCAAATCAATTGGAGGATGGACCTGGGAAGAGGGGTTTTGACTTCCTTGGAGAAGGAAGTTGCACAGAATGGGAATGCATGGATTCCATCAACACCAGATAAACCAGTTATGCAAAATTCTAGCAATTCCCAATCTGAAGTATCTTTGAATCAGATGGGGGATCAAAATTGGGATGAGTTGACAGACTTGTATGGAGAATTTTTGAGGAACAAACAGCCTCTCAAGTTCGATTTTACCGGAACTCTAGGTGTAACTTCTAGGGAGCATGACAATCAAGGGGTTGCTCCGGTTGAATCCGATAATGTGCAGCAGCAGAATTTGAGCCAAACAGGG
>TRINITY_DN13862_c0_g1_i2
CAAGAAACAACCACACACATATATACACACACACGTATCCTCCTCCATAACACAAACACAAAAAAAAAAAAAAAAAATGATATCCCATATCTTCCCTCCACTAACCCTAATCATCTTAATCATCATCCAACCCTCATCAGCCCAGAGTCTGATCAACTCCACCTGCACAACCGTCGGTCGGAACGACCCCAACATCGACTCCGGCTTCTGCAGGACGTCTCTCCAGGCCGCCCCGGCCAGCCACTGCGCCACCCTAAGAGGGCTAGGCATGATCTCCATTAGGCTCATTCGTTACAACGTGACCGATACTCGTTGCCAAGTGAAGCAGCTGCTGAAGAACAGGAAGCTCGATCCCTACGTGAGGCAGTGCCTGAATGACTGCTTTGATATGTTCTCCGACGCCATCCCTTCGGTGAAGCAGGCCATGAAGAACTTCAACAGCAGAAGGTTCGATGATGCCAATGTGCAGATTAGCTCCATCATGGAAGCTTCCACAACCTGCGAGCAGGGGTTTTCCGACAGGGTCGGCGTCGTTTCGCCTCTCACCAAGAGAAACAATGACTTGTTTGAGCTATCGGCCATTGCGCTCTCTGTTATGCGTTTGATTCAGAATGGATCAACTTGATTGATTGATTAATTTTCTAATGTTTGCTTTCTGAATTAATTTGTGTGTATATTTATATGTTATGTTCTGTAATTGGTATTTATTTG
>TRINITY_DN13885_c0_g1_i1
CTCTTTTATTACCCTCTTTATAAACCCCCCCACCAACTTTTATTATCGAACCCCTCTTCCTCCGTGCCGCCGCCCTGCGCGGCGGCCACCACCGCCCGGAAGCTGCAGGCAGATCGCTTGGTTCCAGGTGGCTGGCTCTTATAGGGCAACTTCGTTCCTTTGGCATTTTCTCCATCCAGATTTTCTCTCTCATGGGACCTGGTGGACACATATACTAGTATATTTTGATCCTAGATTAGGTTTCACAAATGTTGTGCTGAATCCTTCCTCCTTCACTTGTACTGCATGTTTTTAATAATTAATCTCCTCT
>TRINITY_DN13816_c0_g1_i3
AAATTCCCAATTGTCACTGCAGCCACAGTTCTTCGCTCCTCTTCATCCAAATGTCGAACACCAACTATAATATCTTTCGCCTCTTCTAAACTTCTTCACTCTGCTGTAATCAATCTCACCGTCTTCTTCTCGCTCTTCGTGGAATCCGCCTCGTACGCCTCCCACAGCAAATCCATTCTCTCGCCGCCGTCAATGTTGTGTCGCTCCTCGAACAACTCCCTTCTTCTCATCTCTCTCCACCTCTTCTTAATTGCTCCCCGATTAAGGGTAGGTTTAATTTTAAATTTATATTTTCTAGGGTTTTTTCAGTGATGTACTTCTCGACCTATTCCTAAAAATTAGGGATCGTCGTTGTTGTCCAAGTCTTCAACCTTTAACTCCAGTAAATTTTTTTTTGTTTTTCATGAATATGAGATGGATATTGCTAGTTAATCTTAGAGTTAAACAGGG
>TRINITY_DN13887_c0_g1_i1
CTCCTACTCTTAGCGCGAAATGACTACCGCTCTAACGCGCAGAGTTCAGGGAAGTCGTCGTCGTTCAGTGGTGTATTTTGCGAGCTTCACCGTGGATTATCCTCTATTTGGCGATAATCCAGGTCAAGATATTTGGTCTATATTTTGTGTGGACCTAGAATCCAAGATCGACAGTAGCACCTCCTTACAACCTAAGGTTCGACTTTGTGATGCCTCATTTGACACTCCGGCCTTTTGCATCTTTGAATCCACCTTATACGTGTTCCAAGGATTCATGCATGACTATAAAGGCCAAGGCCAAGGCCAATCCATCTACAGTTACAAGTTGAAACCCGAGGACTCTAGTTTGAATTTAAGTAAAAGCATGATGATGAAGGTCGGCGAAATGAATAATGTTAAATATATTCCTATGGCAATCGTGACACCCGATGGAAGAAGAATCATTGTCTATTCATCGTTTACTAATATGGATTTTGAAATCTTTAACCCCATAGATGGAAAATGTGAAAAACTTCCACAGATAAAATGTGGTAAAGGCTCTATGATTTCCTCATGTGCTTTCGTCAGCAACTGTGTCTTGCTCGTCCAGACGAAAATGAGAGATGGGCAACAACACAGTTTCACCCTTGATTTAAAAGATCCCCAACATTGGAAAGAATGTGTAAAACCTAACCTACAGTTTGACACTTCGATATTTGCAAAAAACATCTGTTTGACTCCCATGGCAGGATACTTTATTTCTGAGGATGAAGTTGCTGATGGTTTTGATGAATTTCGTATGGGGGGTATCTGTACCCGGAAATCTCATCACATGACCTATTCTTTCGTTCAATATATGGTGCCATCACTCTTATAGAGGATGAAGATGAGAATGGTTCATGCGAGTTCTGCATTCTTGACATAGCCCTAGAGAGAAGGAACGAGTTGGAGTGGCCGATGTATACCCCTCACATTACATTGGATGTTTACAGGTGTGATCTCAATGTATGCAGGCAGGAGATGAAGAGGATGAATGATTTGAAAATGGGACCGGAGTACAGCGGACATAATGAGTGGAAGAGGTTGGAAGGCTTTATGCTTCCTGGTGCAACAAAGAGGAAGTCTCTAAAATTATGCCTCCACCCACAGATGTATCATCACCTCTTCATCCTCAGTTGCTCCTCCTACAATGGATATCATCATCCTTAAAGGGATGGTTTATTTTGTTGACCGTATTGGAGTGTCCATCCGGTG
>TRINITY_DN13887_c1_g1_i1
AGATGAAGAGGATGAATGATTTGAAAATGGGGCCGGAGTACAGTGGAGAGAATGAGTGGAAGAGGTGGGAAGGGTTCGAGCTTCCAGGTGCAACAAAGATAAAGTCTCTAAAATTATGCCTCCAGCCACAGATGTATGATCACCTCACCACTCTCTCTTTCTCCTCCTACAGTACTCCCTCTGACATTACCATTCCTTAAAAGGGATACTGGTTTATTTTGTTGACCACATTACCATTCCTTAAAGGGATACTGGTTTATTTTGTTGACCGTTGATACTCGAGTCAATTAGGAAGTAGTAATCCAGTGTGTCATTTTACTCTTTTCCTGCTTATGTATTTATGTGGTTGCAGGCTGACTATAATTTAAACTTGCTTATTTTGTGATGTATATATTTATGTAGGATGTGATTGCTGGCTGACTATAATTTAAACTTGCTTATTTTGTGATGTATATATTTATGTAGGATGTGATTGCTGGCTGACTATAATTTAAACTTGCTTATTTT
>TRINITY_DN13887_c1_g3_i1
GATGAAGAGGATGAATGATTTGAAAATGGGAGCTGAGTACAGTGGGGAAAATGAGTGGAGGAGGTGGGAAGGCTTTACGCTTCCTGGTGCAACAAAGATAAAGTCTCTAAGATTATGCCTCCAGCCACAGATTTATGATCACCTCACCACTCTCTTTTTCTCCTCCTACAGTACTCCCTCTTACATTAACATTCCCCTTCTACAGGACTCCCTCTTACTCCCTTTACTTTAGGAAGTCGTGATCCAGTGTGTCATTTTACTCTTTTCCTTGTGCTTATGTGTTAGTTTGATGAATTGACACAATTCATGATCATGTAGTTGAAGGCTGACTATAATTTAAACTGCTTGCTTATTTTGTGATGTATATATATTTATGTAGGATGTGATGTTTGAGACGCAATTCATGATCG
>TRINITY_DN13887_c1_g2_i2
TTTTTTTTTTTTAATCGATCTGTAAATTTGTTTTGCCCATAGAGAGGCCCCAATGTTAGGATGTGTTGATACATGATACTTTTATGCCCAGCCCACACCACCATTCCCTTAACCTGCAAGTAATCATACTTTCTTTTATCTTTTATAAGGATTAGGAAATTAGGTCTCCTATCTCAATCTTATCTCCCTCTCTCCGCCTCCTACCTGTAACTCCAGATATGAATCAAGAGATGAAGAGTCCAAATCTCGATCTAACTCTAACTGAAAAGATGATGGACATTACTCCGAGTATGCGTGTGTATTATCGGCGTGTTCGTCGCAGACTTCAGGGAACTCGTTCAGTGGTGTATTTTGTGAGCTCCAGCATGGATTATCCTTCATTTGGCGATAATCCAGGTAAATACCCTTGGTCTATACATTGTGTGGATCTTCAATCCGAGTTCGACAGTAGCAGCTTACAACCGAAGGTTCGAATCTGTGATGCCTCATTTGAATGTCCGGCCTTTTGTATCTTTGAATCCACCTTATATGTGTTCCAAGGACGCATGGTAAAATGTGAAGGCCGATCCATCTACGCTTACAAGTTGAAACCGGAGGACTCTGGTTTGAATTTAAGTAAAAGCATGATGATGGAGGTCGGCCAAATGAATAATGTTAAATATTCTCCCATGGCAGTCGCCACACCGAAAGGGAGAAGTATCATTGTCTATTCATTGTTAGCTACTTTGGATTTTGAAATGTTTGACCCCGGAACTGGAAAATGTAAAGAACTTCCAAAACTGAACTGTATTGAAGGCTCTATGATATTCTCATGTGCTTTCGTCAGCGATTATGTCTTGCTCGTCCAGACGAAGAGAGGCAGGCAACAACAGAGTTTCACACTCGATTTAATTGATTGCCAAAGTTGGAAAGAATGTCTGAAACCTGACCTACAGCATCACTATTTGATATTTGCAAAAGACGTATGTTTGACTCCCATTGCAGGATACTTTCTTTCTGAGGATGCTGATAAATTTGATGAATTTCTTATGGGGTGGTATCTGTACCCGGAAATCTCATTAATGGCCAAAGACAAAGACGACGACGAAGACGAAAACTTTGTATCAAGTTATAGTGGCATCACCCTTATAGAGGATGAAGATGAGTATGGTTCATGCCAGTTCTGCATTCTTAACTTGGCCCTAGAGAAAAGTGAAGAGAAGATGGGCGGGTGGCCGATATATACCCCTCATATGGCATTGGACGTTTACAAGTGTGATCTCAATGTTTGCAGGCAGGAGATGAAGAGGATGAATGATT
>TRINITY_DN13829_c0_g1_i1
AGCGAAAGAGTGGTTCGCACCACGATGGTGGCGTCTTCGAGCTCATGGTCGCACGCTTTGGTTCGGATCTCACCGTACACGTTCTCCGCCATTGGAATCGCCATATCAATTGGCGTTTCCGTCCTCGGAGCCGCCTGGGGAATATATATAACCGGGAGTAGTTTAATCGGTGCTGCCATCAAAGCTCCTCGCATTACTTCCAAAAACCTAATCAGTGTGATTTTCTGTGAGGCTGTTGCCATATATGGAGTCATTGTGGCTATCATCCTTCAGACGAAGCTAGAGAGTGTGCCTTCTGCTAATATTTATGACCCAGAATCCCTCAGAGCAGGCTATGCTATATTTGCATCCGGAATTATTGTAGGCTTTGCTAACCTTGTCTGCGGGCTATGTGTTGGGATAATTGGAAGCAGTTGCGCTTTATCAGATGCTCAAAATTCGAATCTTTTTGTTAAGATCCTTGTTATTGAGATTTTTGGCAGTGCACTTGGACTCTTTGGTGTCATTGTAGGTATTATTATGTCTGCTCAAGCAACTTGGCCTACCAAGTAATTACTGCTTAGAGTGGAATCTATATTATGAGTGTTGAGACAGTTTTTCAATCCTTTATATTCTTTTTGTTATTTTTCCTCTGGTAGTTTATGCCCTGTATTTTATTTTTGTTGCTTTATGCAATCTACAAGTGATGAAACTAGGCGAAAACACAAGGAATGAACCGAAACGCCAAAACATCTCTTGGGATCTGTATGTAATTTGCTTCCGATTAATAAATGTTACCCA
>TRINITY_DN13854_c0_g1_i1
CATAGTGGAGCGCATTCCGCTGGTTGATCTTGTTCTTGAAGTCAGAGATGCCAGGATTCCATTATCATCAGAATGTTTGCAATTGAGAAATTTTCCATCTTCCTCAAACCGGATCATTGTTCTGAACAAGATGGACCTTGCTAACCGCTTCCAGACAAAGGAATGGATTAAGTTTCTTGAGGAACAGAAATGCAAGGTTTTTGGAGTAAATGCACATAACAAGGAGAATATCAAGGAGTTTTTGACCTTCCTACAAGCCAGAGTCAGAGACTTGAAGACAAAAGACGATTCTGCTCGTGCAAAAACACTAATGCTGGTTGGTATCCCTAATGTTGGAAAATCTGCATTAGCCAACTCTTTGCATCTGGTTGGAAGGATTGCTGCAGCAGAGAAAGGGAAGTTAAAGCATTCTATAGTAACTCCACATCCAGGGGAGACGAAAACTATAAGCAGCTTAAAGATTGCTAGCCATCCCAATATTTATGTCCTAGACACGCCAAGTATATTGCCTCCTGATGTGGTCGAAGACGAGGTTTGCTCCAAGCTCGCATTAACAGGAGCAATCAAAGATGAAATAATTGGTGAATTGCAACTCAGTAAATATTTTCTTTCCATACTTAGCTTGGCAGACGAATACAAGAAATGGGAGAAGCTATCAAGGTTGAAAACTGGAGAAGGTTTAACCAATGAAGGTATTGGCAAAAAGCAGCATCCAACTGATCATTCTCAGGATTTCATTGTCAACAATGTACGAGGGGCACTCTTTGATACAGTTTCTTCTTTCTCTGGAGAAGATCTAGCACCACTAATTGAAGAACAATTTGAGATTCTACTCCAGGTTTTTAATCTTCCCTCAGATTCAAAAGAATCTAATTAT
>TRINITY_DN13832_c0_g1_i1
CATAAACCCTAGCTCCTACACTGCAGTCGTCAATTTGCTCAATTGTACTTCTTCCGGTACAGAAATGGCGAAGCGATTGATTCCACTTCTCAACCGCGTATTGGTTGAGAAAATTACTCCTCCGGCGAAAACCACCGCCGGAATCCTCCTCCCTGAGAAAACCGGCAAGTTGAACTCTGGAAAAGTTGTTGCTGTTGGTCCTGGCACGCATAACAGGGACGGGAAGCTTATTCCTGTGAGTGTTAATGTAGGAGATAATGTTTTGCTGCCTGAATATGGAGGAGCTGAAGTTAAGCTTGGCGAAAAACAGTACCATCTTTACCGGGATGACGACATTTTGGGAACTTTGCATGATTAAACTGTTACCCTTGCGAGACACTAAAGATAATTTCAACTTGGGGTCTTACATGTAGCTTTAATTAATAATACCCTTGAGACCTTCATTTGTTTGTCTCCGGATTCTGTCGATGG
>TRINITY_DN13840_c0_g1_i1
AAATTTTGCCGAGAGCAAAAGAAAGTCTGGTATTGGGAAAAGAGAAGTTATTTGCTGAAAGCGTGCGACGATGAGTCGAAGCTTGGGAATTCCGGTGAAGCTTCTTCACGAGGCATCGGGGCATATAGTGACGGTGGAGCTGAAGAGCGGGGAGCTCTATCGAGGAAGTATGATTGAGTGCGAGGACAACTGGAATTGCCAGCTCGAGAACATCACTTACACTGCTAAGGATGGGAAGGTCTCACAACTCGAGCATGTGTTCATTAGGGGCAGCAAAGTCAGGTTCATGGTAATACCAGATATGCTTAAGAATGCTCCAATGTTTAAGCGCTTGGAATCTAGGATCAAGGGCAAGGGTTCATCACTTGGAGTTGGACGAGGACGTGCTGTTGCCATGAGAGCTAGAGCTCAAGCTGCTGGTCGAGGAGCTGCCCCTGGTAGAGGTAGCGCCCCACCCGTTCGAAGATGATCACATATGTGAATGGCATAGCAGATGCTCAGTATCTTGTTTTCACTGCTCTATTAAGATATGATTTGTATGTCTGATAAATTTATAATTTGAGATAGCTGCGGAGTTGATGATTTTCCAACGGCTGAAATTGCAACTTTTGTTTATGTTTTGCAACTTTTGTTTATGTTTTGAGTAGGTCGAAAATGCATCTTATGGATTCCCT
>TRINITY_DN13828_c0_g1_i2
CTCTGATGTGAGTCTTTTTTTTCCTCTCCCGTAATTATCGCTTTTAGAGATCTCCAATGTGTGAATTTGTCTTCCATGATTATTGGAGATTAATTTTTTTCCTAATTGTGAATTATTATCCTGTTCAATACTAATATTCATTACTCGTGTGTTGTGCTTTAAGTTTTTAACCCTTTAGCAGTATTTTGGAAGTTACTAATTTTTTGTGCATTGAGGAATACCGAGTGGCATAGGATTGGCTTGTTTGCTTTTCAAATATGTTACTTATGATCTGTGATTAATCAATTAAAAAATCTTGTGATGTTTGTCGTTTACTTCTCTCTCTCTCTGTTCTTCCTTTCTTTGGGTGTTTGTTCTGCTAATTATGTCTAAATTAAATATTATATTAGCTCCGTGTAACAAAATTCATTAAGTTTTATGCATAATTTTACTGTGTTTAATATGAGCGTTTTGCTCCTATGTTCCAATTGGATTTGATGTAAGCTCTTCATGAATCGCAAATTATTTAAATTTGTAGACCATATCCACTACCTATACTTTTGATATTGTCTCTTTGATG
>TRINITY_DN13848_c0_g1_i1
GAGAAGCTCTCACGTGGCCATTAGGGTCAATAGAAATACATTATCTGTTCTGCCGCCAACCGATCGCAGACCTTAATCCCTAATTTTCTCCCAAATTGAGTTCACCATTCCCATCGAATTCCTCTCTCATCTCGCTGTTCCCATCCGAGTTTCAACATCACAAATTGACTCCCTCATCTCGCCATTCCTGTAGGAGTTCCTATTCTTTTAATCCCTCAAATCTTTCTCATTTTCCCCTTTTGCCCTATATTCTTCCCTGAGATTATTAAATGGCCATTGCAATCTGCCAAATCAAACCAGTGAAGTGGAGTTCTTCCGATTCGAAGTTCTTGCTGCTTGTTTAATTGTGTTTTGGATGCTTGAATTGTGTGGTGAGCAATGAGAGGTGTAGAAGGTAGGGCGGAGGAAGGTGTTGAGGGTAAGAATGAGAACCGGTTGGAGGTGTTAATGAGCGGGTATTTTTCGGGAGTGATGGCTCAGAGGTCGCTGTTGACTTCTCCGATGGTGATGCAGTTTTCAGAGGTAAGAAGCTGGAGATTCCTGGAAAGATATTTTCGTTGGTATATGTGGCTTCGGCATGGCTATTTCTGGTTGATCTCTCCCTT
>TRINITY_DN13873_c0_g1_i1
AGCGGTTATGGGTGCGTTGTCCATAAGCCATGTATCGTGCCTTCTCCAGAAAGCCTTGTGTTGCTAAATTCTGTAAATGGAAACTCCAACCAACTAATTTCATTTCATTCCACAAATATCTCGCACAATTCAACATTCGACATCTGGTTTGATCCACTGCATTGCCTCAAATCTCTCCGATTATCTCGCCATTCTTTTCTTTCCTATTCTTGGAGCACTACAAACGCACACATCCTTCTCAATTTCCCTCTAGTCCAAATCTTCAACAGGGGTTTGCACCCCGCCCCCTTTCGTGCTGTCCTTCACCTCCACCTCCACCTCAGGATGGCAGATATCAGTTTCAAATACTGGGATGATTGTGTGGATCCTGAGGACTTGGAGGCAATGTGGGAAGAACCTGATGTACGAGCAGAGTGGATCAAAGTCGGAGAAACCAAGGGATCCAAGGTCCACATCTCACGTGATCCAGATGGTCAGCCTTACCTAACACAAACCGAGATGAGGGGTGTGGCAGGAATTGTTGTGCGAAGGCATTTTGTCTCACAGATAGATTCGGATATGCTTTGTGCACTTGCGGAGCTTGAAAGCGATAGACAGCCTCTAGCCACGACCTATAGCAAGAAAGCTGATGAGGTTAAGATGGGGATCATGCAAATCTCGCCAAAAACTGCAGAATGGCTGATCAGGGAATTGGGATATAGGACCTATGAAGTTGATGAGGACTCAAAAGTTATGTACAAGCCTTTTCTTAATGTTTATCTTGCAGCTGCCTATCTTAAGTGGCTATCATGCTTTGATCAAAAAGAAAGGAGTGAAGAGTTCATGGTTAGAGCTTATAAAGGTGGGACAAAAAAGGCTACTCACAAGTCAACTCTGACATACTGGAAAAAATTTCTCTGTGTCAAGGAAAGTCTGCCATCCAGACAAGCCTTTGGAGTTGATCCATCTAATGCTCCTCCATACCCTGGCACTGCTCCTTTTCAAAGAAAAGCTCCTATGAATGCTACTTGGGATTCAAGGACTTCACCTGTAGACATGGAAGAAATGTGGAATAATCCTGACGTACACAAGGAATGGAACCACTCTGGTGAGAAAAGGGGGAAAGTGCGATTTTCTCACGATGTAGAAATGCATCCTTATCTTTCTCGGGTAGAACTAAGGGCTGTTGCAGAAATCATTATGGATAAGCACTTCAGCAAAAAAGGATTTAAATATACTGCTTTATGTGCTATTTGTGAGATGGTTAGTATGCGCTTTGTGAATGGAGTCGGACAACACACTGGGTTAATGGGAATTGACTATCCAACTGCACGTTGGCTTTACAAGGATTTAGGCTACAGAGCTTACAGGGTCAAGTCTGTCGAAGATCTTACCAAACCTTTCGTTTCTATATACTTTGGTGCTGCCTATATGACTTGGTTATCAGAATACAAGGGAAGGGAAAGAACTCTCCATTTTATTGCTCAAGCCTATCTCTCCGGACCACAGAATGTAAACCTTCAAGAGACGGGCTCTCTCTGTGACAAGTTTGATGAAGCATTATGCCGCTATGAACTACCTAAAATGGAGTCTGGTAGCTGCACCATTATGTGAGCTTATGATTCGTCTCTCACACTGTCAAAGCGTGCAGATGTAAGAAATTTTCAAAGGCAAATGTGTGTATTGTATATGTGTCCTGTTGGAAATGTATCATCATATCAGGGAGGACATTTGATCTGATCTTAATACAATCAGAAAAATGATCTGATCTAATTGTTTGCCTTGATGTTGTGTTGTATATCTTGTTAGAG
>TRINITY_DN13868_c0_g1_i2
ATTTTCTTGATACATGATCCATTTATTAACTTTACATGAACACACATTAATTTTTGTTCATTAAGCTCCATAATTAATTAATTTAAAATTTTGGAGGCAAAAATGGGTGATCTGCCGGCGAAGAGCCACCTTCCAGCCATGTTGCAGGCGGCGGTTCAATCCGTCCGGTGGACTTACAGCATTTTCTGGCAACTCTGCCCTCACCAAGGGGTTCTTGTGTGGAGGGATGGGTATTACAATGGAGCTATAAAGACAAGGAAAACGGTGCAGCCGACGGAGGTGAGCACGGAGGAAGCGACGCTGCAGAGAAGCCAGCAGCTTAGGGAGCTGTACGAGTGTCTCTCCTCCGCCGGCCACCAGCCGCAGCGGCCCTCCGCCGCCTTGTCGCCGGAGGACTTGACGGAATCTGAGTGGTTCTACTTGATATGTGTTTCCTTCTCTTTTACTCCTGGTCTCGGGTTACCTGGAAAAGCCTATGTTAAAAGGAATCATATATGGCTTACAAGGGCAGATGAGGCAGACACCAAATTCTTCTCTAGAGCAATTCTTGCTAAGAGTGCTAGAATACAG
>TRINITY_DN13842_c0_g1_i2
AAGACGGTCGGAGGGCAAATATCTGATGATTTGCAGTCTTTGATGGCGGATGAGAATGAGGTCTGGAAATGCCCAAAACACCCCTCAAAGAGGTCACGCAACGGCGTCTGCCCCACCTGCCTCCGCGACCGCCTCCTCATCCTCTGTCCGGAATGCGCCACCATCCGCCCCTGTCCCTGCGCCGTCTCAACGACGTCGTCTTCATCCTCTTCCTCCTCCTCCTCCTTCAGCCGTCAGCCATCTCTCCGTCGCTCCAGATCAGTAGCGATCCCGTTCCTCAGTTCGGAAGGCACGTCGACGCCGTTCTTCCTTTCGCTTTTGAAGAGAAGCCAGACTAAAAGAAGAGACGAAACGATGAAAGAAGAGAAGAAGGATGAGATTATAGGGAATGGAGGAGCGAATTTCGACAAGTTTGAAGACTTCGCGAGGATGGTGACAAGGTCGAGGTCAGTAACTACGTCAGGATTCCGGCGTGCTGACGTAAGCTCATCACGAAGCAAAACAAAGTTTTGGCCTTTTCGGAGTCCACTCAAGGCTTTCAGAAGCACCAAGACGCCAAAGATTGTCGTCCATGATCGATAACCCTAGTCTAGACTCTAGAGGTTAAATTTTTTTTTTATTTAAATATGAACTAGTTATGATATTGATTTTAACTTTTGTATTATGTTTCATAATTTAAATAAGGGTTAATGAAAAAAAAAAACCACG
>TRINITY_DN13876_c0_g1_i1
ATTATCTTTGTTTTCCTTTGTGCTGATCATTTATTTATTTATTATTTTGAGAAAATTGTAGTGTAGTTCTATGGTGTTTCCCTGCCCTTGTGCTGATCATTTATTTATTTATTTATTTTTAGAAAGTTGTAGTGTAGTCCTATGGCCTTTCCGGCTTTCCCTGCCCTCTGTTACATATCACCGTCGCTCAAGGGAACAAAAGTTGAACAGAGACAATGATGCTGCTGGAAGGCAGGAGGATCATGATCATTAATTTAATTTAATTTCCTTTTTCCTTATTTTATGATTTATTTCTTATTATGTTTTTATTTAGTCCAGTGGGCTGTTTTAATGGGCTTCTTATTTAGAAGTAGTCCTATAAATATTGGGTGACAATAATTAGGTTGGGTATGATGAAGAATTGTAATTGACTGCCATGTTTTGGCGTCGGACGAATTATTTCGTTGGGTTTTCTTGTGTTTTTCGTGTGCTATTCCCTTGTCTCTAACAATTTGGTCCGACTTGCCGGATCATGACGACACGGAGCGAGGCGCGCATGGATAACTTGGAAACTGTTGTGAGTACGTTGGAGAAGGGGGTAGCAGAATTGAAAGAAGGCCAGAAACTTTCTACCACTAGACATGCAGACTGATATGCAATCTATTCAAACAACTTTGACAAAAATTCAGACCACACTTTTCATGTTGGCAAAGGACAAGGGGGTTGCAACTGCTGAGTCATCAGCCCCGCAAACTCCTCCCACGGAAACTCCTTTTCAACATCCGTCATCAGCTTTGACACAACAACACAAACTTGAACTGCCCACGTTTGTGGGCGAAAATCCTTCTGCTTGGATATCTAGAGCAGAACAATATTTTTCAGCTCATAACACCCCTGATGACATGAGAG
>TRINITY_DN13824_c0_g1_i1
TTTTTTTTTACAGCGGCTCTCAGATTAAAGAGCTCTTACTATTTGTTGCTATTGGTTTCTTGCCGACGGCAACTACAGAAACAAGCAAAAGTATCCTGTCTGATGTTGCATCTAGTGCAGATTAAGAAAGCTTGTCAATCCTTCTCGGATTCCTCTTTTTCCATGATTTATGGTGTGAATTTTGATGTTTATTTGTTTATTACTCATATTCGAAGGAGTATTCATTTATGATTTTAGTAGTTGGAGCTTTCTCATGGGCATTCTTATCTTTAACTCTAAATTTTTACAACGTATGATGGACTCTGCTCGAATATTGGTGGATTTGGATATGGATAAGTCATTTTAGTTTATCATTCTTGGGTTTTGCTCCACATGTACATGTTGCTGATGGATTACAAAGATTTGATATCTGCCCATGAAGGCAATTCACACAACTTGTTTTGCTACTATTTAATTGCTGAATTTATTTACCAGCAACTTCAGTTTGGG
>TRINITY_DN13824_c0_g2_i1
TTTCCCTTTTTCTATGGCTGCCGCCACTTGCTCAGAATTATCCGGCTACCCAGTCATGCCCGACCCCTATCGACAAGCCTCCACGCTGTCGTTTTCGCCTAGCGCGACTTATCCCAACCATACCTTTGGTTTTTTCATCCTTTTGGAGGCCATGTATAGGTTTTTCCCCAAATTATTTTCTCAATCATGCGCACACATCAACGGAGGTTGTCCACCGTGTATCTCATGTTGTCAAAGATTATTCAACGTCCTCTGATTTTGAGTTTTCTTCTCTGCCTAGGTCAGCCTACGCCCGTGATTTTATTTTTACTCCGCGACCTAGATTTTTTGTCCAATATCACATAGGATTTCAGAGTCTTCCTCAGCGCCAACTGATTTGACACGGCCTCCTCTGGAGTGCATTGATGAAAGAGACTTTCTGAGGAATCGATGGTTCGATCCCAATATTAGCAGGGTCAGGGAATTGCTGGATTTCCTATTTTTTTTACAGCGACTCTCAGATTGAAAAGCTCTTACTGTTTGTTGCTCATGGTTTCCTGCCGATGGTGACTACAGACACAAGCAAGAGTATCATGTCTGATGCTGCATCTGGTGTAGATTAAGAAAACTTGTCAATCCTTTTTGGATTCCTCTTTTCCAAGATTTATGGTATGATTTTTGCTGTCTTTTTGTTTATTACTCCTATTCGAAGGAGTATTCGTTTATGATTTCAGTAGTTGGAG
>TRINITY_DN13824_c0_g3_i1
TATATCAAATCCCTAACTTTTTCATTTTCTCTAGGGTTTCCCTTTTTCTATGGCTGCCGCCACTTGCTCAGAATTATCCGGCCACCCAGCCATGCCCGACCTCTATCGACGAGTCCCCAAGCTGTCGTTTTCGCCTAGCGCGACTTACCCCAACCATACCTTTGGTTTTTTTTGCCCTTTTGGAGGCCCTGCATAGGTTTTTCCTAAATTATTTTCTCAATCCTGCGCACACATCACCGGCGGTTGTCCACCGTGCATCTTCTATTGTCAAGGATTATTCAACGTCCTCTGATTTTGAGTTTTCTCCTCTGCCTAGGTCAACCCAAGCCCCTGATTCAGTTTTTACTCCGTGGCCTAGAGTTTTTTCCCAATATCGAACAGGATTTTGGAGTCTTTCTCGGCGCAAACTGATTTGACGTGGCCTCCTCTGGAGTGCGCTGATGGAAGAGACTTTCTGAGGGATTGATGGTTCGATCCCAATATTAGCAGGGTCAGAGAATTACTGGTTTTCCTATTTTTTTACAGCGGCTCTCAGATTGAAGAGCTCTTACTATTTGTTGCTCCTGGTTTCCTGCCGACGGCGACTACAGAAACAAGCAAGAGTATCCTGATTGATGTTGCATCTGGTGCAGATTAAGAAAGCTTGTCAATCCTTCTCGGATTCCTCTTTTTCCATGATTTATGGTGTGGATTTTGATGTCTATTTGTATTACTCCTATTCAAAGGAGTATTCATTTATGATTTCAGTAGTTGGAGCTTTCTCATGGGCATTCTTATCTTTAACTCTGAATTTTTACAACGTAC
>TRINITY_DN13805_c0_g1_i2
CTGAGAACCATGTCTTGAATCCTCTCTTTGCGTAATCTATGGAAAAATTGTTGCGGAAGGCCTCTTATTCTTCTGCTATTCTGCTGATTCGAAGAGGGTTCAGCGCTAAACCTCATAATCTCGGTCGTGAAAAGAGGCGGTTCTTTCGCAGTCCCACCATAGATTTCAACTCGATTCGTGAAGCGAACGATGCTATTCGCTTGTTTCGTGAACTGGTGAGTATGTCTCCACAACCTTCTGATCGTGTATACGCCAAAATATTGAGTGTTCTTACCAAGATGGAAGAATACCATGTTGCACTTTATTTGTTCGACGAAATGCGTCAATTGGATGTAGGTGTAACTGACTACGCAATGAATATAGCGATGAATTGTT
>TRINITY_DN13878_c0_g1_i3
AAAAAAATTAAAATGGATCCTAAATTTTCCTCTTTCTACAAAAAAGGTCGCTGCAGATCTGCTTCAAGTCGTCACAAATCCACCGAGCCAATACCGCACCACCCACCCCAAGGTGTTGCCGGAATCTCAGAGTGTCGCCGCCGCCTTCAGCCCCCTCCGAAGCCCGTCACTGATTTTCCGCCATCTATCGCTCAACCGAGCACCGGCTGCAGCTCGATTTGTCGCCATGATCTTGTTGCTGGAATGGGGATTGGATCTTTGCTTTGTTACCGGAAATCTGATCAGATTCAATATTCGTTATTGTTTGCTTTGTTACTGTTGTGAACACTGCTTCACTTTTTTGGGTGCTTTTGAAACTCTTTGTAGAGGTTTTGAATCAATGGAGATAATACTCTTGTTTTTTCAATTTTATTGTTTTTCATTTTTCATTGCCTTAGGAGG
>TRINITY_DN13879_c0_g1_i2
CTGGCTAGGCTCTTCTCCATAGCAGTCGACTTTCCCAAAACGGGCGTTCCTGCAGATATCCCTCCTCATTTACGAGTGAAGGAATACCCCGATTTCATGGAGAAGGCCGATAAGACAGCATACGAGTCTACACGCATAATTGGGAAGCTTTTCAGGGAGGTGAAAGATTTAGCCCCTTCCACAGTGACTTTCAGATCCTTCACAAAGGAAGTCGCCAGGAGGTCATACGACCCTGACATGGAATACGATGGATTCAGAGACTACATCGATGAGACCTTTGATTACAAAACCGATTATGATTTCAAGTTGGGCAACTTGTTGGATTTCTATGGTATAAAAACAGAGGCTGAGATACTGAGTGGCAGTATCATGAGGATATCCAAGACTTTCGACCGAAGGAAGGATGCAGAGGCGATCGGAGCAGCTGTGAGATCGTTGAGGAGTGAAGCTAGATCGTGGTTTAAGAAAGGGAGCGAAGCAGATGACATGTATGCAAAGGCATCA
>TRINITY_DN13895_c0_g1_i2
ATCATGTTGGCAAAGGGACTGATCTTAACTACATGGAGAGAGATCTCTATATCCGCCATCTATACACTCGTGTACACATTGGCTTCCTTTGTTGGTCCATACCTCATTGACACCTTCGTTCAATACTTAAATGGAAGTAGAGATTATAAATATGAGGGTTATGTGTTAGTTTCCAAATTCTTCATAGCGAAGTTGTGCGAATGTTTCCCAAAGCGGCATCGGTTTTTTAAGGTGCAGCAAGCGGGATATAGGGCCAGGGCAGCATTGGTTGCCAAAATCTATAACAAGGGATTGACCTTGTCATGTCAATCCAAGCAGGGACACACGACTGGGGAGATTATAAATTTCATGTCTGTTGATGCAGAGAGGATAGGTGAGTTTGGATGGTATATGCATGATCCATGGATGGTGGTTTTACAGGTTGCATTGGCCTTAATGATTTTGTATAAGGATGTTGGGCTTGCTTCAGTAGCTGCACTTGTTGCTTGTGTTTTGGTGATGTTAGCAAATGTTCCACTCGGGAAATTGCAGGAGAAATATCAG
>TRINITY_DN13861_c0_g1_i1
CAAATTCGAACTTCATTAATTTTTCATTTTTGGAAATTTAAACTGCGGTGATTTGTACAGGTTTCTTTCGTACTGATAAGTATTATGAAATCATTTTGCTAATTTGACACTTTCTAAATGAAAATTTAAGGATGAGATCGAGATGCCGGCGAATTTAGATATTGGTTTATTGAATAAATGTGAAGGACTGAGTTCAATGTGATCTGGCACATGGAGTTCAAAATGTTTTATTTAATGTCAACTATTAATAGAGAAATAATAAGAACTCTTAAGGTTTGATTTGTTCCTTTTTTTAGTTGAGTTAAGGTTTGATTTGGCCATTTTCTAAAATCTCCCCATCTACAAAGGAAGTGATTTTAATAGTCTCTTTTGATTGCATACTAGAGCTATGCCTAAACTGATTTTGCATTTCCTTAAACTTTCTTTGTTATATGCAAGGCTTTTGACTTTTGTTTGAGATAATTAGACACCAATGTTGTGTCCTGATAAGAATGAGGTTTAATATATTTGGTTTTTCTTTTCACTAATCTATTTTGCATGAAAAAAAATAGATGGAACTTCCTGAATGGAC
>TRINITY_DN13808_c0_g1_i1
CCCCACAGACGAGGATCTTGAGGCATCCTAGTATTGGTGGATTTGTGAGTCATTGTGGTTGGAGCTCTGTGATGGAAAGCATGTATTTAGGGGTGCCTATAATTGCGCTTCCGATGCAGATCGATCAGCCCATGAATGCTCGTCTTGTCGGAGAGGTGGGTGTCGGAGTGGAGGTTTTGAGGGACAGGAACAGGCGGCTCCACGGCGGAACACTAGCGGCGGTTATCCGACAGGTGGTGTTTGAGGAGGGTGGAGAGATGGTGAGGCGAAGAGCTGTGGAGATGAGAGAGAAACTTAGGGCGAAAGGAGATGAAGAGATTGATGAAGTTGTCAAGGAATTGGTTGACCTTTGCACCACCTATTCGTGAAACCATTTTAGAATACTCTGTCTTGGTGTAATAATAATAATGTTATATTTCTTATGTGACACCTTAAATGGATGCATGTAAGAGATAGAGATAAACTATATTTTAAGGCTGATTGGATTTTTTTTCTTTGATTATGTGCCAAT
>TRINITY_DN13855_c0_g1_i5
GGAAAGGGTGAGAGAGAGAAAGATGGAGGGAGTGTAAGTCATGCAGTTCGTGGGGAAACAGGCCATGCAAAAATCAATTTAATCTTTCCTTTCCGCACCTCTCTGTGTTCTTCTTCTCTTGCTTTCTGTTTCACGCTGTCAAGAATCCGTTAAAAACACGCAGCTGTGTGTGAGAGAGAGGAGTTGATCCATTGGGTTTCTGATCACCGATTCTTGATGGGTCCTGAGATAGAGGAAACGGGTCGGGCCCTGAAAAGGAAGGAGAAGTGTCGGGACCCGCTTGAGGTGATGAGGAGGCGTGAGAGTATATGGAAAAGAGCCCGTGATCTTAATACTGTTTGCGGTGCGCAATTGGCTGTAATCATGATCGCCCCTGATGGGAAGATCTTTGAAGCTGCTATTACAAACGACATGGCAAAATTACTTGCAAGATTTTCCAATTGCCTAAAGCTTCCTGCATTGAAGACTTCTTCAGAGGTGACTAAGGAGATTGATGGTGACACCAGACAAGAGCCAAAATTAAAGAAACAGAAACTTATGGGCATAGACTTCTCACGTATGACATCAGATGAGTTGTATGAGGTTGAACAGCGACTAAACAAAGGGTTGATGCACATAAAGGATAGAAAGATGCAAATACTGAAGGAACAAGTTGAAAAGTCTGAAATGCAGGAACGGCAGGCGTTGCAGAAAAGAGATGACTTGCTGAGACAGGTAGCAGAACTTCATGGCAGCCTTACAAAATCAACTAGTGATCCTGTCTCCCTTTTCCCTCGCTCCCCTGATGCTGGAGGCAATAAAATCCCGCCTGCAGATAAAGACTCTCTCCCACCTCCGTTTACTATTAAATTTGAAGATGTAACAGCTACCCATGTCAAAGCTCTCTTGATTCCATCAACCAGTAATCTAAGGCCCCTTAAAGTTCAACTTCATAGATTCGAAGACAATTTAATCAGGTTTGGAGATGAAGAGTATTCTGTTCCACCGACGAGTTCTTTAGATCGACCCACTTCTCACATTGGAGCTGAAACAGAAGGCCATGCCAAACCTAAATATATTGGAACAACCAGTAATCCATTGCTCCCTGCTGTCCACTTAGGCAGTATCAACAGGCCTGGAAACGGAAAACTTCTCCCATCAACCAGAAGTTCTTTAGGCAATATAATCCTGCCTGCAGATAAAGGCTCCCTCCCATCCACCAGTTCTACACTTCCGTTTACTATTAAATTTGAAGATGTAACAGCTACCCATGTCAAAGCTATCTTGATTCCATCAACCAGTAATCGAAGGCCCCTTAAAGTTCAACTTCATCAATTGGAAGACAATTTAATCAGGTTTGGAGATGAACAGTTTTCCCTTCCATCGGTGAGTTCTTTAATTCCACCCCCTCCTCACATTGGAGCTGAAACAGAAGGCCATGCAAAAACCATCTATCCAGCTGTCCCTGCTTTCCACTTAGGCAATATCAACAGGCCTAGAGATGGAAAACTTCTCCCATCAACCAATTCTGCAGAGTCGTCTTCTAAAGCAGAACACCATGCCAAATGTTTAAATGAAGACGTGGACACAACACTATCACTTAGTCCCAGTTGGTGATGGGGAACAAGATGTCCTAGAGGCTGAAGCTTGTTGAAGCAAATCTGCATGATTTGTTCAATAGGTTCATTTGATGATTAGACTAGTTATTTGAGACTATTTTGGAATTTAAAAATAGAAGATGCAAGCAATGCAGGTTTTATGTTTTTTTTCTGATCTTCCAGCTCATTCGCCTTCTCCTGCTCCATCCGTTGAAACTCCGTCTCCTCCTCATCCAGGTGCTGATCTTCCTCAACCAGATCATCACCCTACTCAAGATGGTGATGATCGTTACTATGTCTACAACCTCTACAATTCCTGGTCTTCTCCTGAGCTAGAGCTTTTGCTAATCAATTTGACCTTCTACACAACCCCCCTCAAATTGATCATCTTCCTCGTTCGCCTTCTCCTGCTCCGTCTGTTGAAACTCCGTCTCCTCCTCATCCAACCCCTGATTCTGATCCTCATTCTCAACCTCCTCCACCTTAATTTGGTCTAGCTAACAGCTTGTGTTTCAAGGCATGTGTCTGAATCTTTATAGTACTCATGTCTATATCAGCTAGCCAACTTGTTTGGCTTCTACTTGAAATGGAAATAACACTACCTATGGTAATATTGCAGCTTAATTTCTCTGTAATAACACCACCATATGTTTCACCTTTCTTTACATTCATCCTGGAATCACTCATCAC
>TRINITY_DN13886_c0_g1_i1
CCCTTGAGTTGGATTCTAATAACTTCACAGGTTCTATTCCTGTGAATCTGTGGAGTTCAGGGTACTTGATTGAGTTTTCTGCTGGAGATAATCAGTTGGAGGGTTCTCTCCCTGTGGAAATTGGTAATGCTACATCATTACAGAGCATCCTTCTTTCCAACAATCGAATCACTGGTAGTATTCCAGAAGAAATTGGGAGACTTCAGTTTCTGTCTGTGTTGTATTTGAACTCCAATTTTCTTGAAGGAAGTATTCCCATCGGATTAGGGAATTGCACTGCACTCACCACATTGGATTTGGGTAACAACAACCTTCATGGTTCCATTCCAGGAGAAGTTACTGATTTGCCTCAGTTACAGTGCCTTGTTCTCTCCTACAACAATCTCTCTGGAGAGATTCCTTCTAGAAGCTCCAAGTATTTTCAGCAGGTTTCCACCATTCCAGATTCCAGCTTCATTCAGCATCATGGTGTGTATGATCTCTCCTACAACAGATTGAGTGGAGCTATTCCTGATGAACTAGGGAGCTGTGTTGTGGTGGTGGATCTTCTTCTCAGCAACAATTTGCTTTCTGGGGAGATTCCACCTTCCTTGGCTCGTTTATCCAATCTTACGACCTTGGATTTATCTTGGAACTTGCTTACTGGTCCTATTCCAACTAATCTTGGTGATTCAAACAAGTTGCAAGGATTGCATCTTGGGAATAACCAGCTCACAGGGTCAATCCCAGAAAGCTTTGGTCGAATGTCTGCGTTGGTGAAGCTGAACTTGTCGTCCAATATGTTATCCGGTTCGATTCCTGCTTCGATTGGCA
>TRINITY_DN13869_c0_g1_i1
CTCGATTCCGCCGGAATTAGGGTTTTGTTTGGAGCTCAGAAACTTGTACCTGCATATGAACAAGCTCTCTGGTTCAATCCCGCCTCAGCTGGGGAAACTGCAGAAGCTAACAAGCTTGCTTCTATGGGGTAATTCGCTCTCTGGTTCGATTCCATCCGAACTTTCAAACTGTTCATCCCTAGTTGTGCTCGACGTTTCTGCAAATGATTTATCCGGCGAAATTCCTGGCGATTTGGGGAAGCTTGATGTTCTTGAACAGCTGCATTTATCCGATAATGCACTCTCTGGTTCGATTCCGACGCAGCTGAGCAATTGCTCGAGTTTAATAGCTCTCCAGCTTGATAAAAACCAGATATCTGGTTCAATTCCAT
>TRINITY_DN13869_c1_g1_i1
GCTTCAGCGGTGAGATTTCAGAGAGTTTTGGTAATTTTAGTTACTTGAATAAGCTTATCTTGAATAACAATCTGTTAACTGGGGAAATTCCAAAGTCTTTGAAGAACTTGCAGAAGATAACTCTTCTTGATTTGAGCTTCAATAGTCTTTCTGGTTTGATCCCACCTGAAATTGGGTTCTTGACAAGTTTGACGATTAGTTTGGACTTGAGCTCGAATAGATTAACAGGTGAGTTTCCTGAGACGATGTCGGGTTTGAGACAGCTGCAATCGCTTGATGTTTCGAGTAATATGTTGTTTGGAAGGATCACGGTTTTGAGTTCACTTACTAGTCTCACTAGCCTCAATGTGTCGCACAATAACTTCTCCGGTCCAATCCCCGTTTCTCCGTTTTTCAGGACTCTAACGGAGAGTTCTTTCCTTGAGAATCCCCACCTCTGTGAATCTACAGATGGAATCACTTGTTCTTCACATTTCATGAGTAGAAATGGATTGAGGTCTGTGAAAACCATAGCTTTAGTAGCTGTGATCTTGACTTCGGTGGTAATGGCAGCCGTGGCTGTCTGGATTGTAGTGGCTAGGAATCGTAGTTACGTGATGGAGAAACCGAGCATGTCGAGCTCATCTAGAGAAGAGGATTTCTCTTATCCTTGGACGTTCATTCCATTTCAGAAGATGAACTTCACAATTGAGAACATTTTGAACTGTTTAAGAGACGAAAATGTGATAGGGAAAGGATGTTCTGGGGTCGTGTACAAGGCGGAGATGCCCAACGGTGAGGTCATCGCAGTTAAGAAGCTGTGGAAAACGAAGAAAGACGAAGAACCAATAGACTCGTTCGCTGCTGAAATCCAGATTCTGGGACACATCAGGCACCGGAACATAGTGAAGCTGCTCGGTTACTGTTCTAACAGGAGCGTTAAGCTTCTTCTTTACAACTACGTCCCGTATGGAAACCTTCAGCAGCTTCTGCAGAACAATAGGAACTTGGATTGGGAGAC
>TRINITY_DN13869_c1_g2_i1
CCGTATGGAAACCTTCAGCAGCTTCTGCAAAACAATAGGAACTTGGATTGGGAGACGAGGTACAAGATTGCTGTCGGATCAGCTCAAGGTCTGGCTTATCTCCACCATGATTGCTTGCCGGCGATCCTTCACAGAGACGTGAAATGCAATAACATACTGCTCGATTCCAAGTACGAGGCTTACTTAGCTGACTTTGGCCTCGCGAAGCTGATGAACTCTCCCAATTATCAACAAGCTATGTCGAGAGTTGCAGGGTCTTATGGATACATTGCACCAGAGTATGGATACACAGTGAACATAACAGAGAAGAGCGACGTGTACAGCTATGGCGTCGTCTTGCTGGAGATACTGAGCGGACGAAGTGCAGTCGAGCCTCAGATAGGCGACGGGCTGCACATTGTGGAGTGGGTGAAGAAGAAGATGGGAAGCTTCGAGCCAGCTGTGACTATACTCGACGCAAAGCTTCAAGGTTTGCCGGATCAGATGGTGCAAGAGATGCTTCAAACGCTTGGAATTGCTATGTTTTGTGTGAATTCGTCGCCTTCGGAGAGGCCGACGATGAAGGAAGTGGTGGCACTTCTAATGGAAGTGAAGAGTTCACCAGAGGAATCATCAGGGAAAACTTCTTCTCAGC
>TRINITY_DN13875_c0_g1_i2
TTCATTTTTCTCATAGTCCATACATGCGCCCAGCCTCCCCAGCTAACCCACCCAGCCTCCCCAGCTAATCGCTACCACCTCCAATCGGCCTAAAGCTCGGCGCCCTTCTCAAATCCAGCGAGCTCACCAACATCGTGGGCGTCCCCACATCCCAGCGCACCCTGGAACAGGCCGACGCCCATCCTCACACCTCGCAATCGACGGCGCCGGCGAGGTGTACCCCGATCTCGACCTCGACAAGGGCCGTGGCGGCGCCCTCCTCCGCGAGAAGATGGTCGAGGTCGCCTTCGATGAATCTGGAGAGTCAGCTTAGCCCAAGATCTCCCTTGTTCCTCTATTTCTATGTTTGAAAATAACAATTTTTTACTGGAGATGCAGAGACGAAGTATCTAAGAAGGATACTCTGTGCCATTTGGTACATCACCTCCTGTGCCACACCGTTGGATGGATGACAAATAGGAGAAAGAAATGACGTGTCAATCCTTAAATCCTAGGGGCAATGGTTGAATTTATTTCTCCCTTTTACGTGTCAATCACTTAACGTGTTTGCATGTACAGAAATGACGTAGAAGATGCGATTCACGATGAGAGCAGCAGAAATTACGGCGACATACTATATAGCCTATCCATTTATTTATTTTAATCTTAATATATTAAAAGTACCTCGCAATTGTAAAACATTTTTGGACACTATTGTCCTTTACCTATTTCATTATATACAATTTTATCCAAATGACTTGATCTCCATGCTAATGCCGGTTTATTCATGTAAACAAAATTAATTTGTCATCTCTCTCTTCACCTTCATACTCACACCTTGAACTTCTGCCCCTAATGTCTACAATCTCCCCCAAGACTACCACTCTCTCTTCTACATCAATAACGTCTCCACTTCAATATGGGCGCCAACAACCATCTTTTCACCACCGTAGAAATCAACCATTTGTCGTGATTGTGTCTTTGTTGTAATACCCTTCATCTTCTGTAAGTATTCCTTTAATCTGTTGTGTTTATTCTTATTTTATTTATTGATCATTCAAATCAAAAGAGGTGAGTACCTGTCTCTTATATTCCTCTTTGGTTGCTTTGGAAAATCAGAAATCTTAAAGTAGAATAGAAAGAGTTCATCTCAAAATATTGATTACTCTTCTAATTTACTCATGTTTCATCGGCTG
>TRINITY_DN13817_c0_g1_i1
TTCGAACGTATGAGGAAACTGAAGTATAAGCCGAATAGAAGTACATTTGCTAGTGCAATTTCTGCATATGCTCTTGCTAAGAAAGTTGATGAGGGTAAAGATGTTTTTTCCACCATGACAGAAGAATACCAGATTTTACCATGTTTGGACCATCACATTGCTATGGTGAATCTATTTGGTCGTTCGGGTAAGCTTGATGAAGCATTGGACTTCATCAGAGGCCTACCCGAACAACCTGATGTCCGTATCTGCTCCACATTTCTATCAGCTTGTCGTCGGAATGGGAACACTGGATTGGCAATCCACGCAGGGGAAAGGCTTGAACTAGAACCAGATAATGCTTTCATTCAGAGATTAGTTCTACAGCTACATGAGCTATATG
>TRINITY_DN13817_c0_g2_i1
GAGATACAATGCTGTGTTTTCCGTCGAAATTTGGAGTCTGAGGTTTCCGTTCCGAATTCTCTGATAGATACATATGCAAAGTCCGGGAATATAAAGTATTCCAATGCCATCTTCTCTGTAATGCCATCCTTAGATCTTATCACTTGGAACACATTGACGAATGGTTATGTTAGGCACGGTTGCTTTAACGAGGCAATCGAGCTTTTCGAGCGTATGAGGAAACGTGAGTATAAGCTGAATAGAAGTACATTTGCTAGTGCAATTTCTGCATATGCTCTTGCTAAGAAAGTTGATGAGGGTAAAGATGTTTTTTCCACTATGACAGAAGAATACCAGATTTTTCCATGTTTGGACCATCACATTGCTATGGTGAATCTATTCGGTCGTTCGGGTATGCTTGATGAAGCACCGGACTTCATCAGAGGCCTACCTGAACAACCTGATGTCCGTATCTGGTCCACATTTCTAACAGCTTGTTGTCGGAATGGGGACACTGGATTACGCAGGGAAAGGCTGCTTGAACTAGAACCAGATAATGCTTTCATTCAGAGATTAGTTCTAACGCTACATGAACTATATGGGGTTTCCAAAAAGTCAAGAAGGCCTCGAATAAGAAAAGCTCCTACTGATCACATTGGGTCGAGTTGGATGGAAGAAAACAACATGATCCATTCTTTTGTAACTGGTGATCTTGGCCAACTGGATGGTAAAGCTCTACATTCTTGGATTGAAAGCATAGAGCTAAACTCGAATGAATGGAAGTGCGATGATTTACTTGACGTTCAAGAGGAGGAAGACGAAGAAACCGCAGGAATCCATAGCGAAAAGCTCGCATTAGGCTTCGCCATAATCGGGTGTTCTCGAGCATCTTCAACTGTTAGAATTGTAAAGAACCTGAGAACATGCGACCACTGCCATAGGTTTGCTAAGTTGGTGTCTGAAAAGCGTGGCTGTGAAATATATATAAGTGATTCAAAGTGCTTACATCATTTCAAACATGGGATTTGTTCGTGTGGTGACTATTGGTAGA
>TRINITY_DN13809_c0_g1_i1
GTTTGCAATTTCAATTGTGCCAAAAACATTTGCTTCCTTCTCTCTTGGATGTTGATATTGTTCGGAGCTTTGCAGATAGCTTAAATCTCCGCTTTTACGTACAATTCAGTTGTGTGGAATTTCAATTTGATTCAGCTAACACATCTTAGACACACAGTTTAGAACCATAGTGGGCAAAAATGGTGTCCTTCGAAATGAACGATCGGAAAAAAATTGGGCTTGGTTTAACGGGATTTGGAGTTTTCTTTTCATTTTTGGGAATCATTTTCTTCTTCGATAAAGGACTTCTTGCAATTGGGAATATCCTCTTCTTGTCAGGGGTGGTAATAACCATTGGACTCACCCCATCCTTGCAGTTCTTCATGAAACCTTCTAATTTTAAGGGGTCAGTTTCCTATGGTGTTGGCTTTTTCTTGGTCATCATTGGATGGCCCATCATAGGAATGATCGTTGAGACATATGGATTTTTTATACTATTCAGTGGATTCTGGCCAACTATTGCTGTTTTTCTTCAGAAAATTCCTATTCTTGGTTGGCTGTTCCAGAAACCTTTTATCAGATCGATATTTGATCGCTACCGTGGTAAACGAGTGCCTGTGTAAAGTTGAGTGAGAGAGCTGCAAAATTCACGGTGCACTGTATGACACTGGGTCTGTGATAGGATTGGATCATAATTGCAAGTTGAGACATTTCTAGTACAGCTTCTTTCTAACTTAAAAATTTTGGTTCTATAGTTAAGCTGTAATCACTTATCACTCTCCATAGACATTGTTTCCTTTCTTCCACTGTGAAACTGAAAAATTCCAAC
>TRINITY_DN13813_c0_g1_i1
TGCGAATTCACTATTCAGAAACTTCAAATTGGTATAGAGAAGAAATGGTGGGAAGTGATGTGGAGAAGATGTTGGCAGTAGGGCTTGTTTGGGGGGCCACAAACGCCTTCATGCGCAGAGGGGCAATTATATGGGACGAAGCACTCAGATCCACGCCTCAAACGAACACGCCCCAGCTCAAGAAGTGGCTGAAGCTTCTATTGATATGGGAGTACACATTGCCCTTCCTAATTAATCTCTGTGCTTCGGCTACTTTCTTTGCCATATTGGGCGATTCCCCTATTTCTTTGGCTGTGCCGGTGACCAACGCCACTACCTTCGCCGCCACCGCTGTTTTTGGGATTATTCTCGGGGAAGAAACCCGTCTTGGGCTTGCTCTCTTTGGTACTTTTCTCATTGTTTTAGGCGTTTATATATGTATTATGTGATTTAAGTGAATGTTGATATTGATTCTTGTATTGTTGGAGATCTTGAGTGGTGCATACAACGTGTTTGATGAAATGATCGTGTGAAAAAATGAGTTTGAATACTTTTTAAAGGTTAGGAAGCGATGAGAAGGTATTGTTTCTAATTTGGTTTTGAATTTTGATCCCCGTGCTGATTGAGTCTCCTATTTTATGGTTAGTGAATAACCTTATGGTGTGGGTTTTCTGTTATTACTTCTTTTGTAATATCTATTTATCGAATTCAGCTGTTGATTTCGGGTCAATGAGCTAGTGAGCGAGCTAGTGACTGGTGATGGTGGTGTGATGCTGTCTCTCACAATTTATGTAAAGTGTGGA
>TRINITY_DN13827_c0_g1_i1
CTTCTGTTGTGCCTTCTAGTAAAACAAAATCTATTCCAAATAGGTTACTGACATCTCGAAGTGGAAAAGAAAGATTTTCTGATTTTGATGGAGAGGTGCAACCACGGGGAAATAGGTGAAATTTTCTTGATAATATTTAGTTTCTTTCAGTTTGAGAATATGATGTTTATAATTTCTGCTGTTGTGTCCTTTTTCAGAGATGAATTATACAGTGGTGGATCCAACAAATTTGTGAAAGGTAGGGTCCATGATCCATCTCATAGGAGCTCAAGACCAAATTTCATGCTAGGAAAGGGAAGGATATCTGGCCGTTTTGGGTCCTTGCGAGGTGAATGGGACCCTGACCATGATTTCTCATCAGAAACATCTTATGGCCCATCTGATTATCGGGTCATTAGACGTAAACATAATTCATCCATCTCT
>TRINITY_DN13893_c0_g1_i2
ATTCAGAAACTCTTAGGCATTCCACATTCTCAACCCCGAACCCTAAGAGCAGAGCGAAAATGACAACCACCTTCGCGACCGTCGCAGGACTCGGTGGCGCATTACTGTCATCCACCTCATCTCGTCTCACCTCAGGGTTTGTGAAATCCCCAGTGATTGCTAGGAATCCCTTGAGGCAAGCTGTGGCAATGGGAAATGGGAGGATTACATGCTTTGAGAGGAATTGGCTGCGGGCAGATTACAGTGTGATTGGGTTTGGGTTGATTGGTTGGCTAGCACCCTCAAGCATACCGGCTATCAACGGTAAAAGTCTGACTGGCCTCTTCTTTGAGAGCATTGGTGCTGAGCTTGCTCACTTTCCCAGCCCTCCTGCCCTTACTTCGTCCTTTTGGTTATGGCTGGTTACGTGGCACCTTGGCTTGTTCATTGTCCTCACTTTTGGGCAAATTGGATTCAAGGGAAGGACTGAAGACTACTTTTGAATTCTAAACCTATGGTCTCTGTTTTTACTTTTTTTTTTTTTTTCT
>TRINITY_DN13836_c0_g1_i1
CGCAGAGAAAAACCTCTAGGCTTCGTCTCCACAGCCACCGGCGGTAGCGCTGCTTGCTCGAGATACTCCCTCTGATCTTCTCATCAAGTGCGTGACAATGTCGTCTTTAAGGAATGCCATTCCAAGGAAAGCTCACAAGGAGCGCGCTCAGCCTCATGCAAGAAGGAAATACGGGCTGCTCGAGAAACATAAGGACTATGTTGAACGAGCTCGATCCTACCACAAGAAAGAGCAGACTTTGCAGAAACTCAAGGAGAAAGCAGCCTTTAGGAATCCAGATGAGTTCTACTTCAAGATGATAAAAACCAAAACTAGAGATGGAGTGCATAGATTGGAGAGCGAGGCAAACAAGTACTCACCAGAAGAGCTCATGCTGATGAAGACACAAGACATTGGGTATATTTTGCAGAAACTTCAATCAGAAAAGAAGAAAATCGATAAGCTAAATGCTATGCTACATTCTCTTGACAACCACTCATCAAACAATCACACGTACTATGCTGAAGACAGGACTGAAGCTAAAGAAGTGCTAGCTAAAGTTTCTGAACTCAAAGAGAACCACACTTTTGAAGACTTGCCTAAAGCTATCAAGAAGAAGACAGCTGCTTCTTACCGAGAGCTGGAGCATATGAAAAGCCGTGTTCGAGATCTAGAAAAGATATACATGGATATGTCAATGCAGAAAGAATTGCAGAAAAAGGGCAAGAAGCGGAAACTTCGTGAAGATGAGATTGTTTGTCCGACCTCTAGACCTGTTTTTAAGTGGCGACAGGAAAGAAAACGGTGATTTATTAGAGAGTCGTGTTATTTAGTATACAACCAAAGAAGTGTTGCTGTGATCACATGTTTTTTGCTTTTGAACTCAAATGTTGTACAAACTTCGAAGGTTTGCTTTGTTAGAGTCGTGTTATTTAGTATACAACCAAAGAAGAGTTGCTGTGATCACATGATTTTTGCTTTTGAACTCTAATGTTGTACAAACTTCGAAGGTTTGCTCGGCCTTATTTTGAGAGCACTGAGAAAAAATTGATGTTACAC
>TRINITY_DN13877_c0_g1_i1
CGCAATGGTGCATTTTGTTCTTGTACATGGGGCCTGCCACGGAGCATGGAGCTGGTACAAGCTCAAGCCGCTGCTCGAGGCCGCCGGCCACCGCGTGACGGCTCTTGACCTGGCGGCCTCGGGCATCGACCCGAGAAGCATACAGCAGCTCTTCGGTCTGGACGACTACAGCCAGCCGCTAATGGAGATGATGGAGTCGATTCCGGCGGAGGAGGAGGTGGTTGTGGTGGGTCACAGTTTGGGTGGACTTAACATAGCCCTTGCTATGGAGGTGTACCCCCACAAGATAAGAGCTGCCGTCTTTCTTGCAGCTTTCATGCCGGATACTATGCATCCTCCGTCCTATGTTTTAGAGGTGTACAATGAGAGAACTCCAGCGGAAGAGTGGTTAGACACGAAATTCTTACAGTATGGACCATCACATCACAATCTAACTTCAATGCTGTTTGGTCCTAATTTCGCCTCCACCAAACTTTACCAACTGTGTCCACCCGAGGACATGACATTAGGAAAAATGTTGCTAAGGCCAAGCTCACTGTTTTTGGAAGATTTGTCGAAAAAGAATCCATTCTCTGAACAAGGGTACGGGTCGGTGAGACGGGTGTACATAGTGTGCACGGAGGATAAGGCTATTCCGGTAAATTTCCAGCGCTGGCAAATAGAAAATTATGGAGGGGCAGAAGTAAAAGAAATTGAGAAAGCTGATCACTCGCCCTTTTTCTCAAAG
>TRINITY_DN13800_c0_g1_i1
ATTTCAATCTCTCTAACTTTCTCTCGCCTTAGTTCTGACCGCCGCCTCCTCTCCTTCAATCATTAGGTTCCGGCCGCTGCTGCCTCGTCTCCTCTCCATCCTCACGACGGCGCCCTGCCTCTCTTCTTTGATATTTCTCTAAATTTTTGTTGACTTCGCTAAATCTCCGAGATCTCCACCACTCTTCTCCATTTATGCTTGCAAAGGAAGAGATAGAACTTCTTTGATACAGATCTTATGGTGATTCATCAAGATCATCCAATGTGTTCTTTCAGTTGTGGTTTTGATGTTCGATTCTTCTGTTTGTGGATATGGCGCGTCTCCTCCAATTGTTGCTTAGATCTGATGTGTCTCCTTCTTCAATGGTTGTTTATCGATTTATCAATTGTATTGTTGAGGGTTGAGATCTTCATTCATTTATCCGAATTAATTAATTTGATAATTTCTTACTGGGATCTACATTCAATTATTTCACTGAGGTGATATGTTGACATTAGAGATTTGAAGCATGTTGATATTCCAATTAGAATATTAAATTATTGGAGCTTGTATAAGGAGTTTCGTTTGTAATTCGTCGG
>TRINITY_DN13898_c0_g1_i1
GCACTTTCCTCTTTGTGAAAAACAGATGGGCATTCTGCAAGCTTCAAGATTCAAACTGTGGTTCACACTTGTTATTGTTGCAGCAATTCAATGGCAACAAATCCAATGCAGCACTTACCAAGTTGGAGATCTTGATGCATGGGGGATTCCCCCCTCTTCAAATCAACAAGTCTACACCAAATGGTCCAAGTTTCACAACATCAACATTGGGGACTCACTCTTTTTCTTGTACCCACCAAGCCAAGATTCAGTGATCCAATTGGCAAAGGACTCATTCAACAGCTGCAACCTCAAAGATCCAATCTTGGTGATGAACAATGGTAACTCCTTGTTCAACATCACCAGGGGTGGGGATTACTACTTCACCAGTGGTGTGGATGGCCACTGTGGGAAATCACAAAAGCTTCATATCTTTGTCTATGGCAATGGATCTGTTGCTGATTCACCTGCTGATGGGCTCACCGCCTCTGCCCCTTCTTATCCTACTGTCTTCGGTTCGATTCCGGTTCAGGGGGCTTCTTCCACATCTTCTTCGTCATTGCTGCGAATTTCGGCCTTCGTTTTTGCAGCTGCTCTGTTTTTCCATTTATGGCTCTCGCTCTGATTGTTGAACAATACTCGGATTCCATGCCTTTTTTTATTATTATTATCTGCTTTCATTTATTGATGTTCAAAAATTTTATATCCAATTTTTTTTTTTTGAAAAAGAAAAAAGTGGGGTTGTTGGTCTTTGATCCGGGTAGAAAAGAAATGATCCTACGGGAATAGTTTTGGAGGATTTGTCGGCACAACCCTTTTTCTCTAGCCGAG
>TRINITY_DN13891_c0_g1_i1
GCAAAAGGTCTAACGCGAAACAGAGCAGAGAAAGCACAAACTAGGGAAACTTTCATTGCCTGCAAAATTACTTCTTCAAGCATAACAACAATGGCGTCCACAGCGGCACTTAAATCCAACCCCTATTCTCTTTCGCACGACAACCTGCAAAGATTGAGTATTTCCAACAATCACTCCCTCAAAATTCAACTTTTCTCTAAGCTACCAACCCCTAAACTCCTCTCTCTTCGTTCCCGTAACCCCAACTTCGGTCCTATCAAAATGATGGATCAATCTGTATCCGGATCAGGAACCAACGATAAGTACGTGTGTTCCGAGTCTTCCAGTGCCATTAATTTTCTCACGCTGTGCCATCGTTTGAAGTCTACAAAGCGAAAGGGATGGATTAATCATGGGATTAAGGGTCCTGAATCTATAGCCGATCATATGTACCGAATGGCAGTGATGGCTTTGATTGCTGATGACGTTCCTGGTGTTGACAGGGAAAGGTGTGTCAAGATAGCAATTGTTCATGACATTGCAGAAGCTCTGGTTGGAGACATAACTCCTTCAGATGGTGTGCCAAAGCACGAGAAGAGTAAGATGGAGCAAGAAGCACTGGATTTGATGTGCTCGGTTCTTGGTAGAGGGACAAGAGCTGACGAAATCAAAGAACTATGGCTAGAGTATGAAAACAACTCGTCTTTAGAGGCCAACCTTGTGAAAGATTTTGACAAAGTTGAAATGATTCTACAGGCAATGGAGTACGAAGCAGCTTACGGCAAGGTCTTGGATGAGTTCTTTCTGTCAACTGCAGGAAAATTTCAAACTGAAATTGGAAAAAAATGGGCAGCTGAAATCACAGCCAGAAGGAATGCAAAACTAGCATATAGGCTCAAATGAAGTACTTCATTAATAACACTATTCTACTATGACTTATACTCAGGTAATTTTAGTTGTCTCTCTTAAATTTTGGCGTAATCTTGGCCCGTGTCTCGGTGCAATTCGAATCGCAACGAATGCAGAAGCGGGTTAAATGCTAGTTGCTTCATTCCCTGGAGTGAACTGCTATCTCTCAGAAGCCTTGTTTTAGGAATTTTGTGCAGGATGAGTTGAATGATGAAATGTTATTAGTCATGCTGGCAGTTTAAGATTATTATCTGTGTTTTTGTTGCTCATTATTAACATGTTAGGTG
>TRINITY_DN13894_c0_g1_i1
AAAGAGTGCAAAGCTATCACATTGAGGTCTGGGAAGCAGTATGAGGGACCAGAGATGCCAGTGGACAAAACAGATGATACATTGGGCAATAATGAGCCAATTCAGCTTGATAGTGACCCAACTCAAATTGAGTTGGAGTCAAGTAGTGATGCAGTGATTCCAAAAATTCCAGATTCGTCTCAGATTCAAGCTAAGAAGGAAATTCCTGAGAAAAAGTGGCAAGCGGCTAAGAGGTTGAGGGAAGAAAAACAGAAGGTTGAGGAACCAGAGAGAGATAGTTGGGGAATTCCAAAAACCAAGATACCCCTTCCATTTCCTCAACTTCAC
>TRINITY_DN13897_c0_g2_i1
GTTTGTAATTGTTGAAATACCCACCTAGTTATTTGAATCATTATATGAGTTATGTACTGTTATATATTGCTTGTTTTTGGCCTAAGGTTCTTGCAAACAGATTGTGGTGTGTAAAACTAATTTGAATCCTAAGTAGTTGGAAATTGACCTGCAAGTGAAAACTTGTGGATTTCCGTTATTACTTATTAAGAGATCCGAGCAAAGTGATCAGTTGCAACCTTTACAGGAATTTATTTTTTTTGGCAGGGGTTCACTTACAAAAATAGAAACGTAAGCTTTGAATTCACTGCTGATAGATACCATAGATAATTTAATTAAAAAGAAATCACTAGTTAAACATCCTTAATGTTGCTACAAATTAGACTAGCAAAGCTGGAAAGAGCAGTGAATGACATATTAGTGATGTTACTCTCTGATGTTAGGCTGGACAATGATAAGGTAATTTTTTTGCCCATCCCTCCTTATTTTTGCTCATATATAAGTTATACTGTTTCTCCCTTTGTCTAATCATTATTATTCAATAATTGCTTCATTTATCTTTAGAGAACACTACGGAAAAACTTGAGACCATCCTTAGTGGTTATGAGGGTGAGAATGTGGTCATCTTTGTTTGTTTTCTTGGGAAACAAATGCTCTCAACCATGTAACATTTCTTTTAATTCTTATTTCAGCATCGGGTAAGAAATTTTCTTTTATAATC
>TRINITY_DN13897_c0_g1_i4
CAATAAATGGACAAGAAAGCTCGTCTTCTGTTGGGAATATTTTGAATGTTGAATTAGCACACCTCTACTGCTAGCCTTGCCTTTATAGATTGCCTGTTTGCAAGGCTCTTATAGAACTGACCCAAGATTAAATTTCTCTCAGTCTTCCCCTAATTCCGTAGCAAATAAAGTTATTAGAATCTGCATTTGAGTGTAGGGCTTCGATTGATAATCACTCTTACTGCTCTATTTTTTGGTTCTGAAAATTAGATTTGATTTTGGAGAATATACTTGCTCCCTTTCTAACTGCTCTATTCATGGTGACTTAGATTGAGCAGCGATGGATTAGGCAGTTACACTACCCTAGAACTCGTTTCCCACCTCTCCATTTCTCTCAGACCAAGGTGAAAACTTGTGGATTTCCGTTATTACTTATTAAGAGATCCGAGCAAAGTGATCAGTTGCAACCTTTACAGGAATTTATTTTTTTTTGTCAGGGGTTCACTTACAAAAGAAGAAACAACTGGAAAGAGGGGCAGTGAATGACATGTTAGCTATGATACTCTGATGTTTGGCTGGACAATGATGAGTCAATGAGCAGGATGCTTGTCAATAAATAGGCTCAATGATAATAAACTAAGTGGATGAGTACCTGACTTCATTCAGAATTAGAAACGACTTCGAAAATCCACCTATATATGTGCATCTCATAAGCTCCTCCCGGTTCGTCGTACATAAATGCAACTCCATCATGCCTCTGGAAACTCCATCTCTGTTTCAGCTTCCGACATCCCAAAAGCAAAAGCGGCCAAGTTCTTCTTGTGTTAGCGGCCAAGACATGGGCATGTAATAATCTCTCATTTTTGCTATGTTTATTAAGATTGATTATCTTTTGCTAAGATTCATACCTTTTGCTGGTGGGAGGATTTGAGCTTGTTTTGACAGTAAGTAAGATTGATTGGGATGGTTTTTGACGGTAAGTAAGATTGATTGGGATTGTGTG
>TRINITY_DN13863_c0_g2_i1
CAATATATTCCTTTAGGAGTGCGGAAGGCTGTTTTCTCTTGGTCTTCTGGGGCCAGGCTAATTTGATTATAACCAGACGATCCGTCCATAAATGAAAGGATTTCATGGCCAGTTGTTGCATCAATCATGAGCTCAGTAATTGGCAATGGAAAGTCATCTTTTGGGCATGCCAAGTTCAAATCCCGGAAGTCAACACACACTCTAAGCTGTCCGTTTGCCTTCCTTACTGGCACAATGTTAGAGAGCCAAGTGGGATACTTCACTTCTCTTATTTTTTTCGTCTCAAGGAGTTTATTAACTTCAGCCTCAATCAAGGGAACCAGCTCTGGTCGAAATCGACGCTGCATCTGCTTAACTGGCTTGGCTCCTTCTTTTATTGCTAAATGATGAACTGCCACCTTTGGATCTAATCCGGGCATTTCTTTGAATGACCAGGCAAACACGTCTCTAAATTCTTGAAGAAGCTCAATGTAAACTTTTTCTTCATTGGCTGTCAATAAAGCACTTATATAGGTTGGCCGTGGATCGTTATCACCACCCAAATTAATCTCCTTCAATTGATCAACAGTAGATTTGATA
>TRINITY_DN13863_c0_g1_i2
GGGAGCATCATCGGCATCTTCCTCTTCAGTTGAGGTTTCTTCTTGTATAGTGACATGATTTACTGCAGCAACATCCTCCAGAAATTCTTGCCTTTGAAATTGTGGATTAGATCCAACTTGTTCATTCTCTCCCACTTTAACAATGCTCCCCACTTCATAGCCATCTCTCCTCATCTCGACGATCTTGCTTTGTAGATCTCTTTCTGCACTTTGTAGATCTGTTTGCATGATGATGGAATGAACAACATCTGATGAGCCTACACTTTCACGATCATCTTCTTCACTTCGGGTGAAGATTATTGTTCGTTTCTTAGCTTTCAACATTGTGCCACATGATATAGTCAGGAAATGTCGTCTTTTCATGCGAGATGGGATCCGACTATGTATCTTTGGGAAAC
>TRINITY_DN13830_c0_g1_i1
AGTGCAAGGCAGAAGCCACACCAAGAATGATGCTGTACCGGAGATCCCATTGCAGGGGATCTTTATTCGGCCCGACAAAAAGGTGCTGGTCTAGGCTACCATTGGGCATGAACTCATATACTAGCAGAAGCTTCCCATTCTTGTGGCACCATCCTGTTGAAAAGTACAAGGCATTATATATGTTTGTTACCAAGTAATTTGACAAGATGCTTGTGGCGGAGGCGATTAATAATGGTTAACTCAGCCAAGAAATCATGTTGGCCTTTAATACTTTCCCTGGAAAACCACTTTACTGCAATCTCCAGACCATCCTTAACTATCATCCCTTTGTAGACCACTCCAAATCCTCCCTGTCCGAGCTTGTTTTTCTGGTGAAAACTGTCAGTCGCCTTCTTGATGGCACCAAATTCGAACTCCTTGGGTGTTCCAGGAAGACATCTCAGTGCCCCCACCAAGTTGGTAGCTGCAGATGCTGCCCTGTGCTTGTGGAAACAGTATCCGGAAACAGCTCCGACGACAAGCACCCCTACCAATACTGCAGACAGTAATAACTTCCAACGCCATTTGTCAGCAGGCTTTGTTCCATTATCAGGGAAGTGGTGGACAGTCAAATTCCACGTCAAAACAGAGTTCAAAGCAGGGCCAGCCCCCGTAGACGCTGAGAATCCAAAGTAAGAAAACTGATTTACATGGTTCCTCAAATCCAGGCCAGCTGATAGTATGGGTGAGCCAGGCTTCGGAGGAGTTGCTCGAACGCGTAGTGCCTCCGCTACGTACACATCAACAACCTTGTTAAGGCCATCATAGTCCACCCAAGCATTACAAAGCACTGTTCTACCAAAGGGTGCAATGGTGATGTTATGGGGAGTCAAGGATTGATTCCTGATGGATATGATGCTGTTGACATTGATGCCTATGTGGTTGTCATCCGGATCGAAGTCCTCCTTGTACGAGTCGAATTCCACTGCCACTAGCTCGTTACTGCTTCTGCCATCAGTTTGAGAATTGGTCAGGCCTAGAAAGGGACCAAAGCTGTTGGGTGGCAGAAGGAGATCGGGCGCAATCACGAAAGCCAAACCTTCAGCTGCTGATCTGTTTGATAGCTTGTAAACGTTGAACTGAAAAGAAGCATTGAAGGATGCCACAACAGGCTGAGTGGGATTGTCTTCCCACAGCTTGAACTTCCGTCGTAGCAGGATCCTCGTCGAACTGTAGATCATAATCATGTGATCAGTCGAGGCTGAATCCGGGGTCAACTGAAGTGCATCGTTGTTGATTAATGCGGGCCTTGTGAACTCAAGAACATCATAGTCTGTTTCATTAAAAGGCCCGAATTGTGTAGTGAAAGTTTCCAGCTCTTCACTTTCAACAACGGCTACAACACAATAGACAACACATATGGCGAAGTGATGTCGTTTCACCGCCCACATTTCCTTTAAACCCACTTAGCGGGACCTTAACTAAATCCTATACCTTTCTGCTATGGAATCC
>TRINITY_DN13830_c0_g2_i1
GAAAGGTATAGGATTTAGTTAAGGTCCCGCTAAGTGGGTTTAAAGGAAATGTGGGCGGTGAAACGACATCACTTCGCCATATGTGTTGTCTATTGTGTTGTAGCCGTTGTTGAAAGTGAAGAGCTGGAAACTTTCACTACACAATTCGGGCCTTTTAATGAAACAGACTATGATGTTCTTGAGTTCACAAGGCCCGCATTAATCAACAACGATGCACTTCAGTTGACCCCGGATTCAGCCTCGACTGATCACATGATTATGATCTACAGTTCGACGAGGATCCTGCTACGACGGAAGTTCAAGCTGTGGGAAGACAATCCCACTCAGCCTGTTGTGGCATCCTTCAATGCTTCTTTTCAGTTCAACGTTTACAAGCTATCAAACAGATCAGCAGCTGAAGGTTTGGCTTTCGTGATTGCGCCCGATCTCCTTCTGCCACCCAACAGCTTTGGTCCCTTTCTAGGCCTGACCAATTCTCAAACTGATGGCAGAAGCAGTAACGAGCTAGTGGCAGTGGAATTCGACTCGTACAAGGAGGACTTCGATCCGGATGACAAC
>TRINITY_DN13881_c0_g1_i1
TGAACCTCTGCCTTTGCGACCCCTAACAAATTGAGGCGCTATAGCTATCATTAACGTGTCCTCAATAGACCTAGGAAAATAACTTGTACTCTCCATTCTTTCTACTTCAATAACCATGGAGTTAGTCTTGTCACACTTCACAGTAGGAAGAGGCCTCATGAGTAGAATCTGATTACGCACAGGACCATAGGATTTGTCCTAACCCATCAACAACTGTAATTTTTGAGTGCTCATTTCATTTTCTTTTTGGCATCTGTTCAGTATCATGTGCACAAGCTGGCATATGAATCTAAGCAGCAGTGAAGTACCATGCTCATCCCGCAGCTTTTTGAGTTTTGCCAAGAAAACCACTGTAGATGTTTTGCCTTGACTAATATCCAAGATTTCCTTTTGGCTTTTGCACCTGATAGAGGCAAAGACCATCACATTCCACAATTCTCTGAGTAAGTTTTCTCCATATCTCCTTAGAGGAAGTCAGAAGCATCAACTATTTCTTTAGACATGGAATTCAGGATCTATCTGTGATGTGATACAGTCAGCTTTTTCCTTTTGATGGAACTCTGGTGTGTTCTCATTGGGCATCTGTATTTTATCGTTTATGAACCCTAACTAATTTGGTCTTTTTTCCTAGGACAATTTTCATAGTTCGACTGCAGATAAGGAAATTGTAACTTGATAGTGGATTTGTGTCAATTCTTAATCCAGGATGATAGGAGCTTTGGGTATTTAATGGATCATCGTCACAAGCGCAAATTGAATAGATCTAAAATTTCCGTTGTAGGGGGTAAATGTTGGAAAAGCACTGTCGCCTGGGGATAGGGGTTCCATTGACAAAAATTTCTAGAATCTGATACCTCAGGATCGTATATGTTCTGGAGACCATGTAAAATCTAAGAGTATCCAAGTAAGATTTTTGCATTTAGGGAGTAGAATATCAATATTTGACCAAGCTCTGTAAGATGAGCTTCTCAATCTTATTAAATGAAGTAGTAACGAGA
>TRINITY_DN13857_c0_g1_i1
CTGACACTCCTCTCTCTCTCTTCTCTTCCCCTCTCTCTTCTCTCCCCGCCTTCTTCTTTATTAACGTGGCTCTTCACCTTTTCTTTTCTCTCCCGCCGGCTACGCCTCCTCCGTGCTCTACCTCCGCCGCCTCTCCTCTACTCTACCTCCTCTTCTTTTCATGTTGCCAATCATCTACATCCGTGCGCCTCTGTCGGTCTGTCCCCTTAGATCTCACATCGCTGCCTCCGTCCCTCAGATCTCAACTTTCGTAACGAGACCTCAGATCTCAACTTTCGTCCGGCGTCTCGTTTTCCTCACTCCGCCGTATCGTTTGGATGGTGTAAATTGAGGTACGCCTCCGTCGGTCCGTCCCCTTAGATCTCTCGTCGCTGTCTCTGTTCCTCAGATCTCAACTTCCGTCCGCTGTCTCGTCTTCTTCGCTTCACCCTCGGTTGGTTGGTGTAAATTGAGATATTGTATTATGGATTGAGCTCGCTGGGGTGAAATTAGGGATTGGATCCTGTCGGTTGTTGGTGTAAATTAAGATATTGTATCATGGATTGAGCTGGCTGGGGTGAAATTAAGGATTGGATCCTACTGTTTTGGTGGAGGAACAGGTCGATCACTGTTTGGAATTGCTGTGGTGGATAATATTGGTTTTGGGTGTAAATTCAGATGTG
>TRINITY_DN13820_c0_g1_i1
TTCCAGAGCAAGTTTTAGTAATAATTACTCGAAAAATCATCAAATTAGTTCTAAAATACATCCATTAAGAAACATGAATTGGTTATACTCAATATTGAAGTGCTTTTGTGGGTCAACTAAATTAGGTAAGGATAATGTGAAGGCTTCAAAAATTGAAGTGCCCAACCATAATTCCCCAGAAGCAGCAATTGTTGCTGCATCAAAGCATTTCTCTGGTAAAGTAACCTTTAATTGACATTTCTTTTCGCCATCAATGGAATGCTTAATGCAAGCATGGTCTTGATTGCACAATATATCGGCCACCCGTGCTACTCAAAGTGTTCTTTTTAAGGTATTAATTGTTTCACTTAAAAGTATTTACTCATTTCACTAAAATGTACTATTACTATTACGTAGTACTACATTTTAGTGAAATGAATAACATTTTTAGTAAAAGAATCAATATTCTTAAAATATATACTTTGAGTTGGACTGATCACACAAGTTTGTGTTAAAAATTAAACTAGACTTGTGCTAGCACAATGACATATTTGTAGGAGCATGTGTGGAGTTACTACCAAGATTATTGATTTAGAATATTCAAGCCTTTCAGTAATGTGTGTTGTAGCTAGTTGTGTGTTCAATTTTAAAAGATGTACTTAAGGATTCCAGATTGTGATTCTCTGTATTGGTTATTATGTGTAAGAAATTAGTGTTGATGATTGTTGTATCAAATCCTGTTCTATGTATATCGTTCATATTATGGTG
>TRINITY_DN13820_c0_g2_i1
CTAAAAGTGTTCTTTTTAAGGTATTATTTGTTTCGCTTAAAAGTATTTATTCGTTTCACTAAAATGTACTATTACTATTATGTAGTACTACATTTTACATTTTAGTGAAATGAGTAACATTTTTAGTAAAAGAATTAATATTCTTAAATTATATACTTTGAGTTGCACGGATCGAACAAGTTCGTGTTAAAAATAAAACGAGACTTGTGCTAGCACAATGACATATGTGTAGGAGCATGCGTGGAGTTACTACCGAGATAACTGATTTAGGATATTCAAGAATGGGAAGTCGTTGTGCTTTCAGTAATGAGTGTTGTAGCTAGTTGTGTGTTCTATTTTGAAAGATGTACTTAAGGATTCCAGATTGTGATTCTCTGTATTGGTTATTATGTGTAAGAAATAAGCGTTGATGATTGTTGTATCAAATCCTGTCTATGTATATCGTTCATATTATGGTGAC
>TRINITY_DN13859_c1_g1_i1
TTAATGGAGAGTGGTAGCAGCTGCATGTCTGGTAAAGGCAAAGGCAAAGGCAAAGCCAAGAATGTTGAAAGAAATCGACGATCTTGGACGAACCATGAAGAAACAGTTCTTCTTTCCCTATTGAAGGAGATAGTTGCGATTGGATGGAAGACTGATAATGGATTTAGGCCTGGTTTTCTCAGTAAGCTAGAGGAAGTATGATGAAGGCTATTCCAGGAACTAATTTGCGTGGAGTCCCTCACATCAACTCTAAAATAACTATGTGGAAACGGGCTCATGCGTCTTTATCAACCATGTTCCAAAAAGAAACTGGAGTAGGCTACAACCATGTGACTCATGTGATTGATGCTACAGATGATCAATGGGAGAAGGTGTTGAAGGTGTGTATGAATTATGA
>TRINITY_DN13859_c1_g2_i2
GTATAATGATTTTTCAGCATGTTATAGCTAACATTTCATCTCTACATAGATTGACCCAAATGCAAATGGCATGCGTCACAAGTCATGGCCTATGTATGATTCGTGGAATGAGATCTTCGGAAAGGATCGTGCCAATGGAGCATATTCAAGGGATATCATGGAGTCTGTTAATGAGTTGATGAATGAGGATGACCATATGACTACAGAACCCCAATTTGAATCCAATGGAGATCCAACTATGGAGCCTATTGAGATAGAAGTGAATAGCCAACCAAATCAAAGTGGAAATTCATCCAAGTCCACTGGCAAGAAGCGAGCGGCGGCTGATGTTGGCGACGACAAGTTATATGATCTTTTAGGACAAATGCAACGATCCACTGAAGAGAAGCTTGACAACATTACTCGTGTCCTCGGATATGAATCCGATATCGGTCTAGCAAGAGAACGTATTTTTAGTATGTTGGATGGTATTTCAGGTATGACTCTTGATGATAAGATTGATGTCTCACACTTACTTGCAAAGAATGTGGAGTGTTTGCAGATGTTTAGAGGATTGCCAGAAGAAGCTCGAGCACGTTACATAGACA
>TRINITY_DN13867_c0_g1_i1
CTTCGCCTCGTTAGTTTTCAGCCTACTCGTAGAAACGAATAATAATTTCCAAACTTACTAGTTTCCAGGTTTGGGATAGCCTCCTCCTCTGTGCTATCTATCTCCACCAGATGTACTCTTATGATAGTAATGCTGTTGTCAGATTTCATCCTAGAGATTTCACAGTTAAGATTCTGGCAAAAGTACTTGTATTCTTTTCCTAGTTTTCTGCCATTGCCATTTTAGGACAACCAAGTTAAAATAAAAGTGGTTATAGATTATGTATACCACAGATATTTCTATTGCATCAAAATTTACAAGTACCTGTGTAGAATTACGTGTGTAGCTTGGAATCTCTTTGCATACTCAACAGCAACCTCTTTCAGTAAACCTGCTTCCACTACTATCTCAAATTCAACCTAAGCATGTTTAAAATTTGAATTTAATTAATAATTTAAAGTACTAATTAAAACTATATGCATGGCATGATTCTTTTAGTTCCCTCACTTCACCTGTAATGAAGCAGCAACTTTGAGCATGTCTTTATACTCTGCAC
>TRINITY_DN13867_c0_g2_i1
GGAGAATCTAGAGAAATCATGTGTAACTGTAACAATTTTTTGATAAATGTCTCTGAAGGGGAAGTGGGCTTACTTGATAGATGTGAGTTCAGAGAACCATTACAAACGTATTCGTAAACAAGAAACTTAAGTTGTCCTTCTGAACATGACCCTATGAGCAATGCCACATTTTCATGCCGAATACCCTCAAGAATTTGAACCCTCCTCTGATAATCCTCCTCTCTGATTGGGACTGAAGGGATCTCCTTGATCAAAATTTGTCTCTGATCACTCAAAAATCCGAGGTAAATCCTTTTGCCATGGTCGGTCATTAGATTTTGTTTGCTGAATCCATTTGTGGCGATTTGCAGTTCAGCATAAGTGAACTTCTTCTTTAGTCCAGTCTTAGGCCTTGTGTTCGAGCAGAATGAACATGTGTAGTATATGCTTCTCCTGAGTTCCCCTGCAACTCCAACGAGACAAAGCTTCGCCTCGTTAGTTTTCAGCCTAC
>TRINITY_DN13837_c0_g1_i1
CTGCTACGATGAGCTATGTTCAACCCTAGCCGCCCGCATCACCGCCGTCGTCGTTTCCGTCAACTACCGTCTCGCCCCCGAACACCGCTTCCCCTGCCAGTACGATGATTGTTTCGATGCGTTAAAATTCATCGCAGATCTAGAAAATTCTTCCGATAATGTTCTTCCACCAAACACAGATCTGAGAAATTGCTTCGTCGCCGGAGACAGCGCCGGAGGGAACATCGCCCACCACGTGACAATCAGAGCCAGTCGGAACTCCAACGAACTGAATAAGGTGAAAATCAGGGGGATTTTGCTGATTCAGCCGTTTTTCGGCGGGAAAGAGCGGACGGAATCGGAGGTGAGGCTGAAGAAGGCGTTGGTTATCGACGTGGAGCAGACGGATTGGATGTGGAGATTGTTTCTACCGGAAGGCGGTGACAGAGATCACGATGCTGTAAATGTGTGGAAGAAGTGTGAATCTGTGGAAGAGATGAAGAAATTGGAATTTCCAGATGCGTTGGTGGTGGTTGGCGGTGGCGATCCGCTGCAGGATTGGCAGAGGAGATACGTGGCAGGGCTGAAGAAGGGC
>TRINITY_DN13768_c0_g1_i1
CTTTTCCTTTATCACAACTCTCAAATTCTTCCTCAAAATCCCTTCTCTTTTCATATATAAACTTTCCATATATAAACTATAACTTTCATGCAATGGCCACCATCACCAGCAACTCATCCATCCCTCAACCAAATAAGTCACTAGTCTTTGATGCAGCAGTGCTGAAACACGAAGCCAATGTCCCATCCCAATTCATATGGCCCGACCACGAGAAGCCTACCCCGAACCGCCCTGAGCTTCACGTCCCACTCATCGACCTAGATGGGTTCATCCCCGGCGATTCTTCCGCCTCTGCACGAGCAGCTGAGCTTGTGGGAGAGGCGTGTCGTGAGCATGGCTTCTTTTTGATCATGAACCACGGGGTTGATGCTGATCTCATACTCGACGCTCATCGCTACATGGACTATTTCTTCGAACAACCCCTCCAGGAGAAGCAGAAGGCTCTGAGGAAACAAGGTCATCCCAGTGGCTATGCTAGTAGCTTCACTGGAAGGTTTTCGTCCAAGCTTCCATGGAAGGAAACTCTCTCTTTTCAGTACTCAGAAAGGAAAGGCTCCTCTGAGCGCATCGTGGAAGACTACTTCTCTAAAACACTCGGACAGGATTTCTCAAAACTGGGGAAAATTTACCAGGAATACAGTGGTGCAATGAGCACTCTCTCTCTGAGGATTATGGAGCTTCTGGGGATGAGTCTTGGAGTGGGAGCTAACTACTTCAAAGACTTCTTCGAAGAAAACGAATCCATAATGAGGTTGAACTACTATCCGCCGTGCCAGAGGCCAGACCAAACTTTAGGCACTGGACCGCATTGTGATCCAACATCGCTTACCATCCTTCACCAGGACACAGTTGGTGGGCTCCAAGTGTTTGTCAATGACGAGTGGCGTGTCATTCCTCCTAACCCCGAAGCTTTTGTTGTCAACATAGGTGACACGTTCATGGCGCTGTCGAACGGGAAGTACAAAAGCTGTCTGCACAGAGCAGTGGTGAACAAGGTGAGTGCAAGGAAGTCTCTGGCTTTCTTTCTGTGTCCAAAGAATGAGAAGGTGGTGAGGCCACCACAGGAGCTGGTGGATGATAACAATCCAAGAGCGTATCCCGACTTCCGCTGGCCAGCCTTTCTAGAGTTCACGCAGAAGCATTACAGGGCTGATGAGAACACGCTCGAGTCATTCAAGAACTGGATCTTGAGTCAACACCAGAACGCATAATCCCCTCGTGTTGCTGCTGAACGCATGATCCCCCTGTGTTGCTGCTTTCATTTACGGTTGTTGCTTTCGTTTACAGTTGCTTTGTTGTGTTTTAATCCTGTTATGGCCGTAGAAGGTAATAATGGTGCATGAGATGTCTGTAATTCACAGTGTGTGTGATAACAAAGCCCAAAGACT
>TRINITY_DN13764_c0_g1_i1
AAAAAAGCACTACAATATGACCGTTGGAATCCCACTGTGACCATTTTTCTCATTTCGAATTCGATCGCATTCTGAAGAATTCAACAATGGTGACTCTGAGGAGTAAAGCTCCAGAAAACCTCAATAATATCGCCGGAGAAGAGAACCAACAGGAAACCATGGAGAATGAGGACGGTCATGAACAGATTTCGGAGTACGAGCTATCCAGAGAAGAAAGGATTCGAGAGAATCGGGAGAGGATGAATAAGCTTGGGATTTATGATCTTTCTCAGAAGCTCAATGCCCTTAAACCCACTCCAAAGAGAGCCTCTCACCGGAAAACTCCCAAATTTCACTCTCCTTTGCCTCCTTCTGGCCCCGTCCGCCGCTCATCCAGGCTACAGAACTCTAC
>TRINITY_DN13764_c0_g2_i1
CCTTTGCCTCCTTCTGGGCCCGTCCGCCGCTCATCCAGGTTACAAAACTCTACACCTGTTAGCTACTGCGAAGTAAATGTTAAGAAAGAGACATCATTGGACGGTGATTGCATTCTGAGAGAGGAGGGGTCCAAACCTGAAGTTTACACTGAGGAACATGAAAAATTGCTTGGCAGCACTGAAAAGAGCTGGACTCTTTTTGTTGATGGATTCGGTAAAGACGGGAAACGTATTTATGATCCTGTGAAGGGGAAGACTTGCCATCAGTGCAGGCAAAAAACCCTTGGTTATCGGACACATTGCAGCGAATGCAGCATGGTGCAGGGACAGTTCTGTGGAGACTGCTTGTATATGAGATACGGGGAGAATGTTCTCGAGGCAATAGCAAATCCCAACTGGATTTGTCCTGTTTGTCGTGGAATTTGCAACTGCAGTTTGTGCCGGCAAGCAAAAGGGTGGCCTCCTACTGGGACCCTCTACAGGAAGATTTCAAGTCTTGGCTACAAGTCAGTGGCTCACTATCTCATCCAAACACGAAGAGCTACTCCTAAAGTCCCACTTTCTGCTAAGAGATCACTGCCTTTTTCAGACATTGATACAACCGTGGGAGATGATATTTTTAAACCCATTTCTGAATCTTTAAACCCTGAACCTCTTTCTGTATCCAATGGTAGTAAATTGGCTCCAGAAAGTGAAGGAGAGCCTTCGCTCAATCCTGCTGTTGCAACTCTTCCGAAATATCAAGTAGGATGCCCAATTAAGCCTGAACCCGAAGAAACTGGAGCTGGATTTGACAGTGAGCTTAAGCAGAGTGGCGTAGAGCAGAAAACTGTTACAGATCCAGAAACTACAGTAGAGCTGCTGAATGATCCTTCCGTTAATGAATCAAACAATGACAAGAAGGACAATGCTTCCATATCTAAAACTCTTGAAAGAGGCAATGACTATGACATCAAGAAAGAGAACCCTACTCCGGACGACAAGGATCTTGTTGCAAAAGAAAAAACTCCAAAATCCATCAAGAAGCGTGTGCGCTGTGAACCAACACCTGATAGCATAGCTGGAAGGTTAAGGCTGAGGCGCAGTAAGATCAATGAATGAGACCCC
>TRINITY_DN13742_c0_g1_i3
ATCATCGTAATTAATCTTGTCTTCTCACCATTATAAATATTGCAAACCTCAATTTCCACAACTACTCTAAATCCAATCCAATCAATTACAAACCTCTCTCTCTCTTTAGCAGTGAATTAAAAATGTCTTCAGGCTGTAAGTGTGGTTCTGGCTGCAGCTGTGGCAGCGGATGCAGCTGTGGGATGTATCCAGATGTGGAGAAGAGCACCAGCGTGACTATGGTTGAAGGAGTTGCACCTGTGAAAACGTACGAGGTGGAAGGATCGGAGAACAGCTTCGCTGCTGAAGGGTGCACCTGCAACCCCTGCACCTGCAACCCCTGCAAGTGCTGATTAAATTACCAGCTTGCCCTCCCTCCCAGGAATTCCGTGTTGTATATGTATGTGTGATGTGTGATATGATGTGTAAGCGTGTGAACAAATCTTGGTATAATAAGACAGACTGTTGGTAATATGTAGTATGAATCAACTGCTGCTCTATGTATTCGGTTATGGTTAATTTAATTCCTGAATGGGATTAATATAATATAAAGT
>TRINITY_DN13730_c0_g1_i1
CTTTTGACTTTGATGATACTTGCTTACATGCTTTTCAGGTACTTAAAGAGGCTTTGGTGAGTGCTCCAATTTTGATCACTCCGGATTGGACGCAGCATTTTGTATTGATGTGTGATGCTAGTGATATGGCATTGGGGGTTGTGCTTGGACAGATTAGAGAGAAAAGATTCAGACCTATCTACTATGCAAGCAAGACCTTTGATGCAGCTCAGAAGAACTACACAGTCACAGAGAAGGAGTTTCTTGCAGTGGTGTATGCCTTTGACAAGTTCCGCCCATGTCTGGTGGGTATGAAAATGGTGGTGTATACATATCACTCAGCTATCCGCTATCTGATGGAGAAGAAGGATGCAAAGGCAAGAATAATCAGATGGGTCTTACTTCTCCAAGAGTTTGATATTGAGATCAAGGATAAGAAGGGGAGTGAGAATATGGTAGCTGATTATCTCTCTAGACTTGAGCCGCGGGATCATTATGATGCGAAGTACGATCTCATTAAGGAAGTATTTCCTGATGAAGACATACTTCAAGTTGATAGCTGCAAGTTAGTGGAGATGGTGCAGAAACCTCCAGCACCATGGTATGCTGATATAGTTAACTTTTTGGCTAGTGGAGGTGTAGTGAAGCCATACAAGTTGAGTGAGTACTTTTACAAGAAGTTCTTTGTTGATGTCAAGTACATATGGGATGATACAATTCTCTATAAGTTGTGTCCTGACAACATCATACGTCGGTTCATTCCTGAAGAAGAGTGGGAGAGTATATTGAGTATGTGCCATGAAGGACCAAATGAGGGATATTTTGCAGCAGAGAAGACTGCAGCACGAGTTCTTTA
>TRINITY_DN13755_c0_g1_i1
GGTATCTCTCACATTAATCGTTTTGGAGGGAAAAATCACAGAGAATCTCCATTTGGTGTGTTAGTGCGTGTATGGGGAGAGCACCTTGCTGTGATAAGAAGGGCTTGAAGAGAGGGCCATGGACTCCTGATGAAGACGAAAAGCTGGTGGACTACATTAACAACCATGGCCATGGCAGCTGGCGATCCCTCCCCAAACTCGCTGGCCTTTTCCGGTGCGGCAAGAGCTGCCGCCTGCGGTGGACCAATTATCTCCGCCCCGACATTAAGCGCGGCCCTTTCACCGCCGACGAGGAGAAGCTCGTCATTCAGCTGCACGCCATTCTCGGAAACAGGTGGGCGGCTATTGCGACTCAACTCCCGGGTAGAACTGACAACGAAATTAAGAATCTGTGGAACACGCATCTGAAGAAGCGACTGATTCTCATGGGAATCGATCCCCAAACGCACCAATCTGGTGTGCTTGACGACAAAACGTCGTCGTCTCCCTCCACTCGTC
>TRINITY_DN13780_c0_g1_i2
TAAAGTTTCATGTTACTACAACATCAATAAGAAACCTCAGAAAAAAGGCATCAAGAATGTGCAGAGAGATTATTAATTACTTCTATATGATCCAAATTTATTTTCTAGAATTTAAAATCTTGATGATCAATATCATGAATTTCCTTACCGTTGTATTAATATTGGGGTATCATTGTTCGCAGTTTGTGTCCGGCGACCCTTGCATGAACCCTCTTTTACATGATCGAAACTCTCCGTTGTCCGATCATGTAAAAGAGTTAGCCAATTCACCCGACACGGTGAAGTGGATGGTGGGGGTAAGGCGGGAAATTCACATGAACCCCGAGCTTGCTTTCGAAGAGTTCAACACGAGCTCTCTTGTTCGACTTGAATTGGAAAAACTCCGGGTGCAGTATAGTTGGCCCGTTGCGGGTACGGGTGTGGTTGCCACCATAGGGTCGGGTAATCCTCCTTTTGTGGCTCTAAGAGCAGATATGGATGCTCTGCCTATTCAGGAGTTGAGAGAATGGGAGTACAAAAGCAAAGTAGATGGAAAAATGCATGCTTGTGGACATGATGCACACGTGGCAATGCTTCTTGGCGCAGCAAAGATACTACAACATCTCCGAAGCTACTTGCTGGGAACTGTTGTTCTAATATTTCAACCAGCTGAGGAGAATGGAAAGGGTGCAAAAGAAATGGTAAGAGAGGGGGTTGTGGACAACGTTAGCTCGATTTTCGGGCTGCAAACGGTCCACACGTACCGGGTTGGCACGGTTGCATCGCGGCCTGGAAGGTTCTTAGCGGGTTGTGGAAGCTTCAAAGGTGTGATCAGGGGGAAGGGAGGGAATGCATCTTCACCACACGATTCGATCAATCCGATTTTGGCTGCTTCGTCTGCTATTATCAGCTTACAGAACATTGTGTCCAGGGAGATTGACCCTTTGGACTCTCAGGTGTTGTCTGTGACTATGGTGCATGGAGGGAGTGCATTTAATGTCATTCCAGAATCAGCCACTATTGCTGGCACTTTTAGGGCATTTGGGAAAGAGAGTTTCCAAGAATTGAGAAAAAGAATTGAAGAGGTTGTGAGAGGGCAAGCAGCGGTGCACAAATGCACAGCCGAGGTGGAGTTCGAGGGGAAGGAGCATCCGACGCTTCCACCGACAATAAACGATGAGGAAACATACGAGCTCGTGGAAAGAGTGTCGAGGATGGTAGTAGGAGAGGAGAAGACAATGTACGCTCCAACATTTATGGGGAGTGAAGACTTTGCAGTGTACTTAGAAAGAGTACGAGGATCGTTCTTGTTGTTGGGAGTATCGAATGAGAAGGTAGACTCAGTGTATCCACCTCATAGTCCTTATTACACCATTGATGAAGATGTGCTACCTATTGGAGCTTCAATCCATGCACTTTTTGCTCTTTCTTATCTGCTTGATCGCCATGCTCATTGCCACCTATCAACGTGATCAAATTATGCCTCTTTTTTTTTTTTTTTACTGTGATAAGTGATTTTTCCATATCTTATATTAATGCTTTGATGTTGGCTAGTGTGTTAACGATACCTAATGTACGTAACCATTTATCTTTTTCTATCACGTAAATTAAGA
>TRINITY_DN13749_c0_g1_i1
GAAGATCCGACTCACACGAGGAAAAAATCCACCCTTTTGGGGTTGAACCGAAAAAATCAGTTGAATTTTTCTTTTAAAACCATAATCCAACTCAAGTCATTTCCAAAGGAGATAAGAAGCTAGTGAGTAGCAGCTGGGTGCCAAGCACAAGAAACCCCATGTGGGCCGCGCAACCACTAAAACCAAGGCATCCCGCCGGGACCAGGCCGCCGCACCTACCACGTCCTTTTAAGAGCGAAGGCATATGTGGTGTTGGTCGTGTAGTGGTCGGCTCCCTTGCATCCAATTCCAATGAACGGGACGCGGCGAGCCCGACCGAAGATGTAAAATTAGCGTTGAGCGGGTCCGATGTGCTGATGGCGCTTCGTGCTGATGGCGCTTCAAATGGCCACAGCCCAGAAGCAGCCAAGCAGAAGTCGAAACAAAGATGGTGCAAATCAAGCCCTCTCTCTCTCCCACCTCCTCGAGTTTCACGAAGCCCTTGTGCATCCACCCTGAATGGACTGATGCATTGCACCAACTCCAAAGGAAGCTTGACGAACTCGAGCGTTCCTGAAAATTCTGGTTGAAAGATATCATAGATTAAAATTCTATATTACTTTCGGTCTCTTCCCCCCTCCCCTACCC
>TRINITY_DN13705_c0_g1_i1
AGATGTTGGAGTGCAGTAAAAGGTTTTCTCATTTTCAAGAGCTCTGTTAGGGATATCTGCTGATGAGTTACACTTGTGTGTGGATGTAACAACCGTTCCTTTGATCCGGAAAATGCCTAAAGTTACTGATGATGTTGTCAAGGTTGAAGGATATGAGCCTATAATTTTTTGTGCGCTTTCTGTTCTAATGCATCTTTTACCTAGATTGCCTGAAGCTTGGCTTGCTAAAAGGCCTATGTTTGTTGAAGCAGCTAAAATTATGTTGGATGAGAGTAAAGTAGCTGTCGTCAAGGCACTTGCTAAGAGCTCAATGATTGTTGGTTTATCACATTGAATCAATGGTTGCAGTTTGCTATGCCTCTGGTTTTCTCGTTCAAGATTTGAAGTTGCAGTTAGCTAGTTTTGTGTTTCTTTTTTATTGTAATTATGTGATCTTCTAAATAGATGATCTAACTATATTGATTGGTTGCTTGTTTTAGACATAAGTAAGCCGTAGTTTAATTATGGAGCTAGTTTTAATAATGCACTGTTGTGCTTTCAACGTATTGTACACTGT
>TRINITY_DN13757_c0_g1_i1
CCTCATTGAACGTACGGAAACCTATCTAACTGAAGTTGTATGTCAAAGTCTTGAAAAATCAGTTGAGGTTCTATCTTCCTGTGAGAACTTACTACCTCTTGCTGATGAAATAGGAATTCCAGAGAGATGTATTAGTGCTATTGCTCGTAATGCTTGTAAGGAACAGCTGGTATTGGGTTTATCAAGTTTAGATTGTCATAGCGGTTCGTTAGAACTCAAAGATAGGTGTCTTGAGTGGTGGGTTGAAGACCTCAGTGAGTTGGGAATAGACTTTTATTGTAGAGTCATTAGTGCCATGGGACAAAGTGGCGTTCGAACGGACAGTATAGTTGCTTCTTTGATGCATTATGCTCAAACATCATTAAAAGGTATTGGGAAACCTCAAATATGGAATCCAGCAAGAACAACTCAGTGTGTGTTCGAGAGTGGCCAAAAGTCAATTGTGGAATCACTGGTAACTTTATTACCCATAGAGAAAAGCTCTTCGATTCCATTGAATTTCTTGTTTGGGATGACGAGGGTGGCCATTATGGTCGATGCAACGTTAGCTTGTAGGCTTGAGCTCGAGAAGAGGATTGCGTATAGGTTAGAAATGGCATTGCTGGATGATCTGCTTATACCTTCAATACAGGCTGGCGATTCCTTGTTTGACATTGATACGAT
>TRINITY_DN13701_c0_g1_i2
GTGAGGGCTCATGTAGTGGAGAGATAATGCAATATCCATCTGGGCACGTGGAGGCATTCGAACAATGGTTTAATGATCCAATTAATGAAGCTGCAGCATGACCCGTGTCTATTGGTGATGGGGATGTCGTGGACCATGCTTTCTTTAGCACTCTATGTGGTCCGTCAGTATGGCTGTCCGATCAGGTAAGGGAATTACTGCTTTTCAATATGTATTTTTAATATAAGTTGTGTTAATGTATTTCAGTAAGAATGGTCTACTTCACTAAGATGTGTTAATTAGTTTGGGTTGAATACAATACATGGACATGTTGCTCAACCTTGTTGCTTACAAGGATAGGAAATGGAATGACACGTACATGGATGGATGGACCGTTGTGTCAACCATTTTCTGGGAAAAGCTAAAGTTATTGAGTGAGCATTGGAAAAAGACCATTAAAGATGGTGAGGAGTAGAACTGAGCACTTAAATGGCCGGGGGTGTGAAATTCATTGCGGGTGAGCGACCAGTGGGAGGAACTGGGCGGTCATGGAAGGATGTGGAGGTTGTTTGTCAGATTGCACACGTTCAGGACAACCTTTGGGTACTGTATGGAGTGCACATTGGAAGTCACGATCTGTACGTGTATGATTCGCTCTCGCGGGCCACCAAGTTTAGATATCAAGAAGATTTCAGAATCTTTGCTACACAGTTATCCAACTTTCTCGAGGAGCACGAGGTTGGTCCAGCAGGATTTTGACAAAGGCCATGTGTTGCATCCGGGTATGCGGATGCCACAACACTAATAATGGCAGGATGTTGGTCTGATACAATTAGCATCCCCGCTGGGCAACCCCACTGCATCGCGGATCTTCAATATAAACATCCTTTATAGCTCTGTATTCTCAGTGTCTCTAACTCCATGAGCTACGGGAAATAGTTGTTTGTTCAGATCCTGAGTAACGGCTGTAAATATGACCCCCTTGTAATCACCCTTCAAATGCGTACCATCCACTACTGAAACTGGCTAGGCAAAATTTTTAAATCCTGCTATTGAAGTGGCCAAAGAAACAAAGTAAAATTTGAAC
>TRINITY_DN13788_c0_g1_i1
AATTAAACACTAGCTACAATACTCTCTTTCTAATTCTATTTTTTTCTCTCTCACTTTAAATCATCTCTCTCAATCTCACTGATGGAGAGCAGTGACACAACTATAACTATTACTACCATGGCCCCTCCACCTCGTTCCTCCGATTCACTTCCTCCACAAATCGTCAGCCCGTGCGCTGCCTGCAAAGTTTTACGAAGACGATGCATCGAAAAATGTGTCTTAGCCCCTTATTTTCCACCCCATGATCCTCTCAAGTTCACCACTGCTCATCGTGTCTTTGGTGCCAGCAATATCATCAAGTTCTTGCAGGAACTTCCAGAAGTACAAAGAGCAGACGCAGTAAGTAGTATGGTTTACGAAGCGAATGCAAGGGTAAGAGATCCGGTGTATGGTTGCGCAGGTGCGATTTGCCAACTTCAAAAGCAAGTGAATGATCTCCAAGAACAACTAGCAAAAGCACAAGCGGAACTTGTCAATGTCCGATACCAAAATGCTAATCTTATGACCTTAATCTGCATGGAAATGTCACAATCTTCTCAATCCATTGTTTCACACAATGATCAACGTTCTTTCGATGATTACCTAAGCATTGACGAACCCAACTCAGGGTTTCTATGCGAGCAATCCCTTTGGATCTAACTCTTGATTGTTAAAAAACACAAAACAAAACAACTTTAATTATATATTATATAATAGTATCAAATGTTAGCGGGAATTATTTCAAATGAATTCTCCTAAGTTGGAGGAGGAATTTAGGGAG
>TRINITY_DN13798_c0_g1_i1
CTTTTGGCTAAGATCAAGTGTAGTATCTGTTCTTATCAGTTTAATATCTGATATGTGGGCCAACGGTCCACACGATATTAAATTTATTTTTTGAGGGGGAAGGCCCACCAAGGTAGCTTGCTATCTGGGCCTTCGCGCGTCGCCCATGCGTTGCACTACTGCACGGGCATGGCGCACCCCGCCAATTTGAGTTTAAATTTAATGGGCTACATGGTCTATATTAATTGGGCCGAAGGATTATAATGTGCAGGGCCCAAATTAATTCCTATCATGTGAGTGGAGATGAGTTTGTTGATAATCAAAGTCCACGGCATGGCGGTGTTTTTAAAATCGGACTGGAGTTTAAATAAGACACAGGTTCGAGGTTGAACCGGTGGTTCAATCGGCAAAGTTAAATTTACTTATTTTTAATTATATTCAAAAGAAATATATACTATATATAAATAATTTAAATAAAAGGTGAGAGTAACATTTGAAGTAAAGCCC
>TRINITY_DN13798_c0_g2_i1
TTCAAATTAAAAATCTAATAGAATGCATATACTATTATATCCTTTTTCATGATTGAGTTCTGTTTTCCCATCCCACAATCGGTTTTGAAGTCACAGGTTGAGAGAGAAATCGATTAATTTCATATCTTTCTAGGCATTTTGGCACGATATTAAATTAATTTTATCAAGAAATTCAGGAAGGGCCATAGTGAAGAGTGTTGGTGGAGTAGCAGATCGAAAGTAGTCAATTCAAGAGGCACAGCACAGATCTACATTAAGAGTGAAGCACAGATCTAACGTTTTCAGCTCGAAGAAACAGATCTGGCGTACATTACAAGATCTGGAAAGGAGGCTGTTCGAAAATTGACTCAAATTTCATTTCCATGAGATTGTTTCCGACCAGATCGACCATGAAATTGTTGGTCCGTTGTCGGACCAGATCGATCGGAGAAAGGGCTGCTGGATCTGCTATGGTCGAGCCGGATCGCCATTGCGGTAGGTATGTGCCAAATACAGCATTTCTCGTTAATTCGTTTGTTGGTATGGAAGGAATAGGAAATCAGAGGCTTGGGGTTATTTCAAAATGCTGTTGAAAATAGTATATACTCCAGCCACCTGTTACGACGGTTGGAGGGGATCAGTTCCGGGCTACCGTCTTTACCCGGCGACGGGCTATCCTTTTTCATACGGGCCGGATCAATTCCAGTCCAACCCGTACGCACCGCTTTACAGGGCTCCACAACTCTTGCATTGTGATGTGAAATGGTCTGGAGTGGAGTGGAGTGGCAAAATGGGTAAATAATAGTCAAGAAAGACTTGTAATAGGAGCCCATCGCCGGCGACGGGCTACCCATTTCAATCAGGGCCGAATCAATTCCAGTTCGACTTGTATTGCTCCACAACTCTCGCATATGTGAAAAGGTTTGG
>TRINITY_DN13712_c0_g1_i1
ATTCCACGTTGAACAAAAGATGGCATTCATTTACGTCTGTCTCTTTTTCTCCTTCCTCTTCCTCTTCCTCCGCCTCTTTTCCTACCGGAATAAATTTCCGACATTGCCGCCGGGGAAAACCGGATGGCCGGTCATCGGAGAAACCCTGGAGTTCCTCTCCTTAGGCAAGAAAGGCCGGCCGGAGAAGTTCCTCTTCGACCGCATATCCAACTACTCCTCCGCCGTCTTCCGTACCCACCTCTTCGGCGAGAAGATGGCGGTTCTCGGCGGCGCCGCTGGCAACAAGTTCCTCTTCGCCAACGAGAACAAGCTCGTCACCGTCTGGTGGCCACGCTCCGTCGGCAAGCTATTCCCCTCCGACATCCACTCCTCCTCCGTGGAAGCCGTCATACTTCGGAAGATGCTCCCGGATTTCCTCAAGCTGGAAGCCCTCCACCGGTACGTCGGAGAGATGGACATGGCGGCGGAGAAGCACTTTTCCGACGAGTGGGAGAATCAAAGGGAAGTGAAGGTTTTTCCTCTGGCGAACAAGTACACTTTCTCCCTCGCCTGCAGGTTGTTTTTGAGTATGGAGGATCCGGAGCAGGTGGAGAAGTTCGCGAAGCCGTTCGACTTAATGGCTGCGGCGTTCAATGCTATTCCGGTGAATTTGCCGGGCACGCGCTACCACACGGCGTTTAAGGCGTCGAGGTATATAAGGAATGAGCTACTCATGATTGTGAAGCAGAGGATTGCTGACCTGGCAGCGGGGAAGGCCACGCAGACGCAGGACGTGCTGTCGCACATGCTCTCCATCACCGACGACGACGGCAACCCCCACCCGGAGTTCTACGTGGCGGATAAGATCTTCGGACTGCTCATGGCCGGCCACGACACGGTGGCGTCGGCATGCACTTCCATCGTGAAGTACCTGGCCGAGCTGCCCCAAGTCTACGATAGAGTGTATCAAGAACAAATGGAGATAGCGAAATCAAAAGCTCCGGGGGAGTTGCTGAACGTGGCGGACATACAAAAGATGAAGTATTCGTGGAACGTAGCTTTGGAAGTTATGCGGCTGGCGCCGCCGCTGCCGTCCGGCCTAAGAGAAGCTCTTGTTGATTTCACTTACAATGGCTTCTATATTCCAAAGGGTTGGAAGATATATTTCAGCCCTTACACCACACACAAGGATCCAAAATTGTTCCCGGAGCCAGAGAAGTTCGAGCCATCGAGATTCGAGGGATCGGGACCAAGTCCGTACACGTATGTGGCGTTCGGGGGAGGCCCAAGAATGTGTCCCGGGCAGCAGTATGCCCGGCACGAACTGATGGTGTTCGTGCACCATCTGGTGAGGAGATTCAGGGTGGAGAAAATAATTCCTGATGAACAAATTGTTGTGGCACCTTTGCCTGCTCCTGCTAAGGGTCTTCCCATTCGTCTCTCCCCCCACAATAAACCTTAATTAATTACAAACTCTTTTTCTACGTCAACGATGGTGTTATATATGTTACATACTACTTTTCTTTTGCCTTCTCATAACATTGTAAAAATAAAAT
>TRINITY_DN13779_c0_g1_i1
TGGGGTTTCACGTCTCATCGCAGCTTCTCTGCAGCATATCTCAGCAACAATGGTGGCCGCCAAGAAGACCGTATGAGCTTCTCTATTTTCGATCAATCTTAATTTTTCCTTACATTAATTGCGAAATTGTTTGTGCATTTGTTTATCCAGAAGAAGACTCATGAGAGCATTAACAACAGGCTGGCTCTTGTTATGAAGAGCGGAAAGTACACACTTGGTTACAAGACTGTGCTCAAGACCCTCCGCAACTCCAAAGGTAAGTTGATTCTTATCTCAAACAACTGCCCACCGTTGAGGAAATCGGAGATCGAGTACTATGCCATGCTCGCCAAAGTTGGGGTTCACCATTACAATGGAAATAATGTTGATTTGGGAACTGCTTGCGGCAAGTACTATCGTGTTTCATGCCTCAGCATTATCGATCCAGGTGACTCGGATATCATCAAATCATTGCCCGGGGAACACTGAGCAGATATCATTAGTTTTATGAGTTATATCAGTCTTGCAAACCGTTTCATATATCTATCTACATTTAGAACATTATTGGGGTTTTGGGAGTTTCTATATTTAGTTGTGTTTTGCTTGGTTATTTGCCTTGCTGGTTTTGACACTATGAATTATTTAATTCTGCAAAATTGAGTCCTTTTGCTGTAGAATTTTACAATTCAGTTTTTACTGTTACTTTTATGGGGC
>TRINITY_DN13769_c0_g1_i1
CAGGTATGGTTTTTTTGCATTTATGCATGACTTTGTATTTTGTTTTGCAGTGGAAACTCAGACAATCTTTGACATACCTTTTGACAGTCTTGAAGTTGATGGTTCACTAGTGTTTCGAGAATTTGGCAATCATGGGCCATGTTTAATGTCTATATTACTATAGTCAGGTCTGCTTTACTTTTGAATTAGTATTGAATTGAATTTAGGTGATAATGTCATGTAGTTGTTCTAGATTGGCTTGTTATCAGAATTACCTCTGTTGTGTTATATTCCCCTTTGATTTTTTGAATTTTTGTATTTTCTGTGACATTTATATGAAACAGCATTGATGCAGTTTCTGATCGAGATTTTGTGTTGGAGTTCCTTTCTGCAAATTCCATCGTACCTATCCATCTGTCCCGGCTGGGTGAAGAAT
>TRINITY_DN13761_c0_g1_i1
GTGGTCAGGTTATTCCAACTGCAAGGAGGGTTATTTACGCCTCACAGCTTACAGCAAAGCCTCGTCTCTTGGAGCCAGTATACCTGGTGGAGATCCAGGCTCCCGAGCAGGCTCTTGGTGGTATTTACAGTGTGCTGAACCAGAAACGTGGGCACGTTTTTGAGGAAATGCAGAGGCCTGGTACCCCTCTGTACAACATCAAGGCCTACCTCCCTGTGGTCGAGTCGTTTGGTTTCTCGAGTACGTTGAGAGCTGCAACCTCGGGTCAGGCGTTCCCACAAAGTGTGTTTGATCACTGGGAC
>TRINITY_DN13715_c0_g1_i1
TGTGAGTTCGATTGGGAATAATTTATATTTAGTGATTTCACAATTAGTATTTGCTAATAAATTTCCCGGTTTCCAGTAAGCATATTTACCTTGCAGCTTAAATTAGAAATTAGTGCTTGAAAACTTTTATTTTTATTTATTGTTTAGCTGATACATATGATTTGCTTTTTGAGTGAATTTTATCAGAGCAGAAGGAGCTAGTTAGGTGTTATTCAGTGATGATGAGAACTTTACTGTGGAATGACCATGTTCATGTATTATATAGCAATTTAAGATATTCTTGAATGGCTATTTTATGATTTCCATTTGGATTATGAGGATATTTTTCTTGATTTGCTGCAATATAGAAATTTTAATTTTGGGTGGCTGACTGTCATTGATGAAATATTGGTAATGATACCTTGATTTTAAGGAGGAAAAAATCACTTTTTTACTGCTTCATTTGGTCTTCGGAATGCAGTAGGTTCTTTCGTGCAGGGGTTCTTGGAGTGAATTCTTTTTTTCTATTTTGGATCTTCTTGATTTGTGTAGGCTTTTTTTATGACCCAACTGTTATTAAACAGCAGACATAATTAAGGCTGTGTAATATATGGAG
>TRINITY_DN13721_c0_g1_i4
CAATTACCATGCCTACCTCTTAACTCCCACTCTAATCTCTATTCATTTCTAATTCCCCCACCCACCCTCAGTAAGTTTTTGGAATCTACAGCTTCAATTTCTCTAAATTTCAGTCTATAATTCATCGTTCCTTTTTGTTTCCCTATCCTCTCTTCCTCATTCAAGTTCCTCAGTCGGTATTCCCTTCGATTTCGTCGAGCCCTAATTTCTGACGGATCGTTCCCATTCTTCAGCACCCCATCATGGATAGCAAAGAAAAAACTGAGAAATACAAGAGGTATGAGGCTGACTTCAAACAATATCTGATGTCAAAGTACTTCTCAGACAAGACTATTTTTGGAGGCAACATATTCGATGTTAAAATGAATATAGATGGGCAAACTATTGCTGCTAGCAGGTTACCTCCCTACCAATCTTATCTTGATCCAGCAATGTTCCACGAAATGATTAGCAAAGGATCAAGTTCTTCAGCAGAAACTCCAACAACTAGCTAGTAAATTTATAATCTAATTATTGCATTATGTGTTCCTGAACATCTATTTAAGCTATCAATTAAGAATTGTGTTGGTCTTAAGATATTCTCTTTATAACGTACTAAAAATTTACGTGATCTCTCCACAACCGATTATACGATTGATAGTGGTTGGATCTAAAATATGAACACCCCAAGTCATTGAGGTTCATGTTTCTTATAAAGGC
>TRINITY_DN13756_c0_g1_i1
CATGGAGGGCGGACGCAATTGGGTCTCTTTCTTAAGGGTGTTGGACTCAAGTTGGATGATGCCCTTGCTTTCTGGAAAGCAGAATTCTCCAGAAAGGTTGGTGCTGAAAGATTCGATAAGGAATATGCATACAGCATACGCCACAACTATGGTAAAGAAGGGAAGAGAACGGATTACACACCCTTTTCATGTCACAAGATAATATCATCAACACCAGGGGTTGGAGATCACCATGGTTGCCCTTTTCGTCATTTCAGTGAAGAGAATTTGAGAGCAGCACTCAATAAGATGGGTGTTAACAACCGTGCAGCTGAGGATGTGATGGATAAAGTGCGGAATAGACATTATCAGTTGGCGTGCACCTTGACGTTTGAGGCTGTTCATGGTGCATCTTGTGATCAGGGCATTAATCATCCGAATCAGTACTACATTGACAGCCAAAAAATTTTGGAATCAAGGAACAATTCCAAAGTCAGTTAGATAGGGAGAAAGCAGTGCAATCACCGTTCACCAGATACTGAAGAATCTCTCCTGAAATCACCCTTTCTTTTTCTAGTCTTGGCTACTTGCTATCTGGCTTTAGCTGCACACTTTTTGATTCATATATGGTAAGAAAAAGAAGATATCTTTGTATGTATGTAATGGTTAGGAGGTTGTGAATGATAAGCCTTTTCGTCCCTTCGGGACATCCGATAAAATTGGAA
>TRINITY_DN13797_c0_g1_i2
ATGTGTTTTTGAACCTCCCATCTCCACTTTCCTCCAATGCCCTAAAAATCATTCATACAAATTGAAAATTTTATTTGGTATGAAATCATCCAACCCACTTTAATTAATACACCCTCAGACATAGTACCACTTTGCTCTAAGTTGGAGGTCCACTTGGTTCATGGATATTGATTTCTTGTGTACTACAATTGGGGGGTGGTTCTTGTTGGTCCAAATTATACTTTCATGGCGAAAACCAGCACAAAAACCCATGCTTTCTCTCTCATCATTCTCTCTCTACACTTGATGATCGTGTTCTTCCCACTTCCATCAAAGGGGAGACCACCATTTGTTCATTACAACAATTCCCAAACAAATCAAGAAACCACCAATCTTGATAGCACAAGGCCATCACATGCTGGAACGACGTCGGATCGACAGTTTCTTGGTGCTGCTCATGAGGTTCCTAGTGGTCCAAATCCTGAATCCAACTGATGAGGGAAATGGGAGGTTGAGTTCTTGAATTTGGAGGCAATAGAGAAGCTCCATTGCTCCAATTTACATCTTTCTGACAGGTTTTGCTACTGTTTATCTAGTCAAGAGTGGTTTTCTAATTGTTTTTTTAGATGTAGTCCATGTAAGTATGTTGTAAAGCACACTATTTTGATTTAATTTGATTTTGGTGAGTATTCTTATACAATAATATTGATTCTTGTTTACCATTTTATTGTCAAAATTTTGAAAGCATATACATTGGGGAGTTCATGATTGAGATGTGGGTGAACTT
>TRINITY_DN13741_c0_g1_i3
CCTTTGACAACGAAGGAGGTCTTTTTTACTCGTGGCCGTATTCCGCAATCTATATCTGAAACAAGAGGGTTGGTTTGTGAGGATATTTCTAGAGGCTTAGAGGATATTCCCATCCCTGTTACAAATATGGTTGATGATCCTCCTGTTTCACCACCAGGTTTTGTCTATACCAAGAAAATGAAATTTAGTAAGAATACAAAATCCCCTTCAACTTCTTCAGTTGGATGCAATTGTAAAGACATGTGTACAGATCCTAGGCGTTGTGGTTGTGCAAAATTCAATGGTGGTAGTTTTCCGTACGTGCACCGTGATGGTGGAAGACTACTCGAACCTAAAGCTGTTGTATTTGAGTGTGGTCACTTTGCGGATGTGGACCAAAATGTGTCAATAGGGCTAGTCAGCACGGGCTCAGGTTTCGGCTTGAGGTGTTCCGAACTCCAAAGATGGGGTGGGGTGTTAGATCTTGGGATTACATACCATCCGGTGCTCCTATCTGTGAGTACATTGGACTTCTGAGGAGAACTCAAGATTTGAACCGTGGTGATGATAACAGCTATGTCCTAGACATTGATTGTTTGCAAACAATGAAAGGATTGGAAGGACGAGAGAGTCGGTATAGGGGTGTTTGTTTGCCATCTCATTTACAAAGGGTTTGTGAGGAGGCATCTGAAACGGTTCCATTCTGCATTGATGCTGTCCACACTGGTAACGTTTCCAGATTTATCAATCATAGTTGCCAACCAAATTTGTTCATCCAGTGCATGCTGGGTGAGCATCACGACATCAAACTCGCAAAGGTGATGCTGATTGCAGCTGATAACATACCACCACTAAAGGAGCTTACATATGATTATGGCTATCCCCTTAATAGTGTTCTTGGTCCCGATGGGGAGATACAGCAGATGCCTTGCCTATGTGGAGCCGACGAATGTAGGAAACGACTGTATTAGGATGTAATTCTCTGTATACGCTGTCTAGTTGTTTGTCTTGTCTCTTTACACAATTTATTTGCTGTGGAGACTGAGGGAGGAGCGAGAAAGCGGAGAGTCTAAAATACAACCTTGTTGGAAAGTTGTGGCAAATGAATCATATTATCAGGAAGGAACTGGTTGTTCTTGCATAGATAAACAAGAAAGGACAGTTAATCTGAGTTCCTGGTTTAGATACTAAGGCAAAGATCTTTGTAATCTCTTGTCGGGATATTTCAGGAGATAAGGGTAATCAAGAAATGTTGCAGATTTTGTTGGAGAATGGAGACATTGTTGCTGGATGAATGTCTGGATTGAAGATAAATTGGCC
>TRINITY_DN13741_c0_g2_i1
CTTCATCAACACTGGTTGAATGGGATTGACTTCATTCCTGCCAGTGGTAAATCAGGAAAAGCACCGGACTTTAAAAAATACAAGCTTCCACTTGCTCTATCAATTGTTTTGTCTGGACAATATGAGGATTATCTGGACAATTGTGAGGACATTGTATATACTGGTCAGGGAGGAAATAATTTACTTGGAAATAAACGCCAGATTAAAAACCAACTGATGAAACGAGGAAATTTGGCTCTCAAGAATTCAATGGAGCAATCTTTACATGTTAGGGTTGTTCGTGGACATAAATGTCCAAACAGCTATGCAGGAAAGGTTTATACCTATGATGGCTTATACAAGGTTGTTAAATATTGGGATGCAGAAGGTGTTTCTGGCTTCACTGTTTTCAAATTTCGACTAACTCGAATCGACGGACAGCCACCTTTGACAACGAAGGAG
>TRINITY_DN13770_c0_g1_i4
TCCCCCATTTCTATGCACAATTTCCCCTTTCAACAATCGTATCAATGTAATCCCTCAACTTCGTTCTCTCATTTCCAGCGCCGCCACCAATCGCGGTGGAGTTGCCTTTCATTGAAGTCCCACTTCTTGACCAATCGAGCAACATCGTTGTCATAACCAATTCTGCTCATTGCGTAGACAGATCAGCAAGACGCCCCGACGAGCACCACCATTGTGGGTTGGAGAACGATGGGCTGCTAGTCCAATTTTTGCGCCACCACCAATCGCGGTGGAGTTACCTTTCATTGAAGTCCCACTTCTTGACCAATCGAGTGACATCGTTGTCATAACCAATTCTGCTCACCGCGTAGACAGATCAGCAAGACGCCCCGACGAGCACCACCATTGTGGGTTGGAGAACGATGGGCTGCTAGTCCAATTTTTGGTAAGCGGGTTGAAAAATAAAGATGCACAATTTCCCCTTTCAACAATCGTATCAATGTAATCCCTCAACTTCGTTCTCTCATTTCCAGCGCCACCACCAATCGCGGTGGAGTTACCTTTCATTGAAGTCCCACTTCTTGACCAATCGAGTGACATCGTTGTCATAACCAATTCTGCTCACCGCGTAGACAGATCAGCAAGACGCCCCGACGAGCACCACCATTGTGGGTTGGAGAACGATGGGCTGCTAGTCCAATTTTTG
>TRINITY_DN13766_c0_g1_i1
AAAAAGTAAAGTAAATTAATCGTGGAAGAGCGAACAACCATAGAAGAGAAGAGAGAAGAGAAGAGGATGGATTTAGAGACGGTGAAGAAATTCGTGGAGAAAGAAGGTGGCGCGTATGAATCGACGGTGGATTCGATGCCCAGAAAATTTATAGAGCCGATGGTGATGCAGGGCATGAAAATTGATCACATCGAGCGCGGCCGCATTATCTGCTCTTTCACCGTCCCCCCTCGCCTCCTGAACACCGGGAATACATTGCACGGCGGAGCAACGGCGGCTCTGGTGGATATAGTGGGTTCTGCTGTTATATTGACGATGGGAGTTCCGACCACAGGCGTCTCCGTAGAGATCGACGTTTCATACTTGGATGGTGCTACTGCTGGCGAGGAAATAGAGATCGAATCCAAGGCATTGCGCGTTGGAAAGGCTCTTGCCGTCGTCAGCGTCGATCTGCGGAACAAGACAACTGGTAAACTTGTTGCTCAGGGGCGTCACACCAAGTATCTGGCCCTCCCCCCCAAGTTGTGAATCAGTGCTATAGTCTATGGAATGGCTTCCTTTCATATTACAGCATGTTTTCTTTCTTTAGAACTTTAAACAATAAACACACGATATGTATACCTCCATCTTTCAAGTTCA
>TRINITY_DN13726_c0_g1_i2
CCTCACAATTCCATTCTCATCTTACACGTTCCACAACATCCAAACAAAAGATCATTAATGGCTGACAATAACGGTCTGATCGTGACCTTCGGCGAGATGCTGATCGACTTCGTGCCGACAGCCTCCGGCGTGTCACTGGCGGAGGCGCCGGCATTCGTGAAGGCTCCAGGTGGCGCACCGGCCAACGTGGCCATAGCAGTGGCGAGGCTCAGCGGAAGGTCCGCCTTCGTGGGGAAGCTAGGCGACGACGAGTTCGGTCATATGCTGGACGGAATCTTAAAAGACAACGGCGTCTCCGCCGACGGCGTTTGCTTCGACCATCAGGCTAGGACGGCTCTGGCGTTCGTGACCCTACGCGCCGACGGAGAGCGTGAGTTCATGTTTTATAGAAACCCTAGTGCCGACATGCTGCTACATCCTCATGAGTTGAATCTGGATCTTATTCGTTC
>TRINITY_DN13736_c0_g1_i1
TTATCCTCCTCCACTTTTCTCCTCTTTGAAAAGAAAAGAATCCCATTTCCCTTCTCTTTCCACTCATTCCCTTTAAACCCCCCATCAAAATTCCACCATTCTCAATTCTAGTCAAGATTCTTCAACCCATGGACGAATTCAAGTTTGAGAGGAGGCATGTGCCTGCGTTTGGCAGCTGGGATTGCAACTATGATCTCCCATTTACGCAGTGCTTCGAATCTGCAGCCAACCAAACAGCCCTTCTCCGCTACAGCTTCTCACAGGATCGCGACTTGTACGTTGCCGGTGATCTGTACCGGAACGACGTCGTCGCGCCCGCCATGATTGTCGTACCTCGCCACCCTGCTAGGAGAGCAGGGTATTCAAGAAAGAAGCAAGGGAAAAAGGATGATGATGATCAGTGGGTGGTGTGTGATTGTGGCTGTGAGTTGAAGGCGCCACCGACCCCTGTCCAGGCGCGTCGACCGCCACCTAAAGCCGTCGACGAAGATCTATACAAGATCTCCCCGGACCTCCTCCGTTCCCAAGCCAAAAGAAATAAAGCATGGAGTTTCTTCTTAAGCTGCATTCCAACTTGTCACTACTGAAGATGTTTGCATGATTACCAAGAATCTTGATGATGAATGTAGCTAGC
>TRINITY_DN13785_c0_g1_i1
AATTAATCCACCCATCCCATTTTCTTCTAGGGTTACAGAAGGCGGAGCATTCGTTCATCAAGGTCTCTCTCTCAGCAATGAGGGCTAAGTGGAAGAAGAAGCGTATGAGGAGATTGAAGAGGAAGCGCCGAAAGATGAGGCAGAGATCCAAGTAATCTCCATCGTCGCATATCTAGGGCTCAGATCCAAGTAGTTATCCGGCGTCGTATCTAGGGTTCCAGTTTTCTCTGTTGTTTCTCGTTTCTTGAATATTAATTTTTAATACTGCGGTTTTGCTTCCAAACTATATTCATGGATCAACTATATATGGAATTGCGTCATTGTTGGCGTTTATTTTGTTTGCCCATAACCTATTTTCTCCATTTCAATTATCTTTATCGTGATTATGATTATGTTTATTGGATAGCGTTTTTAACCACTGGCCACCCACTGTTATTTTG
>TRINITY_DN13714_c0_g1_i1
CTAAAGTTGAATTCGTCTGTTCCCACCTTCCAACCCCTACCCATATTATAACATAATCTTTTTTTATTTTCAAACAATTCAAAGTATAAATTCCATAATCCATCACACCACCTCCAATTCATCCACCATAATTTTCTCTCTCCTTCAAGAAACACATTTCTCTCTCCTCCCAAGAACAACAATGGTTCGTCCACTCTCAACAATCCACGTAAGTGGAGGGTTCTCTCCAGCCCTACTAGGATTAGGCCTGTTTGTTTCAGTCTCTCTTCTGGTCTCCCTCTGTGCAAAACATGCAAGAAAATACGCATCCAAAACAACCGAGCCAAACACGCCGCGAAGTCCGCTGCCGTCGCCGAAGCAGCTGATCGCCACCATAAGCCACAAGGCGATGGCGGTCAACGGGAAGAAGGACGGCCGGAAAATGAACAAGGGGGATGAGGAGGCTGGGGTGTGGCAGAAGGCCATCCTCATGGGGGAGAAATGCCAGCCGCCGGAGTTCTCCGGCGTCATATATTATGATTATTCCGGCAATAGGGTGCCGGAGATGCCCAAGTCGCCGAGACCAATGACCCCTCTCAGAAGTTTTAATCTGCAGAAGTGAGTGACGTGGCACCTTCTTGTAATTTAGTTTTTTTTTTTTAAATGTTAATGATCGTGTTTATAGAATTAAATTAGTGGTAGGATTATCTTGGTAAAACTAATAATGTTAGTTTTGTTATGTTAGTTGAGTTTATTGGTGCCACGTCTGTTTTCAACGTCACTACTTTGGTCCCATT
>TRINITY_DN13704_c0_g1_i3
GAACAATAAACCCGCGCAATGAATCAGTGAAACCCACCCATCACCCCCCTTCTCCGCGGGCTTTCACGTACAGATTCATCTCGTTCAAAGCTTTCGTTGTTAGCGTCGTTGATTGCGTTGTTTATCGCCAGTGTTCGATTGGTAATGGGGCAAGCAGAGAGTGCTGAAGCTGCAGAGGATCAAAGTAGCCCGAGATCCCCTTCAATGGAGAACTCTGCACCGCCTTCACTGGACTCTTTGATTGCTGAAGCTGCTTCATACGGGGATGATGACGACAGTCAATCTCTGGAAGCAAAGGCTCAAAAAGCATTAGAATGCCCTTGTGTAGCTCACTTGCGAAGTGGTCCATGTGGGGTTCAGTTTTCTGATGCATTCGTTTGTTTCCTCAAGAGCACGGCTGAGGAAAAAGGATCAGACTGCGTGAATCCGTTCGTGGCTCTACAGAAGTGCGTCACAGCAAATCCAGATGCGTTTTCTAAGGACGTTCTAGAGGATGATGAAGTCAAGACAGAGGAAACACCGAGGCCCAAAAAGAAAATCCGGGCTCCCCTTTGGGCTGAAGAATCAAAAACTTCAAACTGAGGAAATTTCACCTCTCTCTTTCATTTGGTGTTTCTTGAAATTGTGGATACTTTATTACTTTCCCTATCTATTCTAC
>TRINITY_DN13787_c0_g1_i1
TGAAATTTTAGTGACACAATTTTGTTTGCACAATCTTGTCAATTTTTCAAATCCTAACTTGTGTGATGTCTGATTTTTGGTAGCAGAGATATTCTTTTAAAGCAGATTATTCTTTTTGTTGTAGTGAGCTTCACAGCTGTTATGGCATGTGGGCTTTTTAGGGTTGGGAGGACACTAGTTGACATGGTTAATCACTGCCTTGGATATCTTGGTGACTGTATAAGATAATGTTTATCATTTATTGAGTGCCGATAATTTACATACTGAAACAAATGTTTTTTTATGAATTCTTTATTTTGTGTAACTGCTTTACTCTTTTGTTCAGGGTTAGGTGTGTTCTTTATACTTAGGGGTTTTGGGT
>TRINITY_DN13787_c0_g3_i1
GTTCTTTATACTTAGGGGTTTTGGGTGGTATGGAATGTGTCTTGTGTGGATATTTATCATTATAAAAGTCTGTTATGTTAAATTCATGGTGATTAGCTGGTAGGTTTGATTTAATATTAAAAGGCTATGGAGTTGCAACCAGCACTAAGATGTGGGTGCAAAGTGCACGCTTACGAGTTAGATGATTACAGTTGCTGCTGGCAGTTCTTTTGCAAAGAAAGGAAAAGATTGTCCCTCATTGCATTTTGTAACAATAAGCCAATAAATGATTAGATGCATTTCTCACTAATCTCATCTGTCTTAAGGAAATTTGTGAAGAATCTGTCTCAGCATAGCCTAAATTTCGGTGGGAAACAGGATATACAACCATATAGGAAAATATAGGAATTTGAAATAAATATACTTTTCTTTAATTGAGGGTTGGTGAGAAGAGGATCATTCTCAACGAAACTCATCAGCAAGTTATTTGCAGATGGATCAGTCCCTAGCTGTCAACTTTGGAAAACTAATGGTAGGAGATGGTGATTCTTTGGGAGATGGTGTATATGGAAATTGTCTTTATCATTTATCTTTTCTGCTTGTGTATCATGGTGGCCTCAAATTCGC
>TRINITY_DN13787_c0_g2_i2
CGCCTTGTTGTTCAACTTGCGGACAAGGCTCAGGTTAATTTTTACCTTTAGTTTAAACCCTAAGGGTTTGGTATTTTTATTGTTATTGTGTGCTAATTTTGTGATGCATTTTATGATTTTGAGGATGGTTTTAGGAATTAGGGTTTTTAGTGTGTGTTCCATTAAAGAAAAAGAGAGAAGAATATAATGTGTTGAAATGTTACGCTCTGCGTTTTGAATTATTTTTAATTTTAATTGCGGGTAGATGATATAGGAAACTTTCAAACTGATGTGACTTTTAAGAGATATCGTTTGTGAACTTTTATTTGGTTCATGTACTTAGAGTTTTGAGAATCTTACAGAAAAGAGAAATCTTTTTTATTTTAGACTACGTACTGAGAGAGTAATCGCACATAGGGTTTTTGAGTGCAGAAGGATTTTCTTATGCTCAAATGTTTTTAATAATAAATTATATTATGTGATTGAATGGATTCACACGTGAAGAGAAAAGGGAAGAAACTATAATTTGAATCTCTTGTTTTTTTTTTTTTTTAT
>TRINITY_DN13787_c0_g4_i1
TCCTCATATTTTTTGGTATAGGTAAACTTGAACTGCCATGTTATAACTTATAAACAACATGGTTTTGAAGTGTTTATATGTCAATTGTCAAATTTGTTCAGTTGGAACACTGTTTTATTGTTATGATAAACTTTAAGTTGCATAGTCGGAACCAACTGATGTTAGAGTGTTCTCTAAAAACTTAGGAAGGTGTGGAAGAAGTTGCCTTTGTTCTTGGTGTTGGAGTGAATTTGCTTATGAATGTTATAGAGCTGCCACTAAATGCCGATGCAATGTGAGGCATTTTTTTAACATTTAAACGAAGAGAGATCAGCCTTGAAGGATTGGCTGCAGTGTGGCTGAAATTTGTATTTCGGCTTCTCTGTAGTTAATCTATGAAGACTGCTTCTTGTTATCATGCTTAAGTGTAGTTTCAGATTATTAAGTAATGAAATTTTAG
>TRINITY_DN13725_c0_g1_i4
TGTATCTAGACGAGAAAGGAGCATAAACATAAACTATGAAGTATGAAGCAGATTAGCTACGTTACAACATAAGGTTATAAAGCTTTCCCACTCAGAGCTTCCATGGCGGAGGAGGATAATTACACCAAAGATGGGACTGTGGATTACAAGAACAACCCAGCCAATAGGAAGAAAACTGGAACATGGAAGGCCTGCCCCTTCATTCTTGGAAATGAATATTGTGAAAGATTAGCATACTATGGAATGAGCAGCAATCTAATTCTGTATTTCACAACTCAGCTCAATCAACACAATGCTACTGCCTCCAAGAATCTCTCCAATTGGTCAGGCACTTGCTATGTAATGCCCTTAGTAGGTGCTTTTCTAGCTGATGCATATCTTGGAAGATACTGGACCATTGCTACCTTCTCTCTCATATATGTCATTGGGATGACACTCCTGACACTGTCGGCCTCGGTTCCTGGACTTAGGCCGACGTGTCGCAGTAAAGACGAGTGCACCGGGACGAGCTCCCAGACCGCGGTGTGCTTCGTCGCGCTGTACCTCGTGGCGCTCGGGACGGGCGGCATCAAGCCCTGCGTGTCCTCGTACGGTGCTGACCAGTTTGATTATGCTGATGAGGTTGAGAAAGGCCACAAGAGCTCGTTTTTCAATTGGTTCTACTTTTCTATCAATGTTGGTGCCTTGGTGGCCTCCTCTGTTTTGGTTTGGAACAAGTGAACATAGGTTGGGGTTGGGGGTTTGGTGTTCCGGCTGTCGCGATGGCATTGGCCGTCGCGTTTCTCTTCTCTGGTACTCGATTGTATCGGTACCAGAGGCCAGGGGTAGCCCCCTGACGCGCCTGTGCCAGGTCGTCGTGGCCTCGTTGAGGAAGCATCGGGTTGTTGTACCAGATGACAAGTCTCTTTTATATGAGTCTACTGATGCAGAGTCTGCTATAGTAGGCAGCCGTAAACTCGATCACACGAACGAGCTCAGTTTCTTTGACAAAGCAGCAATGGAGATGCCATGTGATTCGAGCAAGGATTCGCCCAACCCCTGGCACCTCTGCACGGTGACGCAAGTAGAGGAGCTCAAAGGGATCATACGCCTCTTGCCCGTGTGGGCAACGGGCATAACCTTTAGCGCCGTGTATGGCCAAATGAGTAATCTCTTCTTCCTCCAAGCTGAGTACTTGGATGCTCAGTTAGGCCGCTCCAATTTCATAATCCCAGAAGCCTCACTCGCCATTTTCGACACGATCAGCGTCCTCTTCTGGGTACCTGTGTACGATCGTGTCATCATTCCAATGACACGAAAGTTCACAGGCCACAAGAGTGGCCTAACCCAGCTCCAACGCATTGGAACTGGGCTATTTATATCCATCTTTGCCATGATCTCCGCGGCCACTCTAGAGATCGTGAGGCTAAAGATGGTGAAAAGGCACGGGAGCTATAGCGTCAAGGAGACGCCGATGTCTATATTCTGGCAAGTGCCTCAGTACTTCATCATAGGATGTGCGGAAGTGTTCACCAACATAGGGCAGCTCGAGTTCTTCTACGAGCAGGCGCCCGACTCCATGAGGAGCCTGTGCACGGCCCTGTCTCTTATGACGACCGCACTTGGGAGCTACTTGAGCGCTCTGTTGGTAACGATTGTGATGGATATTAGCACGAGGAATGGGAAGCATGGATGGATACCTGATAACTTGAACTATGGCCATCTGCATTACTTCTTCTTGCTGTGCTGAGTGTGCTCAATTTGGGGGCTTTTATTGTGGTTGCAAAAAAGTATACTTACAAGAAGGCTGTTGGAACATTGAGATGATTTGATTAGTATTACACATACAGTTATGATCAACAAATTTGATGCCCTTTGTAAATATTATGGAGTCTGTATATCATCATGTTGTGATGATTGAGTGTATATGATTATAAATTATACATACATATCTTAATCAAAGGATATCCTATTTCAAATGGGATTCCATCTTGTATTCCACGAACCTTAAAATCACATCAACATTCTCAAAATAGAGG
>TRINITY_DN13743_c0_g1_i2
CTCGCTTATCAATACTAACACCTAATAACTACTCCTCCTTCAATTCCATTTCCATCTGCCATGAAGATGAACCCCACCTTCATCCTCATCATCTTTCTCTCTCTAACCCTTTCCACCGGCCGCGCCGCCGCCCTCTACGCGCAGCAGTTCATGGGGATACAGAACGCGGCCAGGGCGGCGCTGGGGCTGCCGCCGCTGCTGTGGGACCCCAAACTGGCCCGGTACGCTGCATGGTACGCGTACCAGCGACGCGCAGACTGCGAGCTGGAGCATTCGAATGGGCCCTATGGCGAGAACATCTTCTGGGGCAGCGGCGATGAATGGAGCCCGGCGGATGCGGCGGCGGCGTGGGTGTCGGAGCGACAGGTGTACAACTACTGGTCGAATTCGTGCGCCTACGGACAGCAATGTGGGCATTACACGCAGATAGTGTGGAAGGAGACGAGGAGAATAGGGTGTGCCAGGGTGGTGTGTGATGAAGGTAGGGGGGTGTTTATGACTTGCAATTATGACCCACCTGGCAATTATATAGGAGAGAGGCCTTATTGACCAGACCACCTCCACTCTACCTACATTACATAAACATTCATATATCTATATCTATATATATATACACATACATATACTAATGAGTTTTGGAATTTGTATCCTACATGTAGAAATGGCCTTATGATCTAAAAGAGATATACAATAG
>TRINITY_DN13723_c0_g1_i1
AAAAAAAAAAAAAAATGGGTGGGAATGGTGGTGAGATTTGTCTCGGGCTCGGGCTGGGCTTGGGCCTGGACTCATCATCATCATTTCCCAAGAGGGAAATCCCACAGAAGAAGAACAAACGAGTGGTGTTCCTTGATCTTTCCATCCCGAATCACGATCAACGAGTCGAGTTGAGCTCGAGCGAGAGACGAATCGTTCCCCTGAATAGCTTCTCCAATGGCAGCAAAGATGATGATGATATCATGAATTATAGCAGAAAGAAACTCAGGCTTACTAGGGAACAAACCACCTTGCTTGAAGACAGTTTCAAACTACACACTACCCTAAATACGGCTCAAAAACAAGCACTTGCAGAGAAATTGCATCTCAAGCCAAGACAAGTTGAAGTTTGGTTTCAAAACAGAAGAGCAAGGACGAAATTGAAGCAAACAGAGGTGGATTGCGAGTTCCTAAAGAAGAATTGCGAGAGATTAAGCGACGAGAATCGGAGATTGAAGAAGGAGCTGACGGAGCTGCGATCGTCA
>TRINITY_DN13707_c0_g1_i1
AAAGACATGCTTTTATTTTCTCTCTATGATATCATGACAACATCTTTCTAGCCCTAATTTACCATTTCTTCATTTTCTTCTCTTCCTTTTTGCTTTGCTTTGTTTCTCTGAAATAAATTAACTAATTTTTCTCTCTCTTTCTCTCCCCCCATTGTTCCTCAACTTTACTATGATCAAACCCCACTAATTAATATTACCCTTTTGCTTTCGATTTTTGTGTGTTTTCATCTCTGTGGAAAGTAGTGCTACCTCCACCTTCTGCAGAATTTAACTAAAGCATTAATTGTTAATTTGATTATGTTTTTTTCTTGCTTGTTTGTTTGCTGTAATAACTTCTTTAAATCCCAGGAACACATATTTCTCACCCTTCTTTGTTCTTCGTCAACCCAGTATTCCTGTTCTAAAATTGAGTAACC
>TRINITY_DN13796_c0_g1_i1
TTATAAATACGTTCATTATTTGCCTTCACATTACTATTCATACAACAAACACACCATTGAATTTCTTTCTTTTCTTGATCATTTGAATATCAAAAGATGGATGGCAAGAAATTGGAGTACAAAGGGGTGGAAGCATTAAAGGAGCTGGAGAGATTGACAGCAAAAGCAGATGAAGTTCAGCAAGATATCTTAAAAAAAATCTTGGAACAAAATTGGAACACCGAGTATTTGGACAAGTACTTGGGGGATCATTCGCTTTCGTCAAAAAGCGTGTCTCTCTTCAAGAGTCGTGTTCCTCCCATTGCGTATAAGGACATTCGTTCATACATTTCTAGAATCGCTAATGGAGAAAACTATTCCCTCATTACTGGACACCCCATCACTGAGATGCTTTGCAGCTCTGGAACTTCAGCTGGGGAGCCAAAGTTGATGCCTTCCATTGCGGAAGATCTTGATCGTCGTACTTTCTTGTATAATCTCATCATGCCTATAGTGAATCAGCATGTAGCAGGGCTAGATGAAGGCAAAGCCATGTACCTGTATTTCGTGAAAGCCGAGATGTCGACTCCATGCGGCTTACCGGCTCGCACTGTGCTCACCAGCTACTACAAAAGCTACCACTTCAAGCACCGCCCGCACGATCCTTTCAACGACTTCACCAGCCCCGACGCCGCCATCCTCTGCTACGACAGCGACCAAAGCATGTACTGCCAGCTACTCGCCGGACTCATCCACCGCCGCCGCGTCCTCCGCCTCGGCGCTGTCTTCGCCTCCGCCCTACTCCGCGCCATCTCCTTCCTCGAACGCCGCTGGCGCGATCTCTGCCGCGACATCCGCACCGGAGACCTCAATCACTG
>TRINITY_DN13773_c0_g1_i2
ATTCATTCTTTGGGCATTGTGATCATGTTGGATTATATTTCTAGGTTCATTCAATTAGCTTTTGTAGCTCCTAAGTTGTAGTATTTAAGGTTAGCCATGTGGTTGTTGGATAATGTGGTATATCATCTTAATCTATTACCAGGCCTTGTTTTTCCCTATGCCGTCCTTTTGTGTTTTATATTAATTAAGCTAAACGATGTCATTAGATTATGATTAGATATTCACTAAGCCACATGACAAGATCTGAGATAGAGAAAGAGGCATGGTGTGGCTAAAATATGCTTCGATGCTCACTAAGCACATGGTGTTCTTGTATAATACGAGACATAAACTGAACAGCGTGGCAATAGTTTACTGTCCACTTGACCCTAATTATATACAGGTTAACTTAACCTTTCTTTAAAAAATACTCCATAATTAATCATCAACGTGTCATTTATCCTTACTACTCCATTAGATAACCCCTTCTGTATCTTAACATAGTCAAAACATTTTTTTCAGTGTTCATGTGGACATCACTGCTTTCTGAGTTACTATTTTAATTTCTTTCCTTTACCTACTTTCAACAACAACAATTTTATAATGAATTGTTAACCTTTCTTGCCATTTGCAGGATTGTACCGATATAGGTTAGGCGACGT
>TRINITY_DN13775_c0_g1_i2
CCCCACCCCACCCCATGTCTGCAGATCTCGAATTCAGAGTACTTCCAATCATCAAAGTAACATCTCCCCACAAATCTGATGTAACCACTGATCATGTCGATGATTGCCACACCCCGACGTCGCCGGAGAACAGGATTCCGGCGATGCTCCGCTGCCCGCCGGCGCCCAGGAAACCGGTGAGGCGGCGCCCGATGACGGCATGCAAGAGGAAAATGAAGTTCTTCGAGATAGTGAATAGAGAGGAAATTGAGACGTTCTTCAGAATTGCGGAAGAGAGCATCAACAAGAGAAGATGTGTAATGTAAAGATGGTTAATCTCTTATTAATTCCTGGGATTTTTATTAATTAATTACTTCTTATGGAAATAGTTAATCTCGCCTGGATAATAATCAGGCATTATGATCCATCATGTATGTAG
>TRINITY_DN13776_c0_g1_i1
GAACTATATGGGTGTAGCAGCGCTTAAAGCTTGGGTGGGTACAGCTTTTACTTACACAGCAATGACGGACTATCCCACACCATCAAATTTCCTAAATCCCTTGCCTGCTTACCCAGTCAAACACATGTGCAAAGCAATTGACAATCCAACCACCGGAAACGATACATTTCGGAAATTATACGCTGCGGCTAATATTTACTACAACTATACTGGTACCGCCACCTGTTTTAATCTCATAGATCATTCAGATCCTCACGGCCTCGGTGGCTGGACCTGGCAGGCATGTACAGAAATGATTCTACTAACAGACGGCGACACGGAGGATAGCATGTTCCCACCCTCCAACTACAGCTACAATAGTCGACTTGAATTTTGCAAGTCCACCTTCAACATCCAGCCCAGGCCCACTTGGATTCCCACCCACTTCGGAGCGCATCGTATACACATGCTTCTCAAACACTTCGCTTCCAATATCATTTTCTTTAATGGCCTAAGAGATCCATGGAGTGCTGGAGGGGTGCTGAAAGATATATCCAAGAGTGTGGTTGCCATCGTTGCAGAAGAAGGTGCACACCACGTGGACCTTAGGTTCTCCACAACTGAAGATCCAGAATGGCTGAAAGCTGTGAGAAATAGAGAAGTGGGTATTATTTCCCAATGGCTCTCTCAATATTATCACACTTTACTTCATTAGTTCTACTTTCTTTTGGATTCTCAATTCTAAATGCCATCTTGCTCAGCTCCACATCAATATAAATACGCTACCATCTTTATCACGCACAACACTCTTTTCAAACCACTCTATTGTGTAAACCC
>TRINITY_DN13776_c0_g2_i1
AAATTCATCGACACTGGGTTATTTGAGCTCCACTCAAGCTTTGGCAGACTATGCAACTCTGATTCTTGATCTCAAAATGAATCTGTCAACTACTCTGAGCCCTGTTGTGGTGTTTGGAGGGTCGTATGGTGGAATGCTGGCAGCGTGGTTTAGACTCAAGTATCCGCATGTGGCCATAGGGGCTTTGGCGTCTTCTGCTCCAATTCTCAATTTCGACAACATTACTTCCCCCTTCTCCTTTGACAATATCATCACTCAAGATTTCAGGAGTGAGAGTGAAACATGTTACAAAGTGATCAAAGGATCATGGGAAGAAATAGAGGAGACAGCAAGGAAAGTAGGTGGATTGGAGATTCTTAGAAAGAAATTCAAAATATGCAAGAACTATATGGGTGTAGCAGCGC
>TRINITY_DN13778_c0_g1_i11
AGTAATTACATTATGATAAAAAAGTAATAGAATGATAGGATATCTTCATCATAGAATCAATTATTCTAATCAATCATTCTGTAATTGATTTAATTGTATATTTACCTTGTATTCATTCTTTCCATTTGGTGTAATTCGTTTGTTTTCTATATATTGAATAGCATACCTCTCATCACTTTTGTGGTGAACATCATAAACCTTCTACATTGTATCAGCCTAACCAGATCCTACATTCAATCTTCAAATCTTTCTCTTTTTCTAATCTTCTGATCATGGCAGTTCCTGCTGCCGAATCCTTGTCCTTCTCAACTCTTATTCACATGATCACTATCAAACTTTCACCCACAAATTATCTTCTATGGAAAAATCAAGTCTCTTCTATTCTTGACTGCCAAGATCTTTTCGGTTATGTTGACGGCTCGATCCCTCCTCCTCCTCGTACAATTATTGCCGACAACAATACCATCACTCCAAACCCAGAATTTGAATCATGGCGATCATTCGATCGAAGCCTCCTAAGTCTGCTACTTTCTTCCCTCACTGAGGAAGCAATGTCCGAAGTTCTTGGTTGTACTTCCTCACGCGATGTGTGGACTACACTTGGATCTGCCTTTAGCCATGGATCTAAGTCTCGGGAGTTGATGTTGAAAGATGATCTCCAACTCATGAAGAAGGGATCTCGCACTGTTTCTGAATATGGTCGTCAGTTTAAGGCTCTCTGCGACCAACTTGCTGCTATCGGGCGTTCGGTAGATTATACGGACAAAGCGCACTGGTTCTTACGTGGTCTTGGTCTAATGTTTTCTGTTGCCCACATGACCCATATACCTATCTTCTTTCCAGTGCAGAGAGTTTTTCTATTTTTCAGGTATCTCTTGACATTCCAGGTACATCTACTGTTGCACATCAAAACACTACGCCCCCTATTATTTCTTCAAAACCAGAATATTCCCCTCGTGGCCGTGGCCGTGGTCATTCCCACAATCGGGGTCGTGGTGGGCGTTCGGGAAATCGACGACCTCCCCATTGTCAGATTTGTCGTGAAGAAGGACATTACGCCTCTCAATGTAGAGAGCGTTACGTCCGACCTGCTGCATCTTCTTCTGAAAATCTCTCTCAAGCCTTCACTGCAAGTTGCAACATCTCTCCAGCCTCCACCTCTGACTGGTATTTGGACACCGGAGCATCCGCCCATATGACTCCGGAAACCTCGCAACTTGATTCTTATGAGCCTTATAATGGTAATGACAGTGTGGTAGTTGGAAATGGTGCTAGTGCCAATATCTCATGCTGGCTCCTTTACTATTTCTAAAAATATTAAACTGCTGGATGTTCTTGTTGTTCCCCATTTGACAAAGAATTTGTTATCCATCAGTAAACTAACGACTGATCTTCCTGCTGTTGTCTCATTTTCTAATGACTTGTTTGCTATTCATCATCGTGTCACAAAGGAGATCCTAGCAAAAGGGCGACATGAGAATGGGCTTTACATTATGGAGCAAGAAAATTCCGCCTTTGTTTCGACTTTGACATCAAGAACTCTTCGTGGGTCGTATGAACTTTGGCACTCACGTCTTGGTCATGTCTCTTATTCTACTATCAGCTTACTTAATAAATTAGGACATTTGAGTGTTACTTCTCTTTTACCAAAGCAATCACTATGTGCTTCATGTCAAGTTGCAAAAAGCACTCGGTCATCTTATTCAGTTAATGACAAACGTTCATCTCATGTTTTGGATTTAATACATTGTGATTTATGGGGCCCAGTACCTGTTTTCTCTTCTGATGGATATCGTTATTATGTCATTTTTGTTGATGATTTTTCTCGATTTAACTGGATATATCCCTTACACACTAAAGCGGGATTTTATGATGTGTTAGTCAAATTTTCTGCTCTAGTTCATAATCAATTTTCTTGCTCCATCAAAACCTTTCAAAGTGATGGAGGTACAGAGTTTACAAATCAAGAATTCTTTCAGACACATTGGATTCATCATCAACTTTCTTGTCCATACACACCATCTCAAAATGGTCGCGCTGAGCGTAAGCATCGTCATGTAACAGAGACTGGCTTAGCAATGCTTTTTCATGCTCAAGCACCAACTTCTTTATGGTTTGATGCATTTGCTTTTTTATCATAAACAGGCTGCCTACTCAAATTTTGGGAGAAAAAACACCATTTGAGGTTTTATTTGATCGGGCTCCGAATTACATGAATTTTCATCCTTTTGGTTGCAGGGTGTTTCCTTGTCTTCGTGACTATGCCACAAATAAATTTTCTCGAAGTTCTTACATTTTTGTGGGATATAGTAGCTCTTATAAGGGGTTTCGATGTCTTGACATCTCCACTTCCCGTGTTTACACTACACGGCATGCATAATTTGATGAAGCCTTCTTTCCATTTTCTGGATCAAGTTCTCAAATTCAACAGCAACACTTGGAATTTTTCAGCTTTGCAGAACCAAGTATTAAATCCCCTCCATTGGCTACTCCTTCCATGCCTACTCATCCACCAACTTCATCACAACAGTTGTGCTCACTTTGTCCACCTGAGCCGGAAATTCGACCTGTCATTGAGCCGTGTACAACAGATTGCCCACCATCTCCAGAATCTACTTATAATATTGAGCAATCTCATATTCAAGAACCACCTTCCCCAGTTCCCACTCATTCAATGATCACACGGTCAAAGGCAGGTATTTTCAAACCCCGTTACATTGTGGATATTGCTCAATCCAAGCTGCTCTCTTCTCTCATTTCTAATATAGAACCTAAGGGTTTTAAATCAGCAGCGAAACATCCACAATAGATCGCTGCCATGGATGAAGAAATCTTCGCACTTCGTTTAAACCATACATGGGACCTTGTACAACCACTTCCCCAAGTGAACATTGTTGATTCTAAATGGGTATTCCGTACTAAGTATCTTCCTGATGGATCTATTGAGCACCACAAAGCTCACCTCGTTGCTCAAGGCTTTACACAGATTCCTGGGTCTAATTTCTCACATACTTTCAGTCCAGTGGTAAGGGCTTCAACTATTCGAATAGTCCTTGTCATTGCTGTCATGAGAAATTGGGTCATGCATCAATTAGATGTTAAATATGTCTTTCTCAATGGCGTCTTAGATAAACCAGTTTATATATCGCAACCTCCAGGTTATGTGGATCCTCTTCACCCACATCATGTTTGCAGTCTCAAGAAGGCCCTCTACGGGCCTAAGCAGGCCCCTCTTGCGTGGTTTCAACATTTCAGTCGTTTTCTTACTAGTGTTGGCTTCTGTAACAGTTGTGCAGATACTTCTCTCTTCACTTACATGCATGCTTCCAAGGTCCTATACCTTCTTGTATATGTCGATAACATCATCATCACTGGAAATGACAATTCGTTGATCCAAATGTTCATCACTCGCATGCATAGGGAATTTGCCATTCGTGATTTGGGTAAGCCTACTTACTTTCTTGGTTTGAAAGTTGTATATGCTCCAAATGATCTTTTCCTTAGACAAACTAAATATGCACATGATATTTTAAAAAAAGGTGAACCTTCTTGAAGCAAAACCCGTTTCTACTCCTCTAGCAACGGGAACAACTATGGTTGTTGATGGCACGGATTTCTCGGATCCCACTCTTTATAGGTCCCTTGTTGGGGCGTTGCAATACTTAACTATCACTCGCCTTGATTTGGCCCACGCTGTTAATCTTGTGAGTCAATTTATGCAGCGCCCTATAGTTGCTCATTATATGGTGGTGAAAAGAATTTTCCGTTATGTAAAGGGCAATATTGATTTTGGACTTTCATTTATGAACTCTCTTGATCAGACTCTTCTTGGTTACTCCGATGCGGACTGGGCACGTTGTTTGGATACCAGACGCTCCACGTATGGGTATTCGATTTTTCTGGGAGATAACTTGGTGTCTTGGAGTGCTAAGAAACAACCAACCGTCTCTCGTTCCAGTTGTGAATCGGAGTACAGGGCTTTGGCAAATGCTGCTGCGGAGATGGTTTGGATCACTCATCTCTTGCGTGATCTTCATGCCCTCCCTCCAACTCCTCCTCTTCTCTTATGTGACAACAATAATGTTGTCTTTCTTAGTCAGAATATCGTTGCGCACAAACGAGCCAAGCACATTGATATAGACTATCATTTTGTTTGTGAACTTGTTTCTGCTGGTCGACTTATGACACAGTTCGTCTCTTTTGCCTTGCAGATTGCTGACATCTTCACAAAGGTTTAGCACGATCTCTTTTTGAATTCTTCAGGTCTAAGCTACGAGTGAGACCAACTCCCACCTCTTGCTTGCGGAGGGGTGATAGGAT
>TRINITY_DN13793_c0_g1_i2
CTGATCCGAACAGGGGATGCTCTTCAATGCCCAGGTTTCTTGTTCCGCTGCCCTGTAATGTTGTGAGAGCAATCTATATCCTCTATTACGATGATCGATTTGGCCTTCGTCTCCGTGAGAAGCTTGCGGAGTTCTGCGTTGTCTTTCACTGATGAAAGGGTTTCAAAACTTGCTGGATGCTCGAAACCGGTGTAGCTCCAATTCGACTTGCCATTGTTGTTGGAGTAGAGCCGCCTCGGCCTGTTTCTCTCCTGAATCTCTCTCCCTGTCTTGATCACATGCTCTAGAATCAACTTCTTCCTGGTCTGAAACGACATCTCAGCTTTGAGACGTCGAGCATCGTCCGAAGAGACTACCCTCAGATATGCCTTGACAAATATGTAGGTCTCATGAGTGAGATACCCTCCCAAGTATTGATCGATGGAAATCGTCATGCATGGGTTCATGAAATTGGGCATCTTAATACTGAGTATGTATTTCAGGAGGTATTGCCGGAGCTCCATCGGAGCGAGCCACCGGAAAATATCCCAGACAAACAACAAAGTGAGGATGGCGGAGCCAGTCTTCCCCAAAAATTCGGTCTTCATCAAAGAGAGGATGGGTGAGCCTGTTTTCCCCCAAAATTTGGTCATCTTAGGGTTCATCGGCGTGGCTTTCATTAGGTCAATAGTTCTTCTCTGATGAAGGTATGATCGAATGTTGGGTATATATAGTACGTGAGAGATGACCTTAATCCTAACGGGGCGGAT
>TRINITY_DN13716_c0_g1_i1
CGATAGCCAAATACTGCACTACTCTTCATTATCAGGTACGACACTGATGAACATAAAAGACGAACCACCTTATCAATTCAAATCCACCTTCCATAGATCAGAACCTCAAAGAGTAGAGATCAGATTTCACGAGATCCTCGTGTGTGTGTGTTAATGGCCGCCGAAGCTTCCAAGGAGCCACTGCTTTCCCCCACCGCCGACGAACGGCAAGCTACCGACCTTTCCGTACAGAGATGGTCGACTCATTCCTTCTTCGATGAAGACGACGATATTCCTCCGATCACCGGAGTCCGCCGCTTCGTCAAGGCCTTCAACGCCGAGTCCGGAAAGCTCTGGTACTTGGCGGCGCCCGCTATTTTCACATCTGTTTGTCAGTACTCACTCGGCGCCATCACTCAAACCTTCGCCGGCCAAGTCGGAACCCTAGACCTCGCCGCCTTCTCCATTGAGAACTCCGTCATCGCCGGTTTGTCTTTCGGCGTCATGTTGGGAATGGGGAGTGCGCTCGAGACGCTGTGTGGTCAGGCGTACGGAGCTGGTCAGATTGAGATGCTGGGTGTGTATATGCAGAGATCCTGGGTTATCCTTCTCTCCACTGCATTTCTGCTAATGTTTCTCTACATTTTCGCGCTTCCTTTTCTGCTTCTGATCGGCCAGACGGAGGATATATCCAGGGCGGCCGGAAAGTTGGCTCTGTGGATGATTCCTCAGCTGTACGCGTACGCTCTCAACTTTCCGATCGCCAAGTTTCTGCAGGCGCAGAGCAAGATCATGGCCATGGCCTGGATTGCCGCGGCGGCGTTGGTGCTGCACACATTTTTTAGCTGGTTGCTGATGTTGAAACTCGGGTGGGGGATGGCCGGAGGTGCTGCGGTACTGAACGCGTCGTGGTGGTTCATAGTGTTGGCGCAGCTGGTTTACATATTCAGCGGCGCGTGTAGTGGAGCTTGGTCGGGGTTTTCATGGAAGGCGTTCCAAAACCTCTGGGGTTTTGTCAGATTATCTCTTGCGTCCGCTGTCATGCTTTGCTTGGAAATATGGTATTTCATGGCATTGATCCTGTTTGCTGGATATCTCAAGAACGCTGAAATTGCAGTGGATGCTCTATCTATATGTATAAACATATTGGGGTGGGTACTGATGATTTCCTTTGGATTAAACGCAGCAGTAAGTGTGCGAGTGTCGAACGAATTAGGGGCATGTCATCCGAGAAGAGCCAAGTTTTCAGTAGTTGTGGCGGTTCTTGCAGCATTCTTCACAGCCCTCATAATTTCCATATTAATTCTCATCTTCCAAAAGCAGTACCCTTCTTTATTCTCAAATAGTGCAGAAGTGAGAGATGCTGTGTATCAACTCACACCTTTGCTTGCATTCTGCATTGTCGTCAACAATGTACAACCTGCTCTATCAGGTGTGGCTATTGGAGCAGGATGGCAGACCTTAGTTGCGTACGTAAATATTGCATGTTACTACATATTTGGCGTTCCTTTGGGTCTTACGTTAGGATACGCACTTGACATGGGTGTCAGAGGTATATGGATGGGAATGGTGACGGGTTGTGTCGTACAAACGCTCGCCCTCTTTTATATCGTTTACAGCACGAATTGGGACAGGGAGGCTTTTTTGGCGGCTCAAAGGATCAAGAAGTGGGGAGGGGAACCAGATGCCCCCATTTTGGTTGACAAAATTTAATAAAATCATTCCTCGCTTGGAATCTTTGTGGGTTATTTATTTGATGTTGTGAGATCTTTTGCTTGTGTTTGATGTTTTATTTTCCAATTCAATTGTTATATATCTCCTAAGTCCAGTTTCATTTTGTCAAGTGTCAACTTTTTTAGCATATCTAGGTAGGCA
>TRINITY_DN13763_c0_g1_i1
TTGAGCGTCTGATGAATTCAAAGGTCTAACCATCAATGGTCGTAGAAGAAGGGTCGTCGATTGGATTTAAAGCCCAAACACACTACATAGGTTAGCGATTATATCTACCATTTTCTTATGTTTGCTTCATTACTGTATTCTCGATCGAACCATCTGCTATGCAATATGCAATATGTATAAAATCTCATGTCTGAAACTAATCTGATTACCGTGGCTTCCTAATATCTTTGGTTTCTTTCAATACAGGTGCGAAGAACACATGAAGTAGCAAATTACATGATCAAACGGTGTATAATTATATAAGCAGTAAGAAGAGTTGATGCAAAATTACATTCTCCAACACTGTTCAAACGGAACAAAGATTTTAAGAAAGCAAAAAATGTTGGACGTGAAGTTCAAATGTCCAGGCAAGAACCGAGAGACGGGGCGAGGAAATCCATTTTGGACACTGGTTTGATTGATTTTGTGATCAAGACCATTAAAAGTTTTCAAGTGGATAATCACATTATATGACTTTCTATAAACCCGTCCTCAAAATTAGTTTAGATCACCATTGATGCTACTTCACAACGAGGGTCACACTAACTTATCTCGAGATGTATGGCTTATTTTTGAGAATGTGCTTTCAGAGCATCCAGAGACACAACTTATCTTTTGAATAGCAATCACTTTGTAAAGGATTGGGGCAAGAATACCATAAGCCAATTAATGAGCCTTACATGTGAAGTCTTACCAAGTTTTGATGAGATGGAGAGGGAGTTAACAAGGAGGTTGTCACTTGATGAGGTAACAAACTGGATACCAGATTGGATGAGTTTCAAAAGATTGTGGAGGATTAATTATATTAAGGCAAACCTCTATGTTATGTTACATTAAGGCAATGGAAAATGAGCTTCTGTAATTTATAAGTTTTCTTATTGCTTGTCAACTATTTAATCTGGGTATAACTTATGCATGAAGTGATTGACAATAGAATGTGTAAAAAGGGAATAGTTACCTGGGCAGTTAAGCCTGGATAAAAATACACCTTCTGCTGTTGTTTTAGATACCTTGTGCTATTCTGCTAGGATGGATAACAAAGATTATTAGATGTTTAGTTCAGGACCTTTAACTTGTATTTACATTTGCTTTTGTATTAATCACTGCTTGGTTCCCCA
>TRINITY_DN13763_c0_g2_i1
GATTCAATTTGAAGTTTGAGCGTCTGATGAAGGTCTAACCATCAATGGTTGTAGAAGAAGGGTCGTCGATTGGATTTAAGCCCAAACACACTACATAGGTGCGAAGAACACATGAAGTAGCAAATTACATGATCAAACGGTGTATAATTATATAAGCAGTAAGAAGAGTTGATGCAAAATTACATTCTCCAACACTGTAAGTATCTTGCTCCACTATCTTCTAATTTTATATGAATATCTACATCATGGAAATAGTAATCAAAAGATGTTCTACACAACCTCATCCTGCTTGAGATTGTATGCTTCGGTCGTCATTTTTCTTAAATGTTTGACGTCGTACCTGTATCTTTGCAAGTATGCCCTTCTCTGACCAGATGGCTCTCTCTCCAATTTTGGTGAGTTGCAGAAGACCATATTCTGATTAAATCTTTTTCCAGATAATGTTTACTGAATTAAATTTTTATCAAATCTGCCGTATTAAATTGTTGATTATCTTCCCCTTTTTCTTTACAGAAGGTTTTCTAGAAGTTTCTTGCAGTTGTACTCTATTTGCAGTTTGGTAGTTCATTTAATGATAATAATGGCCAGAAAACAAAATAAGCCTGCTAATAATTGGGAGGGAGAAACATAGGCAAATATTTCATTCAGAGTTACTTAATATTATGATATGAACTCTTCTTTTTAGCTCTTATGTCTTAAGCTTGAGCCTTGCTTTCTTTATAATATGTTATAGCCTCATGACTTGTGTCATCTGGTATAAAATTAACACAATGCTTCATGCTTATTTATTGCTTTTAGTTGTTAAAAATTTAGCTTTTAAATTCGCCAACTTACATGTTTCGATATTATAACCCATGCTTAGGCATCTCAGTTCAAATCTCTCATCATATAAGATTTCAGTTTAACAGAGACATAATGGATGTCTACTTTTGCATGATAAACACATTGGCTTTTCTGTTTTATTTTTCAATTGCTTGGTAAAATATTTTTTATAATGTTTTGTATCCCACTCTCTTTTTTATTTTCTATGGAGGATGCCATTTTTTTTTAATAAATCTGG
>TRINITY_DN13746_c0_g1_i2
CAAAATTTCATTCTCTCTCCTCCTTTCTCAGTTTCATTCTTTTTCCAGCTTTGTTTCTCAACAATTGAATGCTCCATTTTCCACTCTGAAATGCTACGTCTCTCATTTCGCTCGACTGCAGTCGATCATCTCCTATTTCAATCAAATCACTGCACTCATCATTCCGGTGCTAACTACCTTTCTGCAGCTCAAATTTCAGAACGCCCAGTCCCCATTCACCACCCACCCTAAAGCAATGGCCACCGCCGTCGTCGCCTCCCTCCTCCACTACTTACTCTATGTCGCCCTCTTGCGACTTCATCCGCGCCGCCGTACTTTCGCCGTCGCCGCTCATCATTGCTTGGTCACCTCCGGTAACGCCGCCGTTGCCTCCCTGGCGTCTGTTCTGCTGCCGGAGTGTTTTTCCCCGGTGGCTTACGCCGTTTTTGGATTGATTTCAGCTGCAGAGTTGCTCTGCTTTCAAAAAATTGCTGTTTGCGTTGGAAGA
>TRINITY_DN13771_c0_g1_i1
TTTAAATTCATCCTCCCATGTCGAAGAACTATGACAATTGGGAGAAATTGGTTGGATCTGTGTTGAAGAGAGATGTGCTCAGGCAAGTTGCCTTGAGTGACTCACTGATTTCCGGCGACGAGTCATCCTGTTTAAGTTTAAACTCGGCAAATCCATTTGATCATCATGGATCTGCCATTCGTGAGGGACACGGCACTCAATCCGACGGTGATGGCTCTTTCTGGAAGAGATCGTTGCCCGGAAAGGTGGTTTTTCTTCCGCCAGAAGCAAGAGAATTCAGAGTTTGGACAAAGGATGAGAGGGAGCATTCATATTCATTCGTGAATTGTGATCATTCTTATACTCCTCCTCTTGAAGCCATACAAGTCAAACCTTCTTTAACATTGCAGATTCGAGGAAGTATAAAGTTGCGATTGTTGACTCCATACACGATTTATGAAGCCTACCTATTGTTCATGTTAGACAGTAGGGGATTTGAAGCAGAGGCGGTGGTCGGATTTGTGAACGATGTCGTTTCAGGAAGGAAAGGTCGGATGGTGCATCTTGCTAACGGAGTCGAAGCTCCGTTAGGGAGCTTTTACATCGACGAGGGAGAGGTGGAGGTGTGTGTGTCCAAGATAAGTGGTTGGAAGTCGGGTATTATCATCGAGGGTATAGAATTTCGACCCATTGTGAATGTTAAACGCTTAAATTAGCTAGGGTTTGAAATGGCTTAACGTATTCAATGCTCCAATGTTTATGCATTGATGTGTATTTTGAATGACGAC
>TRINITY_DN13718_c0_g1_i1
CATTCTCTTGGAGCCGAATGATTTTCAGAGTTGAGGATGACATTATCTCAGATGGGATAACTCCTGTAAGATTGTTCTTGCTAATATCTAGCTCTGTAATTCTTGGACAAAGAGCCAGCTCGGGAGGAATTTCTCCTGTTATTATGTTAGAAGAAATCCTCAAAACTTCAAGATGTTGAAGACTTCCCAATTCATGAGGTATTGAACCTGAAAATTGATTCTCTGAAAGATCAATCATTGAGAGATTGCTCCACCGACCTAGTACCCTCGGAATTCTTCCATCAAACGAGTTCCTCCGAATATTAAAGTAAGCTACGCTTGAACTCATTTCCATGTCATCTGGTAGACTTCCTTGCAATAGATTATTCTCGAGGATCAACCTGGTCAGAGACCTGCATTTGATGATGATGTCTGTGGGAAAACTGCCTGTAAATAGATTGTAACCAAGAGTCAAAACCAAAAGGCTATCTCCAGAACATATGCCTCTAGGAATACCTCCAGTGAGGCGATTTCCTGTTAGATCCAACGTAACTAAACTAGGAATGTTCATCCCCAAATCAAATGGAACCTCTCCGGTGAGATTATTGTCAGCCAACAAAAGAAATGTCAAGCGTGTTAAATTACTAACACCAGATGGTATTTTGCCTGTCAATCTATTGCTGTACAGAGCCAAC
>TRINITY_DN13733_c0_g1_i1
TGGAAAAGTTAAGATTGCAAGAAATCTTTTGAACCAACTTCCTTCAAAAAAAGTGCAACCCAATGTAATAATATATACCATGATTATTGGCTCACTTTTCCTTGAAGGACTTGATGAAGAGGCAAAGTGTTTGCTTATTGAAATGGAAAGTAACGGCTGTTCCCCTGATAATGTGATGTACAGTGTTATAATCCGGAGTTTGATTGAGAGAAACGAGGTGTACAAGGCAATGCCAATCTTGGAGGAATTGTATAGAAGACGAATGTTAGCTAATTCAACGACATGAAGATAACTTGCTGGAAATGATCAAGAAGTTGTGCCACACCAAAAACCTGAATTGTCGATGTTATAAAATTTATTGTTGCAATAGTTCCATGGTGCAAAAATATTACTAGAATGAAAATTGGTTGACAGATTTGCTTCTGAAACTGTCCAGTCTGTGGGTGGTGGTCATCCCTCATATTATTACTGGGGAGGGCTCGTATTAGGTCTTTGGAGAGCTTATGAGCAATTTCAAGGCTGACATTTGCAATGGTGGCAACAGTGATTCTCCGGGTGGAGGCGATAGTGATATGGTGGAGGAACAAAGAAGAAGGG
>TRINITY_DN13758_c0_g1_i1
ATAAAAGAAAAAGATCCTGGAGATATTTTTGGAAGAGAGAAATAAGTAAAGAAATCAAGTAGGATTACTTTGGGATCAAGACACAGATATTTATTTGAGATATTTTATTTATTTTTGGGGCAGCAGATTAACGTGATATTCCAGAGCAGAAGAGAACGTGAATTACACCAGAAAAGAACAGAAGCAGCGGTCTCTTCTCTCGGCAGAATTCGCGTGAAGATCAAGATCGCCGAACAATCGATTTTATATTTTAATTTTGTTTTTGCTATGAACATGTGGGGTTAATCCCCTTTTCTAGTTTAGGATTCGTGAACCCCCG
>TRINITY_DN13799_c0_g1_i1
TGTATTTTGAATTTTACTGAGCTATGTCAATAATATGTTCGAATATACACTCTGTGAAGGAAATCTACCTTCAGATAATTAACTTATTATTGTTGTTCACACTATGAATTTAATGTGCTATTACAGGTTTGAGTTAGGGTATTATCATGTAAAATAAATATAGGAGAAATTAGAGTGGTGTTGTTTTCAGAATTATGCAGGATTCAAAAGAAAGTTGCACCGAACAATTTAACATTTTATTGGTTTTGGATCTTGATGTTGAGTTTCAATTTAAAAATAGATGAATATGGTTTCTAGGAATGTTTTATGCAATTAATATATGTAACTAATGATGTGAATTTGTTTTAAAATGAGGCAGAGAACATAAAATACGGACTTCTAAAAGCAATGGTGTTTTATTGATAAGTGTAGTATGTTATATGTCCATAAAACGTGTTATATTCATCCCTTCAATGAGTTCTTGCGACTCATAAAGAAGTACTTAAGTTCAGAAATAGGGAGATGATCCAACATATGTTGTTGGCATGCATTATGCCAAGTGCTCTTTACATACAAGTCTTGTGCAAAGCACGGGCATGTAAAAACACTAAAAAAAATGTCAATCAATGCTGCCATATGCAATCCTTTATTGCAGATTGCCCCATCAGTTATCCCCATTATATGTATTGAAGTGATCCCACTATTTTGGTTAAGTTATGAAAGTGAGATATAGTATACCCAAAATTAATGGCAGGTTATTAGATATTCTTCTTTTATTGTTTTTTCTAATATAAGGACATAAGTTTTTTAGGAATGATTGCATACATAAGTTATTATTATATGTATTGAAGTGATCCCACTATATGATTCCATAAGCTATTTGCATATATAAGGTAATAGCTTCTCATTCTTACTTGTTTGATACGAAAGCATTGTATTGGAAGGGAAATTATTTAGACAGCTGCCTGCTTTTGTTTTTACAGCATTATATTACATAAGTTCTTTTATTATGCTCTTTACACCTGCCTGCTTTTGTCTTGATTCTATTACATCTTGACCGGTGTAATCTACTTAATATTTGGTAATTTGCATGGTACATAACTGATCCTGTTAATATTATCCCCAAGAAGGAAATTGTCTTTTCTACATGTTACGATGTTTTCACTAAAATATTTCGGTT
>TRINITY_DN13722_c0_g1_i2
CCCCTAAACCCTAAATTCATCCCTGTTTTACCATCAAATCCCCATTTCACTTTCTCGAGTTAGGTTAGGGTTCGCAATGACGGGCACTAAAAAGCGGAAGATGCGTGAGTTGGATGATGAATTTGTGAGGAATGGGGTTGAACTGGTAACTATGGAGACTCTAAGTGGCGAAGCATATAGGAGGAAGAAGGAAGAGATAGCTGAAAGAAGACGGAGGGTGACGGCTGAGATTCAATAGCTTTTTGATGAACGGGATGAGGTGTCTAAGAACATAGCCATAGCTTTGGGGAAATTGCGGTGTAACAACCAGATGGTGGCTGAGGAGGAGGAACAACGTCTCAAGGCTCCCCGTAAAGAAATGCTAGGAAGACTCAAGCAGAGGTTTGAAGCCTCTTTTGAAAAATTTGAAAAGGGGAGAAATTTGGTGAAAAGTTAAGAACAAATATTGATGAGATCACCAAAAGAAATGAGAGATTAACAGCTGAGGTGATTGGTGAGATTGGTGAAGACACTCGCATGAAATTGG
>TRINITY_DN13754_c0_g1_i1
CACACACCATCAATTTAATGGAGTACTATAATAATCATATTATTATAAGTCTACGATGATGGAATGATAATTAACTCACTCTCTCACATCACGCCTCTGCTGTTAACAAGCTGGGTTTTTATTGGCGTCGGGTTTTCCGGCGACTTCCAAGATTCCTTCCCCCTCCCGGTCCGCCTTGATCCCGGCTTCTCCGCCGCTTCTTCTCCATTTCTCCTCCGCCCACGTGGGCACAACCTTTCCATTTTTAGTTAATTTTTTTGCTCTACGGTCACCTCCAGGGCTTGATGGGCCACTTCATTCACGATTGCTTTCTCGATTTGAGAGTGGATTCTTGGGAGAGAAGAGTGTTTTGGGAGCTGGGATTTGGGTTTAGGGTGGGTTTTTTGTGTTTTCTTGAAGTTTAAGATGTTGAAGAGGGCGTTTTCTTGAATGTGGAAACGAGAAG
>TRINITY_DN13708_c0_g1_i1
ATTTCTCAGTATATAATGAAAGATCGGATCACTGTTGGTCTAGAAAGAGCTCTTTCTACTGGAAATTGGGATGTCAAAAGATTCAAGATGCACAGGAAAGGCATGACACAGGCTGTTAGTAGACTGTCATATATCGGGACTTTAGGGTACATGACAAAAATCTCTCCTCAATTTGAGAAATCTAGAAAAGTTAGTGGTCCAAGAGCCTTGCAGCCCAGCCAGTGGGGCATGTTATGCCCGTGTGATACGCCAGAAGGAGAATCCTGTGGATTGGTGAAAAACCTGGCACTGATGACTCATGTGACAACTGATGAAGAAGAAGGCCCTCTTATTTCTATGTGCTACACTCTTGGAGTAGAAGATTTCGAGGTGCTTTCCGCTGAAGAACTTCACATGCCAAACTCCTATTTGATCATATTCAATGGGCTTATTCTTGGCAAACACAGGAGGCCACAAAGATTCGCAAATACAATGAGAAATCTGCGAAGGGCAGGTAAAATTGGCGAGTTTGTGAGCATTTTCGTGAATGATAAGCAGTGTTGTGTTTACATTGCTTCTGATGGAGGCCGTGTTTGTCGCCCGCTTGTAATTGCTGACAAAGGTGTATCGAGAGTTAAGGAACACCATATGAAGGAGTTGAGGGATGGAGTTCTCACCTTTCAAAGTTTTCTGAAGGAAGGCTTGATAGAATATCTTGATGTCAATGAAGAGAACAATGCTTTGATTGCTTTATATGAAGGGAATGCTAAAGAAGGAACAACCCATATTGAAATAGAACCTTTTACCATATTGGGAATTGTTGCTGGGTTGATCCCTTATCCTCACCA
>TRINITY_DN13795_c0_g1_i1
AGTAAGTCATTGTAGGTGGGTAGCTTAAGAAGGAAGCAGAAATATATAGGAGTAGGGTGTCATGAGCTAGGCCTATTAATCTTGATCAATAGTGGGAGATTAGTGTAGTTTGTTATTTGATGATCATATCATCATTTGTTGGATATTATAAATTTGAATGATAATGAGATCAGGTAGATTTGTTTTTCTTCCCTTCTCCATCAGATGTGATTCTGAATCCAGTGTTGCAATTGCTGCTATTTCCTCCACCACCAAACAACCAAACACAGGAGAAAAGGGAGGGGAAGAGAAGTTAAAAATGGATAAAGATGGGAGTGTTAGTACCAAAGCCTCAATATTCACACAAGGGTTTAACAGATTGATGAGGAGATTCAAAACATTCTCTCATTTCTTTGTTTACAAAGAAGAGATGGAGTACGTGGAAAAAGAGCTGGAAATAGGGTATCCAACAGATGTTCGACACGTCACCCACATAGGATCCGACGGGTCAACCACAGTCAACCCGGTATCCAGTTGGGGCAATAATCTCAAACCCTCTGAAATTCTTTCCTTCCCTTCTATTTCTTTGCAGCAATTAGAAATTGCCATGTCAGCCCAATCTGCTCATTCTTAACCCATCATCTTAATTTTGCTAATACCCTCATTAGTGCTTAAGGATCTGCTATTTCATTTCTTGTAATAATTCATAAACAAGAAATCTATGGTGTAAATTTGTTTGAGGTTCTTGTTGGTTTTGAAATCACGAATAGTGAT
>TRINITY_DN13731_c0_g1_i2
TTGGTATCGGTTCATTTAGATTCGACTTATTAGATTTATTGGATTGGTTGTATTTGCTTTCTGGATGTCACCATAATTTATCGGATCCATGAGTCCACTGTTTTGCACACTAATTTACACAACGGCTTGTCTAACTCAAGCCATTTCGATACATTTATTGTTTCAGTAGTATATTCTAACACTTACCACCTAATTGTTTGTCTTTTGGTTCGAAAGAAGTGTTTCCTTTTCTCCCTTGTTAGATCTCATCTTCAATATAACGTTCTATTTAAGTTACTGCATAGTATGGCTATTTCATTAATTTAGCCTTTATTAAACTACTGAAGGAAGCAAAGGGAATTTATTCCATTACATTTTTTTGGTTCAACTACTATCAAAGGAAATTACGG
>TRINITY_DN13750_c0_g1_i1
CTCTATATATCAATGAACATAACACAAGCAATTAAAAGCACGTGAGTGGAGAAGTAGTAGACGGCAGCGGATATGGCGTCGGAGAATATAGTTCTTTACCCCTCTCCAGGAATCGGCCACCTGGTTTCCATGGTGGAGCTTGGAAAATTCATGCTCCGCCACCATCCTTCCTTCTCCATCACCATCCTCACCGTCCCTCCCTCCTTCAACACCGGCTCCACCGCCGACTACATCGCCCACATCTCCGCCACCGTCCCTTCCATCACTTTCCACCACCTCACGCCGGTGCCACTAAACCACGACGATTACATCTGTATGGAAGAAGTCACTTTCGAAGTCCTCCGCCGCAGCAACCCCGACGTCCGCCGCGCACTCGAGACGATTTCCCGCTCCGCCACCGTCTACGCCTTCATCATCGACTTCTTCTGCACGACGGCGCAATCAATTGCCGCGGAAATGGATATTCCAACCTTCTATTTCTTCACCTCCGGTGCAGCAGCTCTGGCCCTTTTCATCTACTTTCAATCACTCGACAAGATTACCACCATTAAAAACTTCAATGATTCGAAAGAGCTAATTCATGTCGCCGGAGTTCCTCCATTTCCATCTTGCGATGTACCACTTCCGATGCGTGATCGGACCACTCGCTGTTATCAACAATTCCTCAATTTCTCCAAAAATGTTCCCAATTCTGCTGGGATTCTAGTGAATACTTTCGAAAGCTTAGAAATTAAACCGCTGAAAGCTATACGAGAGGGAAAATGCCATCCCGATGGACCTACTCCGCCTGTTTTCTGCGTCGGACCGCTCTTGGCTGAAGGCGGCGGCGCCGCCGTGCATGGTTGTCTGAGCTGGTTGGACGAGCAGCCAAGTAAAAGCGTGATTTACTTGGGATTCGGAAGTTTGGGTTTGTTCTCATCAGCTCAGTTGAAGGAAGTGGCGGAGGGATTGGAGAGAAGCGGCCAACGGTTTTTATGGGTGGTCCGGTCGCCGCCGGTCGAGGACAAGAGCAAGAGGTTCTTATCGCCGCCCGAACCGGATTTGGACGCCCTTCTCCCGGCCGGTTTTCTGGACCGAACGAAGAACCGGGGTCTTGTGGTGAAGTCGTGGGCCCCGCAGGTGGCGATTCTGAACCACGACTCGGTGGGGGGTTTCGTGACTCACTGCGGGTGGAACTCGGTGCTGGAGGCGGTGTGCGCCGCCGTGCCGATGGTGGCGTGGCCTTTGTACGCGGAGCAGCATCTGAACAGGGATGTGATTGTGGAGG
>TRINITY_DN13774_c0_g1_i1
ATTTTACTACATACTTAAATAGCAATTGTTATTACACTTCAATTATGATTGCATTTGATATACCTACTTATCAAGCTGGATTGGTCCACATTCATGTTCGTTTTTGAATTCTTGATCCATCCCTAAACGAGCCACGATCGATGCAGGGCTTAAAATAGCAGTTGTAGTCATTAATGAGGCTATTTGGTCAACAGACATTTTTTATTTAAGTCAAAAGTTTTGAAGATGTTTGGTCTTGCTTTTAAATAAAAGGTAACGTGGTTCGTTGTCAACAATGCATGTGCAAAGTGTTGGTCGGTATCTGATTTTACTAATGTAAGAAATTTCTGAGTAATTAACGA
>TRINITY_DN13751_c0_g1_i1
CAGCATCAAAGATTCGGGTGTTGTAAGGATTAGTGTTGGCCCTTCTGATCTAAGTAGTTTTAAGAAAAATGCCATACTAAATGGGGTAGAGATCATGAGAGTATTGAACTTTGTGGCTTCACCGAGGAGGTCTAAGAAGAATACCCTCTCGGTTTTTCTGGTTTTGGTGGTTGGATGTTTGTTCGTATTGAGTTTGGGATTATTAGGAGCTGTACTAAAATGCAGGCAGAGAAAACCGAAACAAAGACGAGCTGCAAGTGCAGGATGGTTTTCTTTGCTTACCTCGCGTGGGGTGTCCGAAGTAACCACCCTAACTTCCCCTAGTCCATACGGATTTCAAGATTTGAAGATCTCATTGGCTGATATAAACTTGGCAACGAATAATTTTGATAAGAATCTGATAGTTGGTTCGGGTGGTTTTGGAATGGTCTACAAAGGGGTTCTTAGAGACAACACAAAGGTTGCTGTGAAACGAGGCGTACCGGGTTCTAGGCAGGGACTCCCCCAGTTCCAAACTGAACTCACTGTCCTGTCCAAAATACGCCATTGTCATCTCGTGTCACTTGTTGGCTTTTGCGAAGAACAATCTGAGATGATTCTTGTTTACGAATACATGGAGAAGGGCCCGTTGAGACACCATCTGTACGGTTCAAATTTGCCACCTTTATCTTGGAAGCAGAGGCTTGAAATCTGCATAGGTGCTGCCAGAGGTCTTCACTACCTTCACACCGGTTCTGCACGTGGAATCATACATCGTGACATCAAATCAACCAACATTCTGCTCGACGAAAACTACACAGCCAAGGTTGCCGATTTTGGTCTCTCAAAGCTTGGTCACTGTCTCAACGAAACACATGTCACCACATGTGTAAAAGGCAGTTTTGGATACCTGGATCCTGAATACTTTCGAAGACAACAACTTACTGATAAATCTGATGTGTACTCATTTGGGGTTGTGCTTTTTGAGGTTCTCTGTGCTAGGCCTGCGGTTGATCCACTGCTCACTGGGGGTTTAGACGAATTGAACTTGGCTGAATTGGCGTTGGAGTGGCAACAGAAAGGGATGATCGAGCAGATAATGGATCCTCGTCTCAGAACTCAAATAAAACCGGGCTCTTTGTACAAATACTGCGTAACAGCTGAAAAATGTTTGGCTAAATACGGCGTGGATAGGCCAACTATGGGCGACGTGTTGTGGAATCTGGAACAAGCATATCAGCTTCAGATGGATGTTAGGCAGTGCTAGCGAACCAATTGTCGTTTCCGGGAAGAATGGTCTTTAGGATCATACAGCCGTGATGGTGCTGGTGGCGGAGGACGTGGTCAGTTGCCCGAATGTTCTTCCTGCTGATAACTCATAAAATGTATACATACACAGAGTACTCAATTTGATCAAGAGTCTGGTATA
>TRINITY_DN13751_c0_g2_i1
AATGGCTTTCACACCCCAAGATGTCTACTTTATCAACTCTGGATCAACCACAAATGATGTAGTTGTTGATGATAAACACTTTGTTGGAGATTCATCCAAGAGTTCTCCAGCTAAGTTATCAGAAGTTGGATCAATTGCTCTAACAAATCCCTACTCATCTTCCCATACTTCTCCACTCTACACTTCAGCCAGAGTTTTCACTTCTGCTTCCACCTATGCCTTCAACATCCAGATAATGGGGACCCATTTGGTACGTTTGCATTTCCATCCATTCATCTCTGAAAATTATGAACTTAAAAATGGTAATTTCAGTGTTGTGGCAAATGGGGTTTCTCTTTTGAGCAGTTTTAGTGCTGAATTTACTGTTGTGAAGGAGTTCTTCTTGATGGTGGATGAATTGGAGCTTGAGATTTTGTTTGTCCCAATGAATGATTCCAATTTTGCTTTTGTGAATGCAATTGAAGTGTTTTCTGCACCCAAAACTCTGTTTTTCAATGGTGCTATAACATCCATTAAGGACAATGGAATTCAAGAATTTCAGCAGAATATTTCATCCAAAAGTTTGGAAACTGTTCATAGGATTAACATTGGGGGGTCAAAAATTAACCCTTCTAATGACACCCTTTGGAGAACTTGGATTCCTGATGAAGATTTTCTGGTTCTTGAATCTGCCACTAGGATTGCTACTTCTTCTGATCCACCAAATTATCAACCAGGTGGTTCAAGTAAGGATGATGCACCTGATGGGGTGTATCAGACTGCAAGAGAAATGAATATTGCAAATGGGAGTTGGGTTCTCTTCAATATAACATGGGATTTCGCTGTTTCACCCGAGGATTCGGCGTATTTGGTTCGCTTGCATTTTTGTGACATTGTTAGTGTTGCACTCGACACAATGTACTTCAATGTGTACATAAATGGACTCATTGCTTACAGAGATGTTGATCTATCCGCGCTTGCTCTACATCATCTTGCATCCCCGTGTTACATTGATTACGTCG
>TRINITY_DN13772_c0_g1_i3
ATTATTCTTATTTTTCTCCCTAATGCGTATGCTCTTAAACTTGCTTCACTTTGTTTGTAATATTATCTTTCCTCACTCCCAGGTGAATTCCATTAATCATATGGTCTCTGTCTGAATAAAAATTCTTAAATTTCGTTAGTTCACCTATGTTTCTGATTGTTGACATTTAATCATGTAAACTCAAGCTTTGGCTGGTGTCTGCTTGCTAAGCTTGAGAAATAACTAAATAAGGCAACGACTTGGTGTTATTTTGGTTCTCTAGACATTTTTAGTGCTATAGCTTCCTCCACTTCATTTAAATTCTGCTATATCTATTGTGTAATGTCTTCTCATTAGTGTAACATGCCGCGGAGCATTCTTGGAATCTGCGTCTCTCAATCTTGCATACATACAAGTTCAGTTCTTAAATTTTCCTCACTTTTTACTTATTATAAAAATAGACTTGTTCAGTTGTTGCATGTTTTTTCCAAAAAGAGGGAACATATATGTTTAACCTAGAAGAATGATTCCCAAACTCTGCCAAATTGCTCCAGAAGATAGAAACTATGAAAGGGCGTAACATCTCCACAAGGTTCCATTTTGAAATGTCATCATAAATGATAACGGAGAACTTAACGGGACTGCATAATTTCTTGAACAAATTTGATTTCTTTAATGCTCTGATTTTTATTTGTTTTAAAACTGACTGTGTTGGTAAAGCATGAATCTGCCGGTAAAAATGCTATGATTTCCTTAGGGACATTTTTATTTCCCGTCCTCTTAGTCAAGCATCTTAACCGTAAAAATGTCTTAAGCAGCCAGATATGGAGCTCGACATTGTTCAGGTTGTAGCTGCTTTTGCACGGCTTACAAAAGTCCAATGCTCATGAGGCATTGGCTTCAAAATATTCAATATTCACTTGATGATGCCAAGTTTGGAGATCTGGAATAGAAGATTCCATGATGCAGTAGACGAACGTCTGACAGAGCTGTAAATCACACTCTTTGATGTTTAATATGATCTCTTATTCTTCAACAAAAACCTGAATTTCGTAGCGGCAGGTAGAGTCATACTACTTAACTTTTCATATGTTGGTCAAATCCTTGATGTAATTGGCTTCTATGTTAGAAGACATCTCAAGCATCAATGTTATAGCTAGAACAACTCCTGCTGTTTACTGGACTGCTCAAATCATAGCTTCATTATCAAGTTTATCATCTAAAAAGGAG
>TRINITY_DN13739_c0_g1_i1
TTTTTTTTATTATTTTCATCGTTTCTATGGTGTTGTTTCTTTCTCTACGTGGCGTGTACTCTTTATAATTCTTCATAAGTGGCGTGACTCATTCCATGTTATCTTTCTCTCCGACTAACATTGTGCCACTATATCACCAACGAGCTCGCCATCGCCGTCGCCGTCGCCGTCGCCATACTTTGTACATCGTTGAATTCTTTTTTAAAGATTGGTGTCTTGCAAATTGGTCAATGTCACGATTTCTTTAGTCCAGTTGTATAACTTACACTAATGTTCTTTCTTCTTTTGTTTTGCTTTGGTGAACAATTTCACGAGAAACCCTAATTTTGTTTCCCTTTTGTTTTATTGCAATAGGTTTCTTCTATGTTTGCTACGATTAATGGCTTTAGATTTACCATTTTGAAGATGTTTTGCTGTGAGATGGGTGGTGGGGATGAAGTGGGCGATTGGGTTCTATTTGGGCAGAGAAAAGGTGTTGACACTCATCTTCAACAAAGATGTCCTTTTCATGTATGAGCTTCTTCAATTGAGATCTTACTTATCTTTAACAACAAAGAGAGAACATGATGAGCTTCAAGCAAAGTTTTTTAAGAGGGAGAGCAGCACTTGAAGCTAGATACCAGGAACTTTATGAACAGTTTACAAAACGCTTTCAAATTGTGAATGGTGTTGTGGAAGTTGGATGAACCAATTCTTCAATGGAAGAGGGAGAGGGAGGGGACAAACTAAGTGAAGGACCTCAAGATGTAATTGAGTAGTATATAACACACACTATGAAGTGCATGGACCATTATGAAGACAACCTTTCTTGGAGCTAAGGAACCTACTTTGATAACAGCTAATGTTGTTCTCTCGGCTCTTGCAATGGATTAAGTTTCTTGCCATATATCTGGTGATGGTGTAACTAAGCTCACATTTAAGTCACTTATTGAAACCAAGGAAATGGGTGCCTCTTTGCAAAGAGAAGTTTCAGGAGCAGATATCTTGCTTAGTAATCAAACTTAACATCCGGGCTAGCACCTGAGCAATGAGATTCGTCTCCATCAATCTCTGATTTTCTGAAGATTTGATTTATGCTGGCCATAGTAGCACAATTGATAAATTTCTGT
>TRINITY_DN13739_c0_g2_i3
AATCCATTTCATGTTCGATTTCTATTGTCTTCTCTTCACTGTGAATTTTCTTTATGGAGTATTTTTAATGTCGGATTTTCTATGCTTCTTCTGCAGATTCGTCTCCATCAATCTCCGATTTTCTGAAGATTTGATTTATGCTGGCCATAGTAGCACAATTGATAAATTTCTGTCGAAGTTCGATCCATAGCAGGTCGTCGAGATCTTCGTTCGTGTGACCGGCGGCGAGATTGGCGTAATCAATTTCTTAGCTCGAAGATTGGTCTCCTATCAGTAACGTTGGGAAGGAAATCGTCAAGGATTGAATTGGTGTTTGTATATCTGCGAGATTCTAGTTCATCAACAACTCAAAATCTTTATTGTGCTTGTTCTTATCTGAGGTTTTCAGATTAGGGCACTTACGCAAATGACAGAACACAATCTCCGTACAAACTAATGACAGATTAGAAATTTGCACATGAATTGGAGAATTTAGTAAGCTTTGGGGGGTATCCAAAGCTCCACTAGACGTTTGGGTTGTAGTATTGCTGTGTAAAGACGACTACTAGTCATCTTCGTTAATGTTCAATTCGAAAGTTGAATGAATTCTTTTTGTTTAAACTCAGTAATACAGAGTGCACACT
>TRINITY_DN13760_c0_g1_i1
AAATCCAATGCCGTGCCGTTTTGTGGGGAAAACAATGAACAGCATGCTGCAAACTACTCCAATCCCAACCGGCAGCGATGTAAGAACCTCCTTCGTCCCTGTTGATGGTTCAGGATAGAAGCAGTTCACCACATTCTGATCAAACAGGGCAATGGCTGCAAAAACCAACACCGACATCAATCCATGCACAAAATCGATGAATTTCAGCTTGTATTTCGCTGCAAGTTCTGGTGGCAGAGTTGCTGATCCATCAATGATCCAGAGGCCATGGAACGTGGCAAACCCGTAAAAGATATTCCCCTTCTGGTCCTTGAAGCTATCTGTGAAGCTCAACAGAATACAGGAAAGTCCACAGAGAGCAACGAGGCCAGCCATCATGGATCGACTCACTGGATCACACTCCCCTTGGTTTGAGAATATTGGTGACAGGAGTTGAAAAGCCAGC
>TRINITY_DN13760_c1_g1_i1
GTGATCCAGTGAGTCGATCCATGACGGCTCGCCTTGTTGCTCTCTGTGGACTTTCCTGTATTCTGTTGAGCTTCACCGATAGCTTCAAGGACCAGAAGGGGAATATCTTTTACGGGTTTGCCACGTTCCATGGCCTCTGGATCATTGATGGATCAGCAACTCTGCCGCCAGAACTCGAAGCGAAATACAAGCTGAAATTCATCGATTTTGTGCATGGATTGATGTCGGTGTTAGTTTTTGCAGCCATTGCCCTGTTTGATCAGAATGTGGTGAACTGCTTCTATCCTGAACCATCAACAGGGACGAAGGAGGTTCTTACATCGCTGCCGGTTGGGATTGGAGTAGTTTGCAGCATGCTGTTCATTGTTTTCCCCACAAAACGGCACGGCATTGGATTTCCAGTTACCGACAGTGACAGTGACAGTTAAATTATGTAATCACTAAACCTGATACAACTGTTTCAGGTAATGTTCAATATTTTAGATCTTATTCATGAGAGGAAC
>TRINITY_DN13702_c0_g1_i1
CACCGTCTTTAACGGCCACAGGCATAACGGCGTCAGCTTGCATGCCCTCAGAGCCGTCTGCTTGGCCGGGTCTCGCCGCTGCGCTGACGGTGTATACGTCTAGCTCGACGACGGTGGCGGTGGCGGCGGGAGCGGGTCCGTTGGGAAGGCAATGTCCCTTGGTGTAGGGAAAGGATTTCTTATTGGTTCATCCAGTACTCATTCACCCAGTAGGAGGCACAGCACAAATGAGTCCAAGTCCAACCATGCTTTACTGTGCACCCTTCCGACGTCGTATCTCTCGGAATTCAACACCGCTCCATGTTAAAACCTAGTTATGATCAATCATTCATTCCAAAAATAAATTACGAATTTAAATTTTCGTGAATCCGGGTGTATATATGGGTTGAAAAGGTGTTGTTCGGATCCCGTATTCGTCCCAATCCCCCGTTTTCTTGATCAGGGTGTGGTGGAATTGAGAGGAACAAGATGACTGTACTTATCGCTTCCTTTGTAACCAAACCTGGCAAAGAACACATTGCTTTGACGTTCCAGTTCACAGGGGAGATTTCTTGACCATTAGATGAAAACTGGTGGTTCAGGTTCTTTTTTGCATGCAAGATAACCAAGCATTTACAACTTCTAGTATATTCGTTATGTAGTTTGAAAATCTTTCTATGGGTGAACTATTCTGAATTAAATGTATGGTTCAAGGTATGCATTTGTCCTAGATAAATTGCATCTTAGTTTTTGTAATATCAGGAATGATCCG
>TRINITY_DN13724_c0_g1_i1
CGGCCTCATTAAAACTAGAAACCAAGTTGGGCTCTTGGGCTATACTCTGGAGAAGCCCAATACTCTGGAGGAACGTGTACCCCCTTGCCCAACACGCCGTCGTTTCCTTCCATCGGCACCCAGGTTTTTAAGTAGCACCGTCGGAGGAAGAAAAACTAGAGAAGAATAAAGAGATGGCAAGCAATGTTTTCCACCGCCTACGGTCACAACCGATCGTGAGTTCCAGCTCAGCGAGTCGCCGACTCGTCACTGCAGCGGCGCAACTCTTGCAGAATCAGAAGCCTGAATCCAAGGAGTCCTTGATTTCCGAAGACAGAGATGAGATCCATCCCCAAATCGAGGAGGTGAGGAAGTCTGAATCCGAAGATGAGGGCGAGGGGAAGGAGTTGGTGAACAGGCAGACGGGCGAAATCGGTGGTCCCCGCGGACCCGAACCGACTCGGTACGGCGATTGGGAGCAGAAGGGTCGCTGCTCCGATTTCTGAATCAATCGCTCCGAAATAACTCAAGTTAGAGCTGCTCCATTAATACTACCTGTTTATTCTAGACAACAATCGTTGGATATTCGATTACGTAACAAGTTTCTTTTCTTTGTTTTTG
>TRINITY_DN13791_c0_g1_i1
ATTGAACAGAAGCCTAATCCCCAAATTAAAGAGAACCCTAATCCAACCAATCACATTGAAGTCCTGATGAAGAACGTCGATCGGGAAATTTAAAAGTTGGCGATGATTGCGTACGACAAAATGCTGCGTTTCAACCACCTGCTCGAGAGAGATTAATCTGGAGGGTTTTGGTTTTGGTTTCAATTTCGATTCCTCGTCGCCGAAGCTGAAGCCGAAGGCGAGGAAGAAGGATGCCATGGAGGTCTACGGCGGCCACATTATCCGATCCACCGGAAGAAAAGACCGGCACAGCAAAGTTTGCACGGCGAGGGGAACCAGGGACCGCCGCGTCCGCCTCTCCCCCAAAACTGCGATTCTGTTCTACGATGTGCAGGAGAGGCTCGGCTACGATCGACCGAGTAAAGCTATTGATTGGCTAATGGAGGAGGC
>TRINITY_DN13753_c0_g1_i1
CCCAACGTTCCCTTACAGCTAAGTCCACCCCCCAACCAGCCATGTCCACCTCACCCATCTCTATCCTCCACCTCGCCGCCGCCGCTCTCCTCCTCCTCCTCTCCTCCACCGCCGCCACCGACCACATCGTCGGCGCCAACAAGGGCTGGAACCCCGGCATTAACTACACACTCTGGGCCAACAACCACACCTTCTACGTCGGCGACCTCATCTCATTCAGGTACCAGAAAACGCAGTACAACGTGTTCGAAGTGAACCAAACAGGGTACGACAACTGTACGATCGATGGAGCAACGGGAAACTGGAGCAGTGGCAAAGATTTCATTCTGTTGGATAAGGCCAAGAGATATTACTTCATTTGTGGAACTGGTGGCTGCTTTTCCGGCATGAAGGTCTCTGTTCTTGTCCACCCACTCCCTCAACCGCCCACCGCCGCCGCCTCCCATTCTTCCAATCATTCATCTGCCGCCGTGCCGCAGCGCGCACTCGCCGGAATTGTGGTCGGTGTTGTTATGTCGGTTTGGTTTGGATCTGGCTGGATCCAGCCACTGTGTGGGGGTATTTTTGGATAAAGTTCTCTCTCTTTAGC
>TRINITY_DN13790_c0_g1_i1
AAGAAGAAAAAGATGGTGATGGTCCCAAATAGAAACAGTAGGAGATTATCCTTGGACATGGTCCATAAGGCAGGAGAGAGGGTTTCTGAGGGCATATTCAAGTACATGGATTTGAGGTTTCCAACTCAAATAGGCGCATCCAACGACATCAACGAGGTTGAATGCGAGTGCTGTGGCATGTCTGAGGACTGCACACAAGCCTATATTCTTCGCACCAGGGCTCGTTTCTATGGAAAATGGGTGTGCGGTCTGTGCTCGGAAGCAGTTGATGAGGAGTCCAACAAGCTTGGAGGCATACGTTGCATTGTGCGCGAAGAAGCCCTGCATGCACACATGAACGTGTGTCGAGCGTTCAATAAAACCATCAGAGTGAATCCGGCCATGTCTCTTGCATACGCCATGACCAGAATTCTGAGAACAAACTCCCAGAAGAACATGTAATGATGGCCTAATTTAAGAATCATTTCTATATGCTTGGCTTAAAGTACTGGGTTAGAATTGGATGTTTAATTATAATTCTTGATTTGATTTTTGACACCCTTCTCGTGTGGAGCTTAAAGAAATTACTAAATATTAGTATTGTAG
>TRINITY_DN13784_c0_g1_i1
CAGCAACAATAGCGGTAATGCTGGTGTACAACCTGGTGGTGCACCGGGTAACACTGGATTGGAGGTTCCTAAGGTGGGTTTCATTCAGACCGTTGATCAAATCAATCTGAGCCCTCCAACAAATGCGTACCACTATCCACCGCCTCAACAAGCGTACGTGATGAGTTACAATGCGGCGTACCCTACCGTAACAGGTGCTCCTGGTTACTACATGCCTCCATCGCCGTACACGTGTGCATCCTATGAGGATTACCAGTTGCGATCTGAGCCGTTGGATTCCTTCGAGATTTTGAGTGATGAGAAC
>TRINITY_DN13747_c0_g1_i1
AAAAGGCAATGATTATTTTGAAGATTTGCTTCACTCCAGCTTGATCATTTAATTATGGTATTCGAGAGTATCTATTCGGCATTGCAGGATCTTTTTCCCCAGGTTGATCGTCCAGCTCTTAAAGTTGCTGCCATTGAGCACAGCGAAGATATCGATGCAGCTGTTGAAAATGTGCTCGAGGATATGGATACTTTCTTTGCTGAAAAACACACACCAAGTAGTCTTTCGAGTCGGAGCACATCCATAGATGATGGTAACTGTTTTTATGCTCCAAATATTGAAAGAAGCACCAATGTTTCACTAGAAACTTCTGAATTGGAAAGGAGTTCCAGTCAAATAAAGGAGCTCCTTATAGACGATGATGACTTTGAGCTGAACTCAGAGGCTAGCTTCTCTACACCTCGTGGCGAAGAAGATAATCTGGGAAGGTCTTTTGCAGATTTCGACGATCTTGTTGATGAAACAACTTGGGTAGAAGTGACAGACATGCAAGAAAGTGATTTAGATTATTCAACATGCTTAGATGATAGAGTTTCCAATGGAGAAAATTCGAGCAACATTGGTGTTAGAGATGATGAGTCTACCTCGAATACAATTCTGTCTCTATTTGGTCAAACCCAAGTCATTGATGATCTTATTTCTGATGCAAGAAATAAGAAGGAAACATTACATTCGTCGATGGAAGACGTGATCAGCTTGATGCAACTAGTGGAGGCTAAAGAGCAAGCTGCTGGACAAACAAAAGTTGAAGCTATAAGTGTGGGTATATTGAATCAGGTTGCAGAGCTCAAAAAGATGCTGGAGTATGCAAATGAGGGAAATAACATGGATGCTGGGGAAGTTTATGGTGAGAAGGCCATCCTAGCAACTGAGTTGAGGGAGCTCCATTTTCGTGCGTACTCCCTTTCAAATGAAAGAGACAAGACACTTGGAGTTCTTGACGAGATGCGTGAAACACTAGAGGTCAAATTAAGTGAGCTTGAGAATGAGATAAAATCAGCGGAGGAGGAGAAGCGTAAACGCACTACTGCTGCCCAAAAATTATTTGCCGAGCAGGAATTAGTCATGGAAGGAGTGGTGCGAGAGTCGATGATCCTGAAAAAACAGGCAGAAGAAAATGCAAAACTGCAGGAATTTCTGACAGATCGTGGACGTGTTGTGGATGCATTACAGGGTGAACTTGCTGTTGTATATGAGGATGTGAGGGTGCTAAAAGAAAGATTCGATAAACGTATTCCTCTGGGCAAATCGCCCTTTCCCTATTTCGTTATGGCTTTTTCCAACTCAAATTCAATTAGTTTAGTTCCTGATACTGTGGACTAATTGAAGAAAACATCACCAAAGATGATCTCCCACCACTTGAAGAGGAAGGATAGGCAAGTTCAAGTTCAAGTTGATGGGAGAGGTGATGTTAGTTTTTGTGAGGGGATTTTATTTTGAAATAGGGAACAAGATTTGAATTTTTTGATCCAACTCTTGTGTCTTTCTGAGTG
>TRINITY_DN13744_c0_g1_i2
TGAAAAAAAACAATTTCATTCAACACAAAATTCTGTGTGTCTAAAGTCTAATGGAGTTGGGTTTGAGCTTGTCGAAATCAGAGGGGAAGGATTTAAGGTTGTGCATGTCAGATCCACCGGTTCAGCTGGACCTGCTGCCCTTGTCTCCGGTGCACAGAAGGCCATCCGCCAAATTGTGTTGGCTGGCTGATAAGCGTAGGTGATGAATTATATATGTGTTGTGAATTGATTTATGTTATATATGTGTGTTGTTTGGACATGACAGTGTCAGTAGGTGTGGATTCGGGGGAGGAGAGCGACCAAGAGCCGTCCAACGGCATCGCCAGGAAGAAACTGAGGCTGTCCAAACAACAGTCCGCCTTTCTTGAGGACAGTTTCAAAGAACACAACACCCTCAACCCTAAGCAGAAGGTAGCACTAGCAAAACAGTTGAATCTCCGACCACGCCAAGTTGAAGTATGGTTCCAGAACAGAAGAGCCAGGACGAAATTGAAGCAGACAGAAGTGGATTGTGAGTATTTGAAAAGGTGTTGTGAGACATTGACAGAAGAGAACAGGAGGCTGCAGAAAGAGGTTCAAGAATTAAGAGCCTTGAAGGCTAATTCCCATCCTTTCTACATGCACCCTCCTCCTACCACCCTCACTATGTGTCCTTCTTGTGAGAAACAAACACTACTTGTCACCTCCACCCCCAAAAACCACAACCATTTCTCTCTCTCATCCACTCTCATCTAGCAACTTTTATTCATTTTTTGTTTGCTTTTCTAGATACACTATATATATTAATTTCTTCATTTGTAATACCTCATGAATTTTGTTTGGATCTACTTCTCATAAATAT
>TRINITY_DN13767_c0_g1_i1
TTTTTTTTTTTTTAATGATGAGTTGTTAGAGAAATACGAGTACGTCTAAAGCTTAGGATTTTGTGTACCTGCTATGCTTTACATTATCCTATTTGGTGGTTTATACTTATCCTTCTTTTTACTTCATGGCAAGTTAAGTGGACAACTTATATGATAGATCAATATTCTTTCATTTATTTAAGTGTTGAAGGACTGCCACCTCCCAAACTTTATTCTTGGATTTGTTTGTTTATTTTGATGTCCTGATTTATGTTGGTCCCTCTTTGTTTGTTACTTCTTGACCTTGAGTAAGAGGCACTACAATATTCAGGCACTTAGTATTTCTATAATAGAAGTCATTGAATGTGTTTCATTAGAGGATGGGCTTGAAATGACATTATCTGGTGCTGATATAAATCAAATTATAAAAATCTGTTATATTTTCTCATGGAGCTATAAACTTTCTTTAGCCATTCTTTCTCTTGTAATGAGATATTTTAGAAGTTCTAATTCTTTGATTTCATTTTTTTTGGTT
>TRINITY_DN13767_c0_g2_i1
TTCTAATTCTTTGATTTCAATTTTTCGATTATCTCATTTCGAGTCAGTTGTCTTTTTGTTGGGTACGTGGTTGTCCTTCCATTAGTTTGTATGGAAGCCATGTTCTTTAAAATGGCTTGCACCTTAATATTTGTGGCGGGAAACTTTCATAAGTTGGAAATTCTTATATAATACGCTTAATGAAATTATGCATTTTGATACAGTAGACTATGTGTGTATTCTGATACATCCAGATGAAGTGGATATGGGAATGATATATAAAGAGCTCTCAATAAATGGAAGACTACGTAAGATTTTCTGCTGTAGACCTGTATCTATATTTAAGGTTTGTGTGGACATGTATCCATGTTTAAGGTTTTTGTGTATTTAGTTCACCTGCATCACCCCTTAACTCACCTTCATGGACACTGATTTATTTAGTGCAATTAAAAGGGTAAAAATGACTTTGGTATATTTGATAATCAGATATACTTTGTCTGATGAAATTAGCTTCAATCTTGATGCTTTGAATTTGTTATTTAAGATATACTAAATCAATTAATTGTGC
>TRINITY_DN13732_c0_g2_i1
GGGCAGTAGAGGAATGGCCGCTGTGGCATCCTTGCGTGGATCGTGTCGCGATTCCGGCAGTGGAGTTGGATGGCATCAGTGCCGGTCCGACCTGGTGGCGCGACGACGGGCGTTGGAGGCGTCGACGGCAGTCCGCGATGGGCAGTGGAGGAGTGAAATTCGGCGGCGAGACGCACGACTCAAGGCTGGTGTGCGGCGGAGTGTGGTGTTGCGGCAGATCCGCTTTCGGGAGCTTAGGGAGTGGGTGATGTTGATCGGTGGGCAGCGCGGCGGATCCGGCGATGGGATGCGACGGGACTCTGCGGCTGGCAGTGTGATGGTCTCGGCGTACAGCGGCAGATCTGGCGAGGCGATCGTTGCGACGGCACGGCGGTGGAAATTCCGGCGTGATTTTCGGCTGGCTGTGGGGAGGACGATTTGTGTCGATTTTCTTCGTTTCTCCTCCTGAAGAAGGAAAACCCCC
>TRINITY_DN13732_c0_g1_i2
CCAATGCAGCTGAAGGGTGGCGTGGGGCGGCGCGACTTGCGGCGGCAGGGATCGCGATCTTTCGGAGACGGCGGCGCGAAACAGGATGGTGGCTTCGGTTTTCGTGACCTACGGCAATGGTATCAATGGTCAGTAGTGGTTGGTGGCAGAGGCGGCGGATCCGGCGATGGGATGCGACGGGACTCGGCGGCTGGCAGTATGATGGTTGCCGGGGAAGAAATGATAGCGGCGAGGCTAGAATCCGGCTCCAGTCGGCGGCGACGTGTTGGATGGTGTGGCGATTTACAGGGAGAGAAGCGGCTGCTTTCAGCATACAGCGGCTGGAGACGAGGCTACCGGCGCGGCTGCAGACTGCGAATGTCGACAGCTGGCTCGATCCTGCGCAGTGGCGATGCGGTTGAAGACGAGGCAATCGGCAGATCTGGCGAGGCTGAGCTTCCGGTGGAGCGTGGAACAGACAGCGGCAGCGCAGACTCCAGCGTTGGATCGATAGCGAGGCGCGGCGAGTGGCGGAGGCAGCATCGATCTGCAAATCTGGCGAGGCTGAACTTCCGATGGAGTGGTCGCTGATGACTAGGTTGAAGGCAAATCCTTCGAGGACTGAATGGCCATCTCCTGCGGTGAGCGATGACGAGAACGCCGATTCGCGTTTCCAGCACCGATGTAGCTCAATTTCAGATGGCGGCGAAGCTGATCGGGTGGGCTAGCAGCAGATCCGGCGCGAGGAGCGGCAGTGACGATGTTGACTTGCGACTGGAAGAAGAGTAACGCGATCAACATCTTTCTGAACGAAGAATCGACTCTCTCTCTCTTACAGTTTTGACTCTGCCTATTTTAGGCAATTTGGGCTTGCCAAAGATTTCAACCCACCATGGTTAATTTTGAATTCATATGTTGGGCCTTCAACAACAAATTAATTCCGTAAAATTTTTTCAATTAATCTG
>TRINITY_DN13734_c0_g1_i1
TAATGCTCGACACAGTGATGGCAGGACTCCGAGAGGTCTGCGGATGGACCGTCCTGAGGAGTCATCCGGAGAGGACAAAGCCATCAGATAATGAAATTATGCGAGTACTAGTCAACTGTTTAAACACCGCAGACACTCACAGTTTCTTAGGTCTCGGGATGTTTTACTGCTGGGAAGAGACTATGAGGAAATTTTCGCGCACTTATGCTGAAATTGTGCCCCCTTCTACAAATCCCGTGTCTGTAGCTTCAGCTTGCGAAGCAATTAGGTGCAGTATGTTGTCGTTAACTTATCGTCAAATGGGACCCGGG
>TRINITY_DN13734_c0_g2_i1
TAAGGGGAGTAACAACACCTTTCCCTCTATCTTATCTTTTAGAGACTGACTGCGGCCAACATGGAATTTGTGACTGTCAGGACGGATATTTGTCTATTCATTATCCTGATAAACAGATAACAAATGACATGTGGAACTTTGACATTGGTGGAAACCCGCCGTATTTAGGGAGTATGACAAAGGAAAAGGTCGTGGTAGGGTCAGGAGGAAAGATCTACTCCGCTGAGCCCCTAATAAAGAGACCGATAAATCTGCTGAGAACTATAAATTGGTTTGTCCCCCCTGAGTCGAACATGGCAGCTGTGATAGAAAGATGCGCGTCATCTGTCACTGACCTGGAAGTTGAGCGTTTTAAAGGAATGGTCGAAGGGACAGCGGGGACGGAAGCACACAGGTATCAGGACTCCAGCACATTTAGAGGAGCATTATCTAGCAGCAATTTTTTATTCTCCACCAGATGTCATATATCAACTGACAATTTGACTAGATATGCTAAGGGGGCTGAGAACACAGACTTTCATTACCAGGCTGCTTTTTGTGTGCTGCTAGAAATTTCGAATATGTACATCACTAATAGGCTGCGTGAGAATGAAGTCGTCAACAGATTCAAGCATTTCAAACAGTGTTGCTATGAATGCATACATCCCGTGGAGGATAACTTTATCGACCTACCAAACAAGAAAGCTGCCAATGCAATACCTTCATATGTGGACAACGAGTACCTCTTCACATCTGCGGCGAAAATAAGGATATTAGAGCGGATATCTCCATTGTATGAGAGGGCCGTCGAGACTGTCCCGAGCATAGAATACGACACAATGAGTGCCACACTAAAATCGAAGATGCTTCACCGAACTATTGCTGACAGAATTATAAAAGATATATTGAAGGGAAGGACAACCGATACGCATGTAACTGTGGGGCTCACGAGTGTGAAATCTTATGAACGAACAATGTATTTCAGGTTGGACCCTAAAGTAATGCTCGACACAGTGATGGC
>TRINITY_DN13719_c0_g1_i1
AAGACTGTCTACAGTGTAAAGCGGTTGACACTCGTCTCCTGAAATAATTGTACTAAAGCTCAAACATAGTCAAGCAAATGTTTGTCATGTGTTGTAGTAAAACTGCTGGAAATTTTAGCGTTAGAATTCCAGAAACTCGTTGATGCAGGCACTGCATTTTGAATTGGTGCTGTGTCATCTTATTTAGAATTCTCGATTCTGAACCTTCTCTCACTTTCCCCGTGTCTTTGATCTTCTGTTTTTCTAAATATGGACATCAACAGATTAGTAAGAAGCAATGCTGTCATTTTAGGTACCTTCTGATGCAATTGAATCCTCATCATATTCTTTAAAATGCATGCATTAAGACATTATTATGGAGTATTTTCAGAATGGTGGAGTCGTGATCTGCTCTTTCTATCTCACTCCCTCTGTTTCACTAAGCGCCGTATCTTCACTCTGATGGACTACAAAAATATTGCTTAGATGGTCCACTGAAATAAAGTAATACATATATTCATGATATTTTGTCAGTTTTTACAGCTTTGGTGGTCTTTATTTGTTGTTTAAGCACCCCATATC
>TRINITY_DN13703_c0_g1_i1
TACGACGGATATCGTTACTATACTATTTTTGTAGATCATTATACAAAGTATGTATGGATTTACCCATTGCGAAAGAAATCCGAAACCGCTGCAACTTTCATCCACTTTAAAGCCTTGGTTGAAAATTTCTTTCAAAAGAAAATCAAAATCCTCTACTCTGATAATGGTGGAGAGTATGTTGCTCTCACCTCTTTTCTTGCTACTAATGGGATTACTCATCTTACTTCTCCTCCTCATACACCTGAACACAACGTCTATTCCGAGAGAAGACATCGACACATCGTCGAAACGGGGTTATCTCTTCTCACTCATTCTCACATGCCCCTTATTTTTTGGCCATTTGCATTTACCACTGCAGCCTATATTATCAATAGGCTTCCAACCCCAACACTCTCATATGAGTCATCATATTTTAGATTATTTAGTGTTAACCCAGATTACACAAAACTCAAACATTTTGGAAGCTTATGTTATCCTTGGTTAAGACCCTACACACCTCATAAACTTGCTCCAAGATCTATTGCTTGTGTGTTTGTGAGATATTCTCCAACACAAAGTGCATTTTACTGTTTAGATCCCACAACCCACAAAGTCTACACATCTCGTCATATGCGATTTGTAGATACCACATACCCTTACAAAACAATAAGGTCATCCACACAACAAGAACCCATTAATCTTGATGAATGGTGTTCCATAGCACTACCAGTTACTAATAATCCATATACACCCAATGCAACCTCAAACAACTCTCCACCGCCAACTTCTCCACTCCTTCAGTCCTCAGAAATTGAACTATCATCTTCAAGTGATATGAGTACATCACAAAATGCACAAAGTGCTTCAAACCAGCAACAAATTATAGCACCTGAAGCAATAGTTGCCCCTACTACTCACACTGAAAACCGCTGCATTATCACACGTTCCAAAAATAATATCATAAAGCCTATCCAAAAGCTAAATCTCAATGTCCAACTCCAACCTCACATTGAACCAAAAACCATAACTCAAGCCTTAAAGGATTCTGAGTGGCGCAAAGCCATGACAGCTGAATATGATGCTCTCTGTTCCAACCACACTTGGGATTTGGTTCCCAATAACAACATTCAAAACTTGGTG
>TRINITY_DN13717_c0_g1_i1
GTCATGAAGAGAAGTTGCACAAGTTAGTGTTGCAAAGCAAAATCAATGAAACCAAGGATCATATGAAACGGAAGGCTAGCGAGATTGACAAAAGCAAGATTGAAAAGAATAGGGGTGCGAAGAGTGGATATATGTCTTTGCAAAGTATGGGTTCTGGAAGAATTGATTCTGGCTTTGGCAGTGACACAAGTGGTTTAGGAAATGTTTCTGGCTTTGGATTGAGCTCTGAAGTGGAATTTTACACTAAGCCTGAAGGTCAACCACCAGCACCTGCTTCAGCTCCATCAAAAGGTGGCATGAAGCTTGTGAAAACACAGAGGGCCAAC
>TRINITY_DN13710_c0_g1_i1
AGAAAACGAGAGAGAGAGAAGGAAATGAACCTCTTCCTGAAATCCACGTCAAGAGCAGTCCACCATTATCAAGAACACACACAAACTGTAGACATCGACACCCATGAAACTTCCACTTCTCTCACTGTTTGGACCAAATCACTCGTTTTCAGCTGCACCGGTTTCACCGTGATCCAATCCCCCGGCACCTTAGCCTTCCGGGTCGACAATTACGTCGCCCGACCCGATGAGATCACTCTCATGGACGGGTCGGGTTGTCCCGTGTTCACACTCTGCCGTCGCAAGAAATTGAGGTTATTGGAGTATTGGTTAGTGTACGAAGGAGAAATGGGTAAATACAGCAGTAAATCATCAAAGAAACCGGTATTTTGTGCGAGGAGAAATACGAGCATCGGACAAGCAAAACAAAACGTACTTGCGTACGTATACGGTGGGATTTCCGACAAGAGATGTACGTATACGGTTGAGGGATCGTATACGCGTCGATCGTGCAAGATTCTGGAAGATTCTTCGAGAAGGGTGGTTGGGGAGATCAAGAAGAAAGAAAGCATGGTTGGGG
>TRINITY_DN13745_c0_g1_i2
TAATGCAGTGTACTTTTGATTTTCAATTTGCGAATATTTTGTTAATTACTCTTAAAAAATATCTTAAAATTTAACCGGATCGGACAACATTAGTTAGTTCTAAAAGATCTTCGAAATTGAATTACGATCTATTTTTATGTATTATTGTGGATGAATGTATATGGCAATTCGCACAATATTGTTGTGGTGGGGCATCGTTAGTGGGGTGAAGAAAAATCATTGGTGTCTCACCAAAGTGACAGCTAACCAAAACACACACACACGTTACAAATATGACAGGACAATGGTTTGGTTTTGTATTTTTGTCCGATTCATATACTCCCTAGGTCCCAGAGTCTCATTTGTTTTTGGGCACGTGGATTTAGGAGTATTATTATTTAATGTGTGGTGGGTAGTTGTATTAGTGGATGTGGGGGCCCCATGTTTTAAATGTATTAGTGGATGTGGGTGGGTCCCATGTGTCCAAAAAAGAAAATGAGACTCTTTGGGTGGGACGACCAAAATGGTAAAATGGCCCTCTTAGCCTGGGACGGAGGGAGTATGGTGTAGTAACATTG
>TRINITY_DN13752_c1_g1_i1
CTGGAGATGTAACGATTAGAGCGAATAGGTCGCAGTTTGTCGACTTCACTCTGCCTTTTACAGAGTCTGGTGTTTCGATGGTCGTTCCGGTTAAAGATCACAAAAGAGGATCTGCATGGGTATTTTTGAAGCCTCTCACATGGCAACTCTGGTTAACAAGCTTTTGCTCATTTGTTTTCATGGGGTTTTTGATTTGGATTCTTGAAAATAGAGTAAATGAAGATTTCAGAGCCCTCCTAGTCATCAATTAGGCATGATATTTTGGTTCTCCTTCTCAACCATGGTGTTTGCTCATAAGGACAGGGTAATAAGTAACTTGGCAAGGTTTGTGTTGGTTATATGGTTCTTGGTGGTTCTCATACTAACTCAAAGCTACACAGCAAGTCTTACATCCATGCTAACAGTCCAGCAACTGCAACCTACTATCACCGATGTAAACGAGCTTATACGAAGCAAAGCTTACGTGGGATATCAACAAGGATCCTTTGTGTATGGCCTTCTAAAGAGAATGAACTTCGATGAATCTAGACTAGTGGTATACAACTCGTCTGAGGAGTGCGACCAACTCCTCTCCAAAGGGAGTCAAAATGGTGGTATAGCTGCTGCTTTCGACTAAATCACTTATATAAAGCTTTTCCTTGCCAATTACTGTAAAAGATACACCATGGTTGGTCCTACTTATAAAGCTGATGGCTTTGCATTTGTTTTCCCTATTGGTTCTCCTCTTGTGCCAGATGTTTCGCGCTCGATCCTAAACATAACAGAAGGTGAAAAGATGGTGGAGATTGAGAAGAAATGGCTTGGTGTGAATGACAAAGAATGTGCTGATTCTACAAACTTGCTTTCATCCAATAGTTTGGGGCTTGAAAGCTTCTGGGGCCTTTTTCTGATTGTAGGAATAGCTGCATTTTCAGTCTTTGTAATATATGTGGCAATGTTCTTGAATGAACATTGGCATGTGGTGATGGATACTAGCCCACAATCCTCCATTTTAAGCAGGATATCTGATCTACTTCACAGGTTTAATAACAGAGATTTGAGCTCTCATACTTTCAGGAACACTGAGATGAAACATCACTATGGCGATGGTGATGAAGAAACTGATGAGAAAGGAATGGAATTTCATGGAAATCCACAAGAAAGTCCGTCGAGCTTTCGTTTCTCACCGGCTTCTCTGCCAACTAACAGCCCTTCAAGTGCAGTTTACTCAGATTATGCATGAGGAGAGGGAATATTTTGGAGGAGATCAGGTGTTTTCAGTGGAATATGCAATGACAAATACGGAAGGGGAAGCCTCGCCTCGCGTGACGGAACAGGAACTGAGCTTGCTGATTACCAACGAGACGAGGGACGATGCTACTGGTATTAGGTAGAGTCAGCACACACATGAGACCATTGCATTGCAACTAATGTTTTGTCTCCTATTCAACACCATTGGTTTCAAAAGAGAAGAGAAAAAAGTAGAC
>TRINITY_DN13700_c0_g1_i1
CTTCTATCCGGTGCAGTTAGCTTCCTATCATCTAACCAATTACTTTTGTGATTTCATATCGTTGTTAAGTAAAATAAACACAACCACCCCAATCAAATCAAAATGTGTGACGACGAAGTAGCTGCTCTTGTTGTGGACAATGGTTCCGGTATGTGTAAGGCCGGTTTCGCCGGTGATGACGCTCCACGAGCTGTCTTCCCATCGATTGTCGGTCGACCAAGACATCAAGGTGTAATGGTTGGTATGGGACAAAAGGATTCCTATGTTGGTGATGAGGCTCAAAGCAAGCGAGGTATTCTCACCCTTAAATATCCAATTGAACACGGTATCATTACCAATTGGGATGACATGGAAAAAATTTGGCATCACTCTTTCTACAATGAATTGAGAGTTGCTCCCGAGGAACATCCAGTCCTACTTACCGAGGCTCCTCTTAACCCGAAAGCTAACCGAGAGAAGATGACCCAAATCATGTTCGAAACTTTCAACACCCCAGCCATGTATGTCGCCATCCAGGCTGTACTATCTCTGTATGCTTCTGGTCGTACTACCGGTATTGTCTTGGATTCCGGTGATGGTGTATCCCACACCGTACCCATCTATGAAGGTTACGCTCTACCCCACGCCATTCTCCGTTTGGATTTGGCTGGACGAGATCTTACCGATTATTTGATGAAAATTCTTACCGAACGTGGTTACTCATTCGTCACCACCGCTGAGCGAGAAATTGTCCGAGACATTAAGGAGAAACTATGCTATGTTGCTCTTGACTTTGAGCAGGAAATGATTACCGCCGCCTCATCTTCATCATTGGAAAAATCGTATGAATTGCCCGACGGTCAAGTGATCACCATTGGTAATGAACGTTTCCGATGCCCAGAGGCTCTCTTCCAGCCATCCTTCTTGGGTATGGAATCTTGTGGTATCCATGAGACCACCTACAATTCAATCATGAAATGTGACATCGATATTCGTAAGGACTTGTACGCCAATATCGTACTTTCTGGTGGTACCACCATGTATCCCGGTATTGCCGATAGAATGCAAAAGGAAATCACTGCCTTGGCACCAAGCACTCTCAAAATCAAGATCATTGCTCCACCAGAGAGAAAATACTCGGTATGGATCGGTGGTTCCATTCTTGCCTCTCTATCCACTTTCCAACAGATGTGGATCTCAAAGCAAGAATACGACGAATCTGGTCCCGCCATTGTCCACAGAAAGTGTTTCTAAGCGAACAATTTTGCCGAACACAATCAACAATCAGCAAAAATTCAACAATTTCAGAGGCAATCTACACTCTTTCTCTATCTCTCTCTCTCTCTCTTTCTCTGTCTATCTTCTTTCCTCTC
>TRINITY_DN13713_c0_g1_i2
GAGTGAGTGAATTAATATGGCATTCATAAAACTATGGATTTTACTTGCTTTCTTCTTCACTTTTCTTGCTTCTTCTGATGCTACCTTTGGCTTTCTTCAAGGCGGCGGCCTTTGCATCAGACCCCCCTTTCAAGGTTTTCCGATATTTTCCGGATTTACAATCTGTCCATCACCACCACCACCATCACCCCCACCTCCATCTCCCCCGCCTCCTTCGCCACCTCCACCATCTCCCCCGCCTCCGCCCCCATCTCCTCCGCCTCCTCCACCATCTCCCCCACCTCCTTCACCACCTCCACCATCTCCACCGCCTCCTTCGCCACCTCCCCCTCCTCCATCACCGCCTCCCCCACCTCCATCGCCTCCACCACCTCCTTCGCCACCTCCCCCTCCACCATCGCCCCCTCCCCCGCCTCCATTTACATGCATCCCTCTCCCTCCCGGTACTGTATTCCCTCCGGGTTTTCCGCAAGCCATTATTGACCTCTTTTGTCGATTACCACCACCGCCATCACCAGGGAGATGAGCAGTACCGCCGCTAGCTCTACCTATGCCATAATAATGTTCCAACTCCACCTATATTATAAATATCCATATTATATAAGTTAATTACTATATATATACACACTACTATAATAATATACTCCATATAATAAGACCCTTGTTTCTATATATGAATATATCCTTCCATGATTTACAATTGCAGGCTTGCTACTTGCTCCAAGAAACATGCTTTTGACACATGAAGTACAAAGATGAGTCTTTATGAGTGAAGTATTGTATTTTAGAAGCTGTAGTATTGCATTACATACAACTTAATTATATATATATTTGATGTATACGTACTTTACGTACATTGTATAAAAAAATAATGAAACGTCATGCATGGG
>TRINITY_DN13781_c0_g1_i3
AACTCATCATCACCGCAACGACTAACATTTGACAACTATCCGTTCTCCACCACCACCCGCCGCCGCCGCCGGGAAATGGAAGGCTTGATTCCTCTTCTCATCCGCGCCATGAAGAAGCAAAGGCCTCAAAATGCTTACCGTTGCCTCTCCGAGAACTCCACCGGACGAAGCTACCACCTCCTCCTCGCCGCCGATTCTGCTGATGAATCATCCCTCCGCCAGCACCCGCCGTCGGAGTATCCGACATATGCTGTCGGAGGTCCGACAGCCTCTCTGTTTGTCGCCGGAAGTGGGCTGAGAAACAGGGCGGGTTCTACTTCCGACGGGAATTACCGAATTTCTGCTCAGAATTAACAAGGAGAAAGAGCTAGATTTCAG
>TRINITY_DN13738_c0_g1_i1
TGAAGTCTAGATTACGTTTTCCAAGTTGGATTCAATATTTGTAAGTAATTCTCTTCCCCTCAAATAATCAAATTGGATCACATATTCCTTTTCTGTCTTTCACCTCCAATTTCACTTGTTAGATACTTGTCGCGTATTATAATCAATGCCTAAATTACTGTCACGTGTGTAAGTGTTTAATGGTCATTAAACATGGTAATTATTTTATTAAAAAAAAATTATAAAACACGGGTTGGAATACCGTTATAGAATATAGGATTCAGAACGTTTCATCATGACAAGTATTTCAATGTGGCTTCATATACTAGCTATATATACATATACATCTCTCCCCCCAAATTGCTGCAGCTAGATCTGAAGAATTTTGAAAATGAATGATATTCTTTTAAAACTATTTGGTCAAATAATCTATAATGTGAACTCTCTTATTTTTATTAAAGGCTATTTTACATAATTTAATTTAATATATGAACTAAACACATATAAGGATAATTGGTATTGTTGTGAAGCTGAATACTATGTGAGATGTTGGTGCATGGGATAATCTGTGCATGGTCTCTAGATTATGTTGGTTTGCACAATATATTATTTTGATGGGATGATCTCATTTATTGTTTAGTTCATTCTGTTGATTTATAATCAGCTTCATATTAATTTTCTAAATCTTTTACG
>TRINITY_DN13740_c0_g1_i1
TGCGGACTTGATCTCTCTTGATCGTGCTGCATTAGATTTGCTGGGGTCCAGCCATGAAAGGACAGCTATGAGAACTAAAGTCAGACGTTTATATGATATAGCCAACGTGCTTTCATCCTTGGAACTTCTTCAAAAGACTCGTGATCCTGAGAGTGGAAAACCAGCATTTAGGTGGATCGGCAGTGAAAGAACTCACAGATGTGGATCTTCCACTGAACCCAAGAGAGCATTTGGGACTGAGATCACCAACATGGTGGTGAAAAGATGCAATTCTAATACATCAACTGATTGGCAATCAAACATTGAGAATTGTTCGAAAAACCAGGCAAATAATGTAAAAGACAAGTTCTCAACCGAGCAGAATCAGAAACATGGTCCACAGGAATTTATATTTGGCCCCTTTAGTCCTAGTGTCAACAAGTCAGAGGACAAGGAAAACAAAAAAGGCGACTCGACTCAGGATAGGGAAAATCTGTTATGCGCTTATAAACCACAGTACAGCAACCAAGCCGTTGGTGAGCTCATTCATCACTATGCTGAAGCATGGAATTACTGGCATGGCGAAGCGAAAAACAAGCAACAGATAGATCCAGGATCGTGATGCATCTTCATCACTGATGATCATGTTGTGGTACTCATAAAATCACCATCAGATTGGCATACCTGCCTAATTCGAACCCTTTTTCTTGGATATTGCTGTTTCATTACACTGATTTCTTTTGGATTTGAGATCACCTGTTCCCCACCCTGTTGCATCCCCT
>TRINITY_DN13740_c0_g2_i1
CATTTGTTGGAATCCCTAGTTCGAGATGTACGATTGCTTATGATCCAAAAGGATCTCTCTAGGTTTGAATTCATTTGTTGGAATGGCGGCTCGTGATTCTCGCAAAAAAGATCCATTTTATTGTCGCAAGGAGAAATCGCTTGGCCTCTTATGCACCAATTTCTTGAAGTTGTATAATCGTGAAGGCGTGGAATCCGTCGGACTGGATGCTGCTGCTCGTCAGTTGGGTGTTGAGCGGCGAAGAATATATGACATTGTAAATATTTTGGAGAGCATTGGGGTTTTGCAGAAGAAAGCCAAGAATCAGTATACCTGGATAGGTTTTGGAGCTGTTTCTGGGGTTTTGAAAGTTCTCAAGGAACAGGGACTGAAAGAGGATTACCATACCTACGTTGCTAATGTCTCAAATAGGAAAGAATGTAGACTGTTTCCTGACTCAAAGAGTAAGGGGACAGACAAATGCTCAGAAACAGATAGAGAAAACAGGAGGGAAAAATCATTAGGGCTTCTGACCCAGAATTTTATCAAGCTTTTCCTTTGTTCTGATGCGGACTTGATCTCTCTTGATCGCGCTGCATTTGATTTGCTGGGGGCC
>TRINITY_DN13727_c0_g1_i1
TAGACTTCCTGAGCTTGATCAAGCAACGCCAGAAAGAGGGGGTGCTTCAATAAGGTCACTTTGATCACGAACCTCTTGTGATACTCTCCTACGTACACTACCAAGTGACCCTTGGGGACATCACTCGGCACGATCTTCTCTTCGTGCAGCAGCGCCCACACGGGCCATTTACAGCACTTATCGCAGGCGGCACAAGAATGGCCAATGGTTCAAATGCGAGCTATCAACGGTGGAGGTCAATGATGGAGCGGATTTTGAATGGATTTTTGTGAGACGGGGTGGATTGACCCAGCAGGTCTATTTCATTTTGATAGTCAATACGTATAACGAAATTTTTTAAATTTTCCAAAAGAGAAGGGGTTTATGTAGTACTA
>TRINITY_DN13727_c0_g2_i1
CATAACCGGAGGTGCTGCCGCATACGAATCATCCAAACACAACCACCACCGCCGTTACCACATCGCCGCAACCAATTGGACCATGATAGACACACTGTAACAAAATGGCTAACCCCATCACCTACACCTACGATCGAAGCTTTAGAGGTTGGGGTTACTGCAAATTGTGGCCGTTTACTGCCGGCATTATCGAGAAATTGACAAGGGGATTTAATCCGTACGTTAAAACGAAGAAGATGGAGCTGGTTCCACCGCCACCTAGACCGCTAATTGCCGACGCTTTGATTGGGAATTCAATTATCACATTGGCTTGGAATTTCACGCAATTGATTGCTAATAGGATACGGCACCCATGATGAGCCGCGGTCGACGGTGTGCTTTGATCAGAAAGCCGCCGCCACGGGTTGCTGTGGTTTTGGCTCCGCCGCATTGCGCGTTCGTATGTGTTAATTTTGTCCCATTTGAAAAGATGGATAGCCGTCGATCTGGTGGAGATTTGGCACACTGAATGACGCTGAGGAAGATGTTCTCGTCGCAGGGGATGTGAAGTCTGGAATCAGCAGTGAAATCATAGACTTCCTGCGCTTGATCAAGCAACGCCAGAAAGAGGGG
>TRINITY_DN13720_c0_g1_i1
AAAAAAGAAACCAAATCCATTTATAATTTCCAAGTAAATTAACAATAGAGCACCAGAAACTGAAGAACATGGCAGAAAACACAGAGGGTTCCATTCCTCTCTTAACTCCATACAAGATGGGAAACTTTCATCTCTCCCACAGATTGGTTTTGGCCCCTATGTCTAGGATGAGGTCTTACAACTACACAGCACAGCCACATGCTGCTCTTTACTACTCACAGAGAACATCAGAGGGTGGATTCTTGATTTCAGAAGCTTCTGGAATCTCACTCACAGCTGCTCAAGGATACCCAAATTCACCAGGCATATGGACTAGAGAACAAGTAGAAGCTTGGAAGCCAATTGTGAAAGCTGTTCATGACAAAGGGGGCGTGTTTTTCTGCCAACTCTGGCATGCTGAGGTCAAGCCTAAGCTGGATACTCCGACGTCCACTTCAGTGGATGAGGCGATCCAAAGTGATCGCCTCGTCAGAGGCTCCAACAGAGCAACTTTTCCACCACTAACGGGCGATGAAATCGCCCGAGTGGTCAATGATTTCAGATTGGGTGCCAAGCATGCATTGGAAGCAGGTTTTGATGGGGTGGAGATCCATGCAGGAAATGGATACCTAATTGATCAATTCTTGAAAGAAAGAGCGAACAATAGAAGTGATGAATATGGTGGGAGCTTAGAGAACCGTTGTCGTTTCGCATTAGAAATTGTGGAAGCAATCTCACAAGAGATCGGACCAGACAGAGTCGGCGTAAGGCTGTCGCCTTACGCAGATGAAAACGAGCCGAGCCCTGGTGAGCTCGGCCTCTACATGGCTAAGGCACTAAGCAAATTCAGCATACTTTATTGCCATGTGATTGATCCAAGAACAACTACAGAGAAGCCCCTGTTGTCTATGAGGGAGGCCTTTAAAGGGACCTTTGTCGTCGCGGGGGGCTTCGACAGGGACGAGGGCAATGAAGCTATCCGCGGCGGCGAAGCCGATCTTGTGGCTTTTGGGAGGTTGTTCTTGGCTAACCCGGATTTATCTAGACGATTTGAGCTGGGTTCGTCTCTTAATGAATATGATATTGGTACATTCTGTTCGGATGATCCTGTAGTTGGTTATACGGATTATCCATTTCTTGATATCAATTAGATGTTATTATGATTGTATCTTAATGTTCTATTGTGTGTGTTTAATTTGGTGTTACATTGCGTCACCAGCTTGCCATATTGTTGGTAAAAAAATTGTGTGAAACCATGTTATGAAGGAGT
>TRINITY_DN13728_c0_g1_i2
CTATTACGGAAGACAAGTTTATTCTCTCTCTCTCCCACCTTTCCATTCTCTCTCTCTAGTCCGGAGGTACAAATCTCAGGTAAAGAATTTGTCAATTGGCTAATCGATCAGAAAAGAGGCATGGGTTATGTGTTGAGGGTGAGATTGGCGTCGTTCTTCACCGGCGCTGCCCTAGCATCCGCCGCGGGTCTGTATATTCTCCAGAGGGACTATAAAGTTGCCCACCACGCCATTTCTCAACAGGTGAACAGTGTTTACGAATCTCTGGACGAACGTGTATCAGTGCTAGAGAAGTTGAAAGAAGTCGAAACACCAAAGCGTGAGGAGCCTGCTGAATAGAAATTGTGGCTCAACTGTTGTTTCAGTGAGCTGTTGTGGTTGTTTTAGTTTTTAAATGAGATCTAGATTTAATCTTTTTTATCATTACTGATAGCTCTGAAATGGCACTAATGTGCCCTATGCTTTAAGAAAAGGAATCGTGTGATTAACCATCTTCCCTCTTTTGTCTGTATTTTCTCCTCAATGTTTGATCTTAACTTGCTTTTGATTCTTAATAAATAATTGAATTGATGGGC
>TRINITY_DN13786_c0_g1_i1
GTTGGAGGAGATGAAAATTCTATCTCAAAAATATTGAAGCTCAGCTTTGATCATTTGTCTTCGTCATCACTCAAGAAGTGCTTTGCATACTGCTCTGTTTTCCCAAAAGGTTATCGGATTCGTAGGGAAGAACTGATTCAACTTTGGATGGCAGAAGGGTTTCTTCAAGGTGCAGACATGGAGAATGTTGGAAACAAAACTTTCAACCTTCTTTTGCAGAACTCTTTATTGCAAGTTGTGGATAGGGACGAATTTGGCAATGTATGGAAGTGTAGCATGCACGACCTTGTGCATGATGTAG
>TRINITY_DN13786_c1_g1_i2
GAAGGGTTTCTTAAGGGGGCGGATATGGAGAATGTTGGAAACAAATATTTCCACCTTCTTTTGCACAACTCTTTATTGCAAGTTGGGAAAAGGGATGAATTTGACAATGTATGGAATTGTAGCATGCACGACCTTGTGCATGATGTAGCAGGCTCAGTTTTGGGTGTTCCCAAGGGGAAGGATAATGTTTTGGAGGGCATCTGTGAAGCTCAATACATTCGATGGGAATATGGAACAGGTCGTATCCCAAGAGAGCAAGCAAAATGGGTACGTACATTATTTTATGAGGGTGAAATTTATGATATCATCTTCTCAGAGTTCAAAAGCCTGCACGCATTAACTCTCAGCGGAAGAAATATTAAAGAATTGCCAGATTCAATAGGAGAGCTGATACATCTGAGATTTCTCGACATTTCAGAGACAAATATCAAACATGTGCCAGAGTCGATTGGCGGACTCTATTACTTGCAGACATTTAGAGCATATTATGTTTATCGTGATCAGATAAACCTGCCGAGTACATTTCAGTACTTGATTAACTTAAGGCATCTTCTTGTTCCTCTGGGAACAGAATTGCCTCCTCGGTTGGGAATGTTTACTTCTCTTCAAACGTTACCATTCTTTGAAGTTGGCGAGCAGGATGGGCACCGGA
>TRINITY_DN13709_c0_g1_i1
AGAAACTAGAAAGGGCTCTGCAGCAGCTCTACACAAGCAAGGAGTTGTTAGCCGAGTTGGAATACACTCTCGATGTGTCTGATGAACAAGACGACGACGTTGCATCCGATAACGTTCTCGCACTCATCATGCAATTCCAGAAAGTATTCAACTATGTTGAGCACTCGTTGCTCCAGAATCTAGAGACCAAAACCTTGAGATTGCAAGTGTTGAAGACTGAAATTGACACACTAATCCAACCAGTATGTTGGATGAGAAGGAGGAAGTTGTTGTATAAGGAGGCTTTCATTTCAAGATGCCACAACCTAAGATTAGCTGAAACTGAGGTTGATTTACTTGGGGATCAAGTGGAATCCTTTCTCTACTTGCTTGAGAGGACATACGTCGTACTCAATCAAAATGCAACACTCGTGTCTGCAAACTTTGAGGTTTACGATATTTTAAAGTTGATCGAGTTAGAGTTGAACAACAGTAGTATATCCAATCTTGATTGAGAAAGAGTTATTCCTGTCCTTGTAAAAATTAAAGATAGAGATATTATGCTAG
>TRINITY_DN13709_c0_g2_i1
GAAGATGTTCATCAGTTGGTCATTACCGAAGCTGCAAAAGATGTCAACCTCCATTCAATGGAATCTAAATTTCATAAACAAATCAGTTTTCAAGACCGCACGCCACGTTCCAGGAAATTCAACTGTGACAGTCCTCGTGAAGGCACCCCTTGTTCCAGGAGACTACATGCAGATAATTCTCACGAAGGAACGCCTCGGTCACGAGCAGATGGAGACGAGAGCCTGATCGAAAAGCTGGATTCTCTGTTGAAATGCGTGGAAGCAGAGGAAGATCTGATGATGAAAGCAAGCTCCATCATCAAAGAACACAGTGTGAGCAACAGTTTAGTGATCTTAAACTGTGAGGAGATGGACGAACGCGATGCCATTGAATGGCTGATAACAGACGATGAAAGTGCATTCAGTTCAGTGAGTGAGAAACT
>TRINITY_DN13782_c0_g1_i1
ATCGTTTCTATTATGAACCCTAGTCCAGTGCAGAAAATGCTTCGTTGCTTCGAGGGAGGGGGGAATGTTTTCTCTCTCTAAATTTTTTTCTCCCCCCTACCTCAGAATTTTCCACTTATTTCTGCCCTAGCCTAGCTCTCGCCATGGCTGACTTCCCTCAGCAATCTCAAATCAAGCTGAAATTCATGGCTTTTGCCGTCTCTGTTCTTCTCCAACGTAATTTTCGTGGCTTCGCTTCCAGCCGTCTATTGCCCTAATCGTTTCTATATAGTGATGGCCTGTTGCCGACGACCATATTCGTCGCCCAACGTGCGTCTTGCTGGCCCCCAATCGAAGTCCGCCTTGGGCTTGCGCATATCTGGTCCCTCACACCACAATGGCTGATGTAGCCTTTCAATCTCGAATTGGAGTTATGTTATTTTGACAGCCCTGATTCTTCATCGCCGCCCCTGCATCTTCTGTCACTTTTTTCCAGCGCGGTTTACCAGATGCAAAATGGGCCTCCCTGGCGTGGTTCTTCTCCAAAAGGAGCCCAAGATCGAGACCGCTTCAATGTGTTTGGGCCCTTCATCGTCGTCTCTTACAAGATTTGGGAGTGCGGCTCTCTTCTCAACCTATCCAGGGGTTCAACCGGGATCAGATTTTGGCTTAGATTTCTTCCGATGCTCAGCCGCTATCAT
>TRINITY_DN13759_c0_g1_i1
ATCAATTTAGAGTATGCATTATTAGACAACACTAGTAAGAGTGTTGTTGTTGATCCTAAGGGTTTTACATACAACAACATGCTAGATGCACAGATCGACGCCGTTAGATCGGCCATCGGATCATTAGGTTTCGCCAACCGTTCGATCAAGATAGTTGTGTCGGAATCCGGTTGGCCGTCGAAGGGTGAGGCTGGTGAAACAGCAGCCACACCTGAGAATGCAAGAACTTACAACGCAAGATTGATCGAACGAGCTCAGTCGAACAAAGGGACACCCATGAAGCCCAAGGAGAAGTTGGAGATATTTGTGTTTGCTTTGTTCAATGAGAACAAGAAACCAGGGGGAGCTAGTGAGAAAAACTTTGGATTATTCCATGGTGATGGTTCTAAAGTTTATGATGTAGATTTGAGTTGCCAGTTTTGCTCTAGCAATGAAGATATGCTAGGGTTCGGGGAGAAATCAACCGGTGTGGGGATGAACAGGGGTCCTTCAGTATGGTGTGTGGCTAAACCACATGCAGATGAGAAGGTGATTCAAGGTGTGGTGGATTTCTGTTGTGGACCGGGTGGTGTGGATTGCAGAGAGATATACGAAAACGGGAAGTGTTTTACGCCTGATAAAATACACGCCCATGCGTCTTACGCCATGAACGCGTACTATCAGATGCATGGAAGGAATTACTGGAACTGTGACTTCAAAGCCACTGGACTAGTTACATTCAGTGATCCAAGTTACGGACAATGCCGATACGCACAACAGTAGTACACAAGTGGTGAAAGATCCATCATTAAGTTGGGGATTGCGTTCTTGCTATTGTTTATGTTGAGGTGAAGATTGAAACAGGTTTAATTACTTGTGAAAGCATTCATTTTCTTGTACGTTAGTTGTTACTGTTGTTGAAGATATTCGAATGTTATTTGTCAAAAAGTTAAAAAGGC
>TRINITY_DN13711_c0_g1_i1
GAGAATTCTGCCCCGACATTGGAATCTTCTACAGTCTCCGTCTTCCCGTTCCTCTTCCACCGGGAACCACGCCTCTCTCCGTCGTCGCTTATGCCCTCTCCCTTCAATCCACCTCTTCTTGGCCTGAAGCTACAGCGTTAATCGACTCCGCCACCGGCCACCGCATTTCTTATTCCCAGTTCTCTCATCGCACCAATTCTCTAGCGTTCTCACTGCGAACGGGGTTTGCCCGCAACAAAAATGATGTAGCTCTGCTTCTCTGCCCTAACTCGACTCGCGTTTCAATTTTCTCCTCGCGCTTCTCTCCATCGGCGTTGCGTATCTCCGATCAATCCGATCAGCACGAAGTTTGAAATCGCCGACGATCAGAAGTTTATACATCACTTGCATAAACGATTAGTGAACAAGTGGACCAAGAAAGTTGCTGAAGGATAAATCTCCTCACCTTAATTGTTGTGGTATTAGCAATAACATCAGATTGACTACCACCTTCCGATCTCAAGATCTGCAATAAAAGAGGCCATATTTTGGAACCTTTTGTCAAATGATTAGGCACTCAAAGTTACTTTTAACATGTATGCAACTATATAAAAGTCAGGCTCCATGCATCAGTCCAAAGCCAACTATTCACCCACTTGATGACTAAGGTATAAAAGGCTCTATCCACC
>TRINITY_DN13794_c0_g1_i1
GTCATCTTCTATCCAACGGCGACGGAAGAAGAAATCATCCAGTTAAAAATAGTGAGCACAATTATTATCATCATAATCTCTCTCCGATTAAACTTAGCAACATCTATAATCTTCTTATATTCCTTCTGAAACTTTTTTCCCCATGGCGGCGGGTTTTAAACTCATATGGTGCCAGCCCTCGTAACGGCCCTATTTCAGCCAATGAGAATTAGGGCTTTCCCCATTTCTGCCATTTACACGCTCCTCCCACCGTCTCGTCGCTGTTCTGGCTACTTCCCCTCTCCGCCGCCGTCCAGGGCTCCTGCTCCTTTCCCATCTAAACCCTCGCGCACCGCTCCCTCCAATTCTGCGCCGTTGATCCCGCTTGCCATGTAGAACGTTTCCCCCTTATTCTAAGGCCATCGACGAAGATTTTTACTTCGATCTCGAAGCCGTACTGCAATCTAAAAATAATAACGAAATCAGAGTTTCCGGACTGGAGTGGTGTATAAGATCTATTCAATTATACCTCCAGCAGGAGTACCCGTGGTCCCCAAACTAGGCAGCACTGCAAACAACCCTTTCCCGCTCGACGTTGTCCTGGCGGGATTCCACAAATGTTTCTCCCAACCATATTGCCTCCCACTGACATTCCATTCCGAGAAAGGCGACCTGGTGAGTGAATCTACAAATGTAAACATCAAGTTTGATGCCACCACTACGTCCGAGGAATCAACTGTGTTGCAGGTGGTGCGCGACGAGTCGGTTGACGGGCTTTTTGTTGACCAGAGGCGTGCTGGGGAACCAGCTGTTTGCAAGCTAGTTCAGG
>TRINITY_DN13783_c0_g1_i2
CGATTTTCGAATTTTGGATCTGAAACGACGCCTCAAAGATCATGAAGCGACGCTTCAAAATTTTGGGGCATTTTCAACGCACCTTTTCGTCATTTGGGCTGCGTTCGTCAGGCTCCGCATTAATGACCCTCTGAACATAGGTCACGTCGATCGGGGACTTATGCTTCAAAAGGGGGGCTCTTTCTCCTGTCATAATTCTACCTTCCTCCTCTGTCTATTCTTCTAGCTTCCCTTCTATTTGTTACTTGCGTCCAATCATGAGTTCTGGTGGTCAGCCAACTAGTCAGTCGGGCCCTCGTCGTGCAACGAGTGGCGGTGCGGCGGTGTCGGAGTCTTTGGAGAGAGCCTTCTAAGATTTGCAGGAAGAAACAGAGGTCTCTTCTTCTCGCCGAAGGCTCCCGCCCGCTACTCGCTCGTTGCCCTCTTCGTTTGCTATGATGGAAGACGTGCCAGATCCGGAAAACATTCGGGCACGAATCGTATCTCATGATGGAGCCCACAATGGGATGTGGGCCCATCTCCATGACAGTACTACTCCTCATGCCCAGTTTGAGGAGCTGTGTTCGAGATATACGGCGCCAGGAGTGGACTTTATCTTGCAGGCCGAGAATGATAAGGCGAGCAAACCGGCGCCAGGGTGGG
>TRINITY_DN13735_c0_g1_i1
TCTCTCCTTCTAAAAGTAATTAAACCTGCTCCTATCTTCACAAAAGAATCCCAATCTCCCAAAATCTCACCCCAACGCCAACGTTCAATCTGATCTGCCACCAGTGGTAGATCCGGCGCCATCTTGCCACCGCCCTGATTTGCTGTCTGCTATCATTTTAGGTTCGCCTCTTCCTGATATTGTGATATTGTGAAATGGGAAATGGATTGGCGGAGAGATAAAATGGGATTGGGGTACTCGACTCTGTCATGACGGGCAGCAACAGATCTGACCGGTGACGGCTTCGGTGAGTAATAGACAAGCAATAATTATTTTCCTGTTAGGAGAAATTTCACCGAACTGCAATTGAATTGTTGAGCGAACATCATTACTGACGACCACCTTCCTTGCGACGGCTTGAGATGATGCTAAGCTCCAGCTACGAGAGTGAATGGGCCGGCAGCAACGTCCTTCGAGAAAGAGGAGGAACCAACGTTCTGTATTAATTATCTGATAATTAGAGGAAGAGAAGAGGACTCACAACATCATTTTCATTTTATTTCAACTTAATTTGACTGGAGAAGAACCTTTTG
>TRINITY_DN13737_c0_g1_i1
CAAGATGGCTCATCCACTCACATCTTCTTTCATTGCACCTTTGCTACCCGTGTTTGGGGGAGCTATGGCCTTATATCTCTCATCTTGCAGTTTCAACAACCACACTCATCGCTGGTTTCAGGTAATTATTCTCTTAGGTAATTCAGAACTCATTGACCTCTTCGCAGTTGTCTCATACTACTTATGGTTTTCTCGAAACAAATCCCTATTCGAGGGTTCTCCTTCTTCTCCCACTGATGTCATACGTGCAGCAACAATTTTGCTCTCAGACTTTAGAAATGCAAAAGGACAGCCAGAGAAACTGTATCAATCTGTCGCTTCACTTCGGTTGCGCCCGCGTGATAAAGGCATCCGCTTTTACTTTGATGGGACAGTTTCTACTCAAGATAAATGCGTAGGGGTCGGTGTATTTTTACAAAGAGAAGATGGTTCTTTTGGATTTGGCCTTTCTAAGCACTT
>TRINITY_DN13789_c0_g1_i1
TACAGTTATTGTGAAGGATGATGGTCAGGAAGTTGCTACATCAGCTTGCTCCAAATTGTTTAAAGACATTGCATATTCCTTCAAAGAAGATGAGGAAGATCAACAAAAGCCGAAAAGGCAGGCCCTTGCTAAAGATGTGTTTACCAAAGCCACACTTCGCTCGGACAATGGGGAGGTCTCCAAGGAAGAGCTTAGGAAGCAGCACCAGGCAGAACTTGCTCGGCAGAAGAATGAGGAAACTGCTCGACGGCTTACTGGCGAGTTATCTACTAATGGAGATGGACGAGCTGCGGTTAAAACGGCAAGTGAGCTTGTTGTCTATAAAAATGTTAATGAGCTCCCACTTCCTAGAGATATGATGATTCAAGTTGACCAGAGGAATGAGGCCATTCTACTTCCTATTTATGGAATTATGGTTCCTTTCCATGTTGCTACGGTGAAGACTGTGTCTAGCCAACAGGACACTAACCGAAATTGTTATATTCGAATAATATTT
>TRINITY_DN13729_c0_g1_i4
ACACAATCTCAGTCAAACGCTGTCATCGCCGGAGAGCCCCGATTCTTCATAGGGTTTATGATTCCGTGCTTTGAAAAATCTGAAACCAGAAATTGATATTCCCATTCTGAAATGGCTCTGATGAATTTGGGCAGACGACTATCTTCAGTCACAACCCATTCGAATTTCGTATCCGGGATCGCGAATTTCTCCTCCAAATCCGGCTCTTATGTTGTGAAGGTTGGGATTCCAGAGTTCTTGAATGGAGTAGGGAAAGGAGTGGAGAACCATGTGGAGAAGTTGGAATCTGAGATTGGGGACCTGCAGAAGCTTCTCGTCACTCGAACCATAAAGCTCAAGAGACTCGGAATCCCTTGCAAAGAGAGAAAGCTGATACTGAAGTATGCCCACAAATACAGGCTTGGACTGTGGAGGCCAAGGGCTCAGCCTGTTAAATCTTGATAATGTTCGCAAACAACATTTGCTGCAAAATGGGCTACTGCAGGACTTGATCTTTTTGATATAGAATTCCAAAACACAAGTGTTTTTTCAGGCTACGAGTTTTGTTCCTTTTTTGCTTGTCATCATGCTTGACTTCTTTTACAATTAGTTCGTTTATGCAAATGACTGTAAAAGTTGATGAGTAAATGAATAATTGAATGCATTTAATGTAG
>TRINITY_DN13706_c0_g1_i2
CAACTACTGGTTTATCAAGATTTGTGAAATTGAGTGCCTTTGCAGCTTTCCACCCCTTTAATTGCCCTCTCATTGCCTGCCTGCCTGCCCCATTATATATATCTCTATCTACCTATACCTCAACACACACATATACACACATATTTATAGTGAGAAAGAGAGAGAGAGTGAAGAAAAGAAAGGGGGTGTTTGGAATGGAGGCTGTTCCAAGATCCATGCAAGTGTGAGTGAGATACTATTGATCTCGGACCAGGCTTCATTCCTCACACCCTCGTTTCCCACGTGCCAATTTCTTCATAATCTTCTCACTTCTATCTTCTTTTTATTATACTCTCACAAGTTTGATGAATCATTTAAATCATTAATTCGTCGCAAAGACTTGTACGAGACCGTCTCACGGATCTTATTCTAAGTATCGGATCCGCGCGCGTCAATTTTGTAACTATATTAAGTATGGCTTTGATTACCAATTATATAGCATGTTTAGTTGGATGAATTATTTTGGCTTGGTTACGTGTTAAAATATTACCAC
>TRINITY_DN13762_c0_g1_i1
CGTTGCCAATCTCGAGATGCCTACCGTCGTTACTCGGCGCTCATCGCTGGTGGCGAATCTGGCTGAGATCGGAAGTGTAGCCACTCCTAAGAAAAGCAGATCGAGTTTGGATTCCGACGTTACAATTGGATCGCCGATGCGTAAGTCCCCTCGGTTGTGCAGAAAAGACAGCCCTATGAGTTCCTCGAAAGTTAATGTAATTCAGAAATGCCTGACAGCCTCATTGAATTTGAGTAGATCGCCAATTAAAAAAAGATTATCTGAGAAATTTTTGGAAAAACCGACTTGGGATCCAAGAGATGTGGAGCATCTGAAAGTAGTTAATGAGGCGCTACATGTATCGACTGCCCCAACAACAATTCTGTGTCGTGAAAATGAGCAAAATAGGATATTGGATTTCTGTAGGAAATGCGTCAAAGAGGAGAAGGCTGGAAGTTTGTATATCTGTGGGTGTCCGGGGACTGGAAAATCACTATCAATGGAAAAAGTAAAAGTGATGCTTGTCAATTGGGCAGATGAGGAAGGTTTGCAGCCTCCAGATATAGTATCCATCAATTGTACGTCTCTCTCAAGCACGAGTGAGATTTTCAGTAAGATTCTTGGTGGACAAAATCAATCCCAGAAGAAACACATTCGTTCTACATCATCTTTGCAGCAGCTTCAGAGC
>TRINITY_DN13792_c0_g1_i2
TAATAAATTAGTATGGAAATCATGAGAGCTTTCTCTGCCTTGTTCCTTGTCTCTCTTCTACTGGTAATGTTTAATTTGATCTCCAATATCTATTAATCCTGCATGTATATGTTTGTTTATGTATTGATGGAGTATATATAATATTGTTATGGTGTGTATGTGCAGTTTAGCCATGGTTGTGATGCAAGAAGAGATCCAGGAGAGTATTGGAAGAGCATAATGGATAAAGAGAGCATGCCTAAAGCAATAGCAGATATTGTTTTTCCTTCCTCGGATTTGGACTCCAAAGTGAATCGTTTCGTCTGGGATTTTGAAACAAAACCTAATGTTATAATATATCATGACAGTCATCACCATGTTCCTTCTGATGAACTGGAAGGTTAGGTAATATATGGAGTGTGTGAGAATGAATTTCATGTGTAAAAGTAAAATAGACTATATATTTATGTATGAGTTTGAGTTTGTATGTAGTAGTGCATTTTCAGG
>TRINITY_DN13765_c0_g1_i2
GGCGGACTTGGTGGTTTAGGTGGCGGTGGATTGGGCGGACTTGGTGGTTTAGGTGGCGGTGGATTGGGCGGACTTGGTGGTTTAGGTGGCGGTGGAGGTTTAGGTGGTGGGGTTGGAGGAGCGATCGGAGGTGGAGTCGGTGGCGGTGCTGGTGGCGGAGTTGGTGGTGGTGCCGGCGCCGGAACCTTGCCTTATCCTTGAAGTTGTCTCATGTTCATTACTTAGCATGTTGAGGGTTGTTCAAGTGTTTTAGTATTAATTCATGTTAATTAATTAATACTTTTTAATTTTTGTGAGGTTTTGTTTGTTTAATTTATTCCTCCACTTGTTGCTTTTATGAAAAGTAATTTGTTGCTATTTTAATTTGCTTCTAACGTTGCTATTATTCAATGGAATGCACAAAAGAATGAG
>TRINITY_DN13765_c0_g2_i1
GGGAGGCCTTGGTGGTTTAGGTGGACTTGGTGGTTTAGGTGGCGGTGGAGGTGTAGGTGGTGGAGTTGGAGGAGCGATCGGAGGGGGAGTCGGTGGCGGTGCTGGTGGCGGAGTTGGTGGTGGTGCCGGCGCCGGAACCTTGCCTTATCCTTGAAGTTGTCTCACGTTCATTACTTAGCATGTTGATGGTTGTTCAAGTGTTTTAGTATAAATTCATGTTAATTAATTACTACTTTTTAATTTGTGTGAGATTTTGTTTGTTTAATTTATTCCTCCACTTGTTGCTTTTATGAAACGGAAGTTGTTGCTATTTTAATTTGCTTCTAACGTT
>TRINITY_DN13777_c0_g1_i1
GTTTCCTAAGTTGACAAATCTTTTTGTCCTATGGAGTGGCAATGGCTGGTGGATTTCTTGAAGGGCATGATCAAGCCGGCGGCGGCGCTGGCCGTGGTGGCGATGGCGGTGGCGCTGTCCTACTTCCAGAAGCTGGGGTTGGAGGCTGAGATGGCTTACTCCATTTTCAGGGCCTTTCTGCAACTCTCCATTATTGGATTTGTTCTGCAGTTCATTTTCAGCCAGCATAATGCTATTTGGATTGTAATGGCTTATCTTTTCATGGTATCAGTAGCCGGCTACACGGCGGGGCAACGAGCGAAACATGTACCGCGAGGGAAGTACGTTGCAGGAGTGTCGATCCTAGCTGGAACGGCGATCACCATGTTCTTGTTGGTTATTTTACGCGTCTTCCCCTTCACTCCGAGGTACATCATCCCCGTGGCCGGGATGATGGTTGGCAACGCAATGACAGTAACAGGTGTGACCATGAAGAAGCTCCGGGATGACATCAAGATTCAGATGAATCTGGTAGAGACAGCATTAGCTCTGGGGGCAACCCCTCGTCAAGCGACGTTACAACAAGTGAGACGGGCGCTGGTGATAGCTCTGTCTCCGGTTTTAGACAATGCTAAGACGGTGGGGCTGATTTCACTTCCGGGTGCAATGACGGGGCTCATCATGGGGGGAGCGTCGCCTCTTGAGGCCATCCAGCTTCAGATCGTCGTGATGAACATGCTCGTTGGGGCGTCCACGGTCAGCAGCATCATGTCCACGTACCTTTGCTGGCCTTCCTTCTTTACCAAAGCATATCAGTTGGAAACTAAGGTGTTTTCTTCTGATTAATGAACGTAGGTAGCTATCATTTGTAACTGCAAACATATATAAGAATGTGTTGCAGACAAGTTGATTTTTAAGTGCTAAGTGTTGTTCCGGCAAATCAAACCTCTTAAATCAGTGTTTTATTTCGTTTTTAGTAAACCAAAAGCTTGTATAAAGGGAATTATGTGTATGGTAAGATGAAAAAAATTAGCAGTAGGAGTATCATGCATCTTAGAAATTTCCAAGTATTTTCAAGGTGTAATGAGTTAGC
>TRINITY_DN13777_c0_g2_i1
TCAAGATTCAGATGAATCTGGTATGGTGTTTCTTGATCTATTGATGCATTTTAGGACAGTAGTTTTGTGTAATTTAATACTCCATCCATCCATCAATAAGGTAGTTATTTGTTTTTGTACGTGAATTAAAAAGTTGTACAAGTGGTAAGCGTGGGGCATGTGTGGGTCTATTTTGCTAAAAAGTGAATGCATATCTTTAGAGTCAATGGACAACTAAAATGACAAAATAGATATCTTAGCAGCGGACGAGGGAGTAATAATCAGGTCTTGTGATTATAATCTTGAACTTATTTCACTACATGATTGTTAATGAGCTAGTTTGAGATAAAAAATGAGGGGGAACTAAGGGTGTTTGTGGACAGGTAGAGACAGCATTAGCTCTGGGG
>TRINITY_DN11854_c0_g1_i2
TCATTTCTCTTCATCGGGTTCTCTTCATTTTCTAAATTTTGCGTTCGGTGTAAGCTTCCGCTGACTTTGCTCCGATTTCACAGCTCCTGCGCACATTGGGAATCCTGATTAAGTTTTTTTCCCCATCTGACTTCGCTCCGATTTCACTGCGCTCACAGCTCCTGCGCACATTGGCTAGCATGGCTTTGCCCGAATTTGCCTGGGAAGTTTTCTTTTGCGATGCTCTTTTTATCTTACCGCTATTACATCCTGGATGTTTGTTGCCCGTCCGAAATCAATATGGAACAGATGAGACGCTCTACATTCGAGTATGTGAAGAGCTTGACTTGCTGGAGTTGTTGAAAAATTGAGAATGGGACATGAGTCTATGTATATACGTGACCCTTTCTATGCGTGCTCATTGCGGTTATGAAATATTGACAGCATTTGGTTGAGAGGCAGTAAAAAGTATAGACAGCTTTATTTAAAATTGTGATTGTACCGTTTGGAGAGTGATACTTGTAATACTCCCTCCGTCCCGGGTATTTTTACATATTTATATGGACACGGAGATTAAAACGTGTTATTTTTTTAATATATAATGT
>TRINITY_DN11833_c0_g1_i2
TCTTATAAGGATGTAATAAACTAAATTGTATTTCCAATCATGATTCATATGCTTTTAAGAAGTTTAGAGACTTGTGTTTTTACATATCACGAAGGAGGATATGGCTTTCTGAGATTCAATTGTTCAGGGTATTAATGTAGAAGAGAGATGGATAACTTCGTAGATGTGTACATTGTGTGTAGAGATGAGGAGGGAAGAATCGTTTACATTCATTCACCTTATTTTTTACTCGAGCTTTCATTAAAACCATCAAAGGGTAGGTCATTCAACAATGTGATAGAATTGATATCATAAAGGGTTTCAGATAAAGACTGTATTTGCAGGATCAGGC
>TRINITY_DN11876_c0_g1_i1
ACGCCCCCGCTCCACCTTTCTCCAACTCCCTCCGCTCTGCTCCACCTCCAAATTCACGGTGTTCTCCAACTCCCTACGCTCTGCTCCACCTCCGATTCACGGCCGCTCCACGTCTACTCAGATCTCTGGATTTTCGCTTTCCTCACTCCACTATCTCCCTCGCTTTGAACGTCGTCTCCTCCCTCACTCTGAAGTATATCTATCCAGTCTCGCCTCCTCGTTTCGCTCAATGGTTTGATTGAAATCATTCAAATCAGAAAATTGAGATCGATAATTCAGAGATTCACTTTCTTCACTTCGTCTTCCATCTATCTCGTC
>TRINITY_DN11881_c0_g1_i1
CTCTTCTCTTTCTCTCCCCCCCTTTCCCTCTCTTTTTCTCTCACTTCATCTTTCAAAGGCAAAGATAGAAAAAATATGGGGACTCTTATTGGGCATGTTGCACCTGGATTTGGGTTCTTCATAATTGGATTATGGCACCTAATCAACCACATCAAACTCCATGCAATCAACCCTAAATCCTACACCTCCTCACCATGGTTCCCATCTTCAAGATTCAAGTACTTGGAGCTCTACTTGATCATGCTAGGTTGCTCCATGTCCATATCCATGGAGCTCTTCATCGGGCCGGATCGCCACCAGCCCCTCGACCCGGATGGAACCATCCCCTCCAACCATCTCCACAACTTTGAACACTCCAACATTTCCCTCACTTACTTCACCTATGCCTTGTTCTCAATCATTCTTGATAAACTTTCTCCACCGGCCAAATACGGCCTCACCAACCTCCTTGGCGCGGCCGCCTTCGGCCAGCAGCTCCTCCTCTTCCACCTCCACTCCGCCGATCACATGGGGATTGA
>TRINITY_DN11881_c1_g1_i1
CACCCTACTAGGCATTAGCCACCCTAAGAGTTTCTTGAATAGCTTTGTGAGATCAATTAGTATATTGTTTCAAGGGGTTTGGTTTATGGTTATGGGGTTCATGTTGTGGACCCCTAGTCTAATCCCTAAGGGTTGTTTCTTGAACTTAGAGGAAGGTCACAAGGTTGTACGATGCCACGGTGAAGAGGCCTTAGAACGGGCCAAATCGCTAGTGAACATTCAATTTAGTTGGTACGTAGTAGGGGTGACAATTTTCGCCATGACTCTTTATTTGGTCATGGTCAATTTATATTCCGGAAAGATCGAGTATCAATCTCTATCGAAATTTGTACTGCAAGATGAGGACGATGACGATGTGGAGGCACAAAAGAAGGTGAATTATGGCAAGGTTGAGGAGCCTAATAAGAGTTTTCTTCAAGTTGGTAAATCATTTAATTCAATGGATATTGAAATGTAGATATATATATTGATGATCATCAAGTGATTGTTAATGTTATAG
>TRINITY_DN11849_c0_g1_i1
TCTACAACCCAGTCTTAATAGTATTACTTGGTGAAGAACTAGAAGTAATTGAGAGTTTGAGCAAATAAATTACTTTTAAGGTTGTGACAGTGTCTCAATCATAAATTGAACCAAATGATAGTAATAGATACATGTAACAAGGATTACTGGTGGCGTGGCTTTGCTGAAACATGAGTTTGATTTGGTAACAGCATCGAGGGTTCATGTAATGCAAGATTATTATTTTAAGTTCTAAAAGTATGTTTATGATTTCTTGTATTTAGTTGAAATTCAGCATTTTATGAGGTGGTAACATAGTGCTTGATTCATTCACTCCAAAAGGTGTCCTTGCCAAATTTCAATATTAGTGCAAGTTGTTTTCAGCTAGTTGTGATTATGTATTACTGTGTGGAACTTGACATGGTGTTATATGAATAGATGTCGAACCAAGCCC
>TRINITY_DN11846_c0_g1_i1
GTAAAATGTCATGGCCTCCGCAATCTGCTTTCTTTTGCAACCACAAATTATTGTGTTTCAAAGCTCAAAAGGCTTCAAATTTATAGTTGCTCCATGATGGAACAAGTGCTGTTGTGCAATGAAGATGAGAATGTTGGAAAGGATGTTAGGCGTATGACTTTCCCAAAACTGACAACTCTAGACCTATTTAGCCTTCCAAGGTTGACCAATCTGTGTAAGGGAGTTGGAAGCATTGAGTTCCCTGTATTAACTAACATGGAGATTGGATATTGCCCAAACATAAAAACTTTGATTTCTTCAAGGGAGAATGATCAACAATGTTCAGGAGCAGCCTACATTGATGAGGAAGATCCATTGCATTTATTCTGCAAACAACAGGTGACATTCGGTAGGTTGAAAAAACTAAGAATTAGCTCTGAAAAATCAAGATTGTGGTGCAAACAAATTCCATCAGACTTCTTTGCTCGACTCGATGTGTTGGAAGTGAGCTATTGTGACAACATTGAGACCTTATTTTCTGCATCGACAGCAAAAAATCTGGTCAATCTCAGAGTACTAACGATCAAGAGTTGCTGTAAGATGGTAATAGCAATTGAAGAAGAAGTAGTTGGCATGATGTCTGATTTGTTTATTAACTTAAAAGGGGCTATATCTGGAACAATTACCAAAGCTGATGGCCTTTTGTGATTGGAGATGTGATCTTCAGTTGAAATCAGTGAAAGATATGAGAATTTGGCAGTGCCCACATATGGAAACATTTTCATCTGGAACCTTAATTACACCAAATTTGGAGGCAATCATTATAGATAGAAAAGTCGTTAAAAACACC
>TRINITY_DN11846_c0_g2_i1
ATCTGCTTTCTTTTGCAGCGACAAATGATTGTGTTTCAAAGCTCGAAAGGCTTGAAATTTATAGTTGCTCCATGATGGAACAAGTACTGTCGTGCAATGAAGATGAGAATGTCGGAAAGGATGTTAGGCGTATGACTTTCCCAAAACTGACAACTCTGAAACTATTTAGCCTTCCAAAGATGACCAATCTGTTTAAGGGAGTTGGAAGCATTGAGTTCCCTGTATTAACTAACATGGAGATTGGATATTGCCCAAACATGAAAACTTTGGTTTCTTCAAGGGAGAATGATCAACAATGTCCAGGAGCAGCCTACATTGATGAGGATGATCCATTGCATTTATTCTGCAAACAACAGGTGACATTCGGTAGGGTGAAGAAACTACAAATTAGCTCTGAAAAATCAAGATTGTGGTGCAACCAAATTCCAACTGACTTCTTCACTCGTCTCGACGAGTTGGAGGTGAGCAATTGTGGCAACATCGAGACCTTATTTTCTGCATCGGCAGCAAAAAATCTGGTCAATCTCGGAGTATTAAAGATCAAGGATTGCAGTAAAATGGTAACAGCAATTGAAAAAGAAGAAGTTGGAATGATCTCTGAATTGTTGATCAATTTAAAGGGGCTGTATCTGGAACAGCTACCAAAGCTGAAGGCCTTTTGTGATTGGAGATGTGATTTTAAGTTGAAATCAGTGACAAATGTGAGAATTAGTCAGTGCCCACAAATGGGAACATTCTCATCTGGAACCTTAATTACACCAAAGTTGGAGACAATCATTATAGATGGGAAAGTAGTTAAAAACACCAAAAATTTGAATGATGCACTAAATCCACTATTTCAAACTATTTATTACTAGCTAGTAATTAGTGAAATAGGGATTCGATGATTTTGTTTTTGTTTTTGTTTTTGTTTTTCTTTTTCAATTTATGTATTTGTAGCGTGG
>TRINITY_DN11802_c0_g1_i1
ACCAACTCATATCCTGGATTGGTTTTGGATGTTGTTTATACTCAATTTCATGGTTTGCTATAACTGTGCTAAGATCTTAGAGTATGGTGTTATTGCTAAAGTAGAGGGTATAAATAGATCAAATCACTGAGTCTCAATAATAAGTACATACAAAATTTCTTTCAAAGGGTATTTCTACAGTATTTCACTCATACCATAACATTTTGTTTCCATGAAGTATCATTGGGATCTTTAACTAAGGTTAGTTTACTAGTTAGTCTTCTCCAGTGTTGTAAGTAGCTGAAGGTGGTCCTTAATTTCCTGTCAGTGGCCTAATAAGCCTT
>TRINITY_DN11851_c0_g1_i1
AGTAGATCTCGAGGGCTCTGGAGCGGAAGGGGTGGGAGGGCTAGCAAGGGTGGAATTTGAGGCAAGCGCGGCGGAGGAGGGTGGCGCGGGACTAAGCGTGGCAGCGCTGCCGTGCGAGGGTGAGGGAGAGCTTCAATGGAGAGGATCTGCTACACTGCACAGGCTCCTGCACACATAACTTGGCCGACAACCCCCCTCTCCCGACATCTACTGCTTGGAGCATGATATTCAGGTTTCAGGTTGCTATTCATCATTCTCTTATCAGATCTGGTTTTTTATTTTTCTTTTTCATTGCTTTTAGATCTGATAAATTTGTGAATTTAATGAGTTTAATCTTATGTGATTTGTGTTTTTCTGTTTTGTGTTATTCATTTGATTTGTTCGCAGGAATATTTTACATATGTAGTTTCAAAAATCGAAAATGCCTTGTCGCTGTTCTTTTTGTTGGTGTAGATTTTATCAGATCTATTTGTGATTGTTTTGTTTTGATGTTCTTCATCAAATCTACAAT
>TRINITY_DN11851_c0_g2_i1
TTCCCAACTCATTCCACCCCCTCTCTCTTTCTCTCTCTTTTTTCTCTTTCTTTCTCTCTCGCTGCTCACTCGTCTTCTTCACTGGAGAAACCCTAGCCCCCCTCCTTCTCAATGTCGATTCGTCGATAAATTCTAGCCTCCCTCCTACTCAACGTCGATCTAAATATTTGTGGTGTGAAAAATCCTAAGCCATTCTCTTGCTCCTATTATCAGTTAATCTAAACCTCTCTAGTAACCCTCTCTAAGGGAGATTGCTGGAACCATCGTTGATATGTCGTTTCCGACTCCTTTCCCGAATCTGAGGATTCCGACTGTGTGGTTGAGGATGCTGTTCATTGCAGCCTCTCCGTGGTAGGCCTGTGCCAGCTTGAGGGTGGCGACGAAGGCATTAGCGAGGGAGGACTGAGCATGGAGGAGTGGGCCCAGGGCGGCGGGGAGGCGGCTGAGGGCGATGTTGAAGTAGATCTCGAGG
>TRINITY_DN11851_c0_g3_i1
TCTTTCTCTCTCTTTCTTTATCTCTCGCTGCTCACTCGTCTTCTTCACTGCTCACTCGTCTTCTTCACTGGAGAAACCCTAGCCCCCCTCCTTCTCAATGTCGATTCGCCGACAAACTCTAACCCCCTCCTTCTCAACATCGATCTAAACATTTGTGGTGTGAAAAATCCTAAGCCATTCTCTTGCTCCTATTATCAGTTAATCTAAACCTCTATTGTAATACTCTCCAAGGGAGATTGCTGGAACCATCGTTGATATGTCGTTCCCGCCTCTTTCTTTCCCGGATCTGAGGATTCCGGCTGTGTGGTTGAGGATGCTGTTCAATGCAGCCTCTCCGTGGTAGGCATGTGCCCGTTTGAGGACGGCGACGAAGGCATTAGCGAGGGAGGGCTGAGCGTGGAGGAGTGGGCCCAGGACGGTGGGGAGGCGGCTGATGGCGACGTTAAAGTAGATCTGGAGTGCTCTGGAGTGGAAGGGGTGGGAGGGCTGGCAAAGGTGGAATTTGAGGCAGGTGCGGCGGAGGAGCATGGCGCGGGACTGAGCGAGGCCTCTCCGCCGTGCGAGGGTGAGGGAGAGCTTCAACGGAGAGGATCTGCTACACTGCACAGGCTCCTGCACATATAACTTGGCCGACACCCCCCTCTCCCGACATCTACTGCTTGGAGCATGATATTCAGGTTTCAGGTTGGTATTCATCATTCTCTTATCGGATCTGATTTTTTGTTTTTCTTTTCCATTGCCTTCACATCTGATAAATTTGTGAGTTTTATGAGTTTAATCTTGTGTGATTTGTGTTTTTCTATTT
>TRINITY_DN11868_c0_g1_i1
TTCTCTCTCTTCTTCATTTTTAAATAAGATTTTGACTAACAAAAATTTGGCCGCGTTGATCACAAGCTAGAGATCATTTCAATACAGAAATCAAAGAATGAGCACTAAAAAGGTGAGAAAAGAAAGCAAATTCCTAAAATACATCAAAGGGCCCGTTAGAGTTTTGGCCCGAGCCCGAGACCTATACGTGCGGAGCCTCTCGGGATGTGCGGGCCATGCGTCGGTCTTCGGAGCCGCTGCAGGCCCGCAATTCCCGAGCATGCCGAGGAGCTTTAGTGCCAGCTCATCGCACTCGGTTTACAGCTCCAGAGATGAGGATATGAGGGAACTCATTAGGGTTGCATCCACGCGATCCCTCGCCGGAGACGACCGCTTCCGTTCGAGAAGACCGACGTCGAACGGTGGGGCTGCGGCGGAGATTCACCGCAGCCGCACGGTGGCCATTGGAAGAATCGATGAAGATAAGGCGTGTGATTTTGGAGGTGATTCTGAGGTTTATTACAGGAGCAAAAGCGCAGCTGTAAGAAGAAGTATTT
>TRINITY_DN11834_c0_g1_i1
CTCTAGAAGTTGAGAATATGGACAGCAGTTCAAACTCTCTTGGTATCTGTCAAAGGCTCATCAACTTCATTCTTAGTAAGGTGAGGCGTCCGGCTGCACTCCCCGGTTCGACTCAAGTCCCTGTGGAAGAACAGTCATCAGGAAATAGGCCACCAAATGGTTCCATGGATTCTGAGATCTTGGTTGATTTCAGACACACTTGTGTTGGATCAGAGAAAGATGGCCTAATTGTGATCACTCATGATGAAGCCAAACAGCCAAAGAAGAGTGTGAATATCGAGGAAGGGGAGGCGAATGATCATGAGGCGAAAACATGGCACCCGAGGCAGCATTGGCCTCTTCTTGGCGTCGCTCCCAATATAAACGAGAAGTCGGATGCTTATATTAGCAGGAGGAAGAAAGCCATGGGCAGAAACTACAGCCTTGATTCTGGAAACTCCAAAATGGATGATAAAGCAG
>TRINITY_DN11856_c0_g1_i1
ACCACTAGTAATCTTGGCATGGAGGAGAACAACAAATTATGTGTATGCATACTTTGCATTCAAGATGTTAACTGCCATGGTTACTGATGGTGGTACTATTTCCCTTGGTCTTGCTTATTTGGCAGACAATGTGGCTGAAGAGAAGCGCGTGTCGGCATTTGGATTGATGTCTGCAATTATCTCTGCTGGAATTGTTTCTGCTAACTTCACCGCTCGCTTACTCTCCACTTCCAACATTTTTCAGGCTGCAGCAGCTATATCCACGCTAGCTGTAGCCTATGCAGCAGTCTTGCTGAAAGAAACGAGCAGTGACGGTGATGGTGATGACGACGACTATAGTCATTTAGACCAGCCAATTCTACGTCGACAAGAGAAGGGAAGAATGAGTACTAGTGATGAATCATCATGTAATAAGATAATAAACCTAATCATGAAAAATATTCCATCACCATGGCATATCATTTGTTTGTTCAAACGAAGTAATGCAATATCACTGCTGTTTTGTGTTGCTTTCTTCAATAGCCTTGCAGAAGCTGGAGTTCAAGTTTGCCTAATGTACTCGTTAAAAGCTCGGTTCAACTTCATGAAGAATCAATTTGCAGAATTAACTCTCATTGCCAACGTCGGATCTATCTTATCCAATATGTTCTTTGTGCCTTTGTTGGGCCCTTTTATTGGAGCTCAAAGATTGCTGTCTTTAGGGCTCATTGGAGGATTTTTAAGTTTGTTTCTAAACAGCATTGCCTGGTCACCTTGGGTGTTTTATGCTTCTTCTTGCTTGGGTTTTTTCTTTGCCATTACCGAACCTAACTTAAAAAGCTTGGTTTCAAGACAAACTGGTCCAAATGAACAGGGTATTGTGCAAGGATGTATATCAAGCATATCATCACTTTCAAATCTAGTAGCTCCATTAATTTTTAG
>TRINITY_DN11826_c0_g1_i1
CTCAGGGTCTGTGACACACACAGACTCACTTCAAGTTCCCAGCTTTTGCCATTTTTCCCACTGTTTATTGAGAAGAACTGCAGAACATGGCACAGATTTTGGCTCCCTCTACGCAATGGCAGATGAGAATCTCAAAATCCTCTCCCAATGCAACTCCCATTACATCAAACATGTGGAGTTCTTTATTGTGGAAACAAAATAAGAAAGTTTCACCTACCAGTTCTGCTAAATTTAGAGTGCTGGCAATTAAGTCTGACAATAGCACCATCAACAGGCTCGAGGGTCTACTTAATTTGGATATCACTCCATTCACTGACAAGATAATTGCTGAGTACATTTGGATTGGGGGGACAGGAATTGATGTGCGCAGTAAATCAAGAACAATATCAAAGCCTGTTGAACATCCCTCTGAGCTCCCTAAATGGAACTATGATGGATCTAGCACTGGACAGGCACCTGGTGATGATAGTGAAGTAATCCTATATCCTCAAGCAATTTTCAAAGATCCTTTCCGTGGCGGTAACAATATTTTGGTCATTTGCGATTCTTACACCCCACAAGGTGAGCCTATCCCTACAAACAAGAGACACAGAGCTGCTGAAATTTTAAGTAACCCAAAGGTCCAAGCTGAAGTTCCATGGTATGGAATAGAACAAGAGTACACCTTACTTCAAACAAATGTGAAATGGCCATTAGGTTGGCCGGTTGGTGGCTATCCCGGTCCTCAGGGTCCTTATTATTGCAGTGCTGGGGCAGATAAGTCATTTGGACG
>TRINITY_DN11848_c0_g1_i1
GCTCTCTCTTTTTATTGTATTGGTGGAACTCTTAAAATTCAGCTTCATAAAATTTACTTTTCTTGGATTACTTGTGGTCTTTCTTGACTGTATTTTAGGGTTCTTTTAGGGATTTCTATGCACAATGTTTCATGTTGGTTGATCTCAAAATAGGTTATATGATCTCTGTAATTATTTGCTTGCCTTCAGTGTACATAATTCTATTTTTCAGTTGATGAGCAATCCTGCTTGTCTTCAAGTAGCCCAATGGTTCTTGTGTTAATTCCCTGTTGCTGACCACTTATTGATGAAAATTTTTTGAATGCAATTTAGGTGGTTATCAAATCTCTTTTAGAGCTTTAATCCTTGTTGGTTGCTCGCAATGGTGTTTTGCAACTGTTTAATCAAGTGGAACACATGATCTATATATGTTAGGTTAAAATTCTATAAAGCCGCAATCTTATATTGAAAGTTATGCAATCTATTTGATTTCCTAGAAACTAAAGAAGCAAATGTAAAGGAGAGTTCCTTCTAC
>TRINITY_DN11850_c0_g1_i3
TGTTTAATCTTATACCTGAAGATTGGGGTGGATTTGTTACTCCATGGGTGGAGGAAATTATCAGGTCGTTTGGTAGAATGAAGGTGCTTCATTTCCGGCGAATGATTGTGAAGGATTCAGATCTCGCGTTGCTCGCCAATTCCGCTGGAAATGTTCTGGAAGTCTTGAGACTCGATAAGTGTTCGGGTTTCTCTACGGATGGACTTATACATATGGGACGATTATGCAGGAATTTGAGAAACTTGTTTATGGAAGAAAGCTCCATACTTGAGCATGACGGAGAATGGCTGCATGAGCTCGCTTTGAACAACACAGTTCTTGAAAGTTTGAACTTCTACATGACTGATCTCATGAAAGTTAAATCTTCAGATCTAGAATTAATAGCGAGAAGATGTCCGTCTTTATCCTCACTGAAAATTAGCGACTGTGACATCTCCGATCTCATTGGGTTTTTCAAAGCTGCATTGTCGCTAGAAGAGTTTTGTGGTGGCTCTTTTAGTGAGCCTCCTGGACAGGTTGGTGAAGGTATTT
>TRINITY_DN11872_c0_g1_i1
CTCTGTCTGCTGTGAATTGTGAAATTTGTTATTGCTTTTTAGGTTAGTGCGAAACGTGTGATCTCCAGCTTCCAGTTATTGGTTGGTAGATTTGTGTAGTAAGTATATCGGTGGAATTTTATGAATATTGAGTTGCTGTATTGAATTCGATCCTTGATTTGATTTGAATTTTTCCTGATTAAACTATTTAATTCTGTTGGTTTTAGTATTATGCAATATTTGGAGCTGATCTCTTAACTTAGTCTACATGGAGTGCGAACAGGAATTCTGGTTGTTGTAACTTAACTCATTGTGGATAATTAGGTGTTGTGGATTTGAATTGGGAAGGATTGTTGTTGCTTTACTTGGTGTAGATAGTTAGGTACTATGGATTCGAATGGACGAATATGTCAACTCGTGGGCCTATGAATAACAATTCATGAGAACTTTTTGTGGAGTG
>TRINITY_DN11897_c0_g1_i1
CTCATTTGTGATCAATTATCCGATTGAGTTTTGTTCATATATTGTCTCATTATCAATCGGATTGATACAAGCGTTATGGCCCAATACGATCCTGAGCTTGCCAGAGAAGATTTTTTTGATATTGATGATCCTATCGATAATATCAATTATTCGAGTCTAAATAATGAAGATCCTGACGAGACCGATGATCCCAATCCGGTGGGTGTTATGATACCGTTGAGCAAGATAGAGTCCTCGAACGCTAACAAACACAACGGATCCTCTAAGAGCTCAGAGGAAGACTCAAAGAAGAATCCGGTTGGCCCAGGAAAGGACGATCCCCTAACCGATGATCAGATCTCTATCGTTCTTTTGGAGATATGTGAAGAATGCGGGCTGCTCGCCAGTAAACAGATGGAGAGCGCTTTAAGGAGGTCTCAGAGACACGGAGTAGTTACCAAAGAGGCGATAAAGTGGTTCGTGCAAGGGTATCTGGTATGCATGACATCTCACATAATGACTAACTTGAATGAAAACATGAATGACATGAGAAAGGAAATTAAAATTATGCAGATGAATACTGCATCCATGGGAGCAAAAGCCGACATAATTGTTAAGGCAGCAGGCGGTTTAGATGAAAAGATCAAGGAAGCGACGGATTCAGTCAAGGATAAGTTCCAGGAGACTCTGGAAAACATCGAAAGGTTTGTGTCCAATAGAGTCTCTGCACTGAGCAACATAGTTGAAGCTACTATCGAGGAAACTGTGTTGAACAAGGCAGCCGAGGACAGAGTGCTTGTGAAACCCACGATTGATGCAGAAGATCTCAAAGTGAGGATTGTACCGAAACAGGTGATAACTATTCCCGACGAGATCAAACCACATCCTGATATCGGAAAGTCTGCGGAAACTTCATCCGCCTCAGCAGAAGAACCTGTAGCTGCAAGAAAAGCAATACTGTCTACAGTAGGGTTCACACCTATTTTCATAAAGCAGCTCACGGCTGATGTCGTATTAGAGATTATTCCGCCCAACCTTTTTGCGGAGATTAAGTCTATGAATATGACATCTCGGATTAAGTCTGCTGTCAAGAATGCCATATTGGAAAATTTGACCGCAGCAGCTGAGAAACAGTGAGCTAATCGGTG
>TRINITY_DN11809_c0_g1_i1
CATTGCGTACTACGTGTTGTTTTCAATGCCAATACTTACAACACTGTACATGGAGAATACTTCCATTCTTTCAATTGTGATTTATCTAACTTACATTGATTTCATGAACAACATGGGCCACTGTAACTTTGAGCATATACCTAAACAACTCTTCTCCATATTTCCCCCCCTCAAGTACATGATGTACACGCCTTCGTACCATTCGCTCCATCACACCCAATTTCGAACCAATTACTCACTTTTCATGCCATTCTATGACTACATATATGATACCATGGATGAATCTTCTGACTCATTATATGAAAAGTCACTCATTAGAAAGGGAGAAGCACCTGATGTGGTGCATCTGACTCATCTCACAACACCAGAATCTGTATATCATCTCCGTCTGGGATTCCCATACTTGGCTTCTGAACCTCAGAAATCTAATTGGTACCTGTGGTTAATGTGGCCAGTCACTCTTTGGTCCATGATAGTCGCTTGGATTTTTGGCCGCACGTTTACTGTTGAGAGAAATGTCTTCAAACATCTAAAACTGCAAACATGGGCTATTCCCAAGTTCAGCAATCAATACTACATGCAATTGCAGAGAGAATCAATAAATAATATGATCGCAGGCAGTATATTAGAAGCTGAGTTCAAGGGTGTTAGGGTGTTGAGTCTAGGCCTATTAAATCAGGACAAGGGGTTATATGAAAACGGTAAGCTGTTCTTAAGAAGATACCCTCAGCTAAAAGTGAAGTTGGTAGATGGGAGTAGCTTAGCCGTTGCCATTGTGCTAAATAGCATCCCAAGAGAAACAACTCAGATTGTCCTTAGAGGCAACCTATCAAAGATGGCTTATTCTATTGCCGTTGCTTTATGCCAAGGGGGAATCCAGATTTATACAATACTGGAGGATGACTACAACAGACTCAAAGCAAAGCTTACTAATGAAGCTGGAGACAATTTGATCCTCTGCAAACACAACTCTCCAAATACAAAGATATGGATAGTGGGAGATGGATTAAGGGAGGATGAACAGCTAAAGGCACCCAAAGGAACAACATTCATTTCCTTCTCACATTTTCCTCCAAAGAAAATGCGCAAAGATTGTTTCTACAATAGCACACCAGCAATGTCAGTCCCCAAGTATCTAGAAAATGTCGACTCATGTGAGAATTGGTTGCCAAGAAGGGTGATGAGTGCATGGCGTATAGCTGGGATACTGCATGCTATGGAGGAATGGGATGTACATGAGTGTGGAGAGACGGTGTTCGATATTGAGAGGATCTGGAAAGCTAGCCTTGACCATGGATTCCGTCCCTTGGTCAATAATGCAGAATTGAAACCTAATTAGTAAGTAGACTACAGATTCTACAGCAGAAATGGC
>TRINITY_DN11801_c0_g1_i1
TCAATGGAAACTGTAACGAGTTATTCTGCAACTTTCGTCTTCTTCTTCTTCTTCCTCTGTTTCACAGCAGTTGAAGTTCACTCTCTCTCCTCCGACGGAGAAGCCCTTCTCTCTCTTCTCGCCGCCGCTGATCCTTTCTACTCAAAAGCGTCCCCCATTCTCTCCTCATGGAACCCTTCGAGCTCAACTCCATGTTCATGGCAGGGGATAACGTGTTCACCTCAAGAGAGGGTTATCTCTCTCTCTATACCCAATCAATTCCTAAATCTCTCTGCAATTCCTTCGCAGCTATCTTCTCTCTCCTCTCTCCAACTCCTTAATCTCTCCTCCACCAACATTTCCGGCTCAATCCCCGCCGCCTTCGGCTCATTCTCTCAGCTCCGCCTCCTCGATTTATCCTCCAACAGCCTCTCCGGCCCCCTTCCGGCGGAACTCGGAAAGCTCACAGCTCTGCAATTCCTTTTCCTGAATTCAAACAAATTAACCGGGTCGATTCCACCACAAATTGCTAATCTCTCTTCCCTCCAAGTACTCTGCCTTCAAGATAATCTCCTAAACGGATCAATTCCGTCTCAATTAGGGTCGCTGATATCCCTCCAACAGCTTCGAATCGGCG
>TRINITY_DN11877_c0_g1_i1
CAATTTTTAACGCCTATCGCCCACTGATTTTCACTACCACAACTCTACTGTATTTCCTATTCTGCCTTGTCAACTCCGCCGCTTGATGCCACTGCCCGCCGTCTTCGCCCCCACTTCGGATTGCGACTCCACCTTCAACGGCAGCCAGTTGCTTCATCTTGATGGCGTCGTAACCGCCCATCTTCCTCCGAGGGCTGCCGGCTCTTCTGGCAGCCACCGTATACATATTCGCGTTGTAAGAACACTCCTGGGGAGCCCTAAACACTGAACAAAGGTGCATCTGATTTATATATGCGAAGGTCATACATGAAGATATTTTGCTAAAGGTATACTGAGTGTCCAACCAGTAATAAAGCATTCTACTCCAATTAGTTCAGAAGCCAAGGATCTGGTTGAAACTGTAAAAGTTCAATTAGTGCAGTTCACTTACAAGCGGACCTCTCTTGTAGAGTTAAAGGGAGATTGACGAGCACGCTGGAATTTCAAATCCCCTTCCACTGTTAACCACGAAGGCTTTTCTTAAGTTCCTGTAATAATCTAACTGGTGGTCCTGAAATGGTGCCCGATAGCTACGTCAGCGTACAATCCATGCTTCCATGTACGTCGCTGATTCCTAGGTAAAAAAAGTA
>TRINITY_DN11886_c0_g1_i1
TTTTCAACAATTTTGCTCTTGTGTTAGGGCATGCTTTTTTCTTATTATGGGTCCAATAGGCTCCTGATAGTTTCACTTATTCATGCCATGAAAAACTCAATTGTATAAACAGTAGAGACTGTAGGCCACGGCCGCCAAGTGCACATTATTTTGTTTAATTTTAGGCTGCTGTACATTGACCGTAGTTTGACATAGGACTAAATTCATGAATCATGAATCTCAAACATATTGTGCCACCTTTTTGGAGGTGTTTGAATATTACATCATGTAACACAGTAACGGTAAAAAGAAATATACTTTTTCCCTTTCTTCAA
>TRINITY_DN11886_c0_g2_i1
GTATTTGAATATTACATCATGTAACACAGTAACAGTAAAAAGAAATATATTTTTCCCTTTCTTCAATTTCCCTCAATTTTACATTTTGAGAAGGCCAGTTCCCTCAATTTTAATTTGAATTACACAGAGTTATTGGTTGACTACCTTGCAGGAACATGAAGAGTTCACTAAAGTTAAAAGCATTGCAGCGTTTCAATTTGGAATATATGGCATTAAAACTTTGTATTTCTTGCTATTTACACCAGAGAATATGGGTGACCTGTACAAAGTTTTCCTCATATGATTTTTGCCTAAATTATTTATGGTTCGCTTTCTTTGACATCATTTATCATTTTCTATGAACTTTGTTTAATTGAATTTTTTTGGAACTTCGTTGTCCCATTTAATAGTGA
>TRINITY_DN11835_c0_g1_i1
AGGAGGAGGAAGGACTGGGGGGTGGAACTCGAGGGGCAGAACGGTAGTTCTGTAGTGGAAGTGGACGTTTACCGGTTAACGGATAGGTTTGTGGTTGTGGAGGTTAGAAGGAAAGGAGAGAAGGCCAACGTGTATAGTGATTTATGGAAGGATAAAATTAGGCCGTTGATTCCAGCGCAACCTGATCTTCCGGTTACCGGTGAATAGATTGACGTGTTGTATTTAATCAAACATTGGATAGTATAGCTCCGTATAGATTCATTTTGATGTGTATATATGACAACTCTTTGTATTACTATTTCTTGTTAACCTA
>TRINITY_DN11813_c0_g1_i1
TTCCAATGAAGGCGCGTGGTTACAGAAAATGGGCGGGTGAATATTTGTCAAAAAATGAGTGGGTATTCTCTTGCAATTTTAGTTTTGATTTCCCTACCAAGATGCCCTACATTAGGGGAAATCCCATTTAAGAGCTTCTATTCATTCACCAAGTTTATTCATAGGTTGATTGGGGAGGCCTTCACGATTTGTTGAGTTCACAGCAATAAGAGGGCTATTATGGCCATTGGAGCATCAAGCCTTCTGTTATGACAGACAATGATGGGTTCTTTAATTTAGTGTCAAAAACCAGATGCTGGCTCATTACTACAGTTCTTGGGAATGGCTTATTAACGGGAGGAGATGTTTTTATGGCGATATGGTATGTTGCGAGAGGCTTTTGATTTTTATGGGATAATGAAGAACTGCACTAATCAAAGATAAAACAATCGCACAAAAGACACTACACCCCTGACTTCATGAGTCGTAAATGCGCTTGTGTTAGCATTTTGGCTCGATTATGTTTAGTAAGAAGAACTAATTTCAGCTACTTGATCGAC
>TRINITY_DN11817_c0_g1_i1
AACAGGATGATTATGCGGCTAGCTACGGGATATCTAGCTGCTAATTATATCCGTTGGATGAGAGCATAAACCTGGAAACTGTTCTGTGGTGAAGCTACTCTGTTTGTACATCTGTTCTGATTGCTAATTCCTGCTGGTTTATATTGCAACAAGCTTCTGTAATAGTTAGACACATTGCTGCTGCTTGGTCCACGACTTTCTGCATCCAGATTCTGCGCAGGAAGCACTTCCCATTCACCCTTTCTCGGAGGAGAGCTGCTGATTCTTGAAAGTCCAGCATCCACTCCAGGAAGCAGACTACTAGCTGTTCAGTTATGCAGTTGATTTGAAACAGATTTTTAGCTATTTTGATGTAATTTAGCAGCTTTCTAAGGTGTAATTTTTTTTTATTATTATTATTTTTTCTTTTTTATCATTCCAGATTTTGGATGAGGGATGTAGAT
>TRINITY_DN11878_c0_g1_i1
ACCCGACCGATGAAGAGCTCGTCACGCGTTACTTATCTCCCAAGGTTCTCGATAGCAGCTTCAGCTCGACCGCTATAGGAGAGGTGGACTTAAACAAGGTGGAGCCGTGGGATTTGCCATGGAAGGCGAAAATGGGAGAGAAAGAATGGTACTTCTTCTTCTTGAGAGATAGGAAGTATCCGACCGGCTCTAGAGCTAATCGTGCTACGGATACCGGATATTGGAAGGCCACCGGAAAAGATAAGGAGATTTTCCAGGCGAAAATCCTTGTTGGAATGAAGAAAACTTTGGTTTTTTATAGAGGAAGAGCACCTAGAGGAGAAAGAACCAATTGGGTTATGCATGAATATAGATTACATGGAAAGAATTCCTTTCATGCCCTTGGTAAAACTGATAAGAGTGAATGGGTGATATGTAGAGTTTTCAAGAAGAGTTCTGGAGGGAAGAAAGTCCACATATCAGGGCTTCATAGAGACGAAGATCGTCGTCTCGATTTACCCTCGTTGATGGACATGTCATTCGACGAAAACCGGACCACAACCAAAGATGAAGGATCTCATGTGACCTGCTACTCCAATCCACCACAGGATTCCCTAAACAATTCATTTGATGAATACATTTCCTTTGCCAACAAAAAGCTTCCCAATTCGGAGTACTCATTCTTCTCGTCTCACCTCCCTTCGTGCACGGACATTTTGAACTTCTCGGTGATGCCTGATCAGACGAGTGCCTCGTTCATCAAGCAAAATGCTAAAACAGAATTCTCCGAGGATACGTTCAAGCCCTACGATCATGAGCTAGGGTTCAAGACTTACGACGAAGGTCAAGTTTTCCCGATCGACGATTGCTTGTGGAACTACTAAGCTCTTAAGAAAATGTGCA
>TRINITY_DN11896_c0_g1_i1
GCGAATTGACTACTAATTCTGTTATTTTACTTGAGGGACATGGACACTACTTTGTTGAGGAACAGATGCTCAATGGACCTCTAGAAGAGATGATGGGGAAGTTGATCAATGTTTATCCTTCAGCAGCTACTGAAATGTTGCAGACCAGAGGTCTTGTAGTGATGCCTATGACATTTGTAGAAGAATTACTTGAAGAGAGGTTGGAATTGCAAGTAAAAGGTGCATTTCTACCTCCAAGCACGGTCCATTGCAACTTATGGAAAGGGCATGATGGATGTGATGGTAGTGCATAGATGCCTACTGATAGGACATCACCTCTCTGATGGTGG
>TRINITY_DN11864_c0_g2_i2
TCAAATCTTAAGGCTGTGTGATTCCCCATCCAGATCTGCGGTTGAGCTCGAGGTTCCGAGCGGAATATAGAGTCCACGTTTCTTGTGACTCTTTGCTCAAATCAAGTCATAGTCTCCTATCGCAGTAAATTTGTTATTTTTTATTTTTTTTGTTTACTTAGATCTAGGGTTTTCGTCATCCTCCATGGCAAGGGTTCCCGCTAGCTAGGGCAGCCTCCATCTTCCCGCCACCGATTTTAATTTAAGAAGCTGCTTGTTTGCTAATTCCACCCGTGCGTGACCTTTCCGATGTGCCCCCTGGCTGTCGGTTACGCCTTCTGCGTATTTCCCAATTGCCGCCGATTGTTTTGCCTCTGCCAAGTCTTTCTTCTGTGCGTACTAGTATCAACCATTCTTTTATAGTTTCGTTCTTCTTTTTCACTACGTAGGGCCGTCCCAAATCCGCAGTCGTGTATCAATAATGGAGCAGCGACTGCTCCGCTATATTAGGCATTATTTACTAGAAACTAATTTCAGAATTTTAATTTTGAGTTAGCCTCCATAATTTCGAAATGCATTCTGCACATCACACAGTTTCTTGAATACCATTGGTCTTTATGTTGATCACGATTATGCAGTTATATGTTCTTGTTTTTAGTTGGCTATTTATAACTTTTTATGTGTTGCTATCAATTTAATTGTAAAATTACGTAGAACAAATTTTTGGGAGGGTGGTACCTAAGTGGAAAGAGATTTCAAGAGTCTTGTACTGACGAATTAAGTTCTTACTTTCCACATAAGATGGCTTGAGAACTATAAAGATTCATCCATTTCATGATAGTTGCATAATTTGAAAACAGAGTAGCAGCACCCACTAGATTGATGATTTGCCTTTTTATGGGTTGGATGAAGGTGTATTAGGAATCCAATTGGGAGAAACTACTAAACATCGTAATGATCCATCTGCCCATGGTATGTGTTACAAGACATGGCCAATGCTTTGAGGCGTGGATGGAGATATTCGGAAAAGATCATGCGAACTGGGTGTGGCAAAGGATTTGGTTGAAGCCGTTAATGAGTTGATTGGAGAGGATGACCCTTCTTCGAATGTGAAACCATTAAATGATATTGATGATCCTGAGAGTCCAAGAAACGATCGGGAGGTAAGTATCCATGCAAACAAGAAAACCAACGGATCAAAGTTGTCTGGTACCAAAAGATAGACTGCGGATTCGATGGAAGACAGGCTCATTGAAACTCTGAACCAGATGCAGCGTTCCACGGAGGCAGGGCTTCAGAGTATCACACATGTACTTGAGTACGAGTCTAATTTTGGTCAAACTCGACAGAATCTCTTCGTGATGTTGGATGAGCTTGAAGAATTTTCACTTGAAGAAAAAGCTTGTTGCCTTTCACCCGCTTACAAAAAATGCAGAATGCTTGGAGATGTTCATTGGACTGCCATCTCACACAATGCATCAATATGTTCATGGTTTGTTGGACAATAAGTTTAGGTGAAAAAGGTTGAATTGGCTGTTTATTTGGTTCGTGGTGCGACTTTGTGGTTACGCTGTTTTTACTACGTAAGCCCTTCATCAAACTTTAGTTTTTGGTTCACTGTGAATAGTTGAATATATACATATTAGGCGATGTTTTGAGGATAGGTTGACGTTGAATTATCATTTTATTTGATAAGTAGAAGTGGAAGCATTTACTAGGCTTTATTTTGTTTCACTAATCAGATTAAGAATGTATCGTGGCTGGCTGGATGTGATGGTGTTTTAGTTATGATCACCTTCTTGGTCCTCGTCTGTGTCATATACGTTTCTTAATTTGTATGTTGTTACATTATACTCATGGGCG
>TRINITY_DN11864_c0_g1_i4
CCCACCCTCCTTTGTGCTTGAGATTTTGAGCGGAATGTAGAGTCCACGGTTCTTGCGACTCTTTGCTCTAATCAAGTCAGAGTCTCCTATTCCGGTATTTTTTTTTCATTTCTGATTTATTTTTTTGTTTACTTAGATCTAGGGTTTTCGTCGTGGGCCATGGAAAGGGTTCCGGCTGGGTAGGGTGGACTCCATTTTTGCGCCACCGATTGTAATTTAAGTAGCTGCTTGTCCGCTAATTCCACCCGTATGTGACCACTCCGATGTGCCCCTGGCTGTCGGTTACGCATTTTGCGTATGTGGCGATTGCCGCCGACCATTCCGACCGCCGTGACCACTCCGCTATGTGTTTCTTCGGTGCGAACTGTTATCAGCCATTCTTATACTGATTTTCATAAGACACACAAGCTCTTTGCAAATGGAAAGTCGTGGAAGTAGTGTTTCAGGTGGAAAGAAGAACAAAAAAATTGAAGGCAAACGTAGGAATTGGACAGATGAGGAAGAAAAGGCGTTGCTAGTCCTACTGAAGGAGCTTGTTGCCATCGGATGGAAAGGTGATAACGGTTTCAGGCCAGGATACCTGCAGAGGTTGGAGGCAGGAATGCTCAAAGGTATACCAGGGTGTACTTTGCGAGGTACTCCCCACATTAACTCCAAGATCATAGTGTGGAAGAGGCTGCATGGATCTCTTGGTAGCATGATGTCATTAGGTACCGGAGTAGGGTTCAACCATATTACCCATAAGATTGACGCATCCAGATAGCAAATGAGAGACGGTGGTCAAGAATGATCCATCTGCCCATGGTATGCGTTACAAGCCATGGTCAATGCTTGAGGCGTGGACGGAGATATTCGGAAAAGATCGTGCGAACGGGGATGGGGCAGAGGATTTGCTTGAAGCCGTTAATGAGTTGATTGAAGAGGATGACCCTTCTCCGAATGTCAAACCATTAAACAATGTTGATGATCTTGAGAGTCCAAGAAACTACCCGGAGGTAAGTAGCCATGCAAACAAGAAAACCAACGGCTCAAAGTTGTCTGGTACCAAAAGACCGGCTGAGGTTTCGATGGAAGACAGGCTCGTTGAAACTCTGAACCAGATGCAGCGTTCCACGGAGGCAGGGCTTCAGAGTATCACACGTGTACTTGAGTACGAGTCTAATCTTGGTCAAACTCGAAAGAATCTGTTCGCAATGTTGGATGAGCTTGAAGAATTTTCACTTGATGAAAAGCTTGCTGCCTCTCACCTGCTTGCAAAAAATGCAGAATGCCTGGAGATGTTTATTGGACTGCCACCTCACGCAAGGTATCGATATGTTCGTGGTGTGTTGGACAATGAGTTTAGTTGAACAAGGTTGTATTGGCTGTGTTTTTTGGTCGTGGTGCGCTTATGCTGTTATGCTGTTTTTGCAACGTAAGCCCTTTATCAAACTTCAGTTTTTGGTTCTCTGTGAATACTTGAATATGTACGTATCGGGCGATGTTTTGTAGATAGGTTGATGTTGAATTTTCGTCTTTTTTGATCAAGTAGAAGTGGACTCATTTACTAGGCTTTTTGTAATTTAACGAATCAGATCACGAAGTATCGTGACTGGCAGGATG
>TRINITY_DN11814_c0_g1_i1
CACTACATCAATTCCAACTCTTCCATTCCAATTCTTAAATCTTCAAGAAAATCCATCGATGGCAGCCACCTACTTCCAACTCGTTTTACCATTAATAATCGCTATCTCATTCTCAACCATACACACGAGTTGGGCGGTTCGCAACCTACTGCAAGCCACCCAACCCGGGTTGCCCACAATTCCGCCACTTCCTAAGGCCACACAGCCACCACTACCCGCCAATATGCCAACCATTCCAACCGCCACACTGCCACCACTGCCCGCCATGCCAAAGCCAACATTGCCGCCAATGCCAAAGGTGGCGCTGCCTCCAATGCCGACTATGCCTTCACTTCCGACAACATTTCCTTCTTTTCCTACAACATTTCCTTCTATTCCTTTCCTCACGCCACCCTCATCAAACTAATCCTTCAGCATGAGGGCTTCGATCCATCCATTAC
>TRINITY_DN11829_c0_g1_i1
CTAGGACCACTGGATGCATCAGAAGCCATGGAATCATCACTGTCAGCATCTTCTCCACTGTCTTTCTTGAAGCCTTGTTGTGCTAAGCTGCCATCGTCGCCATCATCATCGTCGTCATTGTATCCTTTCTCCGGTGAATCTATGTACATTGTCCACCCCGATTCGCTGCTGCTGCATTCTTCAGTACCTTGAACAACTTTTGAAGAATCCATTGGAGAAACAGAGCAATATTGAATAGAGGTAAATGGGGGGTTTTGAATCTTTCATGCATAAAAACCATACATCATTGAAGAGAAGAGAAAAGTACTCTTTGCTTAGCTGTCTCTGCACAAT
>TRINITY_DN11895_c0_g1_i3
ATCGATTGTCAGTTTCAAAAGAGTGAAGCTCGGAAGAGTGAGAAAACAAATTTGATGATTTTCTGCAGAATACCAATCCCCCTCGTAATACCAAAGGATACGCCAAATTTATCTTCTCTGTTTTCATCTTCCACGAAGGCAAATCATGAGGATCACAAAATCAGGAGTAGGGGTGCAACTGAAGAAAAATAGGAATAAGATCAAGAGAAGAGTTCCAGGAACTAGATCAAGAGAAGAGTTCATGTATCAAGAGAAGAGTAAGAAGAAGTTGAAGGCGAAAAAAAAGAAGCAAAAACTGGGGAAAAGCGAGATTTGCTTTCATGAGAAAGAGCGAGATTACAGATGGAGAAAGTACGGG
>TRINITY_DN11887_c0_g1_i1
GCTGAGGTTAATCGATTATTACAGACAACATGATATTAATAAGGCGAAACATGATGAGGCGCAAAAGGAGATCGACAACTTCAAAGTCTGGTATACTGGAGGTTTGGGCGTTGTTGAATTCTAATTTTGATCTGAGGATGGCAGCAAAAAACAGCTATTGCACTGTTGCACTAGAACTAGGGAGGGAAACGGCAAGATCTAACACTTAAAAGATTCTCGCAACAAGAATCTTTGAGTATTGAGCTTACCATTCCCCTCAGTCTGAGATATCTGTCCCTTGCTGCCGCCCATTCAATAATGGAG
>TRINITY_DN11807_c0_g1_i1
TCATCAATCAATTCCTATATCTAATTTCATTTCTGACTTGTTCACTCTTTCTATATCCTTAGGTTTGGTCATAATTCTAAGACATAATTGTAATTGCACCTTTGTGATTCATGACCTTTTTTACCCTTAGAGTTTAGGGTTTACCCTTACGGTATAGTGTTAATTCATACGGTACAATTCTCTTTTCAACTCATAATTAAGGAGGTTCCACCGCGTCATGTTCCACACAATGCATACTCAAGTAATTAAGGTGAAATTCTGCTGGATAATTACATTTTATATTTGAGATTTAGGATTAGTGAATCATAGAAAATAAAATACTCAATTAAGACAAATGAATGTATATATACTCCCTCCGTCC
>TRINITY_DN11847_c0_g1_i1
GCTGACTGCTAGAGAAGGACCGCCCCGGGGAAACACGGCTACCCCCCGAGGTGCCGAAGGCCCAGCTGATGACGTCTTGGAAGCCAGTCTCGCCGACGCACTGAATCCGCTGCCTGTCGAAAACTAGCCTGGGAGAGAGGGCTGCCCATTCCAATCGGTCCTCCCGGGCCTCGAAAATTAGTTCCCCGTGATTGGCAAATTATACTCCACGTCTCTGGCGAGATCCATCGCTATCTCCAAATCTGGCGGCCGGAGGAGACGAAGAGAGCTCCGATCCTCCTCCGCCAATCCTGTCATGAAGTATCCCAAGTAATGCTCATCACTGAGCCTCGGGACTTGGCTGGCCAGTTGAACAAACACCGTCACATACTCCTCCACGGAATCAGTTTGTTTGATAGAAGAGAGCCGCTCGAACGGGCTGCCCATGAAGCGTGCGTCAAATCGGTTCGTAAGGGCTTTAGCAAACTCATTCCACGACATACCAGGCTTTCGAGATTAAAGCCAAGTGAACCAATACAAGGCCGATTCCTCCATAGCCACCATTGCTGCCGGAAGCTTCACTTCCTCTGGCGCTTGATGCAGCACGAACTGTTGGTTGGCCCGAGCTAACCAACCAATTGGGTCCACGC
>TRINITY_DN11830_c0_g1_i1
CCAAATCAAAATTCATGATGCCCTAAATTTTCACACTCTCTCTCAATTCTTGAACCATTGTTCTCAAACAAAAAATCGCAGAGCAGTCCAAGAATTCTACGCACATGTACTTAGAGTAGGTTTATTCTTTGTAACCCCCAACCTCCAAACTGAAATCGTATTGACTTACACAAAATGTAATAACGAGGACGACAGCCTAAAAACCTTGACCCGATTCTATAAATGCCTCAACCTCAGGAACCCATTGCCCTTCAATTCGATTATTTCTCATTTTTCTCAATATGGGTCTGATTGTAAGGCGCTGCATACATTTTCTTTTATGCACTCCAACAGTGTTTATGTTGATTCTTACGCTTTATGCAGCTCTTTAAAGTCAGCTTCTTGCTTAAAAAATGTCTCCCTTGGAAAATTGATCCATGCCTATGCGGAGAAATCGGGCTGGTTAGCTAGTGTGTATGTGGGTGGTGCTTTGGTGGATTTTTATGCGAAACTGTTGTGTGTGAATGATGCAGCAATGGTGTTCGACAAAATTCCTGTGAAAAACACGATTTGCGCGAATGCACTCATGTCAGGATATGCTGAGGCTAAAATGTGGGGTCAAGGAATTGAATTGGTTAGGAGGATGCCGCTCCTGGGTTTGGATGTGGACAATTTCACGCTTGCTGCTACTCTACGTGCATGCAGTGCCCTGTGTGCCCTGCAAATGGGCAAGCAAGTCCATGCAAATGTTGTACGTAAAATCTTTGATGTTCCAACTGATGTGTTTCTGCAGAGTTTGTTGATTGAAATGTATGGAAAGTGTGGACTAGTGAACAGTGCAAAGAAGGTTTTTGATATGTTGGGATATGGAGAAGGGGAGAGACAGAGAGATGTTGTTTTGTGGACTTCGATATTAGGAGTGTACGGGCGGTCGGGACATTACACTGAGGTGATTAGGTTGTTTAAAGATATGCTAATGGAGGGGATCTGCCCTGATGGAGTAGCATTCTTGACAGTTATCTCTTCTTGTGCTCACACGGGTCAAGTGGATCTTGGAATTGAATACTTTGATATCATGAGGCGCAACTATGGATTGGTTGCTAGCCAAGAGCATTACAGTTGTGTGGTTGACCTGCTTTGTCGGGCTGGAGAGTTGGAGCGGGCTTGGGAAGTGATGAGTGGGATGCCACGCGGTGCAGATGAGAGCTCTGCTGTATCCATGTGGGGTGCTTTGCTGAGGGCGTGCAACGAGTGTGGAAATGTGAAGTTAGGGAAGTTGGCTGCTGAAAGGGCACTTGAGGTGGAGCCTGATAATGTGGGAGTTCATGTACTTGTATGTAATATGTATGGTAGCAATGGCATGTGGGGTGAGATGGAGCAATTGAGGGAGTTGATGAAAAGAAGAGGATTGAAAAAGGAAATGGGGTGGAGCTCAATATGAGCATCAAGGACAAGGAAAGGTCTCCAATAATAATGAAAATGAATGCAGATTCAAAAGCAAAGCTGGAGTATT
>TRINITY_DN11855_c0_g1_i1
TATTGTTAATTGATTATTGTTTCTCATAATGTTGACTTGGAATTGGAATCTGGTGCCACAAAGTAGTCAGTGTTTCAGTGATATCCAATATCTATTGTTAATTGATTATTGTTTCTCATAATGTTGACTTGGAATTGGAGTCTGGTGCCACAAAGTAGTCGGTGTTTCAGTGAAAACTGGCTTAGATGATTAAGAAATATCTGTGAAGTGAGGAATGATAAAGGAAGATGTATCTTTTATGCTGAGAGAAATAATTAATAGAGTATCAATACTTTGTTATTTGTTAATCAACAAATGTGTGGGTTATGTTTGTGATTATATCTTTTGTTCTTGCCAAATACTGCCACAGCAGTTCCAATAATAACGATTTCTTTTGGAGTCGTTGCTTGTTTATGATTATTGTAGGCCGTTATTTCCTAGGATGAGATTTATTTATTTTTTATTAGT
>TRINITY_DN11884_c0_g1_i2
ATAATACATTCTTGAGTATATTATACAGAGGCTGTTAAAAAATTAGGGAAACTCCTACCAACATGGATTTGTGACATTAGTAATGGCATGTGATTTGACATAATTAATAACATCCCACCTAATTCAGTTGAGAATTGTTTTATTTCCCATGATAATAGAGACCCTACCATGTGCATCCCTTGCCAACATACTCATCTTGCTGTCTGGTTTTGGTAGTCAAATCAGATCATAAACTTTACACATTCATACATGCTTCACTCAATATAAATATCATCAATTAATGTATATTCCATGTATGTGTGTTTTTTTTTTGGGTGGAGTTGTTCATCATTACAATCTTGCACGCCAAATACAAAATGACTGAATATATATTGTTTCAATTGGACTATTATTAAGTTAGAATAAGATAAGATA
>TRINITY_DN11840_c0_g1_i1
CTGCAGGCTTGCAGCGTCAATTACTAGCCCCCTCGAATCCATGACATGAAGCACAAGTTCGTGGTGTAATTCGTGCTGATTGAATGGAAATCAGAGAGCTTAAGGGACAGTTACTCTTAACTGGTCATTCCTGTACAGTGACCAAGGAACCCACATCAAGAACCACACAAACTCGAAAGGTACTATTCATCACTTTAGTTTGTACGTTGCACAAAATCACAAGTACATACACCTAGTAATGAGATAATAGATAAATGTAAGAAGATCTGTTTGTTATCAAAACCTGGCGGCTACACTCCACTCCTATATATACGGTTTGACC
>TRINITY_DN11880_c0_g1_i1
ATCACGCCTCCAATCTCTCTCTACGCGTTCCTCATCCTTCACGCATTTCTTTCTCCTGTCAATCCCTCCTGATGCTAATGCTATTTCACCCTCTGCCTCTCATCCTTCACGCATTTCTTTCTCCCTGTCAATCCCTCCTGATGCTAATGCTATTTCACCCTCTGCCTCTCTCTCTTCTGTCGCATTTCACCTTCCGCCTCTCTCTACCGCCCGACGCCGGCGCTACACCTCCCGCCTTGCGTTCCTCCATTCTTCACTTCTCTCCCGATCTGTCACTGTCTCAGCCACAAGACGCCATTTCACCCTCATCTCCACGCCTCTCTCCTCACCCAATCACATCTGCGTCACCAATCAGATCTGAACAAGGTTAAAAGCCGAATGTGAAAGGGGAAGAAGATTCTAATTCAAGGGAGTGTTCTTCTTTCCGGCTGATACTAGAGCCGACGAACTACCTCGAAAATTGATTAAATTGATTAGGGCGACGAGTCTCGGAAACTGATTAGGGTGATGCTCGGGCAGCGAAGATTAGAGGC
>TRINITY_DN11858_c0_g1_i1
ATTTTTTTTTTTCAATTTTCTGGAAATTATATTTTATTTCATTCGTGAGGGAGAGGGGGTGATATGATATTTTATTAATTTATTAAATAAAAATATAGATAGTAGTGTAGGGAGTGGTTGAGAATGGAGAATAATTAAATGCTAGGGGTTTTTGGTGCAGAGTATTTATATGGGATAATAACTAGGAAGGAAAGGAGAAGAGTTTGTTTGGATGAGTTTTTGTTGATATGCTAAAGTGGGTTGGATATTTAGCATAAAGATGATAGCGAGTCTAGAATGTTCATTTCTTCTTTTGTGGTTCAATGGGTTGGGGATTTTTGCTTATGATTGAGGATGGCCAAGAAAAAAG
>TRINITY_DN11825_c0_g1_i1
GGATACTTCATTGTTTTGTTCAATGTTCATATTGATCGTTATCCTCTAGTTCTTGTTGATGAAGTCAGAAATGCTGTTCCTTCTAAATGGGATCCTTGTGCTCTTGCCAGATTTATCGAAAAATATGGAACCCATATAATAGTTGGGTTAAGCGTAGGTGGGATGGACGTGGTTTTAGTAAAGCAAGACAAGAGTTCCCACGTGGAACCATCACAGCTCAAGACCCACTTGGATAATCTTGGCGACCAATTATTCACCGGCACGTGTACTTTCTCTCCTCAGCATTCCAAAACTAATAAGGAACTAAAGCACAAGGTCTTTCAACGTCTTTGATCCACACCCAAACCCTTTTAGTAGCTTTGCATCCATCACCTCAAAAGATGGTATAAGTGTAATATGTTCAAAAAGAGGGGGCGATTTGAGCATGAGCAGCCACTGTGAATGGTTGCCAACAGTTCAATCGAAGCCGGGTGTGATTCATATCAACTTCATTCCCATCACTTCTCTTCTCAGGGGTACTCCTGGAAAAGGATTCTTATCACATGCTATCAATCTCTACCTCCGTTATAAGCCTCCCATTGGTGATTTGCAGTATTTCCTGGATTTTCAAGCCCATAGAACATGGGCCCCCATTCACAATGACCTTCCCTT
>TRINITY_DN11827_c0_g1_i1
CCAAGACATACATTTTCATGCCTAATTTGGCTGGACCCGGTGGTGTTACACCTCTACATTTGGCTGCTTGTACATCATCTTCAGATGATTTGGTTGATGCTCTAACGAGTGACCCTCATGAGGTTGGGTTGAAGAGTTGGAACACGGTGGTTGATGCAAATGGTCTGTCTCCTTATGCGTATGCCTCAATGAGGAATAATCATTCGTACAATGCCCTTGTTGCTCGAAAACTTGCTGAGAACAACAGAAATGGTGAAGTGTCGGTATCAATTGAAAATGAGATGAGGGAATTCGAGGTAGAGTTGGATAGTGAAAAGCGTGGGAAGTTGAAAAAGCCTTGTCCCAGGTGCTCAATAGTGGCTTATGGATGCCGCAAAAGCTTTCCAGGTTCAAAAGGATTGCTTCAACGTCCTTACATCCATTCTATGCTCCTCGTTGCTGCTGTGTGTGT
>TRINITY_DN11804_c0_g1_i1
AGAACTTGTGTCACGAGGTAAGTATTTCTTGGCTGGTCAGAATGCATTGGCCAAGCTGCAATAGGCACTCCCATGGTCATGCTCTCGATGCATGAATTCCAACCACAGTGACTCATGAACCCACCAGTTGATGGATGAGCCAAGATTTGTGGCTGGGGCACCCAATCTCTCACCACCATTCCCACTCCTTCCACCCTCTCTTCGAACCCTTCTGGCAGCTCTGCTCTTCTCACTTGTCCGTCGAAGATGTTGCCTTTGTCCGCATCTCTCAACACCCACAGGAACTTCACTTTGCTCTGCTCTAATCCCAAAGCCAGCTCTGTTATTTCTTCGTTCGATTGTGAAACAGTGGTACCGAAAGCAACATAGAGGACCGTATTCGGCTCGTGTTTGTCAAGCCATTGTAAGCATATGTGTTGGCTCTCAGATTGGTTAAGGGACGATAACTTGGTAGGGAGTATTGGCCCTATTGCCCAACTTTTCTTATCTCCAGCTTCTCTCTCTAGGATGTCCAGATAAGGTCCTTCAATCAATCTACTGGTGTTGTAAAGATCTCCAGATCTGTGCATCAACGGCTCAGATTGTTGAAGAACAAGATCTATAATCTCTGGTGGTATATCGTCTGTTTCAAAAGTGGGCACTTGTTGGTAATTCTGGGACCTGTAAGAAAGCAAAGATAATGCTGAAATGCAGTTAATGACATAGGATTCCGCATTAGGAATTGCAGCTACATCCTGAACGACGGCGGCCACCATTGAGTCGTTAACAACCACGACTCTTTTGAATTTTCCCGCCATTTCGTTTAAAAAGGCACCCACCGGTTGGCGGAGATTCAAGGAGGCGATCCATGCCGACTGGAGATGCGAAGGGAATTTGGTCGAGGAGTTGGGATCCGGGAGGTCAGAGGCGAATGGCGGAGTTGGGACGTCGTGAAAGTGGATTCCGATGACGTTTAAGCCGTTGATTCGAGCTCGGGCTTGGCGGTTCTGGATGGCGGAGCCGACGTAGTAGACAGGAATGCCGTAGGAGGATATAAGACAGGAGATTTGCAACAGCTGATTGAGGTGGCC
>TRINITY_DN11857_c0_g1_i1
AAGCCGATGGGATCGCAGCTGTTTACAGTTGTTCACGATGTCTTGTCTACCAGTTATGGTTTCCGCAGACGTTTTGCTACCTAGGTTTGCGTTTGCCTTTTGGAGATGACAGGAAATAGTAGAGCACATGTGCGTAAACTGGCAATCGGAAAAGCACCTCCTAAAGGCAAACCGAGGGTAGCAAAACCCGTTGACTTCGTTTGCGACGGCTGCAAGGAAACCATAACTGGTAGACAAGACATCGTGAACAACTGTCCAAAAAAGACGCAGCAAAAAAAAAGTGCTAAGAAAGAGAACACACTGAAGAAGAAAAATAAAAGCATGGGTGGAGATGCTACACCGGCACCGCCGACAACAGAATCGCACGTATCGGGCACAAACATCACTGGATCCAGGCCGCCGACGTCAGAATCGTACGTATCGGCCACCCACAACACTGGATCTAGCCGATCGACTTCTCCATCGACCGATTCGGGAACCATCAACACCGGATCCATGACGTACGCGTTTGACTCGGAGAAATTAGGAAACATCGACATCGATAACACGACGGCGATTGATGGTTCCACCCCCAACGACTCCTGGACCACTGGAAATGGGTCGGAATCTGTCGGGGAAGCTTCGCCGAGCAAGGAAACAGCCAAGCTCAAAGGACAGAGAGCGGCGGATTTAGATTTCTAGGGTTCTTGCTCAAGAACACAAGAGAGAAGAGGGGGAGGAAATGACAGATGAGAGAGAGTGAGGGAGTGATTAGTGATTAGGGTTTGTGTTTCACCAGTCATTTGTGTGTGTGTGTTAGTGGGTTTAATTAATTGTATTGTTAGATAGGTTAATTAATGTTTTAGTGTTTTAAGTGGGTTGGGTATTTTGTAAATTTAGCATATGAGGGGGGTATTTTAGTGATAAAAATTTTTCTTTTTTGGAATAAGACAATAAGTTTGGGACGGACAAAAACGGTAAGTAGGACAACGAGTTTGGGACGGAGGGAGT
>TRINITY_DN11867_c0_g1_i1
TAGAATTCTCGTTTCTCCACTTCGAAATTGTCTCACTGTACAAATCCAGCAGCCTGCATCATCTTCGCCTCTTTTAACAAATCCGCTCCTCTTTCTCTCTCAATCTCTGTTTCTCTCACACCAATTCACTCACACGCTCACTCTTCTCAACTGCTTCATTTTCCATAGTTTATAATCAGTTGCTCGAACAACCTTCACAGTTCTACCTGGTGAGTAATGTTACCTCCTTCATACCACAGTTCGGAGTTGGTGTAAGCTTTGATTAATTCACACAGAAACTTGAATTAATCGTTGATTTTGAAATCTGTAGAAGAAGGCTATTGAATTGGGCAACCCGAAGTTGGTTCTGCTAAACTGAAATTTACGGGAAATTGCAAATTTCTAAAGCACAATGAGATTGTCAATAGCCTGGAAGTTTGTAAGGCATGCAAGGGCGAGTGGGGGTGCTGCCTCCAAGAAGTTTGTGAGGCATGCATGTGCAAGTGGGGGTGGTTACTCCTACAAAGAGCTGATGTCGACAATCCTGGCTGCATCTAACTGGAACAGAATTCAACGCGATTTTGATATTTTTGAAAGGAATGAGTGTCGCATTGCTAAGTCCAATTATTATAAATCACATTTGGGCATGTTGCAATATTGTTATGAGAGGATGGGATCGCCTCATCCTAAGGATATAATCATGATCTCCGATCAAGATTTCGCAGGGCTTGCGCTAAGATTTCAAGCTAAGCTTCAAAGTTCTTTTAGGGATCAAATTGTTGAAAATAAAATTGTTGTAATGGATAAGGATAATAGTGTTTATCCAAAGGATTGGAGAAATTGGATAACGAACGTCCAAATTACCTCTTTACTTCATCCCATCCAAGTTGTAAAACTTACTAAGCCACCCGTTGGAAGAACAAAGATATATGTAGGTGTTCTTTATCGACCCTTTGTTGAAGAGGCTGGTGGAGGAGTAGTGATTGTGGATAGTGCTGGTAGTGTAGAGTTATATTGTGTTGGGGTCAAAGCTTTAAGTAGGTTTGAAGCTGAAATGAGTGTGCTTTCTGTTGCTACTCGACATGCACAAAAAATTTCGGGAAAGATAGATTTTGTTACTGATTGTAGTGATGTTGTAGAGGGAATGGGAGGGCATTGTTTCATCCAGCCTGACAAAAAACTCTTATTTTGGGAACTGCTGAAGATCCTCTCTGAACTTGACTGGAGCATCCAGCACATCCCTAAAGTGGGAAATGCATTAGCAAATGAGATAGCTTATAGGATTTGTGCTCGTAGTGTTGAAAAAAAAATCTCTCTTGTTACATGCTTTCAAAAAGTCGAGAAGTTTGGTTTAGAGATTCCGGATAAAGAGATGATGATGAAGAAGCTCTCAGATGAATGTCCGATTCTGAAGATTGAAATGGCCAGAGGACGTGAACGTAGGGTTACACCTAGGAAAGTATACCAGAAGGACTAAAAGAAGGATCTTTGGCTTTGGAGATGAGTGGTTTAAAACAATTTTATCCATCATATGTAAAGGTTTATCAGTAGTGACACAATTATTTCTAATTTTGAAAATGATTATCTCGAACCTGAAGTGGCCGTGCCTAGACTCCGTATTATGGCACTTAGTTCAATTGGTAGTAAATTGCAATAGTACTCTGATCATTCCATGGTATTCCGTGGCCTGTGCATGTCCTTGTGTTGGATGAGTTGTTGGCTCACTTTTACCTAGTTATGCTTATTGTAGATTAA
>TRINITY_DN11867_c0_g2_i1
GTGTCTATTTTTTTCTCTGTCATCGCTCCAACTCGTACTCATAGTTAAGCAGCGGCAAGACTAACAGGGGCAAGAGGCAGAGCTTCTATTTACTCAATCGGCTGATTCAATTGCGACAAGAGCACATTCAATAGCAGCTTATTATACGATAGCACTCGCGAAGGAGACGGCCACATCCGCCACCGCCACACGGCACATCCTGTCGCTTCCTCATCACACTATCTAGGGTTTTACTGGACGGAAATTCATCCCGACCTCTACATTGAGAAATTTACGGGAAATTGCAAATTTCTAAAGCACAATGAGATTGTCAATAGCCAGGGAGTTTGTGAGGCATGCAAGGGCAAGTGGGGGTGCTGCCTCTAAGGAGTTTGTGAGGCATGCAAGGGTAATTGGGGGTGCTTACTCCGAGAAACAGCGTTGTGATTATGAATTGCAATTGAAGAAGTTGCATTTTTGCTACAAAAAGATGAATTTAAAAAATTATACAGATGCCATTGTAATTACTAAAGAAGATTTTGAAGAACTTAAACTGAGATTCCCACGTAGGCATCGAGATACTATACTTTGGGATCAAATTACAAAAAAAAAAGTGGTTGTAAAGGATGAGTTTCATATTTATCCAAATGATTGGATGAATTGGATAGGAAACGCCAATATTACCCATTTAGCTCAACCAATCCAAGTTATCATTCCGACAAAGGCCGATATAGGAAGAACCAAGGTCTACGTCGACGCATATTTTGAACCGCGTGAAGAAATTGCTGGTGGAGGAGTAGTAGTACTTGATGGTGCTGATACTGTAGACACATACTGTGTCGCGGTACCAGCTAAAAATGCGTTTCATGCTCAAGTTGCAGTTCTCCATTTAGCTGCTCAGTTTGCTATGGGGACAATAGTTGGACCCATCGAGTTCGTCACTGATTGTTTAGATGTGGTTGATGTATTGAAAGAGCATTCTTTTATTGAGCTTGGCGAAGAACCCGTATATTGGGAATTGCAAAAGGCCCTCTCAGAACTTGACTGGAGCATACAACACATCCCTAGAGAAGGGAATTCACTGGCGGATGCGATAGCTCGTCGAATGCTTGCTCATAGTGTTATGGAAGGTTTACCTATTTGTCGTAGGGTCATCCAAAAAGTCGACAAGACTTTAGTGTTTCCCGATGAGGAGGATATGATAATGATGCTCTTGGAGGAGTGGCCAATTCTTAGGATTAAATTGGCTGATGGACCACCTAGGTTTACACCTAGGTAGAAGGCGTAAACAAGTATAACCTTTTTTTAACATGTTATATCCTTTAATTTAATTTGACTACTTAGAACACTGTATAATGTGACGAAATTTTCCAATGCTACATTTAGTCGGTGTTGATCTTCATTGTACTGGATTAGATATACCCACTAACATGTCTTCCTTAGGTAGTTGATTCAATCAATCTACAGATTATTGACTAAACAATGTGGTGGTGC
>TRINITY_DN11866_c0_g1_i1
CTAATTACAACCACAATTTACAGTACAGTGTGGGGTTTCATTCTAAACATAGTATTTTATTTTTAACTAGCACTAATTGTTTGTTTTTTGGAAGTTTTAGTTAAATTTATTAGAAAAATTGAAGTTTTAGTTAAAATTTATTAGAAAAATTCTAATTACAACCACAATTTACAGTACAGTGGGGGTGGGTCAGTGGGGTTTCATTCATATCTTTTATTTTTAACTAGCACTAGTTGTTTGTTTTTTGGATTGAAATTCAGTTTCAAGATTATTTAATCCATTTGCACAAAATGTTACCCAACTTTTACTCACGTTTTAGATTTTTTTTTTGTTACTTTTATGTAATATTTTTTGTGCCACTACATTGGATAATTAACATATAGGAATATTGTGGGACACTTTAACTAGGCCTTAAGTCAACCGCATGACAACCTACTATCTCACTACACACCCTTTATAATTTCAAACACATTATCCTTTATTTTTACATATTGTTTAGACATAAAAATTAAAATCTATCCTACTTAAATACCCAAATAAAGATAAATTTAAATTTATTAAATCCAACTAATTTTGAATTCATATACATATCATGCCGTTACTTTATATTTTTAATTTTATTAGAAGGAATAGTCATGAGTCGGTGATGTATGTCTCTAGTCCGCCACTAATCATGTTTTATGTCGGCCAATCATCCAAGGATATTTTTATTTAGTAGATATGAATTAGATTTGCTTCTTTCTTTTTTTTTCTTTTCTTGGTAACACCACACTTCGAAAATTTGTGACCACAAATTTTATTTTAACCACACTTCGGAAAAATTCTAATTACAAGCGCAATTTACAGTACACTGGGGTGGGTGGGGTTTCATTCTAAACATATCTTTATTTTTAACTAGCACTGGTGGTTTGTTTTTTGGATTGAAATTTAGTTACAACCGTACAGTGGGGGTGGGTGGGGTTTCATTCTAAACATCCTTTATTTTTAACTAGCACTAGTTATTTTTTTTTGGATTGAAATTCAGGTTTTAGATTTTTTTTTGCTAATTTGATGTGACATACATTTTTTATGCCACTACATTGTATAATTTACGCATAGGAAAATTGAGCGACACTTTAACTAGCCCTAAGGCAACCTATTAGCGTAAAGACTTTACTCACCCCGCCACGTCTTATTTTATAAGAAGATATTACACAAAAGTGTCACATGACATCGTACCATCTCACCGCGCACACTTTATAATTTCACACATTATCCTTTACTTTTACATAGTTTAGACATAAAAATTAAAATCTATCCTACTTAAATACCCCAAATGTGTGAGAAGAGAGCAAAACCAGAGTAGAGGCTCATGGGACAAAAAGGCCCATATAGCAAAGAGAGATAAAAATTAGAGTAAGGGCCCATGGATAAAAAGGCCCAAGAGGGCATGTTATAGGGCAACACTGGTGTACACTTAAGTATCAGTGCTGGCGTTCTGCCTCCACTCTACACGCCATCTAGCCTCCACTCCAGAGCCGCACACCACGCTGGTCCGTCGCTCCATCCAACCGGATTCGTCTCCACTGGAAGCTCATCCATTCCAATCCCCCACCTGCTTCAAGGCCAAGGTTTAACCGACAGTGTACAGATCAATGGATCCTGATTTTTTTCTGCTGAGATTTTTTGCTCGAGAAAGATTTCTTTTACCCCGGAGTTATCCCGGATGTATTCTTCCTGTACGGCATCAAAATCAAGGACGTGTAGGTGCAGGATTGTGCTACGCCTGCGTTATTATAGACAGCATCTTCTGTTACGACCATATCCGTGGGGATGCTGAAGAACTATCTCTTCAGCAATTCCTTGACCACTACTATCCTATCTGGAGGAGGTCAGAACCAGGAAGCACTATTTTTGATGCCGTACGTTACATAAGAGAGGAAGGATTGTGCACTGCTCTGGATATTCCATGGACCGGTGTGCTCAGTGACCTGCCTTATGGCTTTGAAGAGATGAATAGAAGATACATTAATGGATATGAACTCGTTACAACTCATGCGGAAGTGATAGCAAATTTGAACAATAGACATGCAATAGTTGCTGATGTGATCATGACGCCGAGTATGGAAACTTGTTTGCGTGGAAGAAGGTCTCAAGAGATGTGTAGGCACAGCCGTCGTGATTTGCGTAGAATTAGGAGGAATCCAAGTCAATTTGGACGTCATTTGATGATTATTATTGGCTATGGGGATGGCTACTGGACCGTCAAAAATAGTTGGGGAACAGGCTTAGGATTTTTTGGCTTTCATCATATCTACTCTACTCACGTGTCAACCTTTTTTAGAATTAATCCTTAGGATATATGTCAACAAAATTTATACTCTTTGGGATATGTATGGAGTATGTATACTTTCGTTTTCAACTTACATTTAGTTTCAACTGACATTAAGTGC
>TRINITY_DN11844_c0_g1_i2
CGAGCCGTGGATGGACTGCAAGATCGAGTTAATCTTCTGAAAAGATCTAGATACTGCTGAAGGGTTGCTCAAGAAAGATAGGTCTCTTGTGGCTATTGGATGGTGTTTTTCTCAAAGTTTGAATGTTTGCTCTGCTTGAATTAATTATATGTTGGTCTAGTTCCACTTGACCCCTTTTATGACCTTAAGTATTAGATTGCATCACCTTTTCTCTGTTAATTCTTGAGAGTTCTATATTATAACATTGTATTTAATGCATTACTACTTTTCCTGATTTTCAAAAGCTAATAAAAAGAAAAGTGTAATAGTGACCCACCCAGACTGCCCCATTCAGACCAACCCCCTCAATAAATCTCTGGTTAGTTGTTCAGCATCACCTCCATATTAACCTTCATCATTACCTCGATTGAAATCGATTGTCTTGAACATAGTCAAAAGGGCCCAGGAACAGGTTTGTTTAAGCCAGCACTGGCTAATATAAAACTATATCATATCATCA
>TRINITY_DN11845_c0_g1_i1
ATTAAGAGGTGCACACAGTCTTCTTCTTCATCCACATCTCTCCTCGATCCTTTCCGAATTCTAATTAACAGATAAAGATGTATCTTGACAGAAAGTTATTTACGTGTTGGGATCTCTGAATTCTTCCACCAAATAGCCAACCATTTTTGCCCACCAACAGCACCCTTTTCCATACCCCAATTCTTCTTAGCCCGAAGCGGGCCCGACGAAGAGATCTCCGAGCTGTAGACAGTCGGGATCGGTAGTGGAGGACGAAGAACATACATGGTTTTTTCTCCAGATCCTCCTCTTCCACAAGCATCTAGTTTATGAACTTGAGTATGACATCGGAGCGATCCATCTCCGTCGAACCCTCCCCCTCCGGCGACGAAGATTTATCACCTGCAACACCACCTTCATCAATGTAATAAAATGGCCGATTGTGATAGATCTCGAAAAAAGATGGCCT
>TRINITY_DN11845_c0_g2_i1
ATTTTTTTTGCATTGAATAGAATATATATTTTGGATCTGATTACTTGAGTTTTTTTGGAATGGTGATGGGGCTTTCCGGCTGGTGGAATTCACGACTTCGGCGGCGATCGACGCACAGAAGCGAATCTAGAAGTGGTGACGCCGGTCGCTGGTGGTGTGGCGGTCGACGGCTGATAAATCGGGTTGGGGCTCGCACAACAACGTTCACGAGGCATCGATGGTTGTTCGCGAACAGACGAACAATGACGGCGTCGTACGATGCTGAACTACGGTAGCAACGGCGGAGAAGATGAACGGAGAAAATGAACAAAATAAACTTTTAATTTCTTTATTTCTTTATTTAATTTTTTTTTCAAGTCTGAAGTTACAAATAATTTAGCTAGATTTACTCATGTATACTCCCACCGTCCCAAGAAAGATTGCACACTTTTCATTTTGGATTGTCTCACAAAAGTTTATACATTCCTTAAAAAGTAAAAAGTCAAAAACAATCATCCTTCCCCCATACACTTTATTTATAAAAAAACCACCTTTACTTACT
>TRINITY_DN11838_c0_g1_i1
CTTGTTAATTTTCTCCGTTTTGCTCTGTCATCAAGTTCTTCTCATTCTTGATGGAGACTACTGAACTAAAGGTGGAAATGGTGAGCATCCATGAGAGAAGATTGAGAAAATGCTTATCCAAGTTAAAAGGAATAGAGAGAGTCGAAGTGGATGGCAATAGTCAGAAAGTGGCAGTAACGGGGAATGCCCACAGAAACAAGATACTCAAGGCAGTCAGGAGGGCTGGTCTTAAAGCAGATTTCTGGTCTGCTCAAAATGAGCTTCTTAATGCATATGCTACTTCTAACTTCCAGAACATGGGATTCAATATCTTCTAGTTCTGCCAAAAACACCTTTTTTTCCC
>TRINITY_DN11838_c1_g1_i1
GGTACATCTTCTTTTACTAGTTAGAATTGCATAATTTGTTAAGTATGAAGATATTGATTCTGGCAAAGAATGGGTTTAATCATATGTTGTTATCTTGTTCTGCCTTCTGTGAGTGTCAACTATGCGAAGTTAGGGATCTTACAATGTCATCGCTTGCAATCACAGTTTTTACCTTTTAACTTGGATAAGCATTTTCTCTTTTCTCATGGATGCTGACCATTTCCACCTTAAGTACAGCACTCTGCATGGCAATGTTCACAACAGGTTAGCATTCTTGTTGAATAATTATATACTAATTGGAGATGAACAAAAGGATATGGTGTGGTAATATGTGGTCATTCCACCATACATACGTCTAATATAAATACTTTGTATATGTTATTGTTGAAGCTGTAAGCATAAAGTAAGAAGTCCAATACCTCCATCAAGAATGAGATGTGTGAGCAAAACGAAGGAGAAAACAAGGCGAGAAAGCAGTATTTTTTTATTTTTTTTTCTTTCTATTGACATGTAGATACTGTAGAATAGCAAAAGCAGTATTCAAGGAGTTGGAGCTGAGGCTGCTGACGTGGAACCATGATTGATGATTAATCAACGCCAAAATTTGAATTTCACGATTAATTAAAGTTTGAAGTGAAAATGAAATTCAATCGTATTATCATACCTTGGAATTCCGAGTATTTCCTGAAGTTACGCGATGGAAGCCGCCTAAAAGCCCTCTGATCTTGGTGAACGAGTCGCCGAAGACTACTAGGTCCGGCGGCCAAATTCACGGAAAAAGAAGAAGATTTGATGCCGCCATGAGGACGGAAATCGTGGATCAGAACAATAAGCGGTTTGGAAGTGGCGGGCGGTAGGGCCCCAGAAGTTGACACCGGCGGCAGGTTGGGTGGTAACACCTTTGATGCTGGCTCTGGTGGCGGTGGCGGCGGTGGCAATGATGGAGGTGCAGTAACGATGCCGGCTCTGGCTCCGTGGCCCCAAAATGGTGGCCTCCAACAAAGCCGACCAATGATTCCGGCTATTACTCTCATGATACTCAACCTCTCTTTCTCTTCCTTTTTCTTTGAAGATTAATTCTTTCAATACAGCCCCGTCATGTTGTGCAATTTGATTCAAATAGTATGTTGCACATAAGCAGAAATCATGACAAAGAAGCAAAAGAATCCACAACAATCTCTCTTCTTTCCTTTTTTCTTAATCAGAAACCAAC
>TRINITY_DN11839_c0_g1_i2
ATGTATGCATCAGAGATTAGAAAATCGAATCGGAGGCCAAATCGATGCCCCTAACGGTTCAAGCTCGCACCGGGCGATTCAACCGGAAAACAAATTTTATAATTTTAAACAGAACCGGACTACACCACCAAACTGGGAGAAGGGGCTGTTTGTTTTTCAAGAAGCTGCCACCTGTTTTGTGCTGCTACACCGCGAATTTCTTCCACAAAACGCGATACTCAAATCGAGTTTTGGCCAGACATGGGAGGTGAAAATTGAAGAGAAAATCACCATCAACAATAAGGATAATCAAACTGTGAGAAATTTGTGCTTTTGTGGTGGTGGGTGGACGAAATTCTTGAACGATTTAGAGATCAAACTAGGTGAATTTCTTGTGTTTTGTTATCCCCGTCGGCACGCTCTTCTCAATCTGGTAGCTGTCGACGCTGCTCTGCCCTACATGCGTTCTTCTCAAGCCCTCACTTCTCAC
>TRINITY_DN11839_c0_g2_i1
AATCGAAAAACAAATTTTATAATTTTAAACAGAACCAGACTACACCACCAAACTGGGAGAAGGGGCTTTTTGTTTTTCAAGGTTTTGATCGACTACTCCACCAGACTCAAGCTGCCACCTGCTTTTGTGCTGCTACACCGCGAATTTCTTCCTCAAAATGCGATGCTCAAATCGAGTTCCGGCAAGACATGGGAGGTGAAAATTGAAGAGGAAATCACCATCAACGATGAGGATAATCAAACTGTGAGAAATTTGTGCTTTTGTGGTGGTGGGTGGACGAAATTCTTGAACGATTTAGAGATCAAACTAGGTGAATTTCTTGTGTTTTGT
>TRINITY_DN11831_c0_g1_i1
GAATTGCCGGTCGGTGTGGCGGAGGAAGGCGGCAGCGAAATAGTTGCAACAGAAGGTGGAACCGCGTCGCTCGAATTGAAAACTGATGAAGCCAATGAATTTGATGACGTCGGTGGAGAGACAGTCGTAATTGATTCAGGGGGTGAGCCGGTTGTTGCTGAATCGCAAGTGGATTATAAAGGTGATAGCTTGCAACTTGACAGTACGCTTCCAATGGAAGCAGAGGAGGAAACTACGCAGTTTGAGATGGTTGTCGTTGATATTGATTCTGATTCACGGATGAACGAGGAAAGGGATGAAACCCATGAAGGCGCGCTGCTTGAGAATGAACTTGAGGAAGAATCTAAGTCAATAGTTGACCTCGCGATGGAGGTGGCTGATACTGATGTGGCCTACCGGCAACAGATGTCGGAGTTACAAGAACATGCAGGAGGAAATGAATTGAACGTTGTTCCAGAAGCTCTGGAAAATGAACCTGAGAGGGAGG
>TRINITY_DN11862_c0_g1_i1
TTGTTTGAAATGGATACTATTGAGTTCAGTCCCAGCCTCATTAAAGGGCTGGACTTTTGGAAGCTTTGGTTGCATATTTTGTCTTTTTGCACCATGCCTCCACTTTGGTCACACCAATCAGATAAATCTCTAACATTATCATGACCAAACTTTGAGTGAATCTGGTTGCATCTTTAAGATGTACTGGAATATTATTGGTGTAATCAGTATTGATTGCTTGCTTTGAAAGATATATATGAGATCAATATGTGATTGTTCTAGGGTAATTTGGAGTTGTTTATTGATACGAGGATGAGAAGCTGCCTACACCCATGTTTTTCTGTTAATATCTAC
>TRINITY_DN11842_c0_g1_i4
CCCGGTTCCTCTTTGCTTTTAGATGGCTCTACAGGTTCAACTTCCCTTTTGGCAGGTTCTCCTTCATTTTTCGCCGCTTCTCCCTCGTTTTTGGCTGCTTCTCCCTTTTTTTGGCCGATTCTCCGTTTTTGGCTCGTTCGCCATCTCCTTTGGCTGGTTCTCCCTCGGTTTTGCCTGCTTCTCCATCTTTTCTGGCCGATTCTCCTTCATTTTTGGCTGGTTTGCCATCTCCTTTGGCTGGTTCTTCCTCGTTTTTGGCTGCTTCTCCCTCTTTTTTGGCCGATTCTCCTTCATTTTTGGCTGGTTCGCCATCTCCTTTGGCTGGTTCTCCCTCGATTTTGCCTGCTTCTCCCTCTTTTCTGGCCGATTCTCCATTTTTGGCTGGTTTGCCATCTCCTTTGGCTGCTTCTCCCTCTTTTTTGGCCGATTCTCCTTCATTTTTGGCTGGTTCGCCATCTCCTTTGGCTGGTTCTCCCTCGGTTTTGCCTGCTTCTCCATCTTTTCTGGCCGATTCTCCTTCATTTTTGGCTGGTTTGCCATCTCCTTTGGCTGGTTCTTCCTCGTTTTTGGCTGCTTCTCCCTCTTTTTTGGCCGATTCTCCTTCATTTTTGGCTGGTTCGCCATCTCCTTTGGCTGGTTCTCCCT
>TRINITY_DN11805_c0_g1_i2
CAGTACCCAATATGCTTCGTGTAGGAGTAGGACGTTCTTCTGCAGTTATTCTTTGTGAAGTTGGTGCAATTACTCGTAAATGTTTGATCCACACCAAACCTGCAGAACTGAATCATAAATCCGCCGCAGTCATGGAATCCCTACCGCTGAAGGTTCCCGATGCCCATAAACCGGTAAATCTTCCCCGTATTAAGAAACAGAGGCTTCCCTACCCCCATAAATCGGTAAATCCTCTGAATCCCCATTTCTATAAACATGTGGATCCCCATTTCTATAGGGTCGATCTCGATATCTATAAACATGTGGATCCCCATTTCTATAGGGTGAATCTCGATATCTATAAACATGTGGATCCCCATTTCTACAGGGTGAATCCCAATACCCATTTCTATAAGGTGAATCCCTATATCTATAAACGTGTGGATCCCCATTTCTATAAACCGGTGAATCACGATCCCTATAACCGGCGTGTGGATCCCCATTTCTATAAACCGGTGGATCACGATCCCTATAACCGGCGTGTGGATCCCCATTTCTATTAACCGGTGGATCACGATCCCTATAACCGGCGTGTGGATCCCCATTTCTATAAACCGGTGGATCACGATCCCTATAACCGGTATATTAGGAAACCCGGAAGTTCCCGATCTGTGATGGAGGCTGATGACGGCGGAGACAGAGTGTGAGTGTGGATGGTGAGGCAACAGTGTTGCGGTGCTGTTTGTTTTATTTACGGTTTTTTTTACCTGCAGAAGAACTGCCATGATTATTATGCAGAGTATATTCGGATTGACAAAATTAGCAATGAATAATGCAAGCTTTAGTTTATCATCTTTTCAAATCAACGCACATCACTTGACACTTGCCAGACATATGCACACCAGTTTCAACTTAAACCTAAATCTGTCAAAATTGACTAAATACGAACAACTCACGTTTCAAAACCACCCATTACCCATATAATTATAAAGTTCGAAAGTTCAAGCCAAAAACGTATCTGATTCA
>TRINITY_DN11860_c0_g1_i1
CTTTGTTTAATTATCTTTCGTTTGTCGAAAGTTCACGACTGGATAATCAATCAGATAAACTTTGTGTTCTGTTTTGGTTTCAATCTATATTCTTGAATTTGAACATGTTACTGCTCACTTAAGCCATTCTTGCAGTTGTAACTTGAAACCCTAATCCATGTATTCATTATTTGTTCTCAGTAAATCAGCATGTTAGCTTTTGCTTACTTTTATTTCCTCTTGCAGTTTGAAGTTGATACTAATCTAAAGTGTAATAGTGCATATATGCCCATCAGTTAATAAATATGCAGCTAAGTCTCTTGCAAGTGGAACCAACATCCTGAACTCATTTTTTGAGATTGCGACATGTCTAGATTTATTTGGAAGTTGTTCATGGATTGTTGTTCATCCACATGTTCTGCCC
>TRINITY_DN11837_c0_g1_i1
GCTGCTAACATCCCGAACCTAACGCCGTTACTCTACACTCCCAACAATAAGAACGGCGAAAGGTTTAAAGAAATGGCGGCAACCATTATTCCCAGAATGTACCACTCAGTCTCCGCCGTACTGCCCGACGGCAAAATCCTCGTCGCCGGAAGCAACACCAACGCTTTCTACAAGTTGCAAAAATACAATGATCACTTCACGTTTCCGACGGAGCTGAGGGTGGAGAAGTTCTCGCCGCCGTATCTGGCGCCGGAGTTGGACGCTTACCGCCTCGTGATCAATGAGGACGAGTCGGATAAGAAGTTGACGTATGGAAGTGAGTTCACCGTGGCAATCGATTTGAAGGAATTTACAGTTGGCAAGGAGGATATTAAGGTCACTATGTACTCACCCCCATTCACCACTCATGGGTACTCTATGAACCAGAGATTGCTGATTCTGAAGGTGAATGAGGTGCAGGGCGGGCGGATCACGGTGGTTGCGCCGCAGACGGGGAAACTTGCTCCGCCTGGGTATTATCTTGTGTTTGTTGTTCATGGTGATGTTCCGAGCCGTGGGATGTGGGTGCATATTGAGTAAGTAAGAATGTGTTGGTGGTATTTGATTTTTGCTTAGCCAATCAGGAAAATCGTGATCCGTTGTGCATTATGGG
>TRINITY_DN11823_c0_g1_i1
GTAAAAGGCTGGTGAATGAGGTTGAAGGTTATGAAAAATTGGTAACTTGCAACTATCTAAATCTAAATATATTTCAGTGATGTAAACAATCTTGCAGAATAAAAAATAAGAGGTCCTTGGGTACGGAATGCACAGGTGGCCTAGGTCTCTGAATAATTACCGAACAGGGGGTTGGCACATATTAGGTTATGATCGCCTTTTGTGCCTACACCTAGGTCTAGTTTGCAGCCTGGTTCCCTTTATTGGGTGGCACCATATTGCCTACAGATAACCAAAGAATTTGAGTACTTGGGCAAATGCTTTAGAACCGTTAATAACTCAG
>TRINITY_DN11823_c0_g2_i1
CTGTTAATAACTCAGGAGCAGCACATTAAATGCTTGCCTCTGTTACACTTTTGCCTAAGAAACGAAGTGGTTGTCAACTTATTGTCTGGATTTTTCATGGCAAGTAGTTTATAAATGGTTTATAATGTTTCTGGAGGGAGTGGCAGGGTCAAGTTGATGTTAGGTGCTAAACTTTAATTGGGTGGAAGTGATGGATATGTAGAATGAGGAATCAAGCATTCCAATAATTATAGGCTTGAGTTTAATCACTAGCTTGGTTTTTGCTTACTCCCCAAACTTTTAGGCTTGTGGTTAGTTCCCTTTTTTTT
>TRINITY_DN11892_c0_g1_i2
AGGTTCTTCCATGGGTGTTTGCTTTGAGTAGTGCCATACCACTGCGGCTGCTTCGCACATACCTGTAAACCTATTCAGCTTTGTTCACCTACGAATTATGTAATTATTCGACTCAAAATTTGTGACTTAACTGACTCAATTAGTACTCTGCAAGACTCTACTAGGAAAACCAGGCTGGTGTTATGGGACCAAAAATGCAAACTTCTTTAAGGACTCAGTTAACGGCGGGACCAAAAAAACACGGAATAAAGTTATGGGACCAAATCCAATGGGGACTGTGACGGATGATACCACTTCTCCCATTTTCTAGCAACCATCAGTATACCAAAAGTTTAAGAATAATTCACCAGTACCTTTGTGATCTTTGTACTCCACCACCATCACCACCTGGGTACAAGAGAAATGGAGTTCATGGCAGATTGGAAATCTCTCTGGCCGGTATCCTCCATGTTTTCCGCTCCGT
>TRINITY_DN11806_c1_g1_i1
AGAGGGTTTTCTGGACATGGTTTGATTGATTGTTGCCAACCAGATTTGTTGATGCACCAAAATACAGCATCAACTGATCTGCTAGATTTGGGTTTTCTGGGATGCGAACAATTCTTCCTCCAAAACTCCGGTGGGCCTTCATCAGAATCACGACCCGCCTTCATGCAGCACCAGTACCATGCAGATGATCTTCTCAATTCAAATCATCAAACGTTTAAGCAACTGATGGAACAAGAACCATTGGGAGCTACACAGTTCTGTCTCCGACCCGATGGCTGTGGAAATTCATCTGATGCGTCAAAAATACATGATCCGGCATTTCTACAGCATCAAATCCCTGAAACCAGCCTGTTAGATTCAAGACACCTCATGGGTTTCGAAAACGAAATGGAGGGCTTATTGGCCGATGATTTATGGACGCAAGGTCAAGTGGTTTCCAATGATCAGACATTTTCAGCAAACCGATTGGACACAGTTATGGAATCTATGATGAATTGGAACAATGAATCATCATCTGGCTACACAGGTGGGTATCTCTAGAAGACCATCATCCTAAGTTCAAGGTGACAACCTACATCAAACCTGGTATCCTATAACATTAACCAGCGTAGTTTTGCCCCGAAAAAGCAAGAGCAAGAAAACACGAACGACATACACAAAGAATCAATAGTTCTGCTCGTCTTTTTCCATCCGACGAGCTGCTTTTGATACGAGCACTGTCTGACTTGTCATCTAAATCAGTCGCTATAAACTGATGCAGTTTATGTCTGATCCTTACAAGGTGA
>TRINITY_DN11871_c0_g1_i1
AATTTGTTTACTTTTATTGAAATTATTAGTTTGTTTCTTCGATTTTCACTTGATAATTGGCTAAATCTGTATAGATATTTAAATGTACAGAATACAAATAGGTTTTGTCTCTTTATGTACTGTATTAATCAGAATGTAATACCTCTGTGTTTATTACCCATGGGCCAAATCGATGTCAATTAGGTTAGGGATGCTATGTGGTTATTATCCATTTGCCAAATTGATGTCAATTAGTAGTATGTTATAATGGATGCTCTGTGATTATTACCCATTGGCCAAATCAATATCAATTAGATTAAGGAACCTAAAAAGTAATCTACTTGAAAATCCTACTTTGGAAGCTTAATCGAGTATCCCTGCAGATTGAGCCACATTTGGAAACAATGGAAGAAATAAATTATACTATAT
>TRINITY_DN11863_c0_g1_i1
CACCCGCAATGTTCACTGGAAGATCTGGATCATGGACTGGTGGTGATGGGGCATGGGTTGAACTATCTGGAAAAATGAACGTCTTAGCTCGATTACTTGGTCAACTCCGTCAGAGAACAGATGATAGGATAGTTCTAGTTTCAAATTACACACAGACATTGGATCTCTTTGCTCAATTGTGTCGTGAAAGAAGATATCCTTTCCTAAGACTTGATGGGACTACATCAATTGGCAAAAGGCAGAAGTTGGTCAATCGTTTCAATGATCCGTCAAAGGATGAGTTTGCATTCCTTTTAAGTAGCAAAGCTGGAGGTTGTGGCCTCAACTTAATTGGTGGAAATCGACTAGTTCTCTTCGATCCTGACTGGAATCCAGCAAATGATAAACAAGCTGCTGCAAGGGTATGGAGGGATGGACAGAAGAAGAGAGTATACATCTATAGGTTTTTGAGTACTGGGACCATTGAAGAGAAGGTGTACCAACGTCAGATGTCAAAAGAAGGTCTTCAGAAAGTTATTCAGCAAAAGCATGTAGATTCAGAGAATGGAAATCTCCTTTCAACAGAAGATCTACGGGACTTGTTCACATTTCATGAGAACTCCAGTTCGGAAATTCATGAGAAAATGTGCTGCAAACGCTGTTCACAGCATGAGATGGTGCCTGGTTGCAGTATTGAATCTGATCATATAAATGAGGGCTGCAAACCTGATGAAGAGGATATAGGGGGATTTGCAGGCATTGCTGGGTGCTTGAACAGTTTGAAAAGCCATGAGAAACAGGTTGGGACTCCTAAGGAAGAGGATTTAGGTAGCTGGGGGCATCATCAATTTCCATCATCAGTACCTGATTGCATATTCCAGGCTTCAGCTGGAGACGAGGTTTCATTTGTTTTTACAAATCAAGTAGAGGGGAAGCTTGCCCCTATTGAAACTACTTTGAGACCAATACCAGAAGAGAGAGAGCAAAAAAGCCAGCCAAATTTCAGAAAGCCTCTCTCCCACCGAGC
>TRINITY_DN11852_c0_g1_i2
AGAGAGAGAGAGAGAGAGAAATGGAGGGGCTTATTCCATTGGTATACAAAGCAATTGTGCAGTATAGAAATGGAGCTGGGATGACGTGGCATCACGAGTCCACGTCAGCTTCATACATGCGACTTCCCGCGGGTGACTCTGGCCGGTTCTCGGCTTCCGATATCCAGGTTTTCCGGCCTGATTTCGGCTTCTCCGCCTGTTCGCCGCCGCGGTCCGTCTCGGAAAGAGGTGTCTCCACCGTGATTCAGACGTCGTCGTGCCGCCGGGCGATCAAGTGATCATCGATGGATCAAACAGGCCGGGTTACACTTTATTACGTGCCTAAATTTGAAACTTGGAAGGTAGTTTCAATTGTTGTAATAAAAAAAAATCAATTAATCTTTTTTATATTTTAAAAATAAATTGTGTGTGTGTTTTTGTCAAGTTTCTTATGTTTCGTGTATATCTTTGGTTTGTGGAGAACCTAACAAGGGGTCCACATGATATATACTTGATTTATTGTGTAGG
>TRINITY_DN11822_c0_g1_i1
ATGTGGCTACTGGTTTGGAATGCAAATTTTATGATATTGATTACTGGGTATTTATCCATAGTTATAAAATGCAGTTTTCAACCTCTGTAACTAGTTCTATTATCTAGAGCTAGATAGAGATTTTATCTGGGATAAATTTCTTCTTGGTTTCCTTATAAGCTTTATCGGTGATTCTGGCTTTTAATTTGGTTGTTTTACTTAGATATCAACTCCATAAAGTACACTCCATCGTATTTTTGATATTTGGAAGACTATATTTGTCGTGGTAATTTACTGACCTTCCATCTAAAATCTGATTGAATTTGAGTAAGAAGACTGCCAACTCATTAGTGATCCAGGAAGGATCTTATTTCTCCATTTTAAGTAGGTC
>TRINITY_DN11820_c0_g1_i1
GCTCTCTGACACTGCTAGGAAATAGCTCATCAGAACAATGCTAGGATTAAATGTCGCTTTGCCACACTTTCCTCCAACCCAATCAAGCACTTAACTAATGGATGCCATACGAGAGGATGTTCTTGTGCTGACTCTTCTTGCTGAGGTCCTGTGCCTTCTGGATTTGATAGTCAATTCTTTTGCTCATACAATATCCACAAAGACAGTTGACAAATATACAAGGCCTCAATTCACAGATGATGGTCCATTGGCAATTGATTCAGGAAGGCACCCCATCCTTGAAAGCGTGCACAATGAGTTTGTCGCCAACAACATCTTCCTTTCTGAAGCATCAAATATGGTAATTGTTACAGGCCCAAACATGAGTGGAAAGAGTACTTTTCTCCAGCAAGTTTGCCTGGTAGTCATCCTTGCTCAAATTGGCTGTTATATTCCTGCTCGCTTTGCGACAATGAGAGTAGTTGATCGAATATTTACAAGGATGGGAATAATGGACAGTGTTGAGTCAAATTCTAGTACGTTCATGACGGAGATGAAGGAGACGGCTTTTATCTTGCAAAATGCTTCTCATAGAAGTTTGATTGTTGTGGATGAACTGGGGAGAGCAACATCTTCCTCTGATGGGTTTGCAATTTCATGGAGCTGTTGCGAGCATCTACTGGCTTTAAGAGCGTACACTATCTTTGCTACTCATATGGAAAACTTATCTGAGTTGGCTGCAGTGTATCCAAATGTGAAAATTGTTCACTTCGATGTTGAGATTATGAACAAGCGCATGGATTTCAAGTTTCAATTGAAAGATGGGCCACGTCATGTAGCACACTATGGTCTCATGCTAGCAGAAGTGGCTGGATTACCAAGTTCAGTGATAGAGTCTGCCAAAAGCATTACATCAATGATTACACAAAGGGAAGTGAAGAGAATCGAGATAAATTTGGAACAGCATCATGATCTTCAAATGGCGTACCGCATTGCTCAGCGACTGGTGTGCCTGAAATACTCCAATCAAGATGAAGATTCTATTCGTGAAGCATTGCAGAATCTTAAGGAACTCTGTATGCATGGAGGGCTTTAAAGCTTCAATTAGACTGGCATGTAGAAATCAAACAACGGA
>TRINITY_DN11873_c0_g1_i1
AAATTCACGAGTATGTAAGTACAGAGCTGGGCTTTACAGTGATCATTGGAAATGCACTGTTGGATATGTATGCCAAGTGTGGATGCTTAGATATAGCAAGGGGAATATTTGATGCAATGCCAGAAAAGAATGTTATTTGTTGGACCAGCATGATATCAGCATACGTCGCTTCGGGTTATTTGGATGAGGCTAGGGCATTGTTTGAGAGGAGTCCAGTGAGAGATCTTGTTTTATGGACGACAATGATCAATGGGTACGTGCAGTTCAACAAGGTGAACGAAGCATTGACGTTGTTTAGGTGGATGCAAATGGATGGAATCAAACCCG
>TRINITY_DN11899_c0_g1_i1
CCAATTTTGGGTGCTTCAACTTCCACGGCGGGACCACCACTCCGCTGTACGGGAACGCCACACTCGGGTCGGCCGACATCGACGGCGGCGGTGTGGGGAAGAGAAATAAGAGAAGTATCAACGCGAAGATGGAGGTGATGGCGGGGTTCGGCGACGCCACACTCGGGTCTGCCGACATCGACGGCGGCGGCGTGGGGAAGAGAAAGAAGAGAAGCATCAACGCGACGATGGAGGTGACGGCGGGATTCGGCGGTAGGAATTTTAGCAAAGATGTTGAATCGGGTTTGGTGAAGATGGGGAGCTTAGCAGAATTGAGAAGCGAAATTTGCGTGGAACTTAGTCTTCTATTGCCGGCGACGAACATAGTCAAATACTTTGAGGATGATGAGATGTTGGGAG
>TRINITY_DN11869_c0_g1_i1
CCGTTGACCGGATCGATTTTGTCGGCGGTGGCGCAGACTAGCGTTGTTTAGGTACCGTTTGCGGAGAAGGATAAGGCCTCAATGGCGACGGTGGCGGAACTACCTCAGGCTCTGCTGCCCTGCTCCGGAATCGATTATGTGAAGGATTGTGTTTTAAGGGGTCCTGCTCTATTCCCAATAATTGCTCCACTACCCATTTGGCGGCTGAATAGAGGTCGCGGTCACTGAGGTGGCGGACGGCGGCGCGGAGCAGAATTGGTTACATCATGGTTAGCGGAGATGAAATTGAAATTGGGGGTTGGAGGGTGGCGACTGGCGAGACTTCTGCCACCCCTTCAGCCAGAGTGTCGTATGCAACGACGCCGTCGCAGTTGGGGGCGGAGGAGTACGATTTTTATTTGATGGCAGAGGCCCATTTTGATTGTAAGGAGTATACGACGGCTGCTCATGTGGTCCGGGACCAGATTAGCAAGAAAGCCTTGTGCTTGCGCTACTACTCTTTTTATTTGGCCGGAGAAAAGCGAAAGGAGAGGAGATGACTGAGATATATATGCGTGTATCATCAATGTCAAAATCTGGACAGTGTATCATTAATTTAGGTTGAATGATGCTGAAAGTGATAAGCATCTTGCTTTTTATATATTATTGTTGATTGCAGATAAAAGTTAGCAGTTGTGCTG
>TRINITY_DN11810_c0_g2_i1
TAGAGCTTTCATTCCCTTTTGAGGTAAAGCAAGAAGAGCTCCATTCCTGAACCTTGACAACAAAGCTGGACCTGGAACTAGACGTGACATAGCTCGTTGCTCGGCTCTCCCTCCCGGGGCTGGTACCCGACAGTTTCTCTCTGTTGATCACCAGGGAGAAGTCCGTCAACCCCTTGTAATAAGGGCTGCTGGTACTGTACCTGGATTCTAACACTGCATTTCTTCTGTTGAACTCCTGAAGTGTCTCTACGGTAAGGCTAGGATTCTTTGGTTTGTCGTCGAAGAATTCGCCGAATTTCTTGGGCCAGGGCGTGGCGTCGGATTGAGATGACTTGGCCGAAGGGAGCGTGTGCGGGCTGGTGATATCGGGG
>TRINITY_DN11810_c0_g1_i2
GTTGGTGGTGGTATCAATGCTTGAGCAGTTGGTGGTGCATCTGAAAGTGATGGTGTTGGCAGTGGTGATATCAATGTTTCTGCAGCTGGCGGTGCAATTGGGAGTAGAGGTGTTGGCGGCGGTGATAACAGCGCTTGTACAGTTGGTGGTGCATCTGAGAGTGGTGAGATCAATGCTTGTGCAGTTGGTGGTCTAATTTGTGGCAGTGGATATGGTAATGATTCAGGCGGTGGTGAAACTGGTTGGGGTAGTGGTAGTATGTATGGTGATTCAGAAATTCTCTCCCTCAATGGCTTCTCTGTGGCTGGCGCCTGTGGATTCGCAATCCGATTATCCATAGAGCTTTCATTCCCTTTTGA
>TRINITY_DN11821_c0_g1_i2
TGATGACTTATTCTAAGAGTATTAAGTTTCTTGTGAAATCTTTCGACAATCGTCATACTTCAATTTTGATGACTTACGAATCAAAATGTGAGAGTATTGTGTGAATTTCTAAGGAAAGCGTGAATGAAAAAACACTTAAAAAATCCTAATGAGGTTTTTGGTTCAGGGATGGATTGTTAAACAACTACTACTTATAATAATAAGTTTAACGGTGATTTTTACAAAGTGAATGTAAGAACGTATGTCATAAGAACTTACGAATCAAAATGTGAGAGTATTGTGTGAATTTCTAAGGAAAGCGTGAATGAAAAAACACTTAAAAAATCCTAATGAGGTTTTTGGTTCAGGGATGGATTG
>TRINITY_DN11818_c0_g1_i3
GAGAAGTGATGAATGCTTTATTTGGTCCGTGTTTCTGAATTATCCGTGACCGATAACCATTACCAACCTCTGATCTCTTCTTAATTTAGAATTAAAACAATTATTTTGAAATTATTTTCAAAATTGAATTTATTATCCGGTTATTTGTTCTGATTTTTTTTAAAATATCTTCTACTAATGTTTTCGTGAATATATTCGTGATTGCTCGGTGATTACTAGCCAATGGCTATATACGCTATGCCGATCATTAGAATGAGTAGATAAATTTATACTATGAGAGCTGATACGAATCACTTTTATTTAATCTCGATATATGTAATTAATTTCTTTTAATTTTAACTTCTGCTGTGATGATTATGATAAAAGTTCACATGTCAGACTTCAGAGATTTTTAAAAAATCTATGAGAAGAATGATCACTTTTCTGACCAGAAGTTAGATTTAATGCGGATCCCGCACATTTGCATTGCCGCCGGCGTCAATCCGCAGGTCATCTCCGTTGCTGAAATATTGCGGTCATGGAGCTTATGAATAATTGTTGGATAAAAGAATTTAATCTTTCTATTAAATCAATTAAATTAGGATATAATTTGATTTATAAACGTGAATGAAGGACTCGAAATGACTAAGATCGTTTTT
>TRINITY_DN7267_c0_g1_i1
CATTCTTGATCAGACACAGACATAGTTAATTTCAAATCACAGCAAGTCTCTAACGAGGGCATGAAGAAGAAGATGCTACTGGAAGATCCAGGGGTAAATAAGGAAATGAACAAGATCGGTTCAAGGCCGCCAAGCTGTGAGCACAAGTGCTATGGGTGCATGCCCTGTGAAGCCACTCAGGTTCCCACCACAACGGGCCGGGTTGCGGTCCAATACACTAATTATGAGCCCGAAGGATGGAAGTGCAAGTGCGGGCTTACCTTGTACACCCCCTAGATGATGTTTTTAATTTTAATCACTAATTAACTATGTATCAT
>TRINITY_DN7249_c0_g1_i1
CCAATTTCTTTAATCATTGCCTCTGATTCTATTAGTAAATCAATCAGGCCACTATCTAACATCAACAATACTAGAAACAAAGAAGTTAAACTCGCATTTTTGAGTAATTCTACCCGAAGACACGTTCTTGACTAGTAAGTAGTATCCAACACTCAATCTACACTACACATTAATTATTCCAAAAAAAGCATCTGAAGCTGACTAAAGAGAAGAATCAGATTCATACATTCATGATCATCAAAAAAGGAAATAAGAAAAACTATCACAAAGGAATAACTAGTGTTCTATAAATCCATCTCTCAT
>TRINITY_DN7282_c1_g1_i1
CTCTGCTTTCCCTCCTTATATTGTTCTCCTTGAAATTAAGCTTTTGCATTGCAAACAACACCATTAATTACTGTCCAGAAATAGAGAAACAGTCCCTCTTAAGCTTCAAGCAATCTGTGGAAGATCCAAACGGTATGTTGTCTTCATGGGATGGCGGAGTGAACTGCTGCAAGTGGATTGGTGTGATTTGCAACACCTTCACGGGTCATGTTCATCAACTCCGTCTTCCAAATCCATTTGAAGATAAAACAGGCTTAAAGGGAAACATAACTGTATCTTTGTTCAATCTCAAACATCTCACTTATCTTGACTTAAGCGGACATCAGTCTCTTGGAGGAACAATCCCTTCTAAGATTGGATCCTTGCCAAGCCTCAGGGCTTTCTCGTTTGGAGTATCTCAACATGAATGGCGTCAACCTCAGCCAACCTACCAATTGGCCACAGTAGGCGACTCGTGTGCTCTCGAGACGTTGTCGGTAGAGTTCCAGGATGCCTTCCGTCATATTCGCAAACTCTCCGACAAGA
>TRINITY_DN7263_c0_g1_i1
AGCAGACTTTTACATTTTTATGTTCCTTTAATCTATATGCCCTTTTGAATTTTAGATCTTCAAATCACTTTTCCCTCTTCTTCTCAATTTCTTACTTATGCAGTATGTATCTGGTGTTTACTCTTGTTGGTTAGGCAAGCTAATGATGAATATTGGGGGAATTCTAGAAATCTTCTAACGTGATATTGAATTGTGATCTGGATTTGTTTGATAGAAGATAGAAGAAAAATGGAGTACCGTGACTTGTTGAATTTAGATTTTTTGATTCGGTTAAAGATGATCAACTTGTGTTCTACTTTTTTCACTTTCGATATTGATTTGAGATGGAATTTTGTGTTTATAAGTTTCTATGCGAAGATCTTGTCTTATGTTGGAAATTACGCTTGTGTCT
>TRINITY_DN7243_c0_g1_i1
AAATACCCTTCGAGCTAAACCCTAAAACACACTTCAGTTCCAAGTTCTAAGTTCATCTGCAACATGTCGGGGAAGTGCGACAACTGCGACTGCGCTGACAGCACCCAGTGCGTGAAGAAGGGAAACAGCTACGACTTGGTGATCGTTGAGACTGAGAACCGCTCCATGGACACCGTCTTCGTGGATGCTCCTGCCGCCGAGCACGACGGAAAGTGCAAGTGTGGCACAGGCTGCTCATGTGTGAGCTGCACCTGTGGTCACTAAACCCATACAACCAAATTAAAGATGTAAACGAATAAAGTGTTTGTGGGAAAACAACGTTGTGGCTTTGTCTTTGGTTTGTTTATAGTATTTGTGTCTGTTGAGTGACATGTAGTGTCTGTGAAAACCTGTCACTATGTTTCTGTGATTGTGTCATATAATCGCCATGTTCG
>TRINITY_DN7299_c0_g1_i1
ATCAATAAGTCAAGAATGTATTGTAAGTGATTTAAATTATTGCACATGAATTATTTGACTTGTATAAGTATGATTAATCTTCACTGAGCTGTGGTTGCTCACCCCTATATTTACCTCCTTTCAGATTAAGCGTACGAGCGGGGACGCATTGGCGAGGAGACCTAAATAAAATTGCAGTTCATATGCTGTGTACTTTCAAGATCTCTATTTAAGGGTGCCTCCAAGGAGAGACAACACTATCGAGCAACTGTTGGATGCTCTCGAAAATTGTGGGGCTAATCCAAAAGCTCATGCTAGAGTGGTGCAAGAGTTCCCAAAAAGCACTGGCGCTCCCATGTATCATTCACGCGGTTTGGAAAATATTGAGCTGGATATGGTTATAAGCATGTCTTTGGCTTATAAGAATTGGGCCACAATAAACATCATTGACATGGAAGAATGAAGGTG
>TRINITY_DN7253_c0_g1_i2
TAGTGTTAGTGTCTGAAAAACTGAAGGAAATCAAGAATTGCAGCACAGAAGAAGGTATCCGAGTCGAGGCATCATCAAGCGATGATTGGCTTTGAAAACGAGTCGATCGAGATAAAGTCTCGTCTCTACGGAGGAGCTTCGTCTAAGTTGGAAGTCATCCCGATTGCTGGTATGGGAGGGATCGGTAAGACCACCCTCGTCGTCTTGCAGGACTTCACTCTCAACTCGAGAGCTTCCTCGGTGAGTACTGCTGCTCGACCATCCGCACTTTGATCCAAGAGAATCCAACGAAAGAAGCTCATGGCCGTCTCCACTCGACCTCTGCCTTCTGAGGTATTCCAGCTGCTTCACCTGAGGTACCTTGCTGTGGACTATCTCATCACAAATGGACAACACTTTCCTAATCTTAAGACCCTCC
>TRINITY_DN7232_c0_g1_i1
TTTGTAAGTAATATATAGGTTGTGAAACAAACATTGTAAATTGACATGTATTGATATTGTTTGAGTGAATATATGGTTAAGAGTGTTTGTAGAGTGAGTGAAAGTGTGCATGATGACGTCACGCGTAAGAGTGAATATTTGACACGAGCCAAACATGATTATCAGCTTAATATATATAATCTACTCATCAAAAAATGTCAGGCCCTAATGGCTAATGGTATATAATATATATCTTATCTTGCCCATAACTGTCTTGTTATATATATCTACCTCCACTCCACCCACCCTCAATTATTGGATATTCATAATATTCTTCATTCATCAGATTAGGGTTTTCTCCATGACGATCTCCGTCAAGACGGC
>TRINITY_DN7260_c0_g1_i1
TGCTCCACTGTGCGCATCAATTATCATATGAAATTGGTGAATCTCATAGGATCAAAATTGTATTGTTGGCAATAGGAAAAAGCTTACACTCAGAAAATATCACTTCATTGTTATATGTTGGATAATGTCTGGTGGTGATAAATTCTGGTCTAACATAGGGGTATGAACCATCTCCAAGTTACTTTCATTTTCATGTTGCTCTCTAGACTCTATGGAGACTGAGCAGTGAGCCCTATAAATCTTAATGAAGGTGTGTATTATTTACTTGAGTTAGTTGTCATCCATGGAATAGTGATAGTGATGTAATAAAATATGTTCACTTTTTCTTAATGCCATAGCATAATGTTTTCTGCAATTCTTGTTTGAAGCATATCTATTACTTGACAAACTTAAGCAAGTGGTTATGATTCCCTTGCATTGTTATGTAGCTATTCAATGATGTTTCTATTTTCAAAAGCACATGTAGTGGTGGTCTTTGTGCCCATCAGTCTTACCG
>TRINITY_DN7212_c0_g1_i1
AGAATTATTAATTTATTTATTTATTATATTTTTGTTACAGATTTTAGCCAGAGGATGGTGTATTGTAGTTATATTTGTAAACAGTGGACATTCATTTACATCACCATTTAATGATTAGTGAATTTTTCTTGTTTCATATCACCCCCTCCCCCACTTGGATGAGACAAAATGTAGATGAAGAGCACAAATAAAAAATTATGGCTGCCCAATGGTGTAACTTTGTAAGTTAACCCTATGGTGATTGAAGTTATAACCCATAGAATGCGTAAAGGTATGTTCCCCATATTGGTAAGATCCATTATGTGCCAAGAGTATCAGAAATATTTTTACTCAAAAGGATTTGGTAAGGAAGGATCAACAAACAGATGTCATTATGAATTGTAATTCATGTGAACTTAGTGTTCCACCAAAAGAACTGAAGG
>TRINITY_DN7287_c0_g1_i2
ATTCTTACACTGTCATTTGGAAAGTCTTTGATGAGTCTATCTGCGTCTTTTCTCAAAGAAGGTATCCTTAATAATAATATCTCCCAGTTCTATCATAGTGGGGTGGGTATGTATGACATATATATCTTGTTAGTCCTTTATATTATTCATATCTGTTCAGACTGTTCCTAACATGAAAGCAAGCATTTGAATCTATGAAAATGCTTTCGTCTAATCAATTTCTTGGACACCATGAAATTATAAATCCCGAGAATGATGTGTTATAAAAGGACAAAAGTAATCTTTGAAAGTGATAAAACACACGTATAGTATTTGTTTTACCCAGTTTGTTACTATGTTTGAAGGTGCTGCCAAACCAGGACGATTCCATTAATTTTGAATGAATGACCAAGTAATAAGAGTTGGGCTGTTTATTAGGAGGGGACTCTACTAATAGTTTACTCCAATTCCAAACAACCTAATGGGCCCTCGAAGACTTGGC
>TRINITY_DN7202_c0_g1_i2
CAGTGTTCTTAGATGAAAAAGATTTTGTTCTCTATTTGTTTTTGAATTATTTAATACATTTTAGAAATATGTTGTCTAATACATTGAGGAATCTTAATATTAATGCCACAAATTTAGAGAAGGAAATAGTTACCAACTTGCCCAAACCATAGCCAACGAACAGAAGATGTAACTGTTTAATATGTGATTGCTGCTGGAATTGGCAAGATGATGGATGACCAAGAGGGATGTATATGAGAATTTAGATAAATAAATCAATTAGAAGGATGTTTGGAACAGTTGAATATTCAGTAATAAGGGTAAAAGTTAATATCTTAAGGGAACGTAGCTTAGCAGTTCGAAATAGGGGAT
>TRINITY_DN7228_c0_g1_i1
GTTACTTGATAGTAAACTTTTGAGTATAATGTGATTTTTCAGTTAACAGCATCATAACATTGTAAATGTGATTTCTGCATGGTTCAATTCTGGATATTTGTCAATTGTTTAGTTACTTTATCAAAGTTAGTTCTACCTTTCAGCTGGAGAATCTTGGTAGATAAAATGCAGTTTCAGTTTTTGAGGAGTCGCCCTTGTGGAACTTTCTTTTTCAGTATCTTATGCTAGTAGACGTTATGATCCCCCCATATCTAAGCAAGCCGTCAAAGAAAGACCAAATTATTATACAAGTTTGCCATTTTTCATATTGTGATCTTTAACAAATTAGCAATGTGTAGTAAATACCATCATGGAGTATGAACCCTAGCTTACCAGCAGCACATAAGTTTCTTCGTAGGTCCATAACTGTCTTCTTGAAATTTTCTCCATTGTTATTCTACAGGTTGATGCTGTAGTCTACCTGGT
>TRINITY_DN7244_c0_g1_i1
CGGGTTGAAAGTATCACACTTACAGTATGCGGATGATACCATCTTTGTCGGGAAAGCATGTTTAAAGAACGCCATCTGCCTTAAAAGAGTTCTGATCCTTCTAGAATGGGCCTCGGGTATGAAGATCAATCTGGACAAAAGCACATTGATTGGTATGAATATGGAAGAAGGTCTAGAAGCTGACATGGCAGAAATTCTAAGATGCAAAAGGACTACACTTCCTATTAAATACCTAGGGTTGATGGTGGGGTGCTCACACAAAAAAGCTGCTGACTGGAGATATGTGATTGATAAGGTGAGGAGAAGAATTAGAAAGTGGGAAGATTGTAATATGTCGATTGGTGGTAGATTGGTTCTGGTCAACTCAGTCTTGGCCTCGGTTCCTACTTACGCTATGTCGGTATTTCGAGCCCCTCTATGTGTGATCAATGAGCTAATTGCCTTACAAAGGAACTTTCTTTGGGGGGGGAGAGAAAAATCCAGGAAAATCCCTTGGGTTGATTGGCAAACAGTGTCCTTACCAAAGGATTATGGGGGTCTTGGGGTTAAAAACTTAGTAAATTTCAATAAAAGTTTGATGGGTAAATGGGTTTGGAAATTGTTAGTAGACAAGGAGAGTCTATGGGTTAAAATTTTA
>TRINITY_DN7297_c0_g1_i2
GTTTGTTTGGTGTTTGAAAACTATTGAATAACGTTACTATTGGTTTATTTTGGGTTTTTGTTAGGGTGGATTTTAATTTCATGTTAAAATAAGTGGTTTTGATGTGTAAAGGGTATGAGTTGATATAAGAGGAGGTAGAGAGAAGAATGTGTAAAAGTTGAGCTAACAACAACTAACATGCAATGATCCTTTATATATATTCCTGGTGTTTATAGTTGAGTCCTTAAATTTGGATTGATATGAAGATTGTATATAGGCTGCAGTAATTACTTTTTGCATATAAGAAATTATCATCTCTGGCTTTTCATGTATTCAAATTTATAGTATTGCTACTTAAATATGGGGCATCCTTGTTGCTTGATTTGTTTGTGG
>TRINITY_DN7246_c0_g1_i1
AGGAGACACAGGTTAGTAAATGAAGATTTTCAGCTTAAATTGTAGAGGCTTGGGGTCGGTTGCAAAAAAAACTGAAATTAGAGATTGGTGGATTAAAGAAAAATTTGATGTTATGTTTTTACAAGAAACTAAACTAGAAGTAGTTGATGATAATACTTGTAGACAGATGGGAGGTTATATTAATATGGGAAAAGCTTTTAAAGGCTCGGATGGGAGGTCGGGAGGAATCCTAACAGTATGGAATACAGATAAATTCATGGCAAGGAGTTGGTGGGATATGAGTGGAGCAGTTGTCGTGAATGGTACTTGGATTGATGGATGCATAGAGTGTTGTCTACTGAACATCTATGCTCCAAATAACCCTTCCGAAAGAGCCAACCTATGGGAGAGGATAAAAATGGTCATCAATCAGCAAGATGGCTGCTGTATATGTATAGGGGGGGACTTTAACACAATAAGAAGAGCATCAGAAAGGGTTGGTACTGGGTCTAGGTTTGACAGTAGGGATGCAAACAGATTCGAGGATTTCATTTGGGACATGGAGCTAGTTGATTTGCCACTTCATGGAAGGACATACACGTGGTATAAACCGGATGGAAAATGTAGAAGCAGGCTGGATAGGTTCATACTTAACAAACACTGGATGGATGTATGGCCAGAAGTCTATCAGAGAGGGCTGAAACGGGGATTATCAGACCACTGCCCTA
>TRINITY_DN7210_c0_g1_i1
TCTAAACCACCGTCTGTCCAAGTGTTGTAGAAGTATAAATATATATCTAACCGCTGCAGTCATACATATTCACATTATACACACAAATTTCCATGCACGTATTCTGTGCACAAAAACAAGAATATGGAGACAGCGGAGGGATCAGCGGCAGGGAAGTTGCCGGTGCCGTACCTATTCGCCGGACTGGCAGGCATGGTGGGAGTCATTACTTTTGCTCTGGTGATCTTGGCATGTTCCTACCGGAAGTCATCTCGTCGGAATTACCGAGACGTTGAGGAAGACGGCGGCGCCAAGGCAGCTCCACCGGTGTTTGATGACAAGTATCTGGTGATCATGGCTGGCCAGGATAAACCTACTTTCTTGGCAACACCCATGTATAGTATTAGCACAGCTTCAGTATAATTTTGCAGAAAATTAAGGAACAG
>TRINITY_DN7288_c0_g1_i1
GACTGCCAGGAATTGGAGATTGAAGGGGTTAGCTAAGAGATTTTACATTTTTGCACTAGAAGATATTGAATTTGCTAGTTTCCCTGTTCTTTTCCCTTTATCTGATTATTATTTAGTATGGCAACGGGTACTAACTATTCATACTTGACTGACTTGCATCTCGTTGAAATTACCATGATTTGATGTAATTAACATTCACATATAATTTGAACTCTTTAATCCTTTTAATGAATAAGAAAACAAAGGAACCTGACCATCTGACCTAACTGTTCTTTACATATAATCTGTATGCACTTCTAATGCAGGCATTGCCTACATTAGTACAAGCTGGA
>TRINITY_DN7216_c0_g1_i3
GGATAATAATTTTTTTTAAAAAAAAATCTGAGTAACTTTAAACTTTCTTGACATCTCTTTTGAAAGAAAGGAATTTGGATTACAGCAGAGTTGCAACTTGCTGGTATTGATTCTTAAGACATTCTGGCATGCAGAAACCATAAAATTTTCAGATCTCACAGAGCATTGCAGTTAAAAGAAGATGCTCTCTGGAGTTTATGTAAATGTTGCTGATCTTTTTATCTCAGTGATAAGATGACAACTCATATTTCACAAAGGTCAATTGGGATAAATGAAGAGAAGGAATTGAGGGTGAATGATGATAATGTTTCTCTCATGAGATGAGCATGAAGATGCATCTCCTCATGATGTAAAGCCTTGATCGCTTCTCCTTCGCCACCGCAGCACATCTATTCTTCAAGCTCCTCGACGACGACGACGATGGTGGTGGAGATTCTTGATCGTCCTTGTGTGTTGATGGTCCAGAGTAACACTGACCCATTGCTGGCTTTGAATTTAATTTTTATTTAATTGAATTGAATTGAGTGCCTTATAATTGTATAACCAGTTTTTGGGACCTTATAATAAAAGC
>TRINITY_DN7231_c0_g1_i1
ATTTTTCGGCTTCTGCTTAATCCTGGACAACCTCCATTGGGCTCTGATGCGTTGATTTCTAAACTAAAAATTTTGTGGAGTGTCCTGGAATTGTCTATTGCTGCTCTTGGTAAAGGGTTTTTCAATCTGCTCCTCTATGATGACTTAAAGCGCTCCGCTCTGCTGAAGAAACGATACTTTGACTTGAGCATAGACAAGATCAGAGTTCAAAAATGGTCCCCTACCTTCAACCCATACAAGATTAAGACGACTTCCTCTTCGTTCTGGATTCGCATATTTGAACTTTCATTTGAACTCTGGACGGATAGGATCCTTCGTTCCATAGCCTATGCTATCAGAACCCCTCTGAAAACAGATGAACGAGCCTTGAGTGGCTCATTGGATCATTTTGCTCGTGTGCTTATTGAAGTAGACATGGTTGATTTCAGTTTTCCAGAATCGGTGACACTGAATACCTCATCTCACTCTTTTCAAGTATCGATTGGGTATGAAAATGTTCTAATTTTCTGTTATTCTTGTCATACGCTGGGTCATGTTGACTCGGACTGCCGAAAAACAAAACGCCCTCCCCCATTGCAGAAACAAAGCATTGATGACGAGGCTTTCAGGCCTCAAAACAAGAAGGCGTGGAGGGCTAAGGAGGCCCC
>TRINITY_DN7203_c0_g1_i1
ATTTTTTTCAACAACTTTATATGGTGATTTCCTTATGTTGTGACCCTATACAGATTGGTTACCTGCCTTTAAAAGTATCTAAAAGTACCTCAATTCTCACTTGGATTTACTACATTAAAAGCCAAGCCAAAAACATTTGTTGGATTGATTCTTAAACTCATGACCTTTTTTTCTGCAGCATTGATTTTTTATAGGATTGCAAAATCTGAATTTTGTTTGTCTAAATTACCATGATTAGTTTTATGATCACATCTTCTTTTTCCTGGCCTTTAGTCGTTTACTGGTCAAGAATTGTTGTACTGATAACATACACTTATGGTATGCAATAACCAAGCTGACAGATCA
>TRINITY_DN7274_c0_g1_i1
TTTCTGTTCTGCGAAATGTTATTTCCCAATATATTTGTTTACTAGGTTCATGTGAATTTTCAAAACCACATTTTTTTGTGAAAACGCAAGTTTTATTTACCCTTTGTTCCATTTAATTTAGGGAAGTTTCTGATTTGATCTTTGCCCTAATTGATTCAGGACTTCTCATGGTATCATCCAATGGATTTATTTTTATTAATTAAATTATGTTGTTGTCTCGTTACTGGTAGGAGAGTTCCCCCAGTAGATTGCATCATCGGCTCCCCACTCAAATATGGGTCATGGGTCGATGTTTGACTACACTTTATGCAAGAACAATGTTAATTCAACCTTCATTCCTATTGTTGAGTGGACCTCTCATTCCAACCATTGGCGTTGTGAGTGATAGTTCCTTTTGATCTTTCTCTTGAATTAGTATTTGCTTTCCCTAATTAATAGTAGATGTGCAATTGTGAGGGCTTTATCCTTGGACCTTGGTACTCAAAATATTATTTGGGTCTGAACCTTCCTGTTGCTCTTATTTGTTCTCTGTTCATAAACCTTGCATTTTCCCTTTTATCACTTCCTTTTAATAAAAACTCCTGGATAAACCACGAATTGCCTAAATCTATTGTAGGCTTATTACTAAAGTTTTCACTAGCTAATTAATAAACTATAAACCCTTATTATTTGTCAACTTTTTTTTAATAAACTTTTTTAGTTATCCTTCAAAAGGATATTGGCGTGAAATTGAGATAATTGAAGAATGGGAGAGTGCTTGTTTAAAGT
>TRINITY_DN7252_c0_g1_i1
TATTAAAAACTCTAATTACAACCCCAAACAAGTGAGAAATGGTCTAGGGTTTTAACATCATCTCCGCCATCATCTTCGCGTTGAAAGGCATGAACGCCGTTCTTGCGCCGTCAGCGATGGCGGCCTCAGTGACGCCTCCGTCGATCCGAGCCCTGTCGTATTGTTCGGAGGCGCTTGCGGTTGAGCAGCGGGTGTCGCTGGCGACGGAGAAGGAAGAACTGGTAGCGATTTGAGCGGATTTGCTTTCTTTTGAACTGATTCGGTTGACTCAACTACGGGAAGGGAAAGACTCAGGCTAGTCGGCGGGTC
>TRINITY_DN7275_c0_g1_i1
CATTTTTTAGCTGGTCTCATATTGTTTTTGGAGTGGAGGCTAGCTACCCCTATTATTATATTTTCAAGGGAAGAAGTTTGAAAGCAAGAAAAGAGAAAGAAGAAGCAAATGGCACCAGTTTCATTGCCTCCTGGTTTTCGATTCCACCCCACCGATGAAGAGCTTGTCGCTTATTACCTTAAAAGAAAGATCAATGGCCGAAAAATCGACCTTGAAATCATCCCCGAAGTTGATCTATACAAGTGTGAGCCGTGGGATCTTCCAGGAAAGTCATTACTGCCAAGCAAAGATCTGGAGTGGTATTTCTTTAGCCCTCGGGACCGAAAGTATCCGAATGGGTCAAGGACGAATCGGGCAACGAAAGCTGGATATTGGAAGGCGACGGGGAAGGACAGGAAGGTAAACTCACAAATGAGATCAGTGGGAATGAAGAAAACCCTAGTTTATTACAGAGGAAGAGCACCTCATGGAGCTCGAAGCGAT
>TRINITY_DN7296_c0_g1_i1
GGAGGTTTCGAGACTCTTCCGGAGTCCATCAACGCGGAGAATAGCAACGGGTATGAATTGGAAAAGATCCGGGTACAAGTTAAGCGGATCCGATTTGGATCGGGCTTTGGGAGGAGTAATGAGAAAGATTTTGTGGCCTCTGTGAGCAAGTTTATTGGCAGTAGAAAGGTAAGGGATGAAATGATCCATCGCAAAGAGGTCCTTTTGGAATGGCAAAGAGGTCCAGGCACGAAGACAAGATCGAGAGGGCTTGGAGGAAGCCCAAATCAACCGATTCTCCTCCCCGGAGATTTAGATTTATTAACTCGTTGAATTATGGAGTTAATAACATCTATTCTGCTGAAATTAATTTAGTATATTGTTTGACATTGTCTTGAGTTTTATGTTTCTGGTAATTGTGTT
>TRINITY_DN7281_c0_g1_i1
TTCCCTTCACACCATTCTCACAAAACAACTTTCAAACTCTGAGAAAGAATGGCTGCCAACACATTGATGAGTACTGCTATCTCAGCCTTCCCATCTCTCCTTTCTTCCTCAAAATCCAGATTTGCCACCGCAGTTCCTCTTTCTAGCTTTGGTGTCACCAATGCCTCTTCTTCTCGCTTTTCTATGAGTGCTGACTGGATGCCAGGCCAGCCTAGACCTCCTTACCTTGATGGTTCAGCACCTGGTGACTTTGGATTCGACCCTCTTCGTCTTGGTGAAGTACCAGAGAATCTTGAGAGGTTCAAAGAGTCAGAACTCATTCACTGCAGATGGGCCATGCTTGCTGTTCCAGGGATTTTGGTTCCAGAGGCATTGGGCTTAGGCAACTGGGTAAAGGCTCAGGAATGGGCAGCAGTTCCTGGGGGCCAAGCAACCTACCTAGGCAATCCAGTTCCATGGGGCACCCTACCCACCATTCTGGCCATTGAATTCCTTGCTATTTCCTTTGTGGAGCACCAAAGGAGCATGGAGAAGGACCCAGAGAAGAAGAAATACCCTGGTGGTGCTTTTGATCCTTTGGGATACTCTAAGGACCCTAAAACATTCCACGAATACAAAGTCAAAGAAATTAAAAATGGACGTCTTGCTTTGTTGGCTTTTGTGGGATTCTGTGTTCAACAATCAGCTTATCCCGGCACTGGACCTTTGGAGAACTTGGCTGCTCACTTGGCTGACCCATGGCACAACAACATTGGAAAC
>TRINITY_DN7254_c0_g1_i1
TATCATTTCCATTTCTGAATTTGAATAAAACGACTCCTAAATGTTGTGATCAATAGTTCTTGATTAAAGCTAGTTTAAGTTTAATTTGGTAAATATGAACATGAACAGTCAATTTGTTCGGCTGGATTTGATTCATTTAAGGGATAATTGTAGTACTCATGTGACATACATGTCTGGGGTACATGGAGTCTTGATCTTTAAGTAAGAACTATTATTCCTTTTTGCCTGCACATCAGCATTATACTTTTAACAAGTACCTCGTACAAAAACTCAAAATAAATTTTTTAGGACTCCTTAATCTTTTA
>TRINITY_DN7230_c0_g1_i1
GAAAAATGATGCTAAATCTGTCCACGGTGGTTTTATTTCCGGAAAAGAGATCTTCTTCAAGTATGTCTGTCCCTATTAAGGTTCTGTTGCTAAATGATTGCCCCCATCCCTAATGATGACATTTTGAAAGGAGGTCTGTTTTAAGGTATTGAATGGTGGAATTTTGTGATTTAATGTGGGCTGGAAATGTTAAACTTCAAATATAATGCCTCGTGTCCCTATAGATTATCTTAAATATGAATCATTGTCCCTATTTAAGATCAAACCCTGCTTCGATGCCCTCCGATTTCTTGTCGGAGATGGCGTGGTATGGACTTCAATCTCGATAGTTTTG
>TRINITY_DN7233_c0_g1_i1
TTTATAATCAAGTATTAATATATTTGATAATAAAAATACTTTAATAATAATTGATCAAAACGTTTTATAATTCATCTCATATGTATTTGTTTCATAAAAGTATGTCTTATATAGATATATGATTTTCAATTTTTATTATTATTTTTTTTTGGGGGTGGGGAAGGGATTTTCACCCATTTAATTAACACAGCCTTGATTTTATTTTATTAACTTTTAAATGAAGATTAATAACTGCAGATTCTACTTATTACAAAGCAGCTATTATCATATTAACTCATATTAATTTCAAAATTTGAATTTAATATCATTATTACTGTATGTGTTTGTACGTGCATGTGTACCAAAAAAAAAAAATTATAATAGCACTAATTTTAGGGACCTCCCTCAACCTCACTACCTTATCTTTGGACTTGTAATGGGGTTAGGGGACCCTTCTATCACCTCTTAAAATCTATTTAATTCTCATGAAAAAAGTGACAACCTATTTAAGAAAAAGTGAAACCACCTTTCAAAATTATTAATCTAGGAGTGATATATTATTGCATGTAGGCGAGTTATTTAATTTAAGTAGTAGTTCATTTAGGTCAAATGTAGTTAGAAATTTAGAATGCAAATTATACTAGTTTGGTAAGAAAATTTCTTTGACATGAGCACGGATTTTTATTTTTTAAAAAAAAAACTCGTTTAGTCCAAAATTCTTATACTATATGACGTCATATTTGTTGGATGTTTAAAACTAGTGAAGGATTCAAGATTTTTGTTTGGGGGGCTAAGTATCATCAAAATAAATGAGACTTATCACTTAATTGTTATTTAAATAATTACAAACACTCGTATAAACTCAATTTACATAACTTATTTTTGTAAATTTTGATTTTTTTTTTCACTCTAAATTTTCCCCCTTTCAATCCCATTAAATTGAAGAGAAAAAGCATACTAGTTTACAAGGGTTTATGATGTAAATCCAGTTTTAGTATATATTTGTACAATCGTAGAGCTGTTAAACGAACTGAGCCGCTCGAGTACTCGGCTCGGCTCGTTGACTATTCGAGCTCGAGTTCGAGCTCACCCTTTTGCTCGTTT
>TRINITY_DN7293_c0_g1_i1
ATCCGTCGCCATCACATCCACCACCTTCCCTCCCTCATCCTAATCCTGTACCTAGCCTGTCACCTCCACCAACATCTCTCCCTCCTTCTCTTTTGCCTCCCACCGCCTCTTCTCGACCGGAATTTATCTCCTCCGCCCCTGAACCACCGACTCCTCCTTCCACGTCTACTTCCTCTTCCCATAACCCTCTCCTTCTCCTACATCATGCAATTCCTAATCACCTTCCTCTCCATCCTTCACCCGCCTCTCTCATTGATTCAGATGATCCCTCAGTTTCTGCCTCTCCTCTTACACTGCCTCCCCAGCTGATCATCCCACCCTCTCCAATTCATCCTGACCCCAACCATAACAGATGCCCCCATCCCAAGCATTTTCTTAAATTCGTCCCACCTCGTCAGCCGGGAGTGGCGGAAATTCCAGATGACTTGCACGAGGATGACGAATGGAAACATACCTTGATTGGATGCTTTGCCGGCAGATACCCA
>TRINITY_DN7205_c0_g1_i1
AGTGGGGAGCCGCAGCATTCGGACATTGTGGAGAGGTACTTCACGGGAGCGATGGCAGAAGAACAGGCTGCATTCGGGAGGGTGTGCCAGAAGTACTGTGAAGCGATGAACAATCTGTGTCTGAAAGTGATGGAGTTGTTGGGTATAAGCTTGGGAGTGGGAGCAGACTACTTCAGAGAATTCTTTGAAGGAAATGACTCGATCATGAGATTAAACTACTACCCTCGGTGTCAGGAACCGGGCCTGGCCCTGGGGACGGGGCCTCATTGCGACCCGACATCCTTAACCATCCTTCATCAGGACGATGTTGGGGG
>TRINITY_DN7205_c0_g2_i1
CTTTTCCTTCGACGCTTCAATCTTGCAACACCAATCCCACATCCCGCCCCAGTTCATATGGCCCGATCACGAGAAGCCCTGTCTGGAGCCCCCTCCGTGCCTGGAGGTCCCGCCCATCGACTTGGGTGGCTTCCTCTCCGGCGATCCTACAGCCGTCTCCAACGCTGCGCGCATGGTTGACCAGGCCTGTCGGAAGCATGGCTTTTTTCTTGTGGTCAACCACGGCATTGATATGGAGCTCGTAGAGGAAGCTCACAGGGGAGTGGATTCCTTTTTTGAGATGCCCCTGGAAGTGAAGGAGAAAGCTCTCAGGAAACCGGGAGAGCACTGTGGTTATGCTAGCAGTTTTACAAACAGATTCTCGTCCAAGCTCCCGTGGAAGGAGACGTTGTCGTTTCGGTATAGTGGGGAGCCGCAGCATTCGGACATTGTGAAGAGGTACTTCACGGGAGCGATGGGAGAAGAACAGGCTGCATTCGGGAGG
>TRINITY_DN7226_c0_g1_i1
CCTTAGTTTGCTAAGGAGCTAGTTTTTGGCCAGCATTATTGTGCTTTCATTACTAGTTTCCGTGACTCTCACTTCCTTTGACACCTAGCGCACAAAGACGAGGAAAAACGATTTCAATAGCACGCCACTAACATACTTAAACTTTCAGAAGTTTACAGTGAACCAAAAAGGGGTACGAATTCCGTTGTGAACTTCTGAATGAAAAAAGAGATAGAATTATCAAAACTGTGGTTAGTGGAAAGAACTGGTTGTGGGATCGAAACTAGAACGGCTGAAGCATTTTAGCACAAGAATCAAAATAGTGTGAAAGGAGCTTACCTTGCCCTTCTCCTTTGAACAATAGTGACAGTAAAGTTTAAGAGTGTAGAGAAGAAAGAAATGATAGAGTGGTATTTAAGCTGCCCATTGTAGTGGAAAATTAAATGTGTGATCCCTCACCTCCAAGAAATAATGATGGAAGAAGGTTTAGGGTCTGCACAACAGTAATGTATTTGTAACTGAATTGGAGTAACGTTTGGGGACT
>TRINITY_DN7201_c0_g1_i1
TCAATTTCTCGTTAAAATTCACTTTCTAGTTTTTCTCCTCCTCTCTACAAACCCTCGTTTTTTTGTTAGCCCTCGGGTCCGCCAATCAATGGATGATCAATTTCTAGTTAAAATTCACTCTCTAGTTTTTCTCCTCCTCTCTACAAACCCTCGTTTTTTTGTTAGCCCTCTCCGGCGAGGTGGAGGGCTTCCGGCACGGCCGAAGAGACTTGCCCCCTCGCTTTTATATTATATGTTCTCACGATCATGCACTGGCCTTCTCACTCAACGCTGTTCGTTTCCAATTGATTTGGGGGTCCTGCTCTTTACCCATATTTATACAGACCCCTCCTTCATCGCAAGATGCCTCGTTATTTGCTCCTTCTCTGCTGGGACTCCAACAGCGGCACCTTCTTTTCTGTCGGCCGCGCCAACATCTCCTCCAGCCACTACGGGCTTCCTCCAGCCGCCAATCGAGCCTAGGGCAACCGCCACATACGGCGCCTGGTCGTCGCTCCTGCGCGGCCTCTCTACTTGTCGCCGACTATCGGCTGCTTGGGCTATTTGCCCGGTGCAGGGGTCTTTTGTTCCGAGGGTCCCACTTGATTCACCGTCTCTGCGCCGCCGATCTATTCTAGATCTCTGTCACCGGATTCTACCTACTCTGTTTCGCAATGGCCATGCTCTACAGCAGCCTCCTACTGCTCCATCGACCATCGATTTTTGTTCTCCGCGGACAGATCCCCTTTTCTTGTCGAATTTATTGGAGTTTGGAGCCAAACTCCAGCTATTGTTCTACCTGCCACGGGACTATACTGCCATGGGCAGTTTCTAACCCGCAACCGTGCAATCTCTGAACACTTCACCGGTGTGCGGCCTTCTCCTCCTAATTGGATCCCTTCGTGACCGGCTGCTGCCTCTTTCTAGCTGGTACAGTCTTCTCGATCAGGGGTCTCCATTGGTTCCACCCAGTATCGTCTATGCTCCGTTAATTCTCGTGACTCCCTCCATTAGATGTATTCGCGGCTACTCCTTTAAATCGGCCGCTGGAGATTGTCGCCCATCTTGCTGCAGCAGTGGCTGACCAGTGTGCATTCCGGTATGGATTTTTCCAATCCATTGGGCACTGCCCGATTCTCTTTTTTTTGGATTATGCTCACTTATGTGTTTTGAAAGATGCACCTAATTTGTCGAGGATGTAGTTTTTATTTTTCGATTTAGTAGTTTCACAATGATGCAACTTGGGGCATGATGATATATACTGCTTGTTGCTCATTTCCTATTCAGTTTATAATCGGCTCAAATAGTTTGGTTGATTTGGTTATGTTTGAGCCGTGACGATTCTTCCTGGTTCGACCTTGGGATTCAGGATGATGCTGCCTTTCAAAGGGCATATGTATGATCTTGGTTTGGTTGTGATTTGCTTGGATTATTTTTAGTGCAGACCACTAGATTGATCATTGTTTAGTTTAGTTTTACTTCTTCTTTCCAAGCAGCATGTATTGAGAGTTTAAATTACAAGAGCTGCTGCGCTCTTCACAAGGCCGC
>TRINITY_DN7289_c0_g1_i1
TCTACTTTAGGTTTGAAAAACCATGGAAAGTTGCACGAAAGATGGGACGATCGATATGTATGGAAGACCAGCAAGGAAAGAAACGACAGGTGGATGGAGAGCAGGGTTGCTAGTTCTTGTAACTGAAGGACTTGCTGCACTTGCATTTACGGGTGTAGAAGTGAATATGGTGCTTTTCTCAAAGTCTGTCTTAAGGCAATCCAATGCAGATGCAGCAAATTCATTTAGTACATGGATGGGAACTCTTAACATCTGCACTCTCATTGGTGCTATTCTCAGTGACTCTTACTTGGGAAGATACCTAACTTGTGTTGTTTTTCAAGCTCTTCTAGTCATTGGATTGCTGTTATTGTCTCTAACAACTCAAGAATTCATGCTTGAGCCAGAGGGATGTGGAAAGATCGGAAATGTGTGTAACCAGCCATCACCTGCTAAAGTTGCCAG
>TRINITY_DN7250_c0_g1_i1
AAATTTTAAAATGGCAAAGTCTACTGTACCCGATTGTTAAAGTCCAACCGGTTCAATTTTGACTCGTTGACTCAGGTATTTGTATTGTATTTAGTCCATATGGGTCATTAATTCATTCCATATTCCTCGCTCTCTCTCTCTCCTGCCTATTCTCTCGTTCTTATCCTCCATTTCTATTGGTTCTTCCTCCGTCGTTTTCCACTGGTTTTCCCTCCATCTTCATCTCTTTCTCACTCGTCTCTTCTCTACCCCAACAGTAATTCTCCACACACAGTATCTGATTCTCCGATTATCCACACACATTAACGCTAGATTTGCCGCGATCTTCTAAACATTGAAGGCTGGATCTGTATCTTCAATGGATGATCTGATTCGAGAATGAAAGTCTAACACTGATGAGTCGATCCGCCTCTGAAACATCTGAAGGCTGTAGATTTGATTCAGTCAATCCGATTATACAATTTTTAGATCTGATTTAGTGAATCCGAATATGACATTTTTAGACATTGTTCAGT
>TRINITY_DN7294_c0_g1_i1
GTATTGTTTATGGTGCACTTATCTGGATTGATGACTTGATTATTTATTTAGCTTATGTAAGATATTATTGTTTCCTGATGGTCCTTATTCTTGAAAAGTTGTTTCATTGTTCTCATTTTGCCTATGAGACTGTATCATATCTTGGGTTTTGCTTTGCATGCCTGCAGAATTAACAAAGAAGATTGTGAGCCTATATCATATAATATTTGTATTTAGTATGTATTTTATCTAATTACTCGATGAAGTGAATGGTTGGTCTCAGAATCTGGAATAGGAATTATGTTTAAATTTGGTAGTCGAGCTCATTTTAAAAGTAT
>TRINITY_DN7272_c0_g1_i1
GTCTTGGAAGCGCAAATGAGCTTACAGCAAACATGATTTACAAATGTAAATCTCATATGGTCAAAGAGTTAATCATCAAGTCAGGTTTGGTTGTTTCGAATCTATGTTTCTTCTACACGTTTTTTCCGCCATCGCCGTGAAGAACAAATCAACACCCAAGCAATGAAAGTGCATGCAAGGTGTTCGACAGAATGCCCGATCTAAATGCTGGCATTTTAACATATGATCATGCGTCACACGATTTTATTTACCACTTCTGCTTCAAGCCGATTGACCTTTTGTGATGCATTTCGTCATAAGACCCATCACCATATATAAAGCTTATTTGCTAGTTTTCTTTGCTATATGGAGTATTTGTTGGAAATTGTGTGATTGACTTGAGGTCTTGTTTGTTTATTGTTTTTGCGTTGAATCACTGTCGACTACTACAGGAAC
>TRINITY_DN7290_c0_g1_i1
GGTTAGATTTGGATTCTCGACGATCAAAAGCTTTGATCGGTGACTGCGCATTTCCATTTCATGCATTATAAGTCTATTACTTATTAGGTGAGAGATGGGATTACCTCAAGTATTATCTAGTGAAGCATCCGAGGGAAGAGTTGGACCATTGAGCACCTTTGTATATGGTGCGACACAGTTTGGCGGTGTCAGCACTCACAGTGTGGATGCAATGTGTTCGAGTGCTGCGGACCAAACACGTGGGAATTCAAGATATTATTCTTTGCAAGAATTCGGGTTGAAAACCTCCATGGGGTTCTCAAGCTCTTCTAATGGATTTGAGGAAAGGTTTTTAGAT
>TRINITY_DN7245_c0_g1_i1
ATTCAAGTACACACACTGTTCACTTTCTTTGAAATTAGATTCAAGCACATGTCATTTAACAGCTTCATCTTCCAGAATCTTCAAGCCAACCCCTGATTATCAGTACCTCATAAATCAGCCTCTCCTTAGTGTTATCTCTTGTGCTGTTGCTAGTGTTGCCTCCTCTCTATCCTCACTTACCTTGCAGATTTTCTTAAGCCTTAAATGTCTTGTATCCACACCCACAGGGAGAGAAAATTCTGATTCAGGAAGATTCATAGTAGCTGATAATGAGGTGTTGTTACTGATGTCACAACCTTTAGTGCAATACTTGAATGCTGTCAAGTCTGTCAAGTTTTGCAGGAAGAACCATTGCAGTTACTACTGAAGTGTTGTTACTGATGTCACCACCCTTGGTACCACACTTTATGCTG
>TRINITY_DN7208_c0_g1_i1
AAGTCAGCGATAGCGAGCCGGAGTACTTCGCCTTCGCGGTGGACGCACGGCAGCGTACGAGTTCACCGGTTCCGGCGTCGTATTTCGGCAACTGCATATCTTTGGCGTCAACGGAAGCAACGCATTCACAACTGAAAGCAGAGGACGGATTTCTGACCGCCGTCGAGTTGATCGGAAGAGTGATAAGCGAAAAGGTTAACAATAAGGAGAAGTTGTTGAGCGACGCCGACGAGTGGCTGTCGAAATTCGGGGGACTGATCGGAAAACGCACTTTCGGGGTGGCGGGATCGCCGAAATTCGACTTGTACGAGGCTGATTTTGGGTGGGGAAAGCCAAAGAAATACGAAGCTGTAGCCATCGACGTGGATGGATCCATGTCGTTATGCAAATCCAGAGAATTCGATGATGGTTTAGAGGTTGGTTTGGCTTTGCCAAACAAAAAGATGGATGCCTTCGCAGTTATTTTTTCTAGTGG
>TRINITY_DN7236_c0_g1_i1
TACATCTTCGTTGGAGAGACCGAAGACGGTGAGTCCATTCTTTATATTTTTCTTGAAGACGTCGTTGGCGCCTTGCGTCGTGAGCCAATCGAAGAAGGCTTTGCAGCCTTGCCGGCGAGCAGCAAATCGTATAGTCTCTCCTGATTTTTATATCTCTTCTCCATTCTTGAATCTTGACAATGGCGGATCAGAAAAGGTACATTGCGGAGCTGAAAACCCACAACAAGAAAGGGGATCTGTGATGAGTGATATTTTCACCTATATTTTAGTGTCTTTTTATATCTGTTTTCGTACTCCCTCTGTCCCGGGTATTTTTACCCGTTTGTACGGA
>TRINITY_DN7238_c0_g1_i1
GTTCTGGTGGTGGTGGATATGGATATGGTTCCGGTGGTAAAGCGTGGTCCTCCGGTCTTTATGTAGAATTGTTCATACAAAACTTGTCATAATTTGGCTCCTGGTTTTGTAGGATTGCTTGTCTAATGGCTAGAAGTCTTCATTTTTCAGATTCTTCAAGGCCTTGTATTTGTTATTAATGTGTAGTGTGTGTGCTTCCTTTGCCGATAGTGTGTAATTGCTGAGACTTAACTGTACTATTTAAGGTCTGAACTTGTGATACATTCGTTGGTTTGACTTATGATGTAGTGGTCATAAGAGCATTCCTAGGGAACTTTATAGTGGTAACTCCGTTTACAGTTAGATACTGCATACAGCTTGGATAAGAAAAAAATGTCGAGGATGTATTTGCAGATGTTTCGTAGAACATATATATTTGCAGTTTACAGGTTATGTGCTGAATTAACATGTGGGATATTGGATTGAATGATTATTGATTTGCAGAGACAAATGTTTAATGTCTTCCC
>TRINITY_DN7213_c0_g1_i2
GAAGATCTCTTTGGGAACATCTAGAATCCTTATTTTATCATAATATTTCTCCTTGGATAGTTGGAGGAGACTTCAATTGCATGCTGCGAGAAAATTAGCGAAATAGAAATTCTCAATATTCTCATAATTCTAGTTCTAGAGAGATAAATGACAGTTGCTCCATCATGGGACTAGATGATACACATTCTTCAGGTTGTCTGTATACTTGGTTAAATGGTAGCTCTTGTTAAAAAATTGATCAAGTAGTGACTTGCAATTTATGGAGGAGTATGAGGTGGCAAGTGGAAACTATTTACTTATCTCAAGGGGCACACTCTGATCACTGTCCCGGGATTACTTTATTCCAATCTACCAGTACACATGCCATTAGACCATTCAGGTTTCATAACCTTTGGACTATGCATGAGCTCTTTATTCAACTAATCACTCTTCATTGGCATGTTTATGTTGCAGGAACTAAACAGTTTTCCGTTTACAAGAAACTCAAATCTTGTAAAGTTCCATTGAAACAGTTGCATCAACAAAACTATACCCATATCTCTGAAAGGGTGAAGAGAGGTAGGGAGAAATTGGCACACCTCCAACTTCAATTCATGTCGGATTTGCATAATCGAGGTATTCATGTGGAGATCAGTGATGAACTCAACAAGTTGAAGCACTAGGAGTCCTGTGGGAGAAGCTACATTCAGCAAGTGTTGAAAAACAAACACATAAAAAACCAAGATCGTCCAACAAAGTTCTTCCACTCTATGATCAAGAGCAATGCAACTAGAAATGGAATTTACAGAATATTCACGGAAAATGGCACCAAAACCTCTTACCAAGATATGGTGAATCTCTTTCTTCAGTATTATGAATCACTTTTAGGACAAGATGGACATATGATATCTACTGTGGAAGAGGAGGTCCTTGCATTGGGGGAGAAACTCTTCTCTAATGATGCCCAATTATTGAAGAGACAGTGGAAGAGGAATAAATTAGGGAATCTCTTTAGTCGATTAACAAGAACAAGTCCCCGGGCCCAGATGGATACACCTCATCTTTCTTTCAAGAAGTTTGGAATGTGGTAGGAGGTGACTTGGTGGCGGCAGTCAAGGAACTCTTTAGGAAAGGAAAGTTGCTTAAGTAAATCAACACAACTTTCATTTCCTTAATTCCGAAAACTAGCCACCAACCGGTAGTCAAAGATTACAGACCTATTTCTTGTTGCAATACAGTTTACAAAGTCATCTCAAAGGTGTTGGCAGGAAGATTGAGAAGGTGCCTTCAAAATCTTATTAATCAGGCACAATTTGGATTTGTGAAAGGAAGAAAACTAAGAGATTGTGCGATGTTGGCTGAAGAGATTTTCCGTGCTTATGGGCGTAAAGAGGGTCACATTGCTCCAAGAATGGCAATCAAGGTAGATATCTCCAAAGCCTATGATTCTGTTCATTGGACTTTCCTATTTGATCTTCTTTAAGGACTGAATTTTCTGTTCACTTTTTGAAAGTGGAAACAATGTGTAATTATTACCTCTTACTCCATTCTCAACAATGGAAAACCAGAAGGATTTTTTATAAGAAAAAAGGATTTACGACAGGGAGATCCTATTTCATCTCTATTATTTGTTCTATGTATGGAGTATTTTAGCAGGTTGATGAAGAGAGCAATGAACTTGAATGCATACAAATTCCACTCTCAAATTTGTAAGAAAGTCGATGTCTCTCACCTTATATTTGTTGATGATCTTTTGATTTTGGGTTATGGAAATGTTCCTACTGCACACTGCATCGATCAGGTCTTGAAGGATTTTGTCAATGCCTTGGGATTGGTGGTTAATCCACAAAAATCTAATATTTTCTGTGCAGGTATATCTCCACATGTCTTCACTCAAATCAACCAAGTACTTCCCTTCAACAAAGGTTCCATTCCATTTAAGTACTTGGGCATACCAATATGTACCAAAAGGATTGGAGTTAGGGACTTCACGCCCCTATTGAATGGTATCAATGCTATGATCCACTCTTGGTCTTCAAAGTTGTTACCTCAGGAATCTATGGCATCTTATCTTTTTGGTGTGCTATTGTTAGAGTGCCAGTGGTAGTGGTTCATAAGGTGGAGAGCTTGATACGTAGATTCCTGTGGGGCACGAAGGTGAGTATGGTCAGTTGGAGATATATTCTACAACCTAAATATTTTTGGGGTTTGGGTTTGAATGATATTACATTGTGGAATAAATCCATTCTTTCGGCAGCCTTATGGGATATCCACAGTGAAGCAGCATCGTTGTGGGTAAAGTGGATACATACTGTCTATCTTACTGCTCAACATTGGACGGAAGTCTCATCTGGAGCCAACTCATCCTACATTTAGAGAGCACTGATTAGTAGTATCAGAAACAGGGTTGTGATGGAGAATGATGGAGTTAAGAGAGTGGTTCAGCCGATGGAATCATGTTGTGAAAGAGGTACGTTTAAGGGTAGTCGGATGTATCTTCTTTCAAGAAGTAGTGTGACGGCAGACTCATGCTTTGTGTTTAAACAAATTTGGCATAAGTGGGTGGTAAGGAAACATAGCTTTAGACTATGACTTGTACACAAAGGACGTATCTCAACAAAGGATAGGATCTGAAACATGGAGTTGGATAAGAGTTGTGATTTCTGTGTGGGTAATATAGAGACGCATACTCATCTTTTCTTTCAATGCCTATACACTCTTCATATTTGGGAGAGGGTAAGGAATTGGGTTGGATAGAGAAGAAGAAGGATTGCCTCAGTCACTAATGTGTTTCGTAAGATTTTGGAGGACACACGATCAAATCTCAAGGCTAGAAGATTCCTTTTCATTACATTTTCTACCATGATTTATCATATATGGATGGAAAGGAATGCAATATAATTTGGATCGAAGATGCTATCACCTATTCATATTGTGGATAAAATAAAAATTCAAATAGCATCCTTATATTTTAATTATTGATGTTGTAACATATAGTGCCTT
>TRINITY_DN7279_c0_g1_i1
CTCGTTCTGTACATTCATTTTTCAATCAATTTCTGCATAATGAAGGGCCGCCATCGCTGCCTGAGGTTGATTGTCAGAAATGAGCGTTATTTGAAAGAGATGGCCATAATCAGATGCGGTTGGTCTCTAGGACAATTTGATTGAGATGACCTCGGCTGCTAGGAATCAGTATCAGGTAGGAGGGATATCTCACTCCGCGTCGCAGTTTGATTTAGGGCCAAGGAGGTTCGCTGGACGGATTTCATAACAACAGATCTTCGCCGCCCTATGAAATTCACGGCAGGGGAATATACTGTAATGGCTTACTAATGAGAAGGCCAGAGACCACTTTGTGATTCGCGTTGGCTTAGACACTGAGATTTTACGGAATGATACTTGGCAATCAAAAGTTGGG
>TRINITY_DN7283_c0_g1_i1
GTGGAAGGATCAGACACTGAACTCCATATCGGCGCCGCCGCTGCCACTGGTGGTGTTCTTTGGGCTGTTTATGATGCTCATGTACTTCGCCACGTATTCGGAAGTGAAGGAGAGGGTGGAGAGGAGCAAGATGGGGTTTAGATTCGGTGTGGCGCTGCTGCCGCTGGTGGCTCTTCTGGTGGTCAACCTCATGATGTTCCACCCAAGGTTGCCGAGGCAGGTGGCGCTCGACGACGGAGCTCAGCCGTGGGGGCTGATGATGCTGGTGGCGCTGCTTCTGCTCATGGTTCATTATCAATCCTCC
>TRINITY_DN7261_c0_g1_i1
GATCAGGAAATAAAGAAAGTAATCGGGGTTCCTAACATCGTTATTGCAGAAAGGATCCATGGGGGAATCTTCAACCTGCCTCATGCGCTCATTTTCCAATTCTTCTCCTACTTCCAGTGAAGAACAAAAGGAAAATCCTCTTCAACGGGCCTTGACAACATCAGTATCCTTCGGGAGATTCATGTCTGAATCGTTGGACTGGGAGAAATGGTCAGCGTTTACTCAAAATCGACACTTGGAGGAAGTTGAGAAGTATTCCCGGCCTGGTTCTGTAGCTGAGAAGAAAGCCTACTTGGAAGCCCATTTCATGAGAAGGAGAGCTGCAGCACTACTTGAGC
>TRINITY_DN7200_c0_g1_i1
TCCCCAATTTAATAATTCTTTTTTTCTCCCTTCATTTTCTCTCTCCACACCATCGTCATCTGTGTCTGTTTGCTGCAGCGCCACACACTGCTGCTCTTTCTCCATCCTCTTCTCAGCCGCCCCACAACCATCAAAAGTATTTCTCCTCCGCAGGCAGTCGCGGAGGGGGCAGCAGAAGGCGTCCAGCCTTTTTCTGTACTTTAGAGGCAGAATCAGTGGTGTGTTATTCTGGTCGGAGGCGGGCTTGCGGCGGGTCCTGCAGCGGCGGCGACGGAGTTGGATACCATTTGATTCTTCTGGAAGAAGTTGAAATACGGCGGCTCCGCCGTGGTGGGTATGTACAGAGCAGTGCCCGTGTTTTGGGGAGTTTTGCTCTTCGTCAAATATTGGGAATGCGATTAATTTAAATTCAACAGAAGCCCTTATATATATTGAGATGGGGGAGAGTGTGTGATTATCATTGTCTGTTGTATCTGGGTTTATGTGTTTTATGCTTTAAATGTTTCTTTATATTCTCCACCT
>TRINITY_DN7266_c0_g1_i1
TTGGGCATTATTTTCATATAGCTGGGAAGAATCACTTGTTTAAACAGTGTCACACAGCGACTGGTTTGGTGTTTTATGCACCGGAGAAATATCCAAGGATTTTATATCAATGCAAGTACATTCTGTAGTTTCTTTTTTCTGGAAAGTATGACCTCCATGAAACTTCATTACTATAAACTTTACACCAAATTGCACAAAAATGGAGTATTTCTTGAGGTATAAATTCAGTGAAGTCTTTGATCTTATGAAGGATAGAGAAATGGTGAGATTTGATTACAAGGCATCTGAATACGCATTTGCATGAATTCCTGCACCTATTTTAACTAGAGAAAGTTGCATCTTATATAGTCAGATTTTATCAGATCCCATTACCCAGGAAGAGTTATCTTTAGTTTCCAAACTTTCCTTATGGACTCAACTGCGATACCTATCCTTTAAGGAACTCATTCACTTTATCCAGG
>TRINITY_DN7242_c0_g2_i1
AGTTGATGGGGATACAAATAACTTTTTGCTTCCAATTCAAACTGATGGAGGAGAGATTGACACGTTTCCCACTTTTTCTAATGAGTCAAATCCTTTACTCCATTCAGACACATGTCCTTCTTCTCTCAAAAAAAGAGCCACCAAATCCCCTTCTTTCAAGGAAAAGTTGTTGGGATCCAAACCTGTTCTCCCTCCTTCCAACCATACTCCTTCCCCCACCTCTGCCATGCAGCTGGCCAACTGCCTTATCCGTATGCCTCTCCTTTCGCCGGCTGCGGGTCAAGTTTCATTGCAGCTGGCTAACATCCAGACTTGTACTCCTCCCTCCTTGTTGGAATTATCTCTGTCGGGCACCAGGATTGTGGCACTTACCCTGTTTAACCCAAACCCCCAATCCTCC
>TRINITY_DN7242_c0_g1_i2
AAGGAAGAAAGCAACTGCACACTCAAATTTTGATTTTGATTTTGATTTTGAATCAGAGAGGATTCTTGTAGATCTGCTCCACCGGAAACTGGATCTGGACTGCCCATCACAGTATCCGAATTTTCCTCCATTAATTCCATCAGTATTCATCTTCTTGTGTAAGCATATCCTCTTTTTGTGCAGGCATATCCTCAACGGCGACGACAGCCGGATAAAAGTCCAGAATGGACAGCTGGGTGTTCAAAGAACATTCCATACACGATGGAGAAAGAGGATTAGCTCTTGAAACAATCTTGGCACTATCCTTGGACTTCTTGTTTCTAGTTCCATTGTTCTTCTTCCTGCTGGAAGAGGAGGATGGAGCCTTGGCTGATCGTCGGGTTTTCATGGGATCATCAGATTCCGGTCAGAACAGAATTGGAATTGAGGCACAACTGGATGATGACTACACAAGGGTAGCCGGAATACCGACCATCATCATGTTTGCCGGCGAAGGAACGGTGGAAGTTTAGAGAGAAGGCAGAGCACAAGTTCTAGAGAGAGAAATGGTTGGGTTTTTTTCATAAGATATTATAACTCATTTATTTCTTAGGTTGTGATCTACTAATTAATCTCCTTACATTTTATAAATGGG
>TRINITY_DN7247_c0_g1_i1
TATCTTATTCTCTGCCCTCACCCTTTCGATCTCATCTTCCACCACCCAACCGGCGGCTGCTCTTCTTCCACCACCTAACCGCAATTGCAGCCACCGTTTCTCAATTCACCCACCACATGGTCGCTGCCTTCTTCTCCCAATTGCTGCCCGTCTCTCAATTCGCCCACCACATAGCCCCGCCGTCCGTCGTCTTCTCCCTCGTCTTCCATCGTCTTCCCACAAGATTTGTCGTCTTCCATTTTTCCTTCCAGATTTGTCGTCTTCCATCTTTCCTTCCAGATCCGCGTCTTCCCTTTCAGATCACAAGTTGAGCGGCTCATCGTCATTCCTTCCAGATCTGCTTCGTCGACTTCATATCTTCATTTTCGCTTGAAAACTCATGTCC
>TRINITY_DN7217_c0_g1_i1
CCAACAGCAACAGCAATGGCAGCATGCGGTGGCTGAATTTTGTCGAAGGAACCAGTGATTGGCATGGAGGGTTAGCCACAAACGGCGGTCCGTGATGGTGGCGGGTAGATCCGGCGAGGAGACAGTGACGGGATGATAGAGAACTCCGGGGAAGGATCTGGTTGCTGCTGTCGGCTGGGAGCTCTCAGATCTACAGCGGTTGGCATCAATATTGGAGGGTGTGCTCCGACGACCGTTGGCGGTGGCGGCAGCTCACTGTGTGCTCCTGCCACAGTGATTTTCAACCTTGCGAAGAAGTTTGCCGTGCTTGGTGTAACAGGGTGCT
>TRINITY_DN7273_c0_g1_i1
CATTTTGCCATCTGAGATGTTAAAGTGGACTGTTGAAGGAAAACTTCCATATTTTGCTGCTTATGTTGAAATAGAGAAGCTGCTTGGACCTCACACCGGCGCATGGCCAATTCGTGTTAGTTGTATGTGCAGACCTATTCAAGTCATTTCATCACAGAAGCTGGAAGCAATGACCGCTGGTATTGCTCAGAAAATTTGTTTGATGTTACCTCCAGTGAATTTTTGCGCCCTTGCTTCTCGCTACTTGGGACATTTATCTCTTCCAGTTGGGGAATTACTTCCTTTGTCATGCCACATATGCGGATGGTCTACTCCACCAGAATTGTATCTTTCAGCTAATGAGTCTAGGTTTCCTACTCTTGTTGGAAATGAAGATACTGAGTCTCAGAGCCATTTCAATACAGCAGAGAATGGAAATGAAAACTTATCTCCCCCTAACTCGGAGTTTTTTTATTCTAAATCAGATAGTTTAGGTTCTAGATGGAGTGTTGTGAAGCTTCTAAAGAGTCTTGAAGCCAGATGTCATGAACTTAATGATGTACC
>TRINITY_DN7291_c0_g1_i1
AGTTCAACATATGCAGTGGGCAGCAAAGAGGTATCAAAGAGAGGTGAATTTTCAAGGAGGTGATAGAGTTATTATAAAGCTACGTTACCAGAAGCATTCTCTTCGTCCACTGGAAAACTCCAAATTAACTCCGAGTCATCATCACCCCCTCCAGATCACATCACAGCAAAGTCCCTTGCCAATTTCTAGATTCCAGCATTGTGGACAATGCTGTTTCCAGCAAGGGAGAAGTTGATAGAGTCTATCAAGGGAGTCAGCCATACCATATTTATTCTGCCCTATTCATGCTAATCACCAATCTATTAAATTAGAAGGAG
>TRINITY_DN7256_c0_g1_i1
GGGAGAATGAGGTGACATCATCATCTCATGATCCAACCTCCTAAACGACAGGTTGATCTCAAGCTTGCTCCTCCGGCACTGCTTCCGGCTCTCGCTGCCCTTCTTCTGGATCACGAACTTCCTGATCCTCGTCAGAGCCACCATCGTCGTCTCGTCGTCCATATTCGCGAAGCACACGCGGAACCACCCCGGTTCGGAGCAGTGGAAGGAAGCACCGGGAGATACGTTCAGCTTCACATCATATATGATCACTCTCCACAGCTCTAACTCCGCTTCGAATGTCGACTCACTGAGTAGCCTCCTCAAGTCCATCCAGCAGTACAACCCCGAGTTACTCTTCAAACTCGCGAT
>TRINITY_DN7276_c0_g1_i1
CTTGTGAACTTTGAACTCCATTGAGGTTAATGTCTTTTTTAACCATGACCTTGAAGTAGGCCATTTCTGTAATATCTCTGAAATCTAAAGTGACATTAATAGTGTCTTCCAGCCTTCCAGGTTTTGGAACATTGTTCAACTACACCTTATGGCAATACTGTTCTTCAAGAAAAAATTGCTTTCTCGCAGGAGAATTTTATATTCTTCAGAGAAAACATATTTTAGTAGATTTTGAGTGGCTGCACAATTACTCTGGGGTCCCTATTTTCTGATGATAAATTTATCTTGCTTCTCGTAATTCATCTTGATAACAGAAATTTTAGCTCTCCAGGAAATTTTATATTTATCGCCTACACATTTCTTGATAAAGAGGTGTTTTCCTTTTTGGATTTTTTCCGTTTTCACTTAGTACTTTACCTGTACCTCGTTCAAACTCGTGACAGAGGGCATCAAATAATATCAAGCAGG
>TRINITY_DN27318_c0_g1_i1
ACAATGTCCGTACCTATTAGATGAGAGAGAAAAACAGCTGAAACGATCCCGACCAGAGTCCAATCATTTCATTTCAAATTTCTTCGATTTCCCTCACATGGCGACTCTGTCTGGTGGAGCCGGTGGAAAAATCGTTACAAATCGGCGAAGGCGCCGCCTTGCCACGACTCCTTACGACCGTCCACCGCCTCCCGCTCCCCCTTCTACAAGCCCTAATTGGTTTACCGGGGTCCTTATACCACGCGCTCGTGCCGTGGCCTCTGGCGCCGGGAAAATCCTATCCGCCGCCATCTTCTCCGACTCTGAATCCTCATCCTCGTCCTCTGAAGAATCCGACTTCGCTTTGGAGCCAGAAGATGACATTGACAATGTTAACGAGAATAAAAGCCCGTATGATCAGATTAATGCGTTAAATGAGAAAAAGCTGACTTCATCAGAAATTGTGCAACATGGACGAGAGTGTTTGGTCACTGCTCAGAGAACTGAGACAAAGCAATTAATTGAGCGCCTTATTATGCAGGAGTATTTTTCGAGGGAGGAGTGTGATAGAATGACAAAAGTTCTTAATTCACGAGTTATGGACTGGTCAACAGAAGCTGGAGAGGAAATGTCATTTGCGAATTCTCCTGAGCAAACAGCTGCCCATGAGGATGTCAATGTACCCAGTAAAGCTGTTATGGAAGAAAAAAAATGGTTGCAAGAGAAGAAAGCTGGGTCAAGTGCTGTGGTGGACTTGCCTCATGGAACCTGTAATCCTACATCCACCGTGTTTAACCATGTAGAAGCTGGAGTTAGTTCTCCAGTGCATGTTGCTCGGTATTATATGAGGAATAGGCCTCCTTGGTCATCTCCAAAGGACAATGTAGAATTAAGAACCCCATCAACAACAACGATGAAGCTTTTCAAGGAAGGATCTCCATATTCAGCTAATCATGATGCTTTGTCTTCATCAAAGAGAAGGAATTCTCATGCCTCTGGATCCTGGAATATCCAGGAAGAATTACGAAAAGTGCGTTCAAAGGCTATTGATGATATGCTGCGTTCTCCACCTGCAAAAATTGATTCATCATTGTTTGCAGTTGCACCTATTAGAGAGCAGTCTGCAGAAGCTGGTAAAGTAATCTTTGGTGCAGGAGAAAGAATATCTGAGTTACATTCTTCTTGGAAAACCAAGCCAACAGATGCATTGAGGGACATAGGAGTGAGCTCTGATCCTGCCATTGTAGCATTAGAGTCGAGACACGATGGCAAGGATAAGGCCAGTGAAGGACCATCGTCGTATCTGGATGCTTCCATTTCTGGAAAAGATGAGGATTCAGAAGCTATTCCGACTGATAGTGCTAGTGCTCCACATAAGTCCACAGACCCTTCAGGTCCCAAATATTTTGGGGAGCAGCATACTGATCCACATTCTACTAAGATGAACAGACGTTCAGCCACATTTGAAGGAAAACACCGTGCGAATGGCTTCTCAGAATCTCTAGCCAGTTTGTCTCCTGGAGATGCTACGGTGCAGAAAAATGAGCAGCACGCCGAGGAAAACCATGATGATAACATTGTAAGTGAGAACAGAGAAAAGAATGTGACGAATGATGAAGATAATTGTGAGCGTTTGAGTGACACGTACATGGAAGTACCTATTGCAAATGAGACGAACAGCATTGCAAGCGATTCTCAGATTAGTTTGGATGTGCAATATGATGAAGCACCTGTGGAGATTATTCAGCTCTCTATGGAGGAAAAAGTAGAAGCTTCGCCCAGGAAGCAACAGGGAAGAAAACCGGGTAAATACAGTCGAAGAGGGAGAGGTAGAGG
>TRINITY_DN27304_c0_g1_i6
AATATGAAAGAAAGTAAAATAAAGTGTGTTTGGTGGTAGCGTAAAAGAAAGGAAACGCGAGGTAATGGAAGAGGGAAAGGAGGCGGCGGCGGCGGCAGCCATGGCGCAGCAGCAGCAGCATTTGATGCAGCAGCATATGATGCAGCAGATCCAAAGACAGAAAGACGCTATTTCACGTTTCCCCTCCAACATCGATGCTCATCTCCGCCCACAGCATCATATCTTTCAGCAACGTCCTATTAACCCTAATCCCACTTCCCAACAACAAATTATCCCTAATCAGCTTCATCCCAATCCCAATCTTAATTCTTCTGTAACACCAACCAACAATAACCCACCGCAGCAGCAGCACAAAGCCTCTCTCCAGCTGGCTTATCAGGACGCCTGGCGGGTCTGTCACCCCGACTTCAAGCGCCCCTTCTCTTCCCTCGAAGACGCTTGCGAGAGGTTTGCTAATTACTCCACTTTTTTTTTTTAATTCCGTCTTGAAAAGGGAAAATACATTTGTTGGATTCTTTTATGTAACTAATGGGTCGAGAAAAATTTTATCGTCTTGTCGTGGATTTGTTTTCTCATTACATGACCAACCAATTCTGTTCAAATTCATTTTCTGTCTACCACATCGAGCAATGCATTTTGATGCTAAACATTACTGTAAGTTTTCTTTAAAAAAATTACTTATTTTTTATCCGGACCGTTTCCTCACGAATAATCTGCATATACATGTTCAGTATTCTTTGGCGTTCAACAGCTGTATTTGCTTTTAGCTCTTCCGGATTCTTTATACAAGTACTCCTATTTTAAAATCTTTGTATGTCTTGCAAATGTCTGTCATCATCTGCCATTTATTTTGTTTTTTCTTCTTTTTTAAAATGTCTCTACTTTCTCTCAGGAACTGTTCATTTGGCATAATTTTGCTCTTGGTGGAAGTTCCAGGGAAGAATTTCTTGTTGTTGATGTCCGTTGTTCCATAGCTTAAGCTGTGTTGTTTCAACTAACCCTATTATTATGAAAATAAAATTTCCTTTCTTTTTTCGTGAGAGACCATATATGAACATGCAGTGGATATTTCATATTCTTGTTTTTGCCGGCATGTTCTTATAAATATAACTTGTATGTTCTTATAAATATAACTTGTATAATTGGACATATGAATACATGATTTAGAGTGTATAGCTAATTGCTAATGTGATCATGGGTAGGACACTCTATGGATTGATAATTTGACTTAGTATACAGGCAGTCCTGTTTTGTTTCACGTTTCATGTTTCGTGCACCTGTTTGGTGAATATAATCATGCTCTTCGTTATGGGTGTCTACACGGGGGAAATTTAAAGGCAGCTTAAGAGCCTTTTGGCTGTGAATGATATTGGATGGATGATAGCTTAAAGAGAAGTATTGGGGACGTTTCAGTGCTTAGTTATAAATTCTGGCTAAATATTTTATTGAATGTGGCACATTAACATTATCATCCTCAAAGATTTACTGGGTCGTGTTTTTGTTTGTAATTTTGTGTTTGATTTGTAATCTTGAATGCCCAACTACGTAGCTATGCTTCTTGATGAATTCTGTGTAGGCTATTACCTTACCATGTGGTGGCGGACTATGAAGCAGAAGAAGATGACAAGATTCTTGATTCAGCCACTACAGGCCAAGTCCTTTCTCGCTCTCAGCAGTGGGACAATAATATTGCAGCTAAAGTTGCAGAATTCACAGCCACATTCGAGAAACAAGTCCTTGCTTTCAATATTATTTCCCGTAAAAGAGGACTTGGGGAGTTTCGTACTGAGGAAAAGTTGATGATGGAGCAATTGCTGCTACAAGAAGAGAAGCGATCACTGATTGAATTGAGAGCTGAATTGGATTCGAGGCAGAAAGCTAGCAGAGAAACTCATGAAGCAAATATGCGTATGGCAGCCATGGCTCATGTGGATCATGCAGAATCACAAGCCCATGCTGAGATGATGGCACGAGCCCCCATAAGAGCAAATGCACTTGGTTCTCGAGGTAGTAGTACAATACCTGAAATGGGTGAGCAGGAGCGTGATTTCCAGCAGGATGACATGATAAATGGGTGGGGCGCCAATACACAGAAGGATGAGAAGGAGCCATCTGAGGACTTTCTGAATGATGATGAAACAGAAAATGGAGATGCAGCATTGCAGAGTGAGTGGCCAGGAGGAGGTGAGTTAGATCTGAATGCAAGGTGAAGCAAATACTCCAGGTTTATGGTGGTGTTGTGAAGGTGTATCTCCGGTATATCCTTCTCTACAAAGAGATGGTTGATGTCACAAAGGCATCTCTGTTCCTTCTCCACAAAGAGAAATTTGTACGCTGTTGGATAGAAACTATGAGATTATTTGTAAGCATGCACTTGGTAATAATGAAATGCTTCTTGTTGATTATGTCCGCCGAAGGCTGAGATGATTATTTATGGGTCAGAATGTGAACTTGGCTTCCTGTTAAGTGTTAGCTATAGGCGCATTCTGCAAATGTAACTAGGAAACTTTCCATAACTCAATTGTATTTGTAT
>TRINITY_DN27393_c0_g2_i1
CTTGTATCTTAATACAAAACAGATGATGAAGCTATTACCTTGGCACATTGCTTTCTAGCTATGGTCATGTTATTTCTAGACAAGTTTCAGTTACAGAGAAATGACCGGAATATGTGCATGGATCTTTGTTTCACAGGATGAGTATGTAAAGGGAGACGAAATTGGGAAGTTGGTAAAATGTAAGCATGGATATCACGCAGCATGCATAAACCAGTGGTTGAAGTTGAAGAATTGGTGCCCCATCTGCAAGGCTTCAGCAGAACCATCAGAATTATCGTCGTCTTTGTGAAGAAAGATTGGTTAACACACACACACACAGCATTTCTTGAATCGTTTGTCACATGTAAATACATCAGTTGATGAAATAGTATCATGTTGGCTTTCAAATCTATTACAAATGTATGGTGTCTTTGTGCAGAACTCTGAATAGTAGAC
>TRINITY_DN27393_c0_g1_i4
TCCTCTCCCAATTACTATACTACAATACAATACCATCATCTGTATCTATATCTGTATATATTATAGTTTAGTTGTTTTCAATCTCTTATAATAAAGGACCACACGTCTCTCTCCCTCTCTCTCTAAAAAGAGGCCAATTCATTTCCCTGCAAAAGACGTGGCGAAATAAAGATTGGAAAAGAAGAAAATAAAAGCTCTGTCCAACTGCTCATGGATCGAGCCTCGGGTAAAAGAGGTGCAGTGCCACCAAGAAAAGTATACAGTGTTACAACTATTAAAAGGACAGCCACTGAATCAGATCAGAATTCACAGTTTTGCAACCGAATTGGTTGTAGTGGAAGAATTAAGTTCAGTCAAAATACGAGCATTGGAAACTCGGATAAAAGAAAGTGTTCTAAGCCTTCATTATGCTCATCAAATGGAAATGAAATAATGGAGAAGTCCACCAGAAATAGTTCGACGATGAAAGCTGCAAAAAGATCGTGTCTCGATTTCAAGGGGAAAATGTCTTCTCAAGTCAAATCCGATCCATCACAGAGTAGTCTATCTAGTGAGCTCGGGTCTTCGTCTAGTAATTTAGGTGGATTTCAGTTGGAATCAACTGGTAAGACTAAGGTGGTTGGTAAGGCGAAAGGTAGAAGTTCTGATGCATCATCTCATGTTGGATCTCTAAAAATATATTGTCATAAATCCAACCAAAACACTCCACCAGCATCCTCTATTCCACCGGCTTCTAGGAGCTCGGTTCCAGGGCCATATCATCGGAACAATGGGAGCAGGTCTACTCTGAGGAATCTGAAATGTAATTCTATATCAGATGTTGTACCAGTACCACCACGTTGTTCACATCTAGAATCAGAATCTGTTGGGAAGAACTCGACTAGAAAGAGAAGTTTAGAAGGAGAAAGCAGTTTGTCTCATAGGGGGAGAAAGATTACTACCCCTTCACCTGTAGATAGGCATATCTCCCCAACATCTACTGCTATGACCATCTCTGCTTCAATGCACAGTAGATCATCTTCGGGAGAGGATAACCGTAGCATGGGTTCTAATTGGACTCAAAGATCAATGAATGTAAATACTAGAATGAGGAATTCCAGTAGACAAAATGGAAGAAACAGTTCTGTTAGAGAACCTGCCAATGGCTTCTCCCTTGTTCATGATAATAGAAGACCTTATAGTGGCTCTAGATCTTATCGCCTTTCTAGCAGCAATGTTGATAATCCATCTTCAAGAATGCCTACAACATCTACTGAACATGGATTAATGAGTGTAATGAATCATGATGTGTTGCACCAATATAATATAGATGGAATTGTTGAGGTATTATTAGCTCTTGAGAGAATCGAACGAAATGAAGAACTGACACATGAGCAAATACTTGCTCTGGAGACCAGTTTGTTCCTCAGTGGCCTCAACCTCTACGAC
>TRINITY_DN27327_c0_g1_i5
GAATATAGTCAACTGATGCTAAGCTTTAGGATTAAATTTTGGATTAAACAATAATCCCAAAATCCTTCCTGCAGAAGACAATGGAGATTGCGAAGAAGAAGAAGAAGAAGAAGAAGAAGAGCAGTTCAGCTAACGACGCACAAATTATTTCCGATCCAGATTCAGATATTTGGTCATTCATCACCTCAAGAAGCTCAAAGTCATGGTTTCTCTGCGCAAGTCTCTTTGCCATTTTGATTCGTCTCGCCGTCGCGCTCCACCCTTATTCCGGCTCCCATACACCGCCGTTGTTTGGGGATTATGAGGCGCAGCGCCACTGGATGGAGATCACGGTCAATCTTCCGGTAAAGGAATGGTACCGTAACAGCACCGTGAATGATCTCAGATATTGGGGCCTCGATTACCCCCCTCTAACTGGTTACCAGAGCTATGTCCATGGTGTTTTGTTGAAATTCTTCGATCCTGCTTCCGTTTCGCTCTTCACTTCTCGTGGATATGAGTCCTATACTGGGAAGCTGTTGATGAGGTGGACAGTTCTGATGTCTGATTTAATGATATTCTTTCCTGCAGTGCTTTATTTTATGAGTGTTTATTACTCTGGGAAACCTGATGGGGAGAAAGGCAGCATGGCTTGGCATTCTATGATGATTCTGTTGAATCCATGTCTCATTTTGATTGATCATGGACATTTTCAGTACAATTGTATTAGCTTGGGATTAACTGTTGCTGCTGTGGCTTCGATTTTATCAAATAGAGACCATCTTGGCTCCATGCTGTTCTGCCTTGCTCTCAACCACAAACAGATGAGCGCATATTATGCACCTGCGTTTTTTGGCTATCTTTTTGGCAAGTGCTTGAGGAGTCGCAATCCAATCATTGAGGTCTTAAAACTAGGTTTGGTGGTGTTGGGGACCTTTGCTGTAGTTTGGTTCCCATATCTTTATTCTGTGGATGCATCTTTGGAGTAAGTTGGACAGGATTTCGTACTAAAATCACCCAGGCTGGATAGTGCACTTGCAGAATGTGTAATGCTCATTATAGGGCCTCTTGCCTCCATGATATAACAGATATGTGAAATTCTATTTTTACCAATGCTTTTATGAGGATGGAATCTTGAGTTTGCTAGAAGGTCAGTGGTTATGTATTTTACTATTCAGCAAATACTTCCACTTGTAGAATTTGCTCTCTGTTCACAGAGGTCAATGCTTGGGACAGGTTCTCTCTTGCTTAGCTCCCTTTGAGAGAGGTATATATGAAGATTATGTGGCAAATTTTTGGTGCACGACTTCAGTTGTTATAAAATGGAAGAGATTGTTTACCACACAATTGCTCAGACTTCTTAGTCTTGTTGCAACTGTCTCCACTTGTCTTCCATCCATGGTTCAGCTTGTACTATCACCAACAAAACATGGTTTTCTGCATGGATTGCTGAATTGCTCTCTCTCATTTTATCTATTCTCATTCCAAGTACATGAGAAATCTATCCTGCTTCCGCTTCTCCCAGCTAGCTTTTTGGCCTCAGAAGAACCATTTGTTTTCCAGTGGTTGATATATCACGCTTTGCTCTCCATGTTCCCTCTCTTAAGGCGCGACAAACTGGATCTTCCATATGCTGCTCTATATTGCCTTTTCATCTTACTCTACTACACACGTGGTGGTAGAAAAGATGCAGTGACAAATCGTGTTTCATCCGCTCTCAAGTCATATGCTTTCGCTTTCTCTATCATCCTTCATATTGTCTACCTAACTATTGCCCCACCAGATAAATATCCTTTCCTCTTTGAAGCTATGATTATGACTTTCTGTTTCTCTCAGTTTATATTAGTTTCTCTATATATGAACAAGAAACAGTTGGCACTATCTAAAACTACCACTCAAGTAGATACCCAAAAGAAGATCCTTTGAATTTTCAGAACAAGTTTTGATGTCTTTAGGAGAAATGAGCTTTTCCTTCTGGGGGCTCTTTAATAATACATCAATCATATCTGTAAGTCATTTTGGATGATCCAATTAGTTGTACCTCATATTCTCTGTTCTACATCTTGCGGTGTTGGCCTATTCAATTAACCTTGTTTTTTAGTTCTTTTGAATACCTTTCAAGTTACTTCCATGCTTGCCTGACAATTGTTAAGGTGAACTGTCAGCAAAAGAAGTTGGACACTTCGACTGGTTTGGTAGGATAATAATGCTCATGCGGAAGAACAATTCCACCCTCTCGACGCCAGATCTGTTTTTGCTGGTTATGGCGCCATGGAAAGTAAGTTTGTCTTTCATTAAACAGGGGGATGGCCCAAGAGCCTGATGTGGTTCAGTTGTTCTGGTAACTTGTCGATTCCTACTACTTAATGCCATGTGCATGTTTAGGCACCTGTTGCTAACTCATGTTATATACTTTCTTCTTCACTTTCACATCTTTAGTCATTTTCCTAATTTAATTTGATCATCACATTACATTATCTTCAGATATGAATGTGTAGTTGGGAGATGCTCAAAATTGTTGCTGGATTACGAACGGCAATATTTACCACACTGATTGGCATCAGTGTTATGAATAGTAATAACTTCTCTTAGCAATGGTGGGCAAATAACATTGATATTGGTTCTGTGGAATTCAATGCT
>TRINITY_DN27346_c0_g1_i2
GAGAAGCCAGCTGGTTGATTTCTTTTTTGTGTTTGCTGTTTCCTGTATCACCTCTATTCTCTTCACATAAACCAACTCAGCTAGTGTAACCACATGATCTTTAAACAGATGAACAAGGTGGCGCCGCCGCCGCCGCCGCGTCTTTTCCAAATTTTGTTGGTTTTAACCGTCGGCGCCGTGGTCGCTCAAGCTCAACCGCAAAGAAATTCCACTAGACCCGTCACAGATCCTTCTGAAGCTAGAGCGATAAATGCGATATTCTCGCGGTGGCGGATTACAGCGAACGATAGATGGAATACTACCGGCGATTTATGCAGCGGAGACGCTGTTGACAGTACCACCTCCCTGGATTACAGCCCAGGCATCAAATGCGACTGCTCTTACAACGCCAGCACCATTTGCCACATTTATTCCCTGAGGGTATATTCAATGTCGGACTGGGATTCATCGTCGAACGTTGTAGGTCCGTTACCAGATGAGCTCTGGAGTTTGACCTACCTCACTAATTTGTATGATATAAGTTCCTCTCTGCTTTTTACTTGCCAAACATACTTTAAGTGTGTATTCTAAACTGAACTTAGAGAGAACTAGCTTTTCTGAAGGACTACATGCATAACGTTTAAAGAACATACAAGACACAATTTTCAGATTGATAGAATACTAAAAAAAATTTGCTCCTCACAATATATGTAAAGAAATATAATCATGAGGTAGCTGTGGCCGGTATTACACTTGCTTTATTAGTTATACATGAGCCTGATGCTATCAGTTTGTCAGAAATTTGGGACAGAATTATTTGACAGGTACCCTGTCTCCGATTGTTGGCAATCTAACTCGGTTGCAGTACCTGGCCCTTGGCATTAATGCTTTGTCTGGAGAGCTTCCAAAGGAACTAGGCAAGCTCACCGATTTAAGATCACTGGCTATTGGTACAAATAATTTTTCTGGTCCTTTACCATCTGAACTTGAAAATTGTATGAGGCTAGAAGAAATTTGGATGGATAGTTCTGGAGTTAGTGGTGAGATTCCCTTGTCGTTTGCCAAATTACAGAGAATGAGGATTATGTTTGCTTCAGACACTGGACTCACAGGCCAAATACCCGACTTCATTGGCAGTTGGCCAAACTTAACTTCCTTAAGGTTTGAAGGAACCTCGTTGCGGGGACCAATACCATCAACATTTTCCAATTTAAAGGATTTGAATGATTTGAGAATATGTGATCTATCTAATGGGAACTCTTCACTAGACTTTCTCACAAACCTGAAGTCTCTGACTACATTAGCTTTAAGAAATAACAACATTTCTGGTTCCCTCCCTTCCAATTTCAGCGAATATCCAAATTTGTCCTTGCTGGATTTGAGCTTCAACAATTTCAGTGGACAGATTCCAGATTCCCTTTTCACCATGAGTTCCCTTGGTTACCTGTTTCTTGGCAACAACAAGTTGACTGGTTCTCTTCCCACAAGGAAGACTTCAAGCCTTCAGTTTATAGATGTGTCATACAATGAATTATCTGGGAGCTTCCCTTCTTGGGTCGACCAGCAAGAACTTCAACTTAATTTGGTTGCAAACAATTTCACAATAGAAGGTTCCAACAGTAGTGTTTTTGCATCAGGACTGAATTGCCTTCAGCGGAACTTTCCATGCAACCGAGGGAATCCCCGTTATTCTAACTTTGCAATTAAATGCGGTGGTCCACAAATGAGATCGGCTGCTGGGATTCTGCATGAAGCAGACAACGAGACTCTCGGTCCAGCTGCATATTATGTAACGAGAGAACAGAGATGGGCAGTTAGTAATGTTGGTCTGCCTTCTGGTAGCCAAAATCCAGAATATAAAACTAGCTTCATACAATTTGTTCCAAATACAAGGGATCCAGAGATGTATCAGAGTTCAAGAGTCTCTGCTGGATCATTAAGATATTATGGCCTGGGTCTTCAGAATGGAGGCTACCAAGTAACCCTCCAGTTTATAGAGTCAAAAATTGAAAATCCCACTGTCTGGAAGAGTCTAGGAAGGCGTATCTTTGATATATATATTCAGGGAAATCTTGTGGTGAAAGATTTTGACATAAAAAAAGAGGCTGAAGGTTCGTTTAGGGCCTTGGTGAGGAATTATTCTGCTCGGGTTACTGATAACCACCTTGAAATCCATCTCTTCTGGGCTGGGAAAGGAACTTGCTGTGTGCCTGCTCAGGGTACTTACGGTCCTTCTATTTCAGCGATAAGGGTCACCCCTGCAGATTTTATTCCTAGTGTAAATAATGAACCCCCAAATGAAGCAACAAACAAGAAAAATAGGACTGGCATGATTGTGGGGATTGTTATTTCTGTCGTAGCTGTAAGCTTTCTTTCCTTTCTTGCAATCTGTTATTCGGTTCGGCGAAGAAGACAGCAAAGATATGAAGACGAAGAGTTCCTGGGGATGGAAGTCAAACCATACATTTTTAGTTATGCAGAACTTAGAGCCGCAACTGATGATTTCAGTACAGTTAACAAGCTTGGAGAGGGGGGATTTGGGCCTGTTTACAAGGGCACACTGGAGGATGGAAGAATTGTTGCAGTGAAGCAATTGTCTGTAGCATCCCATCAAGGAAAGAGCCAATTTGTGGCAGAGATTGAATTCATATCTGCTGTGCAACATCGTAACCTTGTGATGTTGTACGGATGCTGCATTGAGGGAGCAAACCGATTACTAGTTTATGAGTATCTTGAAAACAGAAGTCTAGATCATGCATTATTTGGAAAAGAAAGTCTTTTTCTGGACTGGCCTACTCGTTTCGACATATGCTTAGGAGTAGCAAGAGGTCTTGCTTATCTTCACGAGGAATCTCGCCTTCGCATCGTTCACAGAGATGTAAAGGCGAGTAACATCCTGCTTGACTCTCAACTTAATCCAAAACTCTCGGATTTTGGCTTGGCTAAATTGTATGATGACAAGAGGACACATATGAGCACCCACGTCGCAGGCACTATTGGGTATCTTGCTCCGGAATATGCTATGAGAGGCCATCTTACTGAGAAGGCTGATGTGTTTAGTTTTGGAGTTGTTGCTTTAGAAATTGTCAGTGGGAGGCCAAATGCTGACTCAAGTCAGGGAGAAGATAAGATGTACCTTCTTGAATGGGCCTGGCATTGTCATGAAAACAATAGGGAACTGGATCTGGTAGACAACAAGTTGTCGGAATTCAAGGAGGAAGAGGTACGAAGGGTAATAGGAGTTGCGCTCCTCTGCAGCCAAACATCACCAGCAGCACGGCCATCAATGTCGCGTGTGGTGGCCATGCTCTGTGGAGATGCTGAGATCCCAGTGGTGACCTCAAAGCCTGGGTACTTGACAGAATGGAACTATAATGATATGAGCAAGTTGGATACGAACAACGACGTTCAGAGTTCAAGTACTGATCAAAATATCAGCTACAATTCATCGTTGAGCACAACAAAGACGACCCCTCCGCACCACCATTCGCCTGTTCCTGCCTCTGAACCCATGCTTCGAGAGGTTGTTGAAGAGGGCAGATGATTATTTTATCACATTTCAATCTGCCTTTAAACTAATGCTATCCTGTTGTAATTTAATACGTATAAGGAGATGATCTACTGGAAAATGTTCAGATTTTTAACACGTAAAATAGAAGATGTAATGTTAAAATGTAACCGAACGAACCCAGAAG
>TRINITY_DN27315_c0_g2_i1
AATAGACACACACAATGACAAGGTGTTGTGCGCGGACTGGTGGAAAGATGATAGTGTGATTAGTGGTGGTGCTGACTCCAAGCTTTGCATTTCATCTGGAATATCAGTGCTGTAATCAGGTGTGCAAGTGTTGCTACTACCTCTCTGAAATATTTCAAAAGGAATGTTATTGCTGCACGAGAATGATGTCCACTTATCCATGTTCTACCGAAGAATCGATTGTTTTGATTGCAGAATCCTGATGCCAGAGGAACTGGCTCATGATATTATTCTTCAATTAAGATTACTGGGTCATGATAGGCTAAAGGTATTTCAATACCAAGCTGTTAAATCTTGATATTATTCTTCAATTAAGAATACTGTGATTTTGTTTGTTTTTTCCCCCTCCTAAAAACACTGAACATTTTGAGCAAGGATTAATATAGACTTAGGTGACAATTTTTGAAGGAAAATCACAATTCAGGTGTAAACGTACGTGGTACCATGGT
>TRINITY_DN27315_c0_g1_i9
ACTGGCTAAACCCTAGAACGCCTCCCTCTGCCCATTCTCAGACGCCCTGCTCCGCCTCTCTCTCACCTACACCGCTGCTCGCTCGCGATGGATGTGGATTCTAGGCAAGTGCAAGTTCGTTTCTTAACCAAACTCAAGCCTCCGTACCAAGTCCCCAAGGCCTCTATCTCCATACCCGCCAATCTTACTCGTTTCGGCCTCTCTGCTCTCGTAAACAATCTTCTTCAAGCAGCAAATGTGGATTGGAATTCGGAGCCCTTTGATTTCCTCATTGATGGAGAGTTGGTTCGCATGTCACTTGAAGAGTTTCTTCTTGCTAAAGGAATTTCAGCCGTAAGTTTTAATATTTCGTTTTATTTTTAAAAAATTAGGGCAGTACTAGAGCAGTAGAGATCACTGATAAATTTCTAACAAGTGGTGGGTTATGGTTAGTTCAGGAGTAATTTTTGTTTAGTTGTATATTTCAGTACATTCTTTTATATGGAGAGGGTAAACAAATTTGAGAGAAAAAAATATTAATTTTGACGCCAGCGCCTATTTAGCTTCTCTAAATGGAATGACCATTATAGTTTTTAAAAATGTGCGTGTGTACTGATGATTTACTTGAGATTGAATATATTAAAGCCATAGTTCCTAAAAAAGAAGAAGAGCCGTCTTTACATGATGACTGGGTTAGTGCAGTTGATGGCTCCAATGATGGGTATATGTTGACAGGATCATATGATGGCTTTGGAAGAATATGGAGAGCTGCTGGAGTTTGTACTCATGTTTTAGATGGACATTCTGGTCCAATAACTTCGGTTTGTAATTTGCCAAAAGCTGAAGGAGTCGTTGATCAAATAGTTGGTACTGCTTCTAAAGACAGGACATTAAGATTGTGGAAGTTCGCTGAAGAGGGTTCCATGGATCAATCAAAGAAGATTCAATCTTTCAAGATATTGCGGGGTCATACAAGTGCTGTTCAGAGTATTGCAGCAGCACCTTCAAGTGATATGGTGTGTTCTGGTTCTTGGGATTGTACTATCAACCTGTGGAACACTAGTACTTCTGAAACTGATGATGGTTCAGTTTCAGTAAAGAAGAGGAAGAAGGATGGTCGAGTTGAGGAGCCTCAGTCTGAGGGAGAGGCTTTAACGACATTAGTGGGACACACACAGTGTGTATCTTCTGTTGTCTGGCCGCAACGTGGAACAATTTATTCAGCATCTTGGGATCATTCTATCAGAAGATGGGATGTTGAGACAGGCAAAGATACTTTAAACATGTCTTGTGGCAAGGTTATCAACTGTGTTGATATTGGAGGTGAGAGCTCTGCCCTTATTGCTGGTGGTGGTTCTGACCCTGTTCTTCGAATATGGGATCTTCGCAAGCCAGGAACTTTGTCTCCTATTTTCCAATTCTCTTCTCATAATTCTTGGATATCTTCTTGCAAGTGGCACCATAAATCATGGTTTCACTTGGTCTCTGCATCGTATGATGGGAAAGTGATGCTATGGGACCTGAGGACTGCGTGGCCATTGGCTGTAATAGACACACACAATGACAAGGTGTTGTGCGCGGACTGGTGGAAAGATAATAGTGTAATTAGTGGTGGTGCTGACTCCAAGCTTTGCATTTCATCTGGAATATCAGTGCTGTAATCAGGTGTGCAAGTGTAGCTACTACCTTCTTCTCCAAAATATTTCAAAAGAAATGTTATAGATGTATGAGATGAGATCCTTCGTAGACCTTCTCGGTAAAACAGATCAATTCCGATAGACTTATTGGAGGGTTCCATTGTATGATGGCCACTTCGATCCATGTTCTACCGAAGAATCGATTGTTTTGATTGCAGAATCCTGATACCTGAGGAACTGGCCGAAATACTAGGCTAAAGATATATCAATACTAAGCCGTTAAATCTTGATATTATTCTTCAATTAAGAATACTGTATGATTTTGTTTGTTTTATTTTGTTTCCCCCACCCTACACTGAACATTTTGAACACGGATTGATTTACAGACATAGGAC
>TRINITY_DN27341_c1_g1_i1
ATAAAATTCGAGTTCAAACAGTCTTCTCCTGATTATATCCATTTTTCTCAACCTCAATTCTTCGTTTCCAGCATCCATGCTTGCAAATTTGTAGGTTTCAGTTCGAATGGCAGTTGCACAAATCTCTGGTGTTTCCAACGCCATGGATTTAGTACCTCGTGCTCCGTCATTGGCTGGTTTAAAGCACAGTACTGGCGATAACTACGCCGGAGCTAATGCCAGACACTGGTTTTCGGTACTATCCACTAGATTTAGTTCAAAATTCAGAGTTAGAGGAGTATTGTCGTCGTCGCCGTGGTCGCCTCCTGTCACTCTGCGCGACATCAACGGCAACGGAGTTTCAATTCCGTCCAGAAGTCGAACTCCGGCGGAGGCGGAACAGCGCGACGCTATATCGCTGCTCAATGAGAGGATTCGGCGTGAGCATGCCAAGAGAGAAACGGCGTCGTCGAGGCCTGCGATGGACTCGAAGGAAGCCGACCAGTACATTCAGCTCGTGAAGGAGCAGCAACAGAGGGGTTTGCAGAAACTCAAGGGGGAGAGAATAGATGCTTCTGGTTCCTTCGGTTATAAGGTGGATCCTTACACGCTTCGCCCTGGAGACTACGTTGTTCATAGAAAAGTCGGAATTGGACGTTTTGTTGGCGTCAAATTTGATGTTTCTAAAGATTCACCGGAGCCAATTGAGTATGTTTTTATTGAATACGCTGATGGAATGGCGAAGTTACCCGTTAAGAAAGCGGCTCGGATGCTTTACCGCTACAATCTTCCAAATGAAACCAAAAGGCCACGGACTTTAAGCAAATTAAGTGATGCTAATGCGTGGGAGAGGAGAAGGATTAAGGGTAAAATTGCAGTTCAAAAAATGGTTGTTGATCTAATGGAGTTGTACCTGCATAGACTCAGACAAAAGCGGCCTCCCTACCCAAAACCTTCTGCCTTGGCTGAATTTGTGTCTCAGTTTCCATACAAGCCAACTCCTGATCAGAAACAGGCATTCACGGATGTGGAAAGGGATTTGACGGAAAGAGACAACCCAATGGATAGACTGATTTGCGGGGATGTTGGTTTTGGTAAAACTGAAGTTGCACTGCGTGCCATATTTTGTGTGGTCTCAACTGGCAAGCAGGCGATGATTTTGGCCCCTACAATAGTACTGGCTAAACAACACTTCGATGTTATCTCAGAGAGGTTCTCCAGATATCATGACATCAAGGTTGGACTTCTGAGTAGGTTTCAGACTAGGTCGGAGAAAGAGACTTATGTACAAATGATTAAAAATGGTGATCTGGACATTATAGTCGGGACGCACTCGTTACTAGGTGATCGTGTTGTATATAGTAACCTTGGCCTACTTGTTGTTGATGAGGAACAGAGATTTGGAGTAAAACAGAAAGAGAAGATTGCTTCATTTAAAACTTCTGTTGATGTCCTCACACTTTCAGCAACACCTATTCCACGAACACTTTATTTAGCATTGACTGGGTTCCGTGATGCCAGTTTAATATCAACACCACCACCTGAGAGGGTTCCTATAAGAACCCATCTTTCTGCTTATACGAAAGAAAGAGTGATACATGCGATCAAGCATGAGTTGGACCGCGGTGGCCAAGTGTTTTATGTCTTGCCTCGTATTAAGGGTCTTGAAGAGGTCATGGAATTTTTGGAACACGCCTTTCCAGATGTTGATATTGCAATTGCTCATGGAAAGCAATACTCAAGACAGCTTGAGGAAACCATGGAAAATTTTGCACAGGGACATACTAAGATTTTAATCTGCACTAATATTGTTGAAAGTGGGCTGGATATCCAAAACGCAAACACCATTGTAATTCAAGATGTTCAGCTATTTGGCCTTGCTCAATTGTATCAGTTGCGTGGAAGAGTTGGCCGAGCAGATAAGGAGGCTCATGCATATTTATTTTACCCAGACAAGTCAATGCTTTCTGATCAGGCGCTTGAGAGGCTGTCTGCCTTAGAAGAATGTACGGATCTTGGGCAAGGTTTTCACCTTGCAGAAAGAGACATGGCCATCAGAGGATTTGGTAACATCTTTGGTGAGCAACAAACCGGGGATGTTGGAAATGTGGGAATTGATCTTTTCTTTGAAATGCTTTTTGAAAGCCTGTCCAAGGTGGATGAACATCGTGTGATCTCTGTTCCCTATGGTTCAGTGCAGTTTGATATGAATCTGAACCCTCATCTTCCTTCTGCGTACATCAATTATCTCGAGAATCCCTTGGAAATCATTAATGAAGCTGAGAAAGCCGCTGAAAAAGACATCTGGAATTTAATTCAGTTTTCTGAGAATCTACGACGCCAATATGGAAAAGAGCCTTACTCCATGGAAATATTGCTGAAGAAGCTATACGTGAGGAGAATGGCCGCAGACTTGGGAATCACTACAATGTATGCATCAGGTAAGGTGGTTCACATGAAAACAAACATGAGTAAAAAGGTTTTCAAGCTGATGATAGATTCAATGACATCTGAAGTACATCGGAGTTCCCTTGTTTTCGAGGATGGAACAATCAAGGCTGAACTTCTTTTGGAACTTCCAAGAGAACAATTACTCGATTGGATCTTCCAGTGCTTAGCTGAACTCTACTCGTCACTACCGGCCTTGATAAAGTATTAGTCTGCAGCGTGAATATGATAGTTTCCCATCTCGGGAATAGCTCTTCTTTTCTGGTGGTCCTGAAAATGAAAGCTCATCGGTGCTGTCTTGGTCCTCGTCTGGACTTGTACAGATAGACGAACAAAAACTCGTTGTAGATGTCAATACAATACACTAAAGGAGGGAAATCATGGAATTCTAGTAGCCAAGAGTTCACTAAGATGACTAGGTTTATGGAATTTCTACTGAGGATATGATCTGTTGCCTGCTGGCATGAATATGATGCAGAGAGAGAGATCCTTTCCAAAAAAATTATATATAACCTGCAAATATTTGCCATGCATGCCATTAGTTACAAAGTAGGGTTAACCCAGCAGGACCACTTTTAGTATTTTCATCAAAGTGTTGCTAAGAAATTTAGACGTTATCACAATTGATGTGCTTAATCAATCC
>TRINITY_DN27316_c0_g1_i9
CAGTACTCTTCCTTAATTCCTTACATTTTTTTATCTGCAAGCTATACGGATTTTCTACATCATATCAATGTTTTATGTTGCATCATTGGATGAACACGCAGATACTTCTCATATCAACCCTCCCACAAACATACATTCTCATTTGCTGAGTTGAAACAGATATGGCTAAGAGAAGAGAGAGGAGTGAATTCAGGTGCATACCCGGATTGTTCGATATCAGTGATTCTCATAAGCTTGTTACAAAGGGAATGCCACCCGATCATAAACTCATAATAGCAGATTATTCTAGAAAGATCCATCATGGAAGCTGTTTTGATGAAGAATGTCAAAGAATTAGAATGCTTTCCGGTAGAAGATTCACACATGAAGACGGAGCAAGAAACGAATCCAAACTTTTCTCCCATGCTTTGGAAGATTTGGGTTCAGATAAGTTTGTGGAAGTCTTGTCTGACCCAGAACCTAAGCCAACTCTGGTAGAAACAGTATGCAAATCTTCTGGAAAATCGAACAGCAGAGGATCGAATGGCGGGCGTGCATCTTTCTCTGTCGGCAAGATACTTAAACACACATTTGGAAGTAGCACAAGAGAAGTACAGCAATTTTCATCTTCTAGTAACACATCAGTTTTTGGAGACGAGCGTGTATATTGTGGTGTGGATGCAACGAAGCCCATGACTAATGTTTGGACGAGAGGCAAGAGACAAGGCATGAAGCTTGACACAGAGCGCAAGAAAATCGATGTCTCAAGTGAAACATTTTTATCCAAGAATTCTACACATGAGGCAGTTCTTGCAGCAAATAGACTTGTTTCTGATAGGCTAACAGACTCTTGCTCAAGAAGGGACAGCCAGTATTGTTCTGGCTCGGAGCAGGTTCGACTCTGTTCTTACAACGCGTCCCATGCTGCAAACGGAAGACAAATGGCCAGTTTAAGTCCAATGAGAATGTATACAAGATCAGCACAGTATAGCAAGCCTAATGATAAGAAGGAGGTCGTAGAAACGGATGTCGTTGTTCGTCCCAATGGTTCGAGCAATCTTGGTAGCACGTTAGTAAGTGTTTCTACACGCATGTGAAATTAATTTCACCACTTGTTCCAAATTAATCTCTACATGTCGTTTTTGTACATCATCTCATGTGTTAAACGAACGACACTTCCAAAGTGCAACACAAGAGATTGATACACCAAATAACATGAGAAATCCGGACCATCTAAGTTCTAACATTTGTAGCTATTATGTTTACAGTATTCAACAGAGAATTACCCTTCTACTCCAACAAATATGAACCAATTCAACATGGGCGTAAGCAGTAAGAATCAGGAAGAACATGAGAGCCCAGTTTCCGTTCTGGATCAGTTTTTTGCACAAGATATCTACAACACATCAGACTTTCTATTACAAAATGATGAAGATATACTGAAACCACGTCGTTTAGTCTTCGAAGAATACTCATTCGATTCATCCCAAGAAGACACCATCTCCCAATTCGTGCACGTGGTGTTGGAAGCTTCATCCTTAAACTGGGACAAAATTACGAGAATGCCATCACCACAGCTGCTTCACTCTTCCTCCTACGACGTCGTTGAGCCTCTGTTTTCTGATTCAGGTTTCGACACAAGGCTTCTGTTCGATAGCATAAATGAAGTCCTGGTGAAGATTCAGAGATCCAATTCCTTATCACCAACCCTAAATCGAAGAACAATCCGCAGCTGCGCGCCATTGGAGGTGGTGGTGGTGGACGAGATAGAGAGAGAAGCTGATATGCATCTACTTCATCGGACACAGCCAACAACGTTGGATGAAGCTGTCGCCAGAGATATGGCGGACTGTAGAATGTTGGTTGATGTTCTTGTAGAAACTGAAAATATCATGATTCAGATTTCTGAAGGGATCCTCCAAGAAGCCATTGTTGATGTAATGCTTCAACTATAAACATCTATGAGGCCCAATTACTTGGGATGTTGAATACAGGCCATCATTTTTGGGCTCAAATTGTTGAAAAGCCCATATCTATTGGGCCCAACTAGATATAAAATATAAATAAACACCCAGTTCTACTAGGCTCA
>TRINITY_DN27306_c0_g1_i7
CAATATTCTCTTCTTCTCTACGCTTTCCATCCCAACATTCTCCTGATTTTCACTGTTTTCAGCCTGAATACTCAACAATTTTTTCGTGTTGACTGAGTACTCTCATTTGGATTGTTGAATGGTGAAGAGAATCAAGAGAGCTAGCGGCAGCAAGCTCATGTCGAGGATTTTTCCGCAATTTCTACCGAGGTTTCCTTCAGGAAACCATTCAATTGTGTGGTGAACAAGATGAGCATTGTTGTGACTTTAGTCTGGACCTCCATGTGTTGTGTGTGTTTAAATGCAGCATTCTCTTGAAGATAATAGAGGCATCAAAATGAGGGTGAGGCACAAATACCGGAAACCAACTACTTTACGTTGCAATGCAGGGAGCAGATGCTCGATGCCCCTTGCAGTGTGGAGCCTAGTGGGATTTCTTCTCATGCTTCACTTGTACACTTTAATTTCACTCACAGATGTACAAAATAAAAGGACACACAACAATATGAGCCACCACTCATTATTGCGTGAGCTTGAAGTGGTCGAAGAGGAAAATATACAAATGCCTCCACCAAGAAGGCGATCTCCACGTGCTGTAAAGAGGAAACCAAAGCGGCCAACTACCTTGATCGATGAATTTCTCGACGAGTCTTCTCAAATAAGGCATGTATTCTTTCCTAATATGAAATCAGCAGTGGATCCCATGAAGGAAGCTGGCAACGACAGTTTATACTATTATCCAGGGCGAATATGGTTGGACACTGAAGGAAATCCTATTCAAGCGCATGGTGGTGGAATTTTGTATGATGAGAGATCGAGGACTTACTATTGGTATGGAGAGTTTAAAGATGGTCCTACTTACCATGCTCACAAAAAAGGAGCAGCAAGGGTTGATGTAATTGGGGTTGGTTGTTATTCTTCAAAGGATCTCTGGACATGGAAAAATGAGGGCATTGTGCTTCCTGCTGAAGAAAAAAACGAGACTCGTGACCTCCACACGTCCAACGTGGTTGAGAGGCCTAAAGTAATATACAATGATAATACCCGAAAATATGTTATGTGGATGCACATTGATGATGCAAACTACACGAAAGCCTCTGTTGGTGTTGCCATCAGTGACTCCCCTGTTGGTCCCTTTGAATACCTCTATAGCAAACGCCCCCATGGATTTGACAGCCGAGATATGACAATCTTCAAAGACGACGATGGCGTTGCTTATCTCATATACTCATCTGACGACAACAGCGAGCTCCACATTGGGCCACTCGATCAACAGTATCTTGATGTGACAGTAGTAATGAAAAGAATCCTCATAGGACAGCACCGTGAGGCGCCAGCTCTGTTCAAGCACGATGGAACATATTACATGATCACCTCCGGGTGTACAGGGTGGGCTCCAAATGAGGCTCTTGCACATGCAGCTGAGTCGATTATGGGGCCATGGGAGACCATGGGGAACCCATGCATTGGTGGAAACAAAGTATTTCGTCTCACAACGTTCTTTGCGCAGAGCACGTTCGTGCTTCCTTTGCCCGGGCTTCCCGGTTCATTCATTTTCATGGCTGACCGATGGAATCCTGCTGATTTGAGGGATTCAAGGTATGTGTGGTTGCCTTTGACAGTGGGAGGAGCTGCTGATCGGCCATTCGATTACAGTTTCGGGTTCCCATTGTGGTCGAGAGTGTCGATTTATTGGCATAGGAGATGGAGGCTTCCTGCTGTGTTGAATGGGTAGAAAGTTGGAAGGTTTTGAGAGGGTGATGAGTATTTGTAACATAATCTTTCATTTTTTTGGTGTTACATTTTGATTCTTTTTGGACTTCTCTCGCTGCCACTCTAACAGGAAATCCCAAAATTTTAATGTTTAGGG
>TRINITY_DN27371_c0_g1_i2
AGCGAAAAGGAAAATAGAAAAGAAGAAAAATCAGAGGATCTAGGGTTCCTCTCTAGGGTTTTCTTGGACTTATCCTCACTCCGTTCCCCTTTCCCCCTTCTTCCCCTTTCTCCATCTCCGTCAATTCATCTCAATTGAGAAACAATCAACTGTAAATTAATTGTCAATTCGGGGGGTGTTTAATGATTTCGCGATTCAAGATTGATAAAATTTTATATATAACATTAATATACCCACTTATTTGAGAATCGAATCCAAACATATATTGGGATTTAAACATGGGAGGATCGCAGAAATCAAAAAGGGTTACATGGGCTTCCGATGTTAATCTTTGTCAGGTGAGGCTGTTTTTGTCTGAAGATTCTCCTTCACAAGTTGGATTGGGTACTCAAGATCATCTCCAGGCAAAGGCATTATGGCCAACACATGCTGGAGGTGCAGGTCCTGACGACAATTTGCCTCCGGGATTTGAGGGAATCCAGCCTGCAAATCCTTGGACAGTAAAGCTGTCTCAAATACCCCTAGTCAAATGGAAATGCCCGCCCAGATTTGAATTAAATAGTGCTTGGCGAGTTGTTGCTGGGGAAGAAAGCAAAGAAGTAGAAACACAGAATCAGCGGGAGTCGAGAGTGCTAGAGGCAATTTATCCACGCCCCTCAGCCATTCCTCTAAACCCTTCTGCATTAGTTGGTGTTGAAGAGACGATTAACAGTGGACAGCATGTTCCTGTGGTTCCAATCACATCAACTGAAGATGAGGATGCTTCAGTTGATCCATCTCCGATGATCTCCCAGCCGCCGCACTCATCTCATGGGACCTTTTCATCTCAGGGAAACACTGCTGTTAAACCGACTGCTAATGGTTTCCCAGTGGAGCAGGAAATAGTGGCTGCTGCCCACGCTGCCTTGTCCTCTCTCATGCCAAATGATCAGGGAAATCTGATCGATCGTGAGTTGCTCATCAAAATTCTTAGTAACCCAAAAATGGTCGAGCAACTTACGAGTCATGCTGCTTCATCCAGTGCACAGAGTTTGCCTTCCTCTTCTAACTTCTACGGTCCACAACATACGCCATCTTCTGTTGGAATGAAAAATTTTGCATCTTCGAGTTCACCTGGTATGTCGTCAACTAGCACACAATATATGACCAATATGAGGTCACCTCCTAAGAACTCGTACGATCCAGTTAATGTTGCCATCAATAGGCGAGATCCAGTCTCTGCTCATGTTACTCGACCTGAGCTCGCCCCACCTTCTATGGCTCCAGCACCCGGACCATTTTACCCCCAGTGTAGGATTGGGCCCATCCACAATGTACGACCATCTCTACCTGAGGTGATGCCCGCACCCTCTCCATCTGTAGGAGCCCCTGTAAAGGATATCAACTATTATAAGAGCCTCATTCAGCAACATGGAGGCGAGAGACGAGAGCCTGTGCCACAGTTTGCTCATCAAAGCAACCTAGTCTCTGGGCCGAACCACGAGGCTATGAATATGATGATGAAACCGCGCGACTCAAAACCAAAGATAATGAAGCCCTGCATCTATTTCAACAGCCCAAGGGGCTGTCGGAATGGGGCCAACTGCACGTATCAGCACGATGTAATGACACAGCAGAAAGCAAATAATATTCCGGAGGTTCAAAGTAGTAAGAGAATGAAATTGGATAGAGAAATTACTGGTTGATAATTTATGCAATCAATATCTTCCTGTATATCTTTATTAAAAGTTGGCCTATCTTTTGTTCTTTATGCTGAGGATCATGTCTTCATATTTATGTTGTTCCTGATATGTTGTCCTCAATTTTGAAGCCACTGCTGCAAAATATTAATTGGGTGAGGATATTT
>TRINITY_DN27339_c0_g1_i10
GAGCAGAAGGGCAGCTGCTTCTGCAATGGATTCATTCTGTAATTTTACTCATCCATTCTCCCTCTTCTCTTCGAGTTTGTAAGAACACACACACAATTGATTTCGGTGAATTAGATGATGCTGTATGAATTGTGATTGTTTTTTTAAGATCCTCTTTTCCTGTTTTCACCAAACTGTTTGGGTGTCATTGTGAAGCTCTGTTGCCCTCTCCATCTTCGACTCGGAATGCGTCACAAAAATGCAATTCATTGGGTGGACTTTGGATTTGCTATGGTTTTGAAAATGTGTGGGCCTAATGAAGTTGTCACGATTCATTCGAATTTACAAAGGCCGCGGCTATTCGCACCCACCATTTTACTTCATACACCCAATTATATCTACACACATAATTATGATATATACACACACTTGGAAAATACTACTTTACCCTCAATGAAATACACCCATATACATATCTATTTCCTCCCAAAATCACACACCCACTTCACAATCCTACATTTACTCCCAACAACTTAAATTAAACACCCACACCCACCTCACCCACCTCACCCACCTCACTTCTGCAAAAAAGAAAGAAAAAGAGGAAAGAAGAGAAGAAGGGAGGAAGAAGAGAAGAAGGGAGGAAGAGGAGAAGAAGAGAAGACTGTGCCATTAAACCTTGTAAAATGGCGGGAGGAGTGTCATCGTTTGTTAGCAATGTTGTTAATAGATATCGCCGACGTAATCCTCCTACCGCATCCAATAGACGAAGAGGGATGAGGGATGATAATGATGCATTGGCTGAAGATGCTCCACAACCACAACCACAACCAATTCCTCTTCCCGAGCCAATGCATCACAACGAGCTAGAAGCACAACCTCAACCCATTCATGACCAACAACTAAGTGATTATGAAAGTTATGGTGGCGAAGATGAAAGCCAGGATGGTGAGGGTGGTGAGGCCTCAAGTGAGGGTGGCGAGGCCTCAAGTGAGGGTGGCGAGGCTTCAACTCCGGGTTATGATTATGCAAGTGAAAGCGATCATGATCCAGATGCTGATGTGTTGGTCAATTTTCAGAAACACGTGGCACACGAAATATGGGAATATGGCCGGGAAAGACCGGTTATTAAAGTGCACAGCCATGTGAATAAAATTCTTCAGTGGAGCTATGCGGAAGATGCATCAACTCGCAATTTCAGAAGCTTATTCCGTAGGGCTGGATTTTGCAAGGTGAGGCAAATCTCCTACCGCAAACCAAACAAGAATCTCATTCTTGCGTTTGTTGAGAGATGGCATCCGGAGACAAATACATTTCACATGCCATTCGGGGAAATGACCATAACACTCGACGATGTGTATTGTCTTACGGGATTGCCTATATCTGGTCGTACAGTTGCCTTTCAGCGAGATCGACAGAGACCTTCTGAAATGATTATGGAGCTTCTGAACGTTGACAGAGATGTAGCTACAGAGGCACTGGGCACTATCCGTGGTCACTCTGTGATGACACAGTGGCTGCATGCTACGTTCAAGGACGACGTTACTTCTCAGTACGATGATGAGCTTGAGGGCTGCGTCAGAGCATACCTGTTGTACATGTTTGGGACGACGTTGTTTCCCGATAAGAGTGGGAATAGGGTTCATGCTTCTTGGCTAGAGTTCCTTCGCAACTTGGACGATCTCCACAAGTACGCATGGGGAGCTGCTGTGTTGGCCTATTTATATAGGCAATTAGGGCTTGCATCAGAAACAGTGACCCGACAGATATCCGGTTACTCGACCCTATTGGAGGCTTGGATCTACGAAATGATGATAATCATGTTGGAACTACATAGATGGCTACACACTAGCCATGAAATGGGGACCTGAAGCTCACTCTGCTCCCTCAATTGAAATCATTAAAGCGTTGCGTGAGCGGATTGATGGCATGGATGAGAGTTTGGTCATTTGGGATCCATATGTCAATGCTAGACACCTGTTTCCAAGGCACGATGTCACCTTTTTTGAAGGGTTACTGTCGGCGGGCGACATTGTAGAGCCGTACATGCCAGATAGGGTCCTTCGACAGTTTGGGCATGTCCAGACCATTCCCCGCGTGCCTTTAGGACTTAGGTGGTTGCGCACTGGAACAGCTACAGCCAACAGTAGAGGTGCATGGGGTACGCATGCTGACCTCTTCGAAAGATGGAGACGACATACTCTCACAGGTGAGGACAGTGGTCGATTGGCTATGCCGGGCTGGGAATCCGCACCGGGATACCTAGAATGGTATTCAGATAAATGCCGGCCTAGAGTACAAAAACCTGAGAGAGGAGGTGCTCGGATGTTTGATCCACCACCCCCTGTCCACCCTTTTGAGAGGGTCTTCACTGCCATCGGATTTATGAGGCCAGTACTTAATCGATGGAGAAACGGTGTGCCCATTTCGCAGGATGAGGCCATGTTGGCTATGGAAAGTGCCTACACGTGTCTCAGTAGTATCAATGAGGACAACTTTGGGCCTCCTCGTCACCCATGATCATTTAAAAACTTTGTACTATTGTTTGGAGTAACTGAAACTTTGGGTTAACAATTGTGTGAGTTGAAACTTTGTAGTATTGTTATGATCATTTTGAAGAGTTTGATTCGCACAAGATATTTTCTGTGCAATAAAACGTAATAATCAAC
>TRINITY_DN27339_c0_g2_i1
AATCAGATGGTGGTTGTAGTGAAACGCTCTGACAATGGTGGAGGAGGAGGAAAAAAGGGAAGACTATTTTTGGGTTGTGAACATGGTGGAAAGTATCGAGAGTTTAAGGCCAAAGTAAACCGATACAAGGAAGTGGATCCAGAAAGGGAAGTAGAGGAGAAGGATACAAGTAAGAAGAAACTGAAAAAGAGAGAGACGGGTACAAAGAAGTGTAATTGCCCCTTTTTGCTTAGGGGAAGAGAATTAGAGAAGGGCGGAGCATGGGCATTGGAGGTTGTTAACGGTGTTCATAACCACTCGATTGGCAATTACTTGGAGGGGCATGCCTATGCAGGGAGGCTCAAGAAGGAGGAGGAAAAATTTGTGATTGATATGTCACTCCAAGATGTCCGTCCAAAGAATGTGATAGAGCTTCTAAAACATAAATTCCCCGGTAACAAGACTACAATACGGACTATTTACAATTGTCGTCAAAAAAACCGAATTGCTGATCGTGGTGGTCGTTCTCAGCTGCAATGTGGTGAAGAAGTTGGAGGAACACAAATACTATTTTCTCAGTCGAAGTTGCAAGGATACCGGTAATGTTA
>TRINITY_DN27367_c0_g1_i1
TATATGTCTCTCTCTCATGCTCAAAAATCCCCAATTCACAAACCCTAGGCAGTAAAGATTACGAAAACGTTGCATATCACCATTAACGATCTGATATCGTAGGTTTTTGGTCTACAAACCTTATATTTATCTGTTATTCTTTTCGACTGTCACACATTCGATTTGGATTTGAGAGGCAATGGATGATTGTTGTGCCGTTTGTGCCGAAAGCTTGGAGTGGGCGGCGTACGGTGCTTGCGGGCACAAGGATGTTTGCTCTACTTGCGTTGCTCGCCTCCGATTTATATGTGATGATCGTCGATGCTGTATATGCAAGACCGAAACCGATGTCGTTTTTGTCACTAAGGCTATGGGTAATTATACGAACACTATCAGTGACTTTTCGCAATTCCCTTCTGAAGTGAAAGAGGGCAGAGTGGGCCAGTATTGGTATCATGAGGATACACAGGCTTTCTTTGATGATTTGGATCATTACAAGATGATCAAGGCCATGTGCAGACTTTCTTGCAGCGTTTGTGATAAAATGGAGGACCAGGCAGAGGACGTTTCCAGGAGAAGGGCAAAGTTTAGAAACATCGAGCAGCTAAAGGGTCATTTATTTCACAAGCATAGGCTGCTCATGTGTAGCTTGTGCTTGGAAGGAAGAAAGGTTTTCATTTGTGAGCAAAAGTTGTATACAAGATCCCAGCTGACTCAACATATACATACTGGTGATTCAGAGGTGGATGGAACTGAAAGTGAAAGAGGTGGCTTCATGGGGCATCCTTTGTGTGAATTTTGCCAAACACCATTTTATGGGGACAATGAGCTTTATACACACATGTCTACAGAACACTTTACTTGCCATATATGTCAAAGGCAGCATCCAGGACAATATGAATACTACAAGAACTATGATGACTTGGAGATCCACTTTCGTCGAGATCATTTCCTTTGTGAGGATGAAGGTTGTCTTGCCAAAAAGTTCATTGTCTTTCAGTCCGAATCTGAACTGAAGAGGCATAATGCGATGGAGCATGGAGGACGTATGTCTCGTTCACAGCGCAGTGCTGCTCTTCAGATACCCACCAGTTTTCGTTACAGACGAACTGGTGAGCATGAGAATCGCCGTGGAAGAGGGCGTTCATTTCGGCGGGATCCTGCGGATAATGAACTTTCTTTGGCCATCCAAGCTAGTCTTGAGACAGCAAGTCCTGCACCATCTAGTTCTCGGGCACCCCCTGATCATGGAGAAATTATTGACGTTGATACACTTATTCCACCTCTGGAGTCTATAGGTCACACAGACTCTGAGCCATCTTCAAGATACCGTCAAGCTGTGTCTCATAGTTCAATGAGTGGAACGCTTGGGGACTCTGCCTTTCCACCTCTGGCAGTGGTCCCCGGAAGTAACCAGCAGAGTTCTCATCCTGATGTTCATTCTAAGAAAACTATGGCCGCACGTCTCCGTGGCCAGAATAACAAAAAGGTGAATGTCATAATCTCTGCTCCTGCGTGGTCAGCAGCAAATCGTACACCCGCACAGCCAATGAGTAGCTCTCAGGCTTGGCCTTCGATAACTGCTGTTTCTGGATCAGCGTCTATTTCTGGACTGAGCAGACAGATACCTGAAACTGGACCTGTGTCATCTAGCTTTTCATCTTCTGCTCAGATTCGCCCGCCATCAGTCTCAACTTCATCGTTTGCTGGTTCTTTGATGTCAACTAGGGCTTCAGGAAATACTAATCGCCTCAGTCATTCATCATCAGCTCCTAATCTCTCTGAACGCTGGTCTGTTGATCCTTCAAGCAGTGCTGATTTTCCTCCAGTTTCAGTAGTTCAAACACGCAAGTCAATCACTGGGGACCAAGCTATTGGGAAGTTAGAAGATGTTCACACAGCAAACAAATCTTTGGTGGAGAAAATACGTGTTGCTCTGGGATTCGACGAAGAGAAGTTCACTGCTTTCAAAGACATATCTGGTGAATATCGCAAAGGTTCGATGGATGCTGCAACTTACCTAGATTGTGTAGTGCAGTTTGGTTTGTCTCATCTAGTTATTGACTTGGCTAGACTCCTACCTAATGCTGATAAGCAGAAAGAACTGATAGAAGCCTATGATCTTCATATGGCGTACAATGCATCTAGAGAGAATGGTTGGAGTAATGGCTTAAAGGATGGTAATAGCACCAGAAAGGGAAAAGAGAAAGGCAAGTCAGTAGATTCCAGCAATGGCACTAGTAAAAATAAGTTGGCTGATAATGTCATAAGCACCGTGAGGGAACTGCAGTCGAGCTATAAACATTCAGAAGAAGAATGCGAAGTGTTGTCAAAGGATGGATATCGGGATGCCAGGGGGAAATCAAAAGAGACGAGTGGGCCTGCTGAATCTACGAAAGCAAAAGGGCAGATTGAATCATTAGTTGCAGGTCCAGGAAATAACGATGGGAGAGGTAAGCAACGGAAGAAAACATCAAAGTTTCATAGGGTTCGCCTTGGCGATGGCTCCGTTGAAGCACTGTTAGATGTCAGAAATTCTGACCCGGATCCAGATCCTGGTCCAAATCTAGAAGCGAGTAATCCGAATGGAAGCGTGACTGTTCGTGGTGTGTGGAGAAACAGTGGAGGTCAAAAGCTTTTGTCGATGAACTCAAGAGGGTCAAAGAACTGAGCATAGTGTGGATTTGCTGGACGGGATTGGCATATTTATGAGTGGAGTGCGTGGAAGCAAAGATTTTGCCTGATGCAGTTTTTTTGTATGCTATGAATGGAAGTTTGTATTTGGACGTCATAATATGATGTCTATCGACTTTTGCACATACACCACGTCCAGTTTCTTACCATCTGCTATCGCATGTTCCTTTAAATATGGAAAAAAGTCTCGTG
>TRINITY_DN27357_c0_g1_i2
CAACAAAGAACAAACATACAAACACAACTCAATTCAAATTATTGAATTTGATCCCTCTCCCTCTCCATAATGCCCATTTTCATAATTAACCTCTGACACACAGACACGCGCACTGCTCTCTCTCTCTCTCTCTCTCTCTGCAAGTACACACACATGGATGTAAAACTTGTGTGTAATTGAAGATCCAACTTTTGCATGTGTTCCCCCCCTGCCCCCCTTCTGTATTCTCAAGAATCCGAGGTGTTTTTTCAAATTAAATACTACTGCTTCTGTTTTAATACCCATTCATTCAGTTTCTTCGCATACACACACTGATGTAGTAGTTGCTACTGTTTGAATAGGTTTAGCATTTTGGGCGAGATTTTGTGTGTGGGTTGGTTGTAGATTTCTTCTTATTTAACTCAACATTTTTTTGATTTCTGATACTTCAGTTCGTTTTTTGGCCTAATTTGTTTGAAGATCTCAATTCTTTTGTGGTAATTTATAGGGCGTTCTTAATCCCAAGATCCTCAATTTCATCATCCATGAATCAGTTCTCTGAGCTAGGTTTTCATCCGCTCCCTTCATTCCAAATCCTGATTTGAGAACCATTTAGTACTTTCACTACTGTTTTGATACATTTTTATTTATATAGTATTTTTTTTAATCAATTGAGAACGAAGAGTTGAAAAACCCAGAATGTGGAAGCAGATTCTCAATAAATTTCCGCGGAAATCCCAGAAATCAGATCGGGAATCACTCAGAAACCCTAATTTGGGTCCCAACACAACCTGTCCGGGTTCGGGCCGAGCCTGTTCTGCCATCTCTGCGGCCAAACGGGCTTCAGCTGCGGTGTTTCCAGCCAGTGTGATTGCAGGAATCGAGCCGTTGCTCGCCTTTAAAGATGTATCAAGTTCAGAGAAGATGAATCTCTTCATTAGTAAGTTGAGTCTTTGTTGTGTTGTGTTTGATTTCACTGATCCTGCCAAAAATGTCCATGAAAAGGAGCTCAAACGAGCTACATTGCTCGAGCTTCTCGAATTTGTATCTGAGAACACTCCAAAGTTCACTGAGCCTGCAATTTTAGCATCTTGCAAGATGTGTTCGATTAATTTATTCCGTGTTTTTCCGCCTAATTGTCGATCAAGAACCGCGAGTTCCGGTGAAAATGATAACGAGGAAGAGCCCATGTTTGATCCTGCGTGGTCACACTTACAGATAGTGTATGATTTCCTGCTCAAGTTTGTGACTTCGTCTTCTTTGGAAACAAAGGTCGCAAAGAAATACATTAGCAATTCTTTTATATTGAAAATCATTGACTTGTTTGAGTCGGATGATCCCCGTGAAAGGGATTGCTTGAAAGCAATCATGCATAGGATTTATGGCAAGTTTATGGTTCATCGACCATTTATCAGGAATTGTATGGGCAATGTTTTCTTTAGATTCGTGTTTGAGGTTGAGAAACATAATGGGATTGCTGAGTTGTTGGAGATTTTCGGGAGTGTGATCACAGGATTTGCTTTACCTTTAAAAGAAGAGCATAAGATGTTCTTTTGTCGGGCATTGGTTCCGTTGCACAAGCCAAAGTCATTGGGAGTTTACTTTCAGCAGCTTTCGTATTGTGTGACTCAGTTTATTGAGAAAGAGCCGAAGTTGGCTAGTAGCCTGATTAAGGGACTGCTGAAATATTGGCCGATTACGAATAGTCAGAAGGAGGTGATGTTTTTGGGTGAGTTGGAGGAGATCCTTGAAGTAATTAGCATGTCCGAGTTCCAAAAGGTTATGGTTCCGCTATTTTTTCGCATCAGACACTGCATTAATAGTTACCATTTTCAGGTAGCTGAGAGGGCTCTTTTCCTTTGGAATAACGACCGGATTATCAATCTAGTCTCTCATAACCGGCAAATAATACTGCCAATAGTATTCCCTGCTCTGGAAGTCAACGCACAAAACCATTGGAACCACTCTGTCCTGAATCTAACCTTGAATCTGAGAAAGATGCTCATGGATATGGATGACGCCCTGGTATCGACTTGTGTTGCCAAGTACCAAGAGGAATGTGAAAAACTGAGCATATCGGTTGAAAAACGGAAGGAAGTTTGGCTACACTTGGAGAATGCAGCTAGTCTCCAACCAATTGCTCGGAATACTGCTGTTCTGGTAACTCATTAAGCACCCCCCCCCCCAATCCCCCCATGTTTATATACGTATTGTCGGTTGTCGATGATCATCACCGAGTCTTTTTGTGCATTCTGCTTGCGTCGTTGCGGTTATGACTTTCATCTGGAGGTAGGTGAGCCTTGTTTTTTGAGGTGAGATTGTGTTGTTGTAAAATATGATCTTCATCTTGTTTAAATATGCACATGATGGGTGAGGTCTCACCAGTG
>TRINITY_DN27378_c0_g1_i2
GTCATAGTATATAACAGTAACAGAGAGATGTGGACAAACATATCCGATCACTAGTCGGAGGCTGAGCAGCTATGGCCGCCATCACCGCTGCCACCGTTCCCGAAGCCGAAGTCCCGCTCTTAAACGACGCCGTTGAGAGAGCCGTCGACTTTAAAGGCCTCCCCGCGTCGCGATCAAAATCCGGTGGCTGGAGATCCGCTTCTTTCATCATAGGAGTTGAGGTGGCGGAGAGGTTTGCTTATTATGGAATAAGTGCGAATTTGATAAGCTATTTAACCGGACCGTTGGGACAATCCACCGCCACTGCGGCGGAGAATGTGAACGTCTGGTCTGGAACGGCGATGCTGTTGCCGCTTTTGGGCGCATTTTTGGCGGACTCCTTTTTGGGTCGATACCGGATGATCATTGTTGCTTCTTTGTTATATATTCTGGGACTTGGTTGCTTGTCTCTGTCAGCTATTATTTTCTCTGAATGCCAAGGTGGTGCAAATAGCCCATCTTGTTCTCCGCCTCTTTTCCAAGTTATCCTCTTTTTCTTCTCGTTGTATCTAGTTGCATTCGCCCAAGGAGGGCATAAACCTTGCATCCAAGCATTTGGAGCTGACCAGTTTGATGAGCAAGATCCAGAAGAGTGCAAAGCAAAGAGCTCTTTCTTTAATTGGTCGTTCTTTTCGTATTGTATTGGTGTTACTGTGGCTCTATCTGTCATGAGCTTTGTCCAAGATAACTTGAGCTGGGGCCTTGGCTTTGGTATCCCCTTCATTATCATGGTCTTTTCCCTGATTCTGTTTTTGCTTGGAAGTTTTACATATCGATACAGCGTGCAAAGTGATGAAAGGAGCCCATTTCTCAGAATAGGTCAAGTGTTTGTCAGAGCAGCTAGAAATTTCCAGACTAGCGATGCAGCTGTATCCATGGAAGCAGAAGCTCAGGGGATTGTGTCGTATGATGGCTTTCAACATTATAAGTTTCTCAATAAAGCATTAGTTGGACGGAATGATTCTAAAGACAATGGACAAGTTTGCAGCATCAATGACATTGAGGAGGCAAAGGCAGTTCTTAGGCTAGTTCCAATATGGGTTTCATGTTTAGTTTACGGCATAGTATATTCGCAGTCATCCACTCTATTCACCAAACAAGGTGCTACAATGGACCGTTCCATCATTCCAAGCTTCCAAATACCAGCTGCCTCACTTCAATCCCTTATCAGCGTCACCATTGTTGTCGCTGTTCCCATCTACGACCGTGTTCTACTTCCAATAGCCAGAGCCATATCTGGACAACCATCAGGTATAACAATGCTTCAACGGATTGGTACAGGAATGTTTCTATCTTTGCTCTCCATGGTGATCGCTGCTCTAGTTGAGAAAAAACGACTTCAAACAGCCATGGAGTATGGGTTGGTGGACATGCCAAACTCTACAGTACCTATGACCGTGTGGTGGCTGGCACCTCAATACATTCTGCTTGGTATTTCCGAGACATTCACAATGGTCGGCCTGCAAGAACTTTTCTACGACCAGGTTCCTAGAGAACTAAGAAGCATCGGCCTTGCTCTCTACCTCAGCATATTCGGCGTTGGGAGTTTCATCAGCAGTTTTCTCATCTCTGTCATCAAGAAAGTCACTAGCTGGCAAGGCCAGGGGAGTTGGTTCGCGAATAACTTGAATCGGGCACATCTCGATTATTTCTATTGGCTGCTGGCAGGGCTCAGTGCAACTGCATACATAGCCTACCTCTACTTTGCAAAATCTTATGTTTACAGCAGAAAAGCCCATATCTGATGTAGTTGTTGCTGGCAATGTTTTGCTTGCAAACATAGCTACATGGATGTAGAATGGCAATATTTTGCTTGTTTCTTCATGCAGTTTGAATATGAGAGTGATAAGCAATCTGGATATACCTATACATTTGTTTTATGTTCTACTTAAAAATGTTGAACAAAAATAGTAAAGGTGTACTTTAAAGTTGAGTGTGGAGAATAGAGAG
>TRINITY_DN27378_c0_g2_i2
CTTGAATATATATTTTTTCTTTTTAATATAATTATTAGAAATTTATTTTCGTAATGAAATAAAAATCAATTTGATGTTATTTATGTGTGGGAAAGTCTCATAAATAACATAACATAATTGGGGCGAAATTGGAGAATCAAAGAAGTTTCGGGTCTGCAGTGAAAATAACAGCCACATTAAGATGATGTGAAAAAGCCGCCAAAAAATTTCCCAATAATAGACACGAAGCTCACGTTTTCGTTACCTGTTCCAATTATTGTGGCGGAGATCGAGCAGCCATGGCCGGCGCCGACCTCATTTCTGATGCGGAAGTGCCGCTTCTACTCGACACAGTTGAGGGAGCTGTCGATTTCAAAGGCAGGCCAGTTCGGCGATCCAAATCCGGTGGTTGGAGATCGGCTGCTTTCATTATAGGGGTTGAGGTGGCGGAGAGGTTTGCTTATTATGGAATAAGTTCGAATTTGATTAGCTATTTAACCGGGCCGTTGGGACAATCCACCGCCAGGGCGGCGGAGAATGTGAACGTGTGGTCTGGAACGGCGTCGCTTTTGCCGCTTTTGGGCGCATTTTTGGCGGACTCGTTTTTGGGTCGATACCGGATGATTATTATTGCCTCTTTACTATATGTGTTGGTCAGTCATTGATTTTCTTTAGAATTGAATTTATGTTATCTGTATTAGTCTCATAATCATGGTATCAATATTAGTGGGAGTTACCTCAGCTTCTCAAATTTTCCTCTATTGGTTGGAATAAACCTTTTATTTCTGGAAATTTTCGAGGGTATGGTGGTCCTACTGTGGAGTGACTCAGTAAACTTGGTTTAATTTTGAAAAACTGAGTGGAATTAAGATCTGATGTACATAAGAAATGAAGTGTACTCATAAACTTCATACACGTTTCTTATCGAAAAGATAAAAAAAAGAGGAAACTTGGACTTGAATATGCTCATTGCTTGTATGATAAAAATTAAAGCTAACTTGTGTTCCTTTCACATTGTGTTTGATATATATAGGGACTTGGATGCTTGTCTCTGTCAGCTGTCATTTACTCTTTCGACTCATCTGAATGCCAAAATGCATCATGTTCTCCACCTCCTTTTCAAATTATTCTATTTTTTGCCTCATTGTATTTAGTTGCATTTGCACAAGGAGGGCATAAACCTTGTGTCCAAGCTTTTGGAGCTGACCAGTTTGATGAGAAAGATCCAGAAGAGTGTAAAGCAAAAAGCTCATTCTTTAACTGGTGGTACTTTTCGTTTTGTGCTGGTGTTTTGATGAGTCTATTTGTTTTGAACTATATCCAAGATAACTTGAGTTGGGGCCTTGGTTTTGGTATCCCCTGCATTGTCATGAGCATTTCCCTGATTGTGTTTTTGCTTGGAAGTTTTACGTATCGATTCAGCATAAAAAGTGATGAAAGGAACCCGTTTCTAAGAATAGGTCAAGTATTCGTCAGAGCAGCAAGAAATAGTCGGACTACTGCTTCAGACATTTCCATGGAAGCAGAAGCTCAGGGAATTCTGCCTTATGATGGCTTTCAACAATACAAGTTTCTTAATAAAGCATTAGTTGAACCTAATGGTTTAAAAGAAGATGGGAGAGTTTGCAGCATCACTGACATTGAAGAGGCAAAAGCAGTTCTTAGGCTTGTTCCAATATGGGCTACATGTTTGGTTTATGGAGTAGTGTTCTCACAGTCATCCACTCTATTCACAAAACAAGGAGTTACAATGGACCGTTACATCACTCAGAGCTTTCAAGTACCAGCTGCTTCTCTTCAATCCCTCATCAGCTTCTCCATTGTTGTTACCATTCCTATCTATGACCGTGTTTTGCTTCCAATAGCCCGAGGCATATCTGGAAAACCATCAGGTATATCAACGCTTCAAAGGATAGGAACTGGGATGTTTCTATCTTTACTTTCCATGGTGTTTGCAGCTATAGTTGAGAAAAAGCGTCTTCAAACAGCTATCGAGTATGGTTTGGTGGACACGCCAGACACTACAGTACCCATAAGCGTGTGGTGGCTGGCACCTCAATATATGCTTCTTGGCATCTCGGAGGCATTCACAATGGTTGGCCTCCAAGAATTCTTCTACGATCAGGTTCCTAATGAATTGAGAAGCATCGGTCTTGCTCTCTACCTCAGTATATTCGGCATTGGGAGTTTCATTAGCAGCTTCCTTATCTCAATCATTGAGAATTTCACAACCGGACGAGGCCAGGAGAGTTGGTTCGCAAACAATTTGAATCGAGCACATCTGGATTATTTCTATTGGCTGCTGGCTGGACTCAGTGCAACTGCATACATAGCCTACCTCTACTTTGCAAAATCCTATATCTATAACAGAAAAGGCAACATCTGATTCTGCTACAGGTAACATCGTCATAAATTGGAAGATTACGCTCGTATCTTTGCCAATTGAGGCTGTCTGGATATTCATTGTTTATACCAACTGTAGCATGTATGTGACAGCGAGGCACAAACGAGCAGCTACAGAATCGACCATTCTCTGTATTCACTTTTGCTTATTTTTTGTTAATGAACATCACATGTGATGATAATATGATGCTGTGTGAGGATCTTGTGTGTTTATAAAATAAAACAGGAGGTCAGAAAATGATCATTG
>TRINITY_DN27335_c0_g2_i1
GTCCCTCAACAAGTTAGTGTGATGAGCAGCTTAGGCAGGTTGAACCTCTCTTTCAATCATCTTCAAGGAAAGCTGGACAAGCGGTATGCACGGTGGCCTGCCACTGCATTTGATGGTAATATGAATCTCTGCGGAGGCCCTCTTCGAAACTGCAAGCAGGTCAAATCTGCCAATGACAGGTCTGGGCTCGTGGTGATCGTCTCAGCAATATCCGCCACATTGGTCATAATTCTGTTGTTACTCGGAGCTGCCCTCGTCTTTAAACATAGGCGGGAGAGCCTATGCCAAGAGGACTCGGCTTACTCTTCTACTTCTTCCCAAGCACAAAGGCGACCTTTGTTTGATAATGCTGCTGGCAAGTATGACTTAAAATGGATGGACATCATGGAAGCAACAAATAATCTAAGCGAGGAGTTCATAATCGGATCGGGTGGATCAGGAACCATCTACAGAGCTAATTTATTCAGTGGAGAGACAGTGGCAGTGAAGAGAATAGCGAGGAAGGATGATCTGATGTTGGATAAAAGCTATGCGAGAGAAATCAAAACTCTAGGCAGAATAAGGCACAGGCATCTGGTGAGACTGTTGGGGTACTGCAGCAACAGGAGGGCAGGGAGCAATTTGTTGATCTACGAGTACATGGAGAACGGGAGCTTGTGGGATTGGTTGTATAACCAACCGGTTAACGAAAAGAAGAAGAAGATCCTGGATTGGGATGCGAGGTTGAAAATAGGTGTGGGATTGGCGCAGGGGCTGGAGTATCTTCATCATGATTGTGTGCCCAAGATACTCCACAGGGATGTTAAGTCGAGCAACGTGTTGCTGGATGCCAACATGGAGGCGCATTTGGGTGATTTTGGGCTGGCCAAACACATCTTGGACAATCATGATTCTCTAAATACAGAGTCCAACTCGTGGTTTGCAGGTTCCTACGGTTATATTGCTCCAGAGTACGCGTATTCCATGAGAGCAACAGAGAAGAGCGATGTTTACAGCATGGGCATTGTGTTGATGGAGCTGGTGACAGGAAGACGGCCAACGGATGGGCAATTTGGCATGGATATGGACATGGTGAGATGGGTGGAGTCGCATGTGGAGATGCAAGGATCAGCAAGGGAGGAGGTGATTGATCCAGTGCTAAAACCACTACTGTTGCCAAATGAAGAAACTGCTGCGCTTCAAGTGCTGGAAATCGCACTCACCTGCACAAAAACTGCACCTGCTGAAAGGCCGTCATCCCGCCAAGCATGTCACCAATTGGTGCACCTGCTCAATGACACTATGATTCAACCCCAATCTCATAAATTGAGTCCAGAGCCCAC
>TRINITY_DN27335_c0_g1_i7
GTAGGAAAAGATAAATAGGAGAATAAATCTTGAAGTATTAGGTTTGAATGGAATTCCTTTAGAATGTAAGTGCTGCAATCTTGAGTTTGTGAACCTGAAGAGTTTGTCTTGCAATCTTGAAACTGTGTATATCTTGGATGGAATGGGCTCTAGAGATTCATATGTTTTGTGTAGTCAAGATGCACTTCAGCTGCGGATAGGTGACGGAAAATTGAAGCTACGTGTTAAAGGTGTTCATAGGGTTCATCATGATTGTGTGCCCAAGATACTTCACAGGGATGTTAAGTCGAGCAACGTGTTGCTGGATGCCAACATGTAGGCGCATCTGGGTGATTGCCAAACACATCTTGGACAATTATGATTCTCTAAATACAGAGTTGGACTCTGGTTTGCAGGCCCTACGGTTATATTGCTTCAGGTTTCGAAGGTGACTCGGAGCGTGACGTTTAGTATACACGTTTAAACTTCACAAGTGTTTAAGGTTAGCGTGGCGGTAGCGTACGAGCGTGGGCGTGCAAGGAGACTAGAACAATATTTTAATAAATTGCTGATTACAAGTTTGCATAGCAGAAGCTTTTATCTATTGAGATTTTGTCATTTCGAATTATTATGAATTAAGGGTGCGCATTCCATGAGGGCAACAGAGAAGAACGATGTTTACGGCATTATGCGGATGGAGCTGGTGACAGGAAGACGGCCAACGGATAGGCAATTTGGCATGGATATGGACATGGTGAGATGGGTGGAGTCGCATGTAGAGATGCAAGGATCAGCAAGGGAGGAAATCATTGATCCAGTGCTAAAACCACTACTGTTGCCAAATGAAGTAACTGCTGCGCTCCAAGTGCTCGAAATCGCACTCACCTGCACTAAAACTGGACCTGCTGAAAGGCCGTCATCCCGCCAAGCATGTCACCAGTTGATGCACCTTCTCAATGACACTATGATTCAACCCCAATCTCATAAATCAAGTCCAGAGCCCACATAAATAATAAGATGACTGAAGAATATTCATGTGTGTTGGTTCCAGATAATGATAAGAATGTAAAATTGCGAGGTTCTTGGAGCTAGAGAGAGAAGC
>TRINITY_DN27335_c0_g3_i1
GTTTTGTTAATTATTTGGAGTCGTATGAATTTACTGAGGTAGTTCGCCTTGTGAGTGAGGCTTTTGCTATCATGGATATTCATTTGTGTTGGGTCGATGTTAAGAATTAATGGTGAATTGGAGATTGCAGATATTGATGAGAAGGAAAAGGTATGTGGGGATAAATTAATAATTGTAAGAGATGGCATTAGGGAAATAGGATTGGCTTTTTGTTCCAGTGACTTGAAAAATTTGGGCTCAGCTTTGTTGCCTTTGATTAATCTATCCGAGAATTGGTGTGTTTTTTGACTTGGAAAAGATATATAGGAGAAATAAATCTTGAAGTATTGTGTTTGAGTGGAATTCCTTTAGAATGTAAGTGTTGTGATCTTGAGTTTGTGAACCTGAAGAGTTTGTCTTGCAATCTTGAAAGTGGATATCTTGGTTAGAATGGGCTCTCGAAACTGTTGAGTTCACTCTTCTTCTGATG
>TRINITY_DN27359_c0_g1_i7
GGGAGGAAGTCACAGTATATAGTTGGTTCGCGGCAAGGTGCAGAGTAGTATACTATAAATTTGGATGGTTGATTGGTTGTTGTATGCTCACACTCATGGGTGAGTGAGTTCAATGTTCATGCATGCCTTCCCAATGCCACTTCTCTTCTCTTCTCTCTAACTACACACATATATATTCTTAATCTACTCTTTTCCCCTAAATACCTCTCTTTCCGCCGCCGATTATCAGATCTACTTCTAATTCCCGCGCTCAGGTCAGTTATTCCTCTTCGTTTTTTTTTTCCCTGGTATTTCTGTCGTCAATTTGAATAAGTATGGTAGTTGTTACACCACTCCAGTTCCGTAATCATTAAACCTCGGATTTTTTATTTAAAAAAAAAATTCAAATCCGTAATTGCATTTGCCCCGTTTTATTGTGAGTTGGTCGTTGGAGTAATAGGCGCTGTCTGGTTGTGGAAATTTAGGTGTCAATAAAGGTGAATGGTTTAATGGTGGGTCCTTGCTTAATCAATGCCTTATATCTTCGGCTGGCTGATAGGTTTCAGTGGAAAATGCTTTTCTCTGTGGCTCTCTGTGTAAGAGTCAGGACGTAAATAAGATTAACTAAAGTTTAGATAGATATTAGTTCACGAGAATTGGACAAATCATATAAGAAAAAATTATGAATTGTGGGTGAAGCAGCCAAAGTTCACAAATCCTCCTGAGACAACAAATTTATAGGTACATGCGGAAGTTACTAAAAGCACTCTTTGTGCACTTCTGGAACTAGGGGCAAGCGTTTCATGAAAAAGTGTTATACATACAAGTAAATTACTTGACTACTGTTGTCTTAAGATACACATAATTTTATGATTAAAGCTTCTAAAATATTGGAATCAACATCGAGTCAAGTCAATAAATGCGCTTAATCCTTGGCTTTATGTCAATATCGATGGTGGAGAACAAGAGCACAAAATGCAGTACTCATTTGCTTTTAGGTATCTATCTTTGTCTCAATCATCCTACTTGGAAGTTGGAATTCATCTCTTAATGGAGGAGACCTTGTGCCCACCCTCTCTCTTTCCCTTGTTTAAGTCCAAGCTAGCATATTTACTCTGCGTGGATGTAAATTCAGTATTCACTTCAGGTGCTTCAAGATGATGCTAAATAAATGTAATTATGAATTCCATGATTTTCTCATCTTGGTTTTTCATTCCTGACTTCTTAAAATGTGTAACAGGTACACTAGTTGTTCATGAGGAACATTTTTTGAAGTCTTGGTTGAGCTGTGACCCCTGAATGCCCATATATCACTCAATAATAACGCTTCTATGAGCACGCCTGGAACTGCCAATAGCTTTGGTCATGAGAAATGCCAATTTTTTTTGCTTTTCCATTTTGAAACTATTCTTGGCAATGGTTTTCGAGGCTTCTTATATTTTCTGGCCCTCGCTTACTGTTTTATCGGATTATCAGCTATCACAGATCGTTTTTTCCATTCCATGGAAAATGTGGTTAAGCATTCCCGAACTGTGGAAGACATAGATCCTATTACTAATATTAAAGTTGTTCGACACGAAAAGGTTTGGAATTATGCTGTTGCTGACATTGCTCTGCTGGCATTTGGGACAAGCTTTCCACAGATTTCCTTGGCAACAATTGATGCATTAAGGAATCTTGGAAATTTGTATGCTGGAGGTTTAGGTCCAGGAACACTTGTTGGTTCTGCCGCTTTTGATCTATTTCCCATCCATGCGGTGTGCGTTGTTGTTCCTAAAGCAGGAGAACTAAAAAAGATATCAGATATTGGAGTTTGGCTTGTAGAGCTTGTTTGGTCTTTCTGGGCTTACATTTGGTTATACATAATATTGAAGGTTTGGACCCCAAATGTCATTACAGTCTGGGAAGCTTTGTTAACAGTATTGCAATATGGTCTGCTGCTTATACATGCCTATGCTCAAGATAAGCGTTGGCCATACGTGTCTCTGCCGATGAAAAGAGATGAGAGACCTGAAGACTGGGTACCAGAAGAAAGTCCTCCATGCAGGAATCGGAATAGGACTCTTGATAAGTACTCTGAAATGCATGATGTAGATGATGATGGGAACATAAAAATTGTAGACATTTTCTCTATCCATTCTGGTATCACTTTCAATCTTTATTTATGGAATTTACGTTTCTTACATTTCTGGTTAATTATTCACTTTTTTTCTTTTCTTTTCTTTTCCCATTTTCAATTATGGTATTCAACTGGGGCTTCTTTATTTTATTTTTTTTACTTGGAGACTTGATGATAATAGTATATTCTGCCTTGATGATAGAAGTTACGCACGTAAGTATGGAGGACTAACAAAGATTTTCAAGTGTCATACTTCTGAGTTGTCCTGATAAGTTTGTCTTGCATGTTGTTATGCTGGGAATGCATGGAAATTTATTTGTGCAGTCCATTATTCTAAAATGGAGGCGATGTATATAAAAACTTGACTAGGTACTGATGTTGTTGAAACCTCCTCAGAGCGATTACACAATGGTAAGATTCCAGAGAAAGATAATCTTCCTGCCATCTGGAAGCAGCAGTTCATTGATGCTATCACGATGGGGAGTGCAGAGTCAAGAAGATTGAATAATACAGGCGTCCGTGTAGTAAAGGTTTTTTGGCAGTTGCTCCTTGCACCATGGAGATTACTGTTTGCTTTTGTCCCTCCATATCAGATTGCTCATGGATGGATTGCTTTCACTTTTTCTCTAGCTTTCATCGGTGGAATAGCATACATTGTGACAAAGCTCACAGATCTAATAAGCTGTGTTACAGGTATTAATGCTTATGTCATAGCATTGACAGCTTTGGCGGCTGGAACGTCATTGCCTGATTTAGTGGCAAGCAAAATTGCAGCAGAGCGGCAGATAACAGCTGACTCCGCCATAGCAAATATCGGTTCCTTTTAATTTTCAAGTGTTTCATCTCCTATTTAGTGGTGTAGTTAATTAAGAAGTCACAAAGTTATGTTAGTTTCCATAATTAGTAAAGTGCTGCGTGGAACTATTTTTACATCCTATGAAAAAAAGAAGAATATGAAATGCACATTTGAAATAGAGGATCCCGTCTGCAATGTCAAGTTTACTTTAGAATCTCCCAGTGCAATTCACATATCTATTGCACATAAGCAATATATAGTGAGACTTGTATCATCAGCATAACATGTCTAATTCATCAAGATCCCATATGCACAGTTTGCCAGAGGATTCTATTGTGACTACATTACATTTTACGCAGCAATTCGGTGAACATTTATGTTGGCATTGGCGTCCCATGGCTCATCGACACATTATACAACTTTTTCGCATACAAGGAACCATTGAGGATAGAGAATGCTGGGGGGCTGAGCTTCTCGTTGCTCGTGTTTTTTGCAACATCTGTAGGTTGCATCGGAGTTTTGGTTTTTCGTCGTCTTACTTTGGGTGCTGAGCTCGGAGGTCCAAGACATTGGGCGTGGATTACTAGTGTGTATTTTATGATGTTATGGCTTATTTTTGTTGTATTATCATCTTTACGGTTTTCTGGCATACTCTGAACTAATTCTCCCCTTATGCCCTTTTTACATCACAGTGTATAAATGTATAAATTATTTAACAATAGTAAAGAA
>TRINITY_DN27397_c0_g1_i1
CATATCTGTCCATTCTACTATCATTGGATTAGGGTTTTAGCAGATCCAAACAAAATTCAAAGGGGGAAAAGGTGGAGCTTCAAAATCAAGCGAACCTCAACTATTGAGATTCTCTCGGAGACTGCTGGTTTTCCGCAGCAAAAGAAAACACTTTATTTATTTTCAACTTTATCTGCTAATGGAGGATGCAGAAAATAACTTTCAATCAACTAAAAAGAGAGCTGCTGTAGTGCAACTATCTCGTGATAACCCTGGTCTTGATGAGAATGAAGAGACATCCGAACAAGAGGCAGGAACTTTTAAAAGAGCTAGTGATGAGGTTTTGGCTGCTAGAAGAATCGTGAAAGTTCGTCGCCAGACAACATCAACTCCAGCTGCTCCAGCTCCGTCTGCTTCTAGTCCATTTGCGGCTCTTCGCTTGGTTCCTCCTGCTTCGTCTGCACCGCCACAGGTTGAGGCACAAAAAGATGCTGAGCAAGTTGATGACACTAAATCAGAAAATAAGGTTGATGAGCCACCAAAAGATGAATCTACTGCGGTGGAGACTGAAACTGATGTTAATGAGGAAAATGTCAAGCTACCTGGAAATGAGTCTGATGACCCTAAACCCCAAACAAAGGATGAAAATCAAAATGTCTTTAACAAAGACTCAAAATCTGCAGTTGAGGAAGTGTCAGAAGGTGGGGACAATGGTGATGGGGTGAAAAACGATGATGATACTGGCGAGACCCAAGCCACAAAGGATGTGAATGATGAAGGGGATGACACGGAAAAAGAGAATGGGGAGGATAATGCTGAAAAGAATGCAGATTCTACCCAATTTAGTTCATTTCATCACCTATCAAGCAGCCAAAATGCTTTCTCTGGACTTTCTGGATCAGGATTCTCTACTACCTCGTTCTCATTTGGATCAATTTCTAAAGATGGATCTCCTCTAGGATCTACCTTTAGTTTTGTTAATTCAAATTATGGAAGCGCTTCTATCTTTGGTAACACCGGGGTAAATACTGCCAGTAAGAGTGAGAGCAGAAAGTTTCCTCCCATGCAGGAGGTTCCAGTTGAAACAGGAGAAGAGAATGAGAAAGCTGTTTTCACTGCTGATTCCGTGCTTTTTGAATACATTGACGGAGCTTGGAAGGAACGAGGGAAGGGAGAACTCAAGGTCAATGTTCCTACAACAGGGGCTGGAAAAGCAAGACTTATCATGAGAGCTCGAGGAAATTATCGACTAATTCTGAATGCTGGTCTTTTCGCTGATATGAAGCTAACCAATATGGACAAGAGAGGTATCACTTTTGCTTGCGTGAACAGTGCTGGTGAAGGGAAGGATGGTCTTTCAACATTCGCCTTGAAATTCAAGGATGCCTCCATAGTTGAAGATTTTCGAGCTGCTGTTACGGAGCATAAAACTACAGAACCAGTTGCTCTCAAAACCCCGGAAAATTCTCCCAAAGCCGATGATTAGTAAGCACCAGCCCACCAATTGAGAGGATTACACCTGCATCATGAACGATGTCTTCTTCTTCTTCTTCGCACGAGTAGAGTGAAGTGAGAATCTTAAACCTCGCGACGTCTCTGTGTAGTTTCGGAGTCATTTAATTGTTGTTAATCTCTTATTGACTTGTTGAGAGTATCTTGGAATCATTTGTCATCTGGGGGCAATGTACTAGGTTATGAGTCTTAAGCAGTGTTACACTGCTAATGTTATTCTGGAGAGACAAATTTGAGGTACCTCCACAGTTTTATTAAACTCGTTTATAT
>TRINITY_DN27354_c0_g1_i5
ATCTCAAGTTGTAAGGAAGAGAGGGAGGCCGAAGGGTTCAAAGAACAAGGTGAAAAAACAGATTCTTGAAGAAAAGGATGTTGCAGTGAATGGTGAAATAGGAAGGATGGAATGCTGAAGAATTATGAAAACATCTGTGAGGGGCATGCAATGCAGGCGTATTGTCGAGGTAGTGAGGAGGTTGTTTCTCATTTTCAAGGAAGAGAAGAGTTTGGGCCAGTTGAAGTGATGAATTCTGTCGACAATGGTGATAGTTTTCAAGATTTTCTTGGTGAATCTCTGAGTGAGCATGCCACTAGAAATACAGATGGTGGTAGAAATGCTGCAGGCTATGGTGGTGTGGGAAATAGAGGTATTGGGATTGTTAACAGTAACAGTAGTGATGGAGGATTAGAGGTGTTGTTAGAGAACAAGAAAGAAGTTTCTATGGTTAATGGTAATAAGGGAATATTAGATCATATTTATGAAGGCAGTAGTAAAATTGAACATTTGAGGACAACAGTAAATATAACCGATAAAAGTGATAATGCAGTCACAAGTGCTGGTCCTGGGCTGGATCTCCATGGAAGCCTGAAGGGATATAAAAATAAGAAGAAACAGATCCACACAAAGCGAGATGATGTACGTTATGATTTTGCAAACATGGGAGAGAGGATACCTGATGATGTTGAGCGATTTGTAGGTAACTTTGCAGATGATGGTAAGATAGATGGAAGTTCTAAGAGAAAAAGAGGCCGAGGTAGGCCAAAAGGTTCAAAAAATAAGGAAAAAAGCATTGCAGTTGAAACAAATGGTGCACACTCCCTGTTACTGATCTTGGAATAGAGGATGGGGTTGAAATCATCAAGGCTGAGAAAAGAGGAAAAGGAAGACCTAGGATGGATGTAAACAAACCCTATGATTTTGCGTGCATAGGCGATAGTAAGCCTGATGATGATATGGAAAAGATCAAGTCATCTATCTCTGGAATATCTGTATCCTAAGAGAACCAAACAAGACGTTGCAATGTTGTGCCCATTTTGCTGTGGAAATTGCAACTGCAAAGCTTGTCTACAAGCATATGTCCGTTTAGTGGGTTTCCAAGAAGAAGCCGATGAGAATATTAGACTGCAAAGATCACTGTATATGTTACTCAACATTCTGCCTGTCCTTAGGAATATACAAACAGAGCAGAGAGCTGAGCTTGATGTTGAAGCCAACATCTGTGGTGTGCAAATGAATGAAGAAGAGGTCCAAGTAGCAGTCTTGGAAGACGATGATAGGATATACTGTGATAATTGCAAGACATCCATTGTCAATTTTCATAGAAGCTGCCCGAACCCTGCTTGTTCATTTGATATCTGTCCTGATTGTTGTTCAGAACTCAGAAGTGGTCTTCAACCAGGAGGCCATGAGTTTACTTCTTTAAGCACACATGTGGACAATGGGTGTTTTTTTGGCTCCCCTACATGGGAAGCTAAGAGTGAGGGGAGCATACCATGCCCACCCAAAGAGCTTGGTGGTTGTGGAACTAAGAACTTAGTATTGAGACGTATTTTTGGTGCTAATTGGGTGGAGGAATTGATTATGATGGCCGAGAATTTCACTTCCAATTATCATTTACCTGATATAGACTTTTCTCAGAAATGTTCAACATGTTTCAGTGCCAGTAATGGCTTTCCTAAAGTAAGACAAGCAGCATTCAAGGAAAACAGTCGAGATAATTTTTTGTACTTCCCTAATGCTGTCGATCTTGGGGAAGCTGCATACGAACATTTTCAAATGCACTGGAAAAGAGGCGAACCAGTCATTGTTAATAATGTTCTTGTGATGGCTTCTGGTCTGAGTTGGGAGCCAACAGTTATGCTACGGGCTTTCAGTTACGCAAGCAAAAAATTGAAACAAGATACCTACGTGAAGGCTATTGATTGCTTAGATTGGCACGAGGTATTTGTTTAGCTTATTTAGTGCTCAGAAGATATAGTGATGTGCAGCTTTTTTTTTTCTTTCTCCTTCCTCGTTCAGGTAACATTTTCCTATTTATCAATTTCTGTTGCAAATTATGTGCATTCTGTTGAATATAATCTGCTTTCTCTGAAGCATAGTCGTCAATAACACATTGGAAGCTGTCTTGTTATTTGATATAAGCAATCAGAGATTTCACTAATATTTAATACTTTGGTTCCTTATCTTACAGGTTGAGATCAATATTCACCAGTTTTTCAGAGGCTACTTAGAAGACCTATGCATAAAAATAGGTGGCCTGAGATGTCAAAATTAAAGGATTGGCCACCTACCAATGCTTTTGAAGAATGCTTACCTAAGCATAGTTCCGAGTTCATGCTCATGCTTCCATTCAGTGATTACACTCATCCAGGTCTACTCAATCTGGCTACTAAATTTCCTGATGGTGCCTTAAAACCAGACTTGGGTCCAAAAACCTATATTGCCTATGGGTATCCGGAAGAGCTTGGGGAAGGCGATTCAGTTGCAAAACTGCATTGTGACATTTCTGATACGCAATAAAACCTGCTTTTGTGAACATATTGACGCACACAGCTGAAGTGAAGACTACCTCATTGCAGACAAGGAATAGTAAGGTCTTTATGTGGGGGGTTGATGTTTCAGATTTCAATAAGTCTGGTGAAAAGGTGCATACGTCAGGGGCTACGTGTGAAAATAAATCGATAATGTACCTTCAAATTGGGGAGGAAGCAACAGATGAGGAAAAAATAAGAAGACCTTCACCTCAGACCTGGCCCAGTCAAGGAATTCATGACCTTGATTATTACATGGATGTTGCTCAACTAGATCTTCCTAGTTACTCAAATACAGAATCAGACATCAACCTGGACGAATGTGTTGAGGCTCTTGGTCTGGACTGTGTTTGTGATGATTATAGGCTGTTCGACGGTGTCTCAGGAACAAAAGCTGGCATGCACAGAGATCATTTCCAAAGTGACAAAATCAGTAATGAGATAGCTCATGGTGCTGCTGTCTGGGACATTTTCCGGAGGCAGGATGTGCCTAAATTAGTTGAATACTTGGATAAATATCAAAAAGAGTTTCGTCATTACAACAACTCTCCAGTGGATTCAGTAGTGCATCCTATCCATGACCAGAAGTTTTATTTGAATGAGCAGCACAAGAAACAGTTAAAGGAGTTTGGTATTGAAGCGTGGACGTTTGAACAACATCTGGGCGATGCTGTGTTCATTCCTGCTGGTTGCCCCCATCAAGTGAGAAATAGACAGTCCTGCACAAAAGTTGCTGTGGACTTTGTATCCCCGGATAATGTTCAGGAATGTCTGCGTTTGACACAAGAATTTCGGTTACTCCATCCCATAGATCGAAGCAAGACATATTGGAGGTGAAGAAGTTGGCTGTGCACGCTGCGAGTGCTACCACAGTTGAAGTAAAAAATCTGATGTCAAAAATAAAGTGAGGTTTCTTGTACTCGTACATGTTTCCATAAATCCATATTTCATGACATTGTTACATGTCCAGAGAAAAATGAGTAAACTATTTCACATGTGGGTGATGCTATCCTTCAAAGAGGCATTACAGGATTTGATAGGGTGATTACCTCTTATACTATACATACATACATACATACGTTAATCCCAAAAAGGAATCTAATTTGGGTTGGGTTTCCTTGTGGTTTAAGGTTGGGCCTGCAGTTTAATTCGCTCGACTCGACAGGCTGTTTAGTAAGACGCTTACATTATTTGGTTCTGGATGCCTTAAATTACTATCTGAGCAAGGATTTGTGCAGGTTCAAGTGAGATGAGGTTCATTTTCCCGTTGGAAGCTACACACAATGATGTCATTTCCAGTGTGCTGCAAACATTATTTGCAACCTGCTGTGGTGGCCAATTAATCATTATTTGGTGGAACTACATAATTTATTTATTTATGTAAAAACTCAGATTTATATGCCTATCATCACCTATTTCGTATTCTTAGATGAACGAAAGAAGACAAATTACTCAATCTCCATTTAACCCTTACCTCAACTCTTTTGTTCCCGAGAATGTCGTATAAAAGTAGTGTATGTTGTTAAACTCTAGATGAAAGAAACGTAG
>TRINITY_DN27355_c0_g1_i1
ATCAGGTCTGAACCTTGGCCTCATTGATTGCTGGGCAATGACCGGCCCTCCTCCATTCCATTCCGACGGCCGCCGTAGCTTATCTGGCGATTCTTCACCACGCGCTGCTCTCCAGGTACTATCCTTCATTTGATTTCATCAAACCTTCCTCTCAATCTCAATTGCCCCCCGTATTCCGCCGTCGATTCGCCGGTGCTGCTCTTACTTTTGTTCTTTTTTTTTTTTTGAATCTCATCTCTTATTCTTTGAGGGGCATTCCGAAAGTAATAGTGTTAGAAAATCCTACCATTTGATAAAATTCTGCGCAGCCTGCGCCTCTGGCCTCTCGCGCTAAGAGGTGCATACGTCACGTTAAGGTGATATCTGAGAAAATTTCTTAGAATGATAATTAGAGGAATGGTGTGGAGTTGGGATTGGTGTTAGCTCTGCTCACTGTCTTTCACATGAATGGTTTTTTTTTGTGATTGTTTCTCCAATCACTAAGTAGGGGAAAGGCTTTAGAGTTGTTACTATGTTCAACTAAAGATTAGAAATTCTCTTAAGAGTTGATAACTTCAGAATTGCATATCTAATGGTGATGATTGGTTTACTTTCTTATTCATATCCACCTCGGTGAGTTGATTGTTGCCTTGTGGAACAGCTTACTTGTGAGTGGCTGGTAGTTTTTTTGATGATAAGATGAAGGCTGTTTCCAGCAAGAGTTTCTCCTTATTATCTGTTGAATCATTATCATCTACGTCTCACTACGTCTCCCCCCTCCGACACCGGAGGCTCGTCCCAACTGAAACTACACCCCCTCGAAGAGAATTCCCTAGGAAAAGCAAATATATCTCCCATGATCTGGCCATCGACCTTATAAGACGTGAGAGAAGTCCAGAACAGGCTTTAGAAATCTTCGATAGAGTGTCTTCCCAAATTGGCTTTCAGCATAACAACTCCACTTATGCTGTGATTCTTCATAAGCTTGCTCAATGCAGGAGGCATCAGTCTCTGGATGCTGTTCTTCGTCGGATGACCTACGAGACCTGCAAATTCCACGAAGGTATATTCCTTAATCTCATGAAGCATTATTCGAAAGCATCCATGCATGACAAGGTGCTTGAGATGTTTAACTCTATTCTCCCTATTGCGCGCACCAAGCCTTCCTTGAAAGCCATTAGTACTTGTCTTAATCTTCTTGTTGATGCGAATAAAACTGATTTGGCGAGGAGTTTCCTTCTGAGTACTCGAAAGGACTTTCACTTGGATCCCAATACATGCATTTTCAACATTATGGTCAAACATCATTGTAAGAAAGGGGATGTGGAATCTGCTTTAGATGTAATGAAAGAGATGAAGAAGTCTGAAATATCTCTCCCTAACTTGATAACCTACTCGACTCTGATAGATGGTCTTTGTGCTCGTGGAAGTTTAGAAGATGCAATTGATATGTTTGAGGAAATGGTATCCAAGCTTCATATAGTACCTGATGCATTGACATACAATGCTTTGATCACCGGATTTTGTCGTGGGGGCAAAACCGATAGAGCCAGGAAGATTATCGAATTTATGAAGAAAAACGGATGCAATCCCAATCTATTCAACTACTCATCCTTAATGAATGGACTTTGTAGGGATGGAAGGCTTGAGGAAGCCAAGGAAGTTCTGGATGAGATGAAAGCTAGTGGGCTGAAACCCGATACTGTGACCTACACTACCCTGATTAATTGGTTGTGTAGAGCAAGCAGAACTGATGAGGCTATCGATCTGCTTAAAGAGATGAAAGAACGAGAATGCAAAGCTGATGAGGTAACATTTAATGTAATTCTTGGTGGATTGTGTAGGGAATTCCGATACGATGAAGCTCTTCACATGCTAGAGAGACTTCCCAACGACGGTGTCTATCTTAACAAGGCTAGTTATAGGATTGTGTTGAATTCTTTGTGCAAAGAAGGTGAACTGCAGAAGGCAGTTGAGTTGTTAACTCTTATGTTGCACCGGGGCTTTTGGCCCCATTTTGGGACGTCGAACGAGTTGCTAGTTAGTCTTTGTGAGGCAGGAAAGGCGAACGATGCTGCTAAGTTATTGTTAGGTTTGCTAGAGACTGGATTTAAGCCAGAGGAGGTTACATGGAGTGTGTTAATAGATGTGATTTGTAGAGAAAGAAAGCTAGTATCAGTTTTTGAACTCCTAGACAAGCTACTTGTGTAAGAGTTGTAGTTGAGATGATGATATACCAAAAATTGATGGAATTGGCTCTTTTTTCTGAATTCACCTTTTCAATGGATAGTCTTCTCTGTCAATTTTTTGTTGTATAATACAATGTTTCATTTTATACTATTATTATTATCTTAAAATACTACTCTGA
>TRINITY_DN27313_c0_g1_i2
GCCAAATCCAGCCATATCCATACCTTCGACGGCTATTTGCTGATTCAGATGTTCACTCGCCATTCTTCCACTCTCTAGCCCCCCACCGTCCAAGATTCTCTATATTTTTTTCCTAGTCGGCTACTCCAATTCTTTTCTTCTCCCACTCTTGGTTTTATCAAACTCTATCTTCAAAGAATCAGTTTCTTGAGCCGAAATTCCTCTTTCTTGATTCTCAACGAACAAGAATTGCTCTTACCAAAATGAGCTCCTTGAGGTTCAGCCTTTCTACTCCCCACTCTATGAAACCTTTGGGCAACCCAATTCAAAGAAACCGATCCCAGAGAATTTATTTAAAACCCAGTGATAGTCACAAGCGCGGCCCGGAAATTGGGGCTAGCAGAACCAGTCGTGGGAAAATTAAAAACCCCTTTAGGTTGAGATCAGTTGTTGATGTTGGCAGAGTAGTGGAGCCGGAGGCGAGCTCTACAGGAGATGGGAGCAATAATTGCTTGTACGACGCCATTGTTATAGGTTCTGGGATAGGAGGGTTGGTGGCGGCGACGCAGCTGGCCGTGAAAGGGGCGAAGGTATTGGTGTTGGAGAAGTATGTGATTCCTGGAGGAAGTTCTGGCTTTTACGAGAGGGATGGGTTCAAATTTGATGTTGGATCATCTGTCATGTTTGGTTTCAGCGATAAGGGAAATTTGAATTTGATTACGCAAGCATTAGCAGCAGTAGGATGCAGGCTGCAAGTGATACCTGACCCTACCACTGTTCATTTTCATCTGCCTAATGGCCTCTCTGTCCAAGTACATAGAGAATATAGTGATTTCATTTCAGAACTTGTTAGTAAATTTCCCCATGAAAGAGAAGGCATTATCAAATTCTATGGTATCTGCTGGCAGGTCTTCAATGCATTGAACTCGCTGCAATTGAAATCTCTGGAGGAGCCCATCTATTTGTTTGGACAGTTTTTCAGAAAGCCCATTGAGTGCTTGACTCTAGCCTATTATCTGCCCCAGAATGCTGGTGCCATTGCTCGAAAGTACATCAAGGATCCTGATTTGTTGTCCTTTATTGATGTTGAGGCGTGCATCTACTCTCCTTCACCAAAAATTTAGCCTATCACGCTACTGTCTTCCAATCGACTAAATTTTTTTTTTTGAGCATAATTCTCTTGCTTTTGGTGTTTTCTTGTTATCAGTGTTTCATAGTGAGTACGGTTAATGCCATGCGGACACCTATGATCAATGCAAGCATGGTATTGTGTGATAGACATTTTGGTGGAATCAACTATCCTGTTGGTGGAGTCGGAGAAATTGCCAAGTCATTAGCTAAGGGTTTGGCTAATGAGGGGAGTGAGATACTTTATAAGGCAAATGTGACAAGCATCATCATTGAAGATGGAAAAGCTGTGGGAGTGAAGCTGTCAGATGGACGACAATTCTATGCCAAAACCATAGTTTCAAATGCAACAAGATGGGATACCTTTGGCAAGCTTCTGAAAAAGGAAGATCTTCCGGAGGAAGAAAAAAAGTTTCAAAAGGCATATGTTAAAGCACCATCTTTTCTTTCTATTCACATGGGGGTTAAAGCGAATGTTTTGCCACCGGATACAGATTGCCATCATTTCATCCTAGAGGATGACTGGAAAAATCTTGAAGACCCTTATGGAAGTATATTCTTGAGCATTCCAACAGTTCTTGATGCATCACTAGCCCCTGAAGGAAACCACATTCTTCACATTTTCACAACATCTCCTGTTGAGGACTGGGAGGGCCTCTCACGTAAAGATTACGAGGCGAAGAAGGAACTTGTGGCAGACAAAATAATTAACAGGCTTGAGAAGAAATTATTCCCTGGACTTAAGTCATCTATTGTTTTTAAGGAGGTGGGGACACCAAAGACACACAGGCGATACCTGGCCCGTGATAGTGGTACATACGGTCCAATGCCTCGTGGAGTTCCAAAGGGCTTACTAGGAATGCCATTCAACACAACTGCTATAAATGGTTTGTATTGTGTGGGAGATAGCTGCTTTCCAGGTCAAGGTGTAATAGCTGTAGCTTTTTCAGGAGTTATGTGTGCACATCGAGTAGCAGCTGATTTAGGATTTGAGAAGAAAATACCCTTGCTCGACACTGCTCACCTTCGCCTGCTTGGTTGGTTAAGGTCTTTAGCATGAGGAAAAGCTTTCCATATGAGGGCAAGAAGCCCGTTTCAGTAGGAAAAGCATTTACGGGTTAACAGTTTGAAGATCATTTAGATGCCATCAAATATTGTGTTGGTCTTTTATCATTCTCTCAATAGAATGGTGTCTCGACAGGTACTTTACAACAACTCGAGGTTATTTCTACAACTAAATAATGAGTTACAGTTACTTCCAAACACATGGATGCTGTAATTAATGACTAATGAGGGAAAGTATGTGCATCAGAACATTGATTACAGTATATACAATCATTCAAGTGTCATAATACATCATCTTTTGTTCTTTTCTCA
>TRINITY_DN27313_c0_g2_i5
CCCCTCCTCTCCCTCTCTAAACATTTTGGCCAAATTGTTTTGCGATGGAGAAATCAACGAACTCAACGACAAGTCTCATACGTACGAAATCCGACCAGCTAGTGGAGACAATCGCGGCGGCGCTGGGGGCGATGAGGTCTCCTGGCGAGGGGGCGGGGAGCGGCGGTCTGGACAGCAGTAGCAACCTGTCCCGGAAGTCGAGCAGGCGGGCGTCGCCGGGGCGGAGCAGCGGCAGCGTGGGGCGGAATACGCACATTCGGAAGTCGAGGAGTGCTCAGATGAAATTCGACCTGGATGACTTAAACAGCGGCGCGGCTCTAAGCCGAGCCTCCAGCGCCAGCTTGGGCTTCTCCTTCTCCTTCACCGGATTCACCGTTCCACCCGACGACATTGCTGATTCCAAGCCCTTTAGCGATGACGAAATCCTTGAAGATATTGAAGCAGGAAGGCAAAAGAAGAGACTTGAAGCAGAACCCACATTGCCAATCTACCTCAAGGTAATATAACTAACTAACATGTCATTTATACCCACTAAACAGGCATTAAAAAATAAATAAATAGAAAAGCCTATCATTAATCTGATAATTAGCGGCGGATACAGAGTAGAACAAAGGGTACAATCGTACGCTCAAATTTACAAAAATGCTACTACTATTTCTTATGATTTTTTTTATATAAATTGTACTTTATACCCCTATTTTTTATTGTAAAATTGTAATATTATACATTGCATTCTCAATTTTAAAATCCTGTATCCGCCACTACTGATAATATGATGTGTTTGGACAGGGAATTATGAGATGGAGGTTAAGGTAGCTAGCCATTATTTCCATTATCTCAGGTTCAGTCTTGTACATAATTTCATTTTCCATGGCTGCCTTAGTTGTACAAGACTACTTGTTTATTCCCACCTCCTAAACCTAGATGCATCAAAAGCTAGCTACCACAAACCCTAGCTCTACATTAACACCAACACTTGGTTGGATTCCATGTATATTTCTAGGTCATCATCACATAGATAGAAAATACTCCCTCCATTCCAATATGTTTTTTAGAATTCTTTTGTAAAAACAAAGGAAAGATGAAGAGCTTGTTGGGACAGAGGGAGTAGTATATATCATTGTCTTGAGTTTGTTTCCTCCTAAATGTGCAGTTCACTGATGTGACGTACAAGGTGGTTCTGAAAGGCATGACATCGTCGGTGGAGAAGGAGATCTTGAACGGGATCACCGGTTCTGTTGATCCGGGGGAAGTTTTAGCCCTGATGGGACCGTCGGGAAGTGGGAAGACTTCATTGCTGAGTTTGCTGGGAGGGCGTGGGAAAGAACCTGCTATTGGTGGCTCCATAACCTACAATGATCAACCCTATTCTAAGTCCCTCAAGAGCAGGATTGGATTTGTGACTCAAGATGATGTCCTGTTTCCCCACCTCACGGTGAGGGAAACGCTCACGTACGCGGCTCGTCTACGCCTTCCCAAGACATTAACAAGAGAACAGAAGGATCAGAGAGCTTCAGATGTCATATATGAGCTGGGTTTAGAGAACTGTCAGGACACCATGATCGGAGGGTCTTTCGTTCGAGGGGTTTCAGGAGGCGAGAGAAAGCGTGTGTGCATTGGTAATGAGATCATAATCAATCCATCTCTCTTGTTCCTTGATGAACCCACATCTGGACTAGATTCTACTACAGCTTTGAGGATTGTTGACACATTGCATGATATAGCAGAGGCTGGGAAAACGGTGGTGACCACAATCCACCAGCCGTCGAGTCGACTCTTCCTGAAATTCGATAAGCTGATTCTGATCGGGAAAGGGAGCTTGCTCTACTTCGGAAAGGCATCAGAAGCACTGATTTACTTTTCATCCATAGGATGCTCTCCACTGATCGCGATGAACCCAGCAGAGTTCATGCTCGATCTTGCCAATGGAAATGTTACAGACATTTCCGTCCCATCCGAACTGGAGGACAGAGTGCAGATGGGGAACTCGACAGACGAAACAAAGAGTGGAAAACCAGCTCCATCAGTCGTCCATGAGGTAAACATGTCTTCCATTGTTTCACATGAGAATTCAGTTAGCAGAGTTGGTCTGGTTTGCTGTGACCCGGTTAGCTGACGAGCCAACTGATTTCCTGTGAAACGGTGTCATTCCACAATATAAGAACATACATTAATTTCACCTTTTAAGAACAACATAAATATTAGTTCTCGTACCTTACCGTTTCAAAACAGTATCTTGTGGAGGCCTATGAGACGAAGGTTGCTGAGATCGAGAAGAAGAAACTTAGCACACCTATACCCATAGATGAAGAGGTTAAGGCTAAAACTTGTTCTTCCAAGAGAGAATGGGGAGCAAGCTGGTGTGAACAATACTGCATACTGTTCTCGAGAGGACTTAAAGAACGAAGACACGACTATTTTAGCTGGTTGAGGATAACTCAGGTTCTGGCAACAGCTACTATTTTAGGACTACTGTGGTGGCAATCTGGTAGTAACAACCCTAAAGAACTGGAAGATCAGGCAGGGTTGCTGTTCTTCATTGCTGTGTTCTGGGGTTTTTTTCCAGTGTTCACAGCCATTTTTACGTTCCCGCAAGAACGCGCTATGCTTAGCAAGGAACGAGCAGCTGATATGTACAGATTAAGTGCATATTTTGTGGCAAGAACAACAAGTGATCTTCCACTCGACCTAATATTGCCAGTTCTTTTCATCGTAGTTGTGTATTTTATGGCAGGATTAAGAATGAATACAGGCTCCTTTTTCCTCACCATAGTGACAGTCTTTCTCTGCATTATAGCTGCTCAGGTATGCTCTTCTCCATTTGAAGATCATAGCAATTTGACTAGAATTTTGCAAAACTGGAGTTCACAGTTTTGTTCAATGGCACAAGAGGTAGCAATTAGTAAAAGAGACACTGTTTTGTGTAATTTGGGGACAAAATTTTGCCAATAATTTGAATGTAACTTTTGAGTTTCCGGCAACTTTTGTCCTCAATTGCACAAAACTGAGAGTTGCAGGTACTAAACTATCACCTTGTGTATATAGTGTACAAAAAAATGTCTCCCTCTTAATTTGAATACAAAAATCATTAACTTCGAAAAATTAAATCCCACCTAATGACAGGGGTTGGGACTAGCTATTGGAGCTACACTGATGGATTTAAAAAGGGCTACAACTCTAGCCTCTGTAACAGTAATGACTTTCATGCTGGCTGGTGGATACTTCGTGAAGAATGTCCCAGTGTTCATATCATGGCTTCGTTATCTCTCCTTCAACTATCATACCTACAAGCTTCTCCTAAAAGTACAATACGAACACATTAGTCATTCGATTAATGGTGTCAAGATCGACAATGGCTACAAGGAAATAGGAGTGTTGGGAGCTATGGTGATAGGCTACAGACTATTAGCATACCTGTCTCTGAGAAGAATGAAGCTAAAAGCAGGTTCTTAGATGTATACAAATTGGTAACTACGAATGGCTCACAAG
>TRINITY_DN27340_c0_g1_i3
AGAATTCTCTGTATTTCTCTCCCTCCCCAACTCACAGAATTTTCTCAACATCAATTCCTAATCGGCTAGTCTTCGCTTTTGGGAAGTGTATCGACTATCGAGAATGGCGACGGCGACGGCTGCACCTAGACTTGAAAACCCTAAAAACTCTACAGATCTCAATTCAACCACACCACCCGCGGAAGATGCCTTCGCGACTCAGCAACCACCATCCACAGGTGGGGGAGGGGCCGAGAAGAAGGGTTTATCAGGTGCGGTGGCGGTGGCGGTGAAAACCAGCGATGGAGACGAAGGCGGCGCAGTTACAGATATTCAGAAGAAGATGAAACGTGCGGAGCGGTTCGGGGTGGCGGTCCATCTCTCTGAAAAGGAGAAGCGCAATTCTCGAGCTGAGAGGTTTGGTACTAGTGCTGCTGTTGATGGACAAAATTCATCAGAGGATCTGAAGAGGAAGGCTAGAGCAGAGAGGTTTGGAATTGTGAAATCAGTCTCATCTGATGAGGAAACCAAAAAGAAGGCTAGGCTGGCTAGGTTTGGATCTTCTTCTGTAGCTGATTCAGCTGAGGAAAATAAAAGGAAAGCAAGGGCCCTAAGGTTTTCGCAGCAGACTCCTAGTCTTGGAGATAATGGCAAGGAGAGCCTTGAGAAAGGAGTCATTTTGGGCAAGGCTGGTGGAGGAACCTAAATAGTCTTTGATTTTGATTGATAGATGGTAGATTAGAGTAACTTCTTCTTCTCGCAGGTTGTGTTCATGCTTACTAACTTACATGTTTGTTGTCCCCTAGTGTACAATACTGTCATTGTTCTAGGGGATAATGTTTTCTGACCTTCTATGTGTTACCTATGGCTATCCTGGTGAGGCCCGAGACAGTTAATAGCCACCTCCGTCATGTCAATGCATCTGAATTTGCCTAATCAACCTTTTCAAAATTTAACAGCTAATTTAAGGTCTTAGGAAAGTCTTGTCAGGTACGAATATTATTCTGCGTATTGCTCTTTTTTTCCTCTTTATATTTTGTTTACCCTTTTGTCTGATTGCTGATATGGTTTTGCCTGATATCTTTTGCATGATCCAGCTGATATAGTTTTAGATTGTTATTTTGCAACCATAATTTTGTTCAGATATCTTTATGTCTATTAGAAGTCTGTCCGAGTCCCATATTATTTTGTGTTTGATCCTACTATATACCTTTTTGAAGCCCCTTGTCAGCAAGTTGCATGATGTCAACTCTTGGCTTGCTTTTATGTGAGACTTAGTGTGTCCTTGTTGATTCATCCATGATATAAATTATGAAGCTAGGGTTTCTGGATCCTTTAGGTCATTATCGCACACAAACTATGTTGATGAATTGTTTAAGAGCTGTTAAGGAAAATCGTTGTTTATATGCAAATATTTCAATGAAATTCTGAAAGGGGATCTCATGCATTTACGCGATTGATGGTAAGCTTCTATTGTCTTTTTTAAAATCTCTTTGTTACTACTTACTACTAGAAGTCCTTATGGCTTTTTCTTAATTTGCTTGGAAGTCAAAACATTTTGTGTTGTGTGTGGCTGGTTACTTTGAAAAGGTTGGTTGTATAGATGCATTGCAAGTCAGGAGGTGTTTGTCAATTGCTCATGGCCTCACCAGGTGAATCTGCCAGGTTTTCTCAAAATCCCAGAAACTTGTAACCTACTTTATTTTATTTTTACTTTTGTTGTTTATGGTGTTTTAGTTTTTGGGTTGTGGTAGGGCGGGGTAAGGTAGGGGGTAGTGATTAGAGATACAATGAGAGTTGATGGTTGGTAACTTCTGTAACGCCCTAGTTTAATCAAGAATTGGTCTACTATGTGAAGCCACATCTCTGTTGGTATCATCTTTTGCTTCAGTGGTTACATGCAGTATGAGATGAGTATTTATAATATAGTACCATTTAAATTTG
>TRINITY_DN27312_c0_g1_i2
ATAGCATATATTGATTATCTATTTTTGGGAGATTATGTTGATCGTGGCCAGCACAGTTTGGAAACCATCTCTCTTCTTCTTGCTTTAAAGGTTGAGCATCCTACTCAAATACATCTAATCCGCGGTAATCACGAAGCTGCTGATATTAATGCTCTTTTTGGATTTCGGATCGAGTGCATTGAGCGTATGGGTGAGAGAGATGGAATATGGACATGGCACCGGATAAACAGATTGTTCAATTGGCTTCCTTTGGCTGCATTAATAGAGAAAAAGATTATTTGCATGCATGGAGGTATTGGTAGATCAATAAACCATGTAGAACAGATTGAGAATATTCAGCGACCAATCCCAATGGAAGCGGGATCAATTGTTCTTATGGACTTATTGTGGTCCGATCCCACTGAAAATGACAGTGTAGAAGGACTGCGGCCAAATGCAAGAGGTCCTGGGTTAGTAACCTTCGGGCCTGATCGTGTCATGGAATTCTGTAACAACAACGATCTTCAATTGATTGTTCGAGCACATGAATGTGTAATGGATGGATTTGAAAGATTTGCTCAGGGACATTTAATCACTCTCTTTTCAGCCACAAACTATTGTGGTACTGCAAATAATGCTGGGGCTATCTTGGTTTTGGGTAGAGATCTTGTGGTTGTGCCCAAACTCATTCATCCGTTGCCGCCTGCTCTCTCGTCTCCAGAAACGTCTCCTGAACGCCATATAGAAGACACATGGATGCAGGAGCTGAATGCTAACCGACCGCCTACGCCAACTAGAGGCCGTCCTCAAGTTGCTAATGATCGAGGTTCTCTTGCTTGGATTTAGATTATGCTCCCAAATGATTTCTAATACTTGTTCGAGGCTCATGCTAACACCTGGACTTTCCAGCGATTTGTACATAGCATGATGCCATTTGGAGAAGTCGAGCTGAAACTTGTTGGTGGCTGAAAACATCCTGATATCTTTATTAGGCTCGACAAGCCCTTGGAGGATGAGGCGATCGGAAATGTGTATACTATCCTGGGTTTCTGAAAGATGTTCTGTGTACATGAAGAAACAGGTAGTGAGTATATTGTCATTTCTTTGTTGGGTGGGCAGGTCGTTGGTATTTCTTTTGTTTTGTTTTTTTTTTTTTTTTGGGGTGGTTAATGTAGGTTATCACTAATTCTCTGTTTTAAGAGGGTTTGAGATTGGCATACGTGATTGGTGGGATGTAACAAGTTAATATTTGTTGATGATTATGTATAATAGAATAGAGGGTGTTGCCTTGCCTTGTATAATTTGCCTTTTCTCTTTTGTACAATTCAATTGTTGTGTGATCTTTTTGCC
>TRINITY_DN27312_c1_g1_i16
CTTGATTGTTTCGGATGGACATATCTAAACATGAGTTGAGGGGGTAAAGTGCTACATTACGTGTATAGTGTGTAAAGGTGCTAAAGTGGTGAAATTTGAGGGTGAAGTGCGGGTGCAAGTCATCCATAAAACTATGACTTTTTTTTTCTTAAGTGAATTTAAGAATTTTGATATTTTGGCTGTGATTTACAGCTGATCTATTGTAATAATTAAGGAGGGATAGAACATTTAACAAGTGCAGGTCTTTTGTTATTTAATTTTTAGGTAGATAAGAACCAAGTGGCCATTTCCTTTTAATATTTCTGGTGTCTAGGACTTTTGAGGTCTATGTTGAAAATAGTTTATATAAAATTAATGTTAATTAGTGCATTTAAGAATGTTTTGTGGCTGATCACTGATTCATGTATCAAGGTATTGATTATTGGAATGTCTTAAGTTCTTGTTATTCCTTTTGTTTTGCTTTCGCATTTGTATGTGCGGCCTCTGCATTTTCTGATGAGGACAGTCGCAGGTGGATGGTTCATTTCATTCGCCAGAGTGGCATGCTGCTCGTTTGGCAAGTCTTAAAACTTCTCACACAGTTACTTGGGAGGAGTATAAAAAGAAACAAAAGGTGATCTCTGAGGATAAATTCTTGTTGCCTTGCATTTATTGTCTTTGATATTGTGTCGGTCCTCATTGTGACCACAGTTTGAGACCTTATCAAAGCTTCCTTGAAAACATGTTCTCAATTTGACTGCCTTGTATTGACTGTTGAATGGTGGTCCATCTGACTAGTACTATCCATGTGGTTGAAGCTTTAGCTTCCATGTTTGGCAGTAGCATAGATGTGTCAGACTCTAATGATGTAATTGCTAGGAAGAAGAAATGAGAAAGGGTGAGTTGGAAGCAGATAAAGACAGGATGATGAAAGAGTATAGGGCTCAGTTGGATGCTGAAAGGGCACGCAAACTTGCACACGGAAAAAATCACTCCAGCAGCAAGTCCAACCGCAAAAAGGACAAGGAGAGAGATTCAAAGAAACACAAGATCAAGAAGAGAAAGCGCTCAAGGCGATCTTCAGATTCTAGTTCAAGCTCGTCAGAATCATCAAGCAGCGATGACGATGAAAGAGAATCAAAACGATCGAAGTCAAAGTTGAAGAGAAGTAAGAAAGAAAAGAAGCACCGTTCAGGATCGAAGCATTCAAGTAGCGAGCCTGATGGACCTTTGCCGCTTTCTAGATTCTTCACAAGCCTGAAAAGTTGATCTCTGTCCCAATTCTCTACATGTTTCGTGTTCTTCTCTTTGGTAATTCACCGCATACATTAAATCTCTCCATGTTTTCCAACTCGAGTTTCTGATTCTGTTTCGTCTCTCTACTTTGCTTTTCGAATATGGCGGTATGCTGAATTTTATCCTGTTGCAATGTAGAGATCGTTGTTATATTGGTCTTGACTTTGAACCAATAAAAGCAAATTTTACTTTCATCATCTTTTGTCACTGGAATGTGTGTTTCTTTG
>TRINITY_DN27373_c0_g1_i2
CACCACCATATCTATTTGCTACGTTTGTTTGGACTTTGTAGAAGATCAGTATCAGAGAGATGGCTGCTTATGCAGCTGTAGTTTCACTTATGAATAATCTGGATCAGATCCAGAATCATCCTCAACTTTCAACAAATTTCCACAAGAACCAGATTGCATCACTTGTTGAAAAGCTTGAATTATTGCTTGATTTCATTGAGAGATACAATAATTCTGATGGGGGAGTTAGCAAAGAAGTAGCAGAAATTTTAAAGATCCAAATCGCATTTGCAGCTCACGAGGCAGAAGACGTTATCGAATCCCACGTGATGAATCAAATTCTTACCGGATCTGGATCCTCCGAACTTGACCCGCCTTTCACTCCACTGCAGAAAATAATACAAGACATGGATTCAATCAAGGAAAAGGTTCTGAAGTTTGAAGAAAACAGGGAGATTACTAATCAAGAAAAGCCCACAAATTCAATCTCTGCAGTCAAATCAACATCAGTTACCTCTGCAAAGAGTGGCATGGTGGGATTTGATGATGAGCTGCTGAAGCTTCAGGATGTTCTGACAGGACAACAATGGAGTCGACAGATCATCTCCATTGTCGGCATGGGTGGTGCAGCTACTATCTATCCAAGGAAAATTCACTGATGAAACAGAGGACGGATTAGGACACCAGTTGCATAAACATTTATTTGGTAGACGATATCTTATTGTGTTAGATGATGTATGGAGTGTTAAGGTTTGGGACAAACTGAAGTTTTTCTTTCCAGAAAATGGTAATAGAAGTCGTGTTGTGCTAACAACTAGGGTGACAGAGCTGGCTACCCGGTCGGGGTCTTCGTGCATTAATGTTAACTTCTTAGACGAGCATAAAAGTTGGGATCTGTTTTGTCGAGAAGTATTTGGAAAGGAAGAATGCCCTCATGAGCTAATGGGAATCGGAAAGAAGATTGTTGAACGTTGCAAAGGACTCCCATTGTCCATAATTGTGATTGCAGGGCTTCTTCAGAAGTCACATAGGACAGTAGAGTATTGGCAAAATATTGCAGACAATATAAACTCAATTCTCAATTCAAAGGAAAATGGTCAATGTTTGGACGTATTGTATTTGAGTTATAGTCACTTGCCTGCTCATCTGAAACCGTGTTTTCTTTACATTGGAACATTTAAAGAAGGCAATGAGATTCGTGCCTCTGAAATCACTGAACTCTGGATTGCAGAGGGATTTTTGAAACCGAATGGCGGACAGGTTTTGGAAGAGACTGCAGATGACTATTTGAATGATCTTATTGATAGAAATCTTGTTTTGTTGAGTGCATATGGTTCAAATGGGAAGATCAAATCTTGTAACATGCATGAACTTTTAAGGGATTTATGCCAATGGGTGGCTAATAAGGAGAAATTCTTTAGTGTGGTGAAGGTGAATAGCATTCAACGTGGCGTAGATAGTGAACGTCCCCTCATATTTCATGACAATTACCAAGTCTCTGATCTAACATCACTTGATCATTCGCCGATTTGTAGTCAAGTTGATGTAGTAAAGTATAGGTTGTTGAGAGTTTTGGAAAGGAGTGTTGTTCCATACCACATACAAGCTGAGTTGTTGCAGAATCAGAACTCCAGCCCTTGGTTTGATTTACTTATGCCTTCTTCAATATCTCTGTTTTGGAATCTGCAGACATTGATTATTGAAGATGTTGAGTTATTGCATTGTTCTTTAACGTTGGAAATCTGGAAGATGAGACAGCTTAGGCATCTTAAGGGCCCTCGGATTTTTCTCCCTGATCCTCCTCAGAGTGACGAAGATGATCACTCGGTTGTCTTGCAGAACTTGCAGACATTTGCAACTATAGTGAATTTCAGGTTGAGTGAGGAGGCCTGTAAGAGGATTTCCAACATCAAGAAACTGCATTTGTTGTACGGTAGTCGCTTGAGGGGGTATGAAGATGGCTCATTCGACGATCTTCAGAATCTTGGTCGTTTGCATAAACTTGAATCATTGAACATAAGATGGCGCGAGAAATGGAGAACTTCAAACAAAAAGGTGAAGAGCAGGGCTTTCTCCAGATCACTAAAGAAGTTGTGCTTAAGAGGAGAAATCTTTGATTGGGAAGATTTGTCGAAGATGAGTGCTTCGTTGCCCCAACTAGAAGTTCTCAAAGTGGAAGCCCCTCTCAGTGGTGGTGAGTGGAGTTGTGTTGAGGGTGAATTTCGTCGACTGATATTCTTGCAAATTCAAGATTTGAGTCTAAAGTACTGGTCTTTAGCTAGTGCCTCGTATTTTCCAGTGTTGGAGAAGCTCGTTCTCGTATATTTGTGGGAGTTGAATGAGATCCCTCCAGAAATCGGGGAAATACCAACCCTTCAACTTATTCAATTGTTGTATTGCTGTGCTCCTTTGGTGATTTCAGCAATGAATATGAAGGAAGAACAAGAGAGTTATGGGAATGTTGGCCTCCAAATTAAAGTTATGATGCTACCCGAGGAGGATGAGAGGTTGAGGGAGATGGTGGAAAAAAAGGGCATGTCAATCAATAATATATATGGACTAGTATAACCCCATGAGGATTAATCTTTAATCCTGTCTGTATAGTATGC
>TRINITY_DN27373_c1_g1_i1
GTTCTCTAATCGTGCAACGATTTGACATTCGTGCTTGGGCTACCATATCCCAAAACTACAATGTCAGAGAAATTCTCTTACAGCTTCTTTCTTTTAACAATGGAACTGTAGATGAATTAGGAGAAAAGTTGCATAAATGGCTATTTGGTAGAAGATATTTGATTATATTAGATGACATGTGGAGTGTTGAGGTTTGGGATAACATAAAGACTTTCTTTCCAGATAATGGTAATGGAAGTCGAGTTGTTCTGACTACAAGGTTGTCTAATGTGGCTAATCATGTATGTTCTTTCTGTATTAGGATTAACTTGTTAGATGAAAATGAATGTTGGAATCTGTTTTGCCAAAAAGTTTTTGGTCAAGAAGATTGTCCTCCTGAACTAGTGGACATTGGAAAAGAAATTGTTGAACAACGCAAAGGACTTCCATTGTCCATTGTCGTGATTGGGGGCTTCTTCGGAAGTCGTTGGGGAAAGAATACTGGCAGAACGTCGCAAAGGATATACATTCAGCTCTGTATTCAACAGAGAATGGAGAGTGTTTGAATGTATTATATTTGAGTTATAGCCACTTGCCTGCTCATCTGAAGCCATTTTTTATTTACATTGGAGTTTTTGG
>TRINITY_DN27373_c1_g3_i1
TCGTTCTCTGATATGCAATCAGGTTGTTATATTACCACCAAAGTGTAGATTGTTGAGAGTTTTGAGTAGTGAAGTTGTGGCAGACTGCATAGAAACTGAGTTTCATAATTTCAACCTGCGGTGCTTGGATTTCCTAGTTCCTCAAACGAATTCGAAGTTGCTTCCTTCATCAATATCCCGGATTTGGAATCTGCAAACATTGATTATTCGAAATGGAGCATACAATGTTGTTGATATGACATTGGGAATTTGGAAGATGGGGCAACTTAGGCATCTAAAGGGCTTTCGGATTTATCTCCCTGATCCTCCTCAAAGCAAGAAAGACGATGACTCTGTTGTTTTGCGGAGTCTACAGACG
>TRINITY_DN27373_c1_g2_i4
CTATTTGCTACTTTTTCTTCCTCTCAGTAGAAGATCATATCAGATCAATAGCAGAGAGATGGCAGCTTATGCAGCTGTAATTTCACTTATGAGTAATCTGGATGAGATCAAAAACAATCCTCAACTCTCAACTTCATTCGACAAGAATCAAATTCGATTTCTTGTCCAAACACTTGTTTTCTTGCAAGATTTTATTGAAAACTGTAAATACTCTGATGGAGGAATAATCATAGCAGAAGCAGAGGAATTGGAGAGCCAAATTGCATCTGCAGCTCACGAGGCTGAAGATGAAATTGAATCCTATATTGTGGATCAAATTATTTCTGGAACCACTGAACTAATCACACCCTTCACTACACTGCAGAAAGTATTACAAGAAATGGATTCTATCAAGAATAAGGTTCTTAAGGTTAAAGAAAACAGAGACATCGTTGATCATGACAAGCGCAGAAGTTCGACGCTCTCTGCAACATCAACATCAGCTGGAAAGAGTAGTAGTATGGTGGGATTTTCTGATGAGTCGTATCAACTTAAGGATGTTCTCACCGGACAACAATCAAGTCTGCAGATCATCTCAATTGTCGGCATGGGTGGTGCAGGTAAGACTACTCTTGCTAAGCATGTTTACGGAACTTCTATCATTAGGGAACACTTTGACATTCGTAATTGGGTTACCATATCTCAAAAGTATGATGTTAGAGAAATTCTTCTAGGACTGCTGTCTACCCAAGGGAAACTCACAGATGGAAGTGTATATGGATTAGGACATCAGTTATATAAAAGCTTATTTGGTAGACGATATCTGATTATATTAGACGATGTGTGGAGTGTGGAGGTTTGGGATGAAATAAAGTGTTTCTTTCCGAATAATGAAAATGGAAGTCGGGTTGTTCTAACTACGAGGTTGGCAAACCTGGCTACCTCTTTGGGAACTTTGTGTATCTGTCTTAACTTTTTAGATGAGTGTGAAAGTTGGGATCTTTTTTGTGAGAAAGCATTTGGACAAGATGAATGTCCTGATGAGCTAATGGGAATTGGAAAGAAGATTGTTGAACGCTGCAAAGGGCTTCCGTTGTCCATTGTTGTGATTGGGGGGCTTCTTCGAAAATCAGACAGGACAGTAGAATGCTGGAAAAATGTTAAAAGAAATATAAATTCAGTTCTAAATTCAAGTGAAAATGGTCATTGTTTGGATGCATTGTACTTGAGTTATAGTCACTTGCCTGCTCATTTAAAGCCGTGCTTTCTTTATATGGGAGTTTATCGCGAGGACTACAAGATTCGTGTCTCGAAAATGATCAAACTCTGGGTGGCAGAGGGGTTTCTGAAACCTAATGGGGTACAAATGTTGGAGGTGATTGCAAATGATTATGTGAAAGATCTTATTGATAGAAACCTGATTCTGGTTTGTGAAAATGGTTCAAATGGGAAAGTCAAATCTTGTCGGATGCATGATCTTGTAAGAGATTTTTGCTTAAGGGTAGCAAGTAAAGAGAAGTTTTTTAGTGTGGTGATGGCTAATAGCATTCCGGGAGGCATAGACAGGGAGCGTCGTCTCACATTCCATGACGACTACCCTGTCTATGATGTTCTTCCATCGTCATCACTTGTTCGTTCTCTGATATGCAATCAGGTTGTTATATTACCACCAAAGTGTAGATTGTTGAGAGTTTTGTGTAGTGAAGTTGTGGACATAGAAACTGAGTTTCAGAATTTCAACCTGCGGTGTTTGGATTTCCTAGTTCCTCGAACGAAGTTGCTTCCTTCATCAATATCCCATATTTGGAATCTGCAAACATTGATTATTCGAAATGGAGGATTCAATGTTGTTGATTTGACATTGGGAATTTGGAAGATGGGGCATCTTAGGCATCTAAAGGGCTTTCGGATTTATCTCCCTGATCCTCCTCAGAGCAACAAAGACGACGTCTCTGTTGTTTTGGGGAGCCTACAAACACTCAAAGGAGTAGTGAACTTCAGGTTGAGTAAAGAGGCCTGTAAGAGAATTCCCAACATAAAGAAACTGCATTTAATGTATGGTGTTCTCTGGAACGGAAACTATGATGGTTTGTATGACGACCTCCACAATCTTGGCTGTTTGCATAAACTTGAATCACTCAACATATGGAGTTTGTTGAGATCAAGAATCTCGATTAATGGGCTGAAGAACGTCTCGTTTCCCAGCTCAATAAACAAGTTGACTCTAGGAGGAGACATCATTCATTGGCAAGATTTGGCAATGATAACTGCCACTTTGCCCCAACTACAAGTTCTCAAGCTGAGTATTCTTAGTGAGGGGGAGTGGAGTTGTGTTGAGGGGGGATTTCCCTACTTGAAGTTCTTGCAAATCGAGTATGCTAATCTTGAATCTTGGAGTTTAGAAAGCTCCTCGTGTTTTCCGGTGTTGGAGAAGCTCGTGCTCATGTATCTGAGCTACTTGAAGGCAATTCCTTTGGAATTCGGGGAAGTACCAACCCTCCAACTTATTCGATTGTTGAGGTGTACTAAATCTGCAGAGATATCAGCAAAGAAAATTAAGGAAGAACAGGAGAGTTATGGGAATGATGATGTTGTTCTTCAAGTTACGATGTCTAAGAATGAATGGTATTAGTCGTGATGTAAGAGGAGGATTAATTCTTAATCCCTGTAATGCGGAGGAGTCAATACTAATATGTTGAAGGGCTTAACTTATTTTGAGTTAATATATTGAACTTCATGGATATGTTTGAAATCCATTATAAGTGATTTAGATATATTAATTAATTCATGTTCAGTGTATCAAGGCAGAAAGCAGCAGATTGAAGTTATAACGTGGATTTGGAATATGGCTCAGAGGGACATAGAGTTCATTCAACGAATAGTTGAGACTACAGCCTAATATAGTACTAATTACTCTCA
>TRINITY_DN27373_c1_g4_i3
CTCACATTTCAAGACGAGGCTTTAGACGAACAAGTCCTTAAAGCCTTGCAATCGGCACCACTTGCTCGTTCGCTGATATGCAAAACAGTTGCTAAGGTGCCGGTTAAGCGTATATTGTTGAGAGTGTTGAGTAAAGCTTGTTATTATTCAGTAGAAAGCAATCCATTTCAGAACGTCAACCTACGCTACATTACTTACTGTCATCTTCGGAACGAGTCCAAAGTGCTCCCCTCTTCAATATCTCTGCTTTGGAATCTGCAAACACTGGTTATTAAAACAGCAACTGATGAGCCAATTGTTGCTCCATTAGAAATTTGGCAGATGATGCAGCTTAGGCATCTCAAGTGCTCTCGCATTCTGCTTCCCGATCCTCCTCAAAGCGACAAAGAAGACAACACCGTTGTGTTGGCAAACTTACAGACACTTGGACTAGTAGTGGATTTCAGGTTGATCAAGGAGGTCTGTAAGAGAATTCCAAAGATCAAGAAACTGCAATTATACAACAACAGCAGCAACTTGCATGAGAATCTCCAAAATCTTGGCAGCTTACATAAGCTCAAAAGCCTAAACATGATGTTCTCCACTACAAGCAAGCCAGTTTCGATTAGCAACCATGTTGTCTCATTCCCCAGTTCACTAAACAAGCTGTACTTATCATTCTGTGATCTCAACTGGGACTTTTTGTCCGTGGCCATTGGTTCGTTGCCCCAGCTGGAAGTTCTGAAGGTGGAAGCGAATGTAAGTGAGGATGTGAGGAAGTGGAAGTGTGTTGAGGGGGGATTTCTTGGTCTGAAATTCTTGAGCATAGGATACTGTCATCTGGAGTGTTGGACTTTCGACAGTGAACTCTGTTTTCCGGTGCTGGAGAAGCTTGTGCTCAGAGATTTGCCGGAGTTGAATGAGATCCCATCGGAGATCGGAGAAATAGCAACACTACAAAATGTGCATTTGGAGAGGTGCAGTGATAGTGTGATGATCTCAGCATTGAAAATAAGGGGAGAGCAAGAGAGTATGGGGAATGCAGGGTTTCAAATTGTGGCAATGATGTCTCCTGAGGTTGATGAGAG
>TRINITY_DN27352_c0_g1_i1
GGATTGTGTATAAATATGATCAGCTGATCATAATGTGATTGATTATCAAGTCTGATATATTTCCAGGTTTTAACATAATTCGAACTTTGCAGAATGTTGCCTTTGACTTGTTGAAAGAATCTATTGTATCAGAACGCCAAGAATTGGGTATGTTAAGCTGAAGTGTTCTTTTCTTTGCTGGTTGTTTTGCATTGCTTCTCTAACAACCTGTGATCTTGCATGACCCCACCCTTTCTTTTATTTTGATCCTATACTTTAACTGACGTGGATCATTACTCAAAAATTCAAAATTAGGACTACACCTCTCAAGTTAGGTACACAGTCCTCCTCATTTTAGTATGTCATCCCGAGAATTTTGTGAGTCTAGAAAATGCGTGTCTAAATATTGAAGCTGTTGTGAACAAGCATGCATCTCTTAGTTTGTGACATCTTTTAGTC
>TRINITY_DN27352_c0_g2_i5
GAGGGCTTGAATTTCCGTCTAACGGCCCTCTCAACATCCTACGAAAATTCCCAGAAATTCAAAAATTTTGTGAATCCATAGGAATGATCTTGTTGATAATTTTATAAATATAATCCTATGATTCACAAGGTTTTCGTCTTTGATGCGCCGATTGAATGCCCGCACAGAAAACCCTAGTGCGGAGGCAAACAAAGAGATGGAACCGATCAAGCCCCAATTCCGGGCGAACCGACCCGGATTCCGATCTCCCAAGCCAAACCCCAGATCAAGGTGTTGTTTATACACTTCAATCTCCACTGCTCTCGTGTTATTTTGCTACCTTCTGTTATTCGGGAATAAAAACAAAGATAATAAGAAATACGGGGTCGTGATTGATGGGGGCAGCACGGGGACTAGAATCCATGTGTTTAAGTACGAGGTAAGGGGTGGGAATTTAGCAGTTGACTTCACGGAGAAAGGGTTGGTTTCGATGAGGGTTACTCCTGGTTTGTCAGAATATACGGAGGATCCGGAGGGGGCGGTTGGTTCGGTGGCACAGTTGATGGAGTTTGCAAAGAAAAATGTGCCAAGGGATCAATGGGCTGAGGCCGATGTTCACTTGATGGCGACGGCTGGAATGAGGCTGTTGCAGAAAGTTGATCAAGATAAGATCTTGAATGCCTGCAGGAGGGTTTTGAAGTCTTCTGGATTTAGGTTTCGTGATGATTGGGCTACTGTTATTTCAGGGTCGGATGAGGGCTTGTATGCTTGGGTTGTGGCTAATCACGCTCTTGGAACTCTTGGAGCTGAGCCAGCACAGACAACTGGGATTATTGAACTCGGTGGTGCCTCAGCTCAGGTTACATTTGTCACAAATCAGCCCATGCCCCCTGAGCACTCTCGAAATGTTAAATATGGGAATTTCACATACAATCTTTATAGTCACAGTTTGCTTCACTTTGGCCAGAATGTTGCCTTTGACTTGTTGAAAGAATCTATTTTATCAGAACGCCAAGAATTGGCTACCGAGTCTTCCCCTGGAGAGAAACAAAGGGATCCTTGTACACCTAGAGGATATGCTTCTAAAAAGGAACTATCTACATTGATTCCCAGTGGTAATTTCACGGAGTGCAGATCTGCTTCTTTGAAACTGTTGCAGAAAGGGCAAGATAAATGCTCTTACAAGACTTGCTACATAGGGTCAACATTTATTCCAAATCTCGAAGGAAATTTTCTTGCCACAGAAAATTTTTTCCATACTTCTAAGTTCTTTAGATTGCGCCAACAATCCTTTCTTTCTGATATGGTGGTTGCGGGGAAAAAATTCTGTGACGAGGATTGGTCAATATTGACGCAGAAATACAAATCTCTTGATGAAGAGGACCTTAGACGCTATTGCTTCTCTTCGGCATATATTGTGGCCTTTCTTCATGATAGTCTTGGAATTGCTTTGGATACTCAAAGAATCAAATATGCGAATCAGGTACGTAATACCCCACTCGACTGGGCGTTAGGAGCTTTCATCCTGCAGGCTGCAGTCGAGTTAGATGAAAACAACTCTGATTGGACGGTCAACATCATCGGGGTTGAATCCTCACCATTACCCCTCCTTCTCGGAATCTTCCTCGTCTTTGCTCTTGTATCATGGCTCGTGTCGAAATGGAGAAACCCACAGCTGAAGACTATTTACGATCTAGAAAAAGGTAAATACATAACTACTCGCATCAGTAGATACTCGTAGTCTGTTGGAATTCAATTTTGCATCCTGAATGTACTTAGACGAGGCGAGCGCCCTAGTTCCGTGATGCATTCCCTCGTTGGCAATGCCTTTCAACGAATCAGACATGCTGCCATATACTCGACCGTCGACCAAGTTGGTTCGAGTCGAACACAGGGCGTGATACTGTTGTCGCGGATGCAGTTGTTGTTGTCCATATTAAACTACACGAGTTTTAGGGTTTGATTATATGATAAACCCCCATTGAACTGTAGAAAGGGGGTTCTTGTGATAGTGAATAGTTTATTGAATAGTGTGTAGATTATTTAATTTTTATTGTGGGATTCGTTATTACATACGAGCTACCAAGGTG
>TRINITY_DN27321_c0_g2_i1
TATATGGAATATCATCAAGAAAGGTGAGTATATAGGGTCAATTTGAAGATTACCTTTGTTACCAGAATAACATAGCTGTAAAAAGTGAGATAGATTATGCTTTTTAAGATTATGCTTTTTAACTGTGACTGCCTAACTGTTGAAGTTTCAAAGAAGTAATGTCTCCACCAACCATTCCATTTTGTCTTTAAAGAATTACATTCTATATAAAAAAAGATTTGTAAACGCCCATGACTTTTAGATTTTAAGGATGTGGACTTCGACTCGCATTTTATGTTCCCTCAATTCAGATGCAACTTTCTAAGTTGTTTATTTCTTTTGAGAAATAAATGATCTGTTTCATTGTGGTTCAAAGTTATTCCATTTGGTGTTCAAGTGTTTTTGTCGTGCTTCAGGTTCTCCAAATGTATATTGTTTGATTTCTTGTGAATACATGATGTCTATATTCTGGACAATCATGGTTGCTGAATATCTACTTTACAGATTTCCTTAGTAATCGTGCATTTGATTTCATGTTCCATGCTCATTTGAAGGAATCTGATCCTTGTATTGGCATAGGTTCTGTGCTTCCTATGCTCGAAGCCGTGATGGCTGTTGTCCCTGTCGAG
>TRINITY_DN27321_c0_g1_i11
TCTCTCTCCTCCCTTTTCTCTCTCTAAAATTAGGCGCGCTCTGATATGTCCTAATCATCCTTGAAATCTACCAAACTTAGAGCCCTAGACCTAGAATGCAATGGAATGGATTGGACCCTACGCCATTAAAATTACACACTTGGAATTTTGTGTGCCCTAATAATTTATACACAGAATTCTCCGTCACGTTTCTGCGGTGCGTTCTTCGCACACACCCAACTACTTCTTTGACCCTCTTTCTCCATTAACACGCTTCAATTTCCCAATCCTCAATTGCGGACAATTACATCACAAAGGAAGGGGGGATTTCCAGATTTTCTGTGGTCTCTCTTTCCGAACTGGGATTTTTCGTCTGTTACTTTTCGCTTTGGTTTTAAACACCATGTCGAGTGTGGAGGAGCCCCTTGGTCTTGACAAGCTGCCGAGTTTGAGCAACATTGACCCATATAGGTTCTCATCCAGTGAATGCAGGCCCATTGCAGAAGACATGGGATTGGGAAACTGCTGGATTGAAGGCAGAAATTGCAGCTCATCTAATTGCTGCTATGACGATCCTGATGAGTATACCCAAGAGCCTGTCACATGGAAACGAAAAATGAGTAGCTCATTGCTGAGGACTTCAAGCGTAGGCAAAGGTTCATTGGCCTGTGGAACCATGCGTGATTTGCACTACGCATCCCATTATCAATGTCTAGGTTACCGCAATGAAAATGACGCAGGAGAACCAAAATACAAGGTAATATGTTGAGTCAATCTATAAAAGCTTTGCCCAGTCCTAAAGAATTCATCTGTTTTGACTGTTGGATTTAAGAAAAGCAGAGGACAACTTAATCAACTATGGGATTTTCAAAATATTGTCAACTTAATTACAGAGAAGGATTTGGACTTGTTGTTTCGTTTGATAGAGAAACTTCTTGATTCTTCTGGCATGGAATTTTCATGATGCTGTTTCTGATATCTAGTCTATTATCATATATATCCATGTTTGCTTCGGTTCAACAGAACAAAATCTTTTGCTAATTGTAGTTTTTCAAAGACATACCAAGATATGTAAAGATCGTTGAAGTTGGCCCTAGAGATGGGTTACAAAATGAGAAGACAATTGTCCCGACATCTGTTAAAGTCAAATTGATTCAGAAATTAGTTTCTTCTGGATTAACTGTTGTTGAAGCTACAAGTTTTGTTTCACCCAAGTGGGTACCTCAGCTGGCAGATGCAAAGGATGTGATGGATGCAGTTAAGAATTTGAAAGGTGTTAGACTTCCTGTGTTGATTCCTAATCTTAAGGGCTTTGAAGCTGCTGTTGCTGCTGGTGCAAAAGAAATAGCTGTATTTGCATCAGCTTCAGAGTCATTTTCAAAATCAAATATTAACTGCAGTATCGAAGAGAGCTTTGCTCGCTATCGTGCTGTAACCTCAGCTGCCAAAAAGCTTTCAATTCCTGTACGAGGGTATGTCTCTTGTGTTGTTGGCTGCCCAGTTGAAGGACACATCTCCCCATCTAAAGTTGCGTATGTGGCAAAGGAACTTCATGATATGGGTTGTTTTGAAATCTCACTTGGAGATACAACAGGAGTTGCTACACCTGGTTCTGTGCTTCCTATGCTCGAAGCCGTGATGGCTGTTGTCCCTGTCGAGAAACTTGCAGTTCATTTCCACGACACGTATGGGCAGTCTCTACCAAATATTCTGCTTTCCCTTCAAATGGGAATCAGCACGGTGGATTCGTCAGTTTCGGGTCTCGGAGGGTGCCCATACGCCAAGGGAGCTTCAGGAAATGTTGCCACTGAGGACGTCGTATACATGCTTCACGGTCTTGGAGTGAAAACAAATGTCGACATGGACAAGCTCTTATCTGCTGGAAAGTATATCAGCCAGGTATTACGGCGTCAACCGGGCTCCAAGACAGCTGTCGCATTGAGTCGCTCCTCTGCAGAATGCAGAGGCCTCGGAGAATTGAGCCGTACCGGTACGTATTTAGTTGCTCAGTGAAGAATGAGATGGGAGAAGCAATCCAACATCTTGTTTATTTCAAGGGCCATACCATTTATGTATACTAATTATTTTACTTGGATAAAAATATGTGATGTGTTGCTCAAAGTATCAAACTGATTAATACGGCAAAAGAAATTAAGACAATAAAAAATTCATATGGTAC
>TRINITY_DN27321_c0_g3_i1
CTTGAATTATGAGGATTAAAGTGATTACATTTGTGACATAAAGGTTTGTTTTGGTTAGTTGTATAAGCGGATGACATACTATTGCTGCTTCATTGCATAACTTACGGATGAACCCAATATCTGCATATTCTGTTCTCATCGATTTTAAAAGGATTACCACTAAACTATGCTATGCAGTAGTCAGTATCCACTATTACCTTAAATTTCTCTGCCTTTGGCTTGTGGATATCAATGGTTCAGAAGTCGGATGGAGCACATGTTGCATCATTTAACCATTTATTCATCCAAATATCAGTCATCACTTGATGAATACAAGTTGTGAATTGGATTCAAGACTTGAAGCAGTG
>TRINITY_DN27330_c0_g1_i2
ACTCTGCTAATTTCTGTAATCATATTTCTCTCTCCAATTCAGTCTCTTTCTCATCTGACTTTCACCGCAAGGAGCTTTCCATTCAGATTTTCTCTGCTTTCTTTGAGTTGATATCCGATATCAACTCCTGTTGTGAAGGAGCAGCTTCTAAATGACTTGAAGCTTGCATTTTGGTGTTCATTTGCTCATATTTCGGAATCTGGTGGCATTTTTTGGGGGATTTTTTTCTAAATCTATGAGGAAAACCAGTAAGCTGTGGGTCATATCGACTCTCGGCTTTCTGTTGCTACTGCTTGTGCTTGATGTGGTTTCAGCAGCCGATTATTCACCTACGGATAGAATTTTCTTGAACTGTGGAGGCCCTCCTGATTCCACCGATGACGATGGTCGAAAATGGACATCGGATATTGGGTCAAGGTTTGCTCTTTCAACTACAAAGTCTTTAACTGCCACAGCATCTGTTCAAAGACCATCTGTCCCTGTAGTTCCATATATGACCTCCCGGATTTTCCAATCAGAATTCACCTATAGTTTTCCGGTGGCCTCGGGTCGTAAGTTTCTCCGATTGCATTTCTATCCTGCATCATATAATGGTCTAAATGCTTCTGATGCGTTCTTCTCTGTATCTGCTGGGGGTTTCACTCTGTTGAGAAACTTCAGCGCTGCCCTAACGACTGAGGCTCTGAACTTTGATTATATAATGAAGGAGTTCTCAATCAATGTCCCAAATGAGACATTGAATGTTACATTCACTCCGTCCCCAAATGCAACCAACTCTTATGCATTTGTCAATGGTATTGAGGTCATTTCACATCCTGATATATACAAATCAGATGGCACTGATCCTGTTGTTGGTCAGTCTACAGGTTTCATAATCGACAACAGTACAGCCTTAGAGAATGTTTATCGGCTGAATGTGGGTGGAAATGACATTTCACCCTCTGGTGATACAGGCCTCTTTAGATCATGGCGTGATGATTCCAGCTATATATTCAGTGCAGGAAATGGGGTTACAGAGGTTCCCGATCCAAATGTGACAGTTGCATTCCCTAATGGATCTCCAAGCTACATTGCCCCTCTTGATGTTTATAGGACGCTGAGATCGATGGGCCCAAATACGTCTATCAACCTGAATTACAACCTAACTTGGGTCTTTAATATTGATTCCGGCTTCTCATACCTTGTAAGGCTCCATTTCTGTGAGGTGACGGATGTTATAACTAAGGTGAACCAAAGAGTTTTTTCTATCTTCCTGAACAATCAAACTGCGGAAGCAGGGGCAGATGCGATTGCATGGGCTGGTGGTAGTAACGGAATCCCCGTTCACAAGGATTATATTGTCTTCGTTCCCACCGGGCCTCCTCAGCAGCTACTTTGGCTTGAGTTGCATCCTTACATGGCTACTAAAGCCCAGTATGCTGATGCTATATTGAACGGAGTTGAAATATTTAAGGTAAGTGATACTACTGGAAATCTTGCTGGTCCAAATCCGGATCCACTCCCACAGCCGCCAGATGTGAACTCAAGTGACCAGGCTTCTGGATCTGGTAAAAAGAGCAAAGCTGTAATTGGTGGAGCCGTTGGAGGTGGTATAGCTGCAATTCTTCTCGCTGGTTTGTGTCTTTGTCTCATTTTCCGGAGCAAAAAGCAGAGAAAGGAATCTAGCACTAGTGATGGCTGGCTTCCTTTGTCGTTGTATGGAAACTCACATTCTTCTGGTTCTGCCAAGACAAACACTACAGGCAGTTACACCTCGTCCCTTCCGTCAAACCTCTGCCGCCACTTTTCAATTGCTGAGATCAAGGCCGCCACTAATGACTTCGAAGAGGCTCTTCTCCTTGGTGTTGGAGGTTTTGGTAAAGTCTACCGTGGAGAGATTGATAGCGGCACTAAAGTGGCAATCAAGCGTGGTAACCCACTTTCTGAGCAAGGGGTGCATGAATTCCAAACTGAAATCGAAATGCTCTCAAAGCTTCGCCACCGTCACCTCGTTTCCCTCATTGGATATTGCGAAGAGAACTGTGAAATGATCCTTGTATATGATTACATGGCTTACGGGACTCTTCGTGAGCATCTATACAAGACTCAGAAACCCCCATTGCCGTGGAAGCAAAGGCTTGAGATTTGCATTGGTGCTGCTCGTGGCTTGCATTATCTCCACACTGGAGCAAAACACACTATCATTCATCGTGATGTGAAAACAACTAACATCCTCTTGGATGAGAAGTGGGTAGCTAAGGTTTCGGATTTTGGATTGTCGAAAACAGGCCCATCACTTGATCATACCCATGTAAGCACTGTGGTCAAGGGAAGCTTCGGTTATCTTGATCCTGAATACTTCAGACGCCAGCAACTGACTGAAAAATCCGATGTTTACTCATACGGAGTCGTGCTCTTTGAGATCATCTGCGCTCGGCCAGCTCTAAACCCCACACTCCCTAAGGAACAAGTCAGTCTGGCCGAGTGGGCTCAGCACTGTTACAAGAAGGGCATCCTCGACCAGCTAATCGATCCATATCTTAAAGGCAAGATTGCACCAGAATGCTTCAAGAAATTTGCTGAGACAGCAGTGAAGTGTGTATCAGATATTGGAACTGACAGGCCTTCCATGGGAGACGTTCTGTGGAATCTTGAGTTTGCTCTTCAGCTCCAAGAGAGTGCAGAAGAAAGCGGAAAGGGTCTCGGAGAAATGTCCATGGACATGGAATCATTCGACGTGGGAGGAAAAGGGAAGAAGGATCCAGATTCATCCTTGGGTTTTGATGCCAACATGACGGACTCAAAGAGCAGTGGGTTGTCGATGAGCATCGGTGGTCGTAGCCTCGCCAGTGAAGACTCGGACGGGCTGACTCCGAGCGCCGTGTTTTCTCAGATTATGAATCCGACGGGGAGGTGATGGATACCAACAATCTGGATTTCATGGGAGTTTACAGCTCTTGTGCTGTTAGTCCTGTAGTAACAACGCTAAGAGGTTTTCTTTTTCATTTTTTTTTTAATTCTCATTCTTTTTTGCTTCGAGTATTTATTCATCTTTAAACCTTTGTATCAAACATCGTACAAGTGTTATCTATATACTTAAATTAAGATGCGTGACAAATAGTGTTGTG
>TRINITY_DN27326_c0_g1_i6
AGAAATTGAAAATTCGGCAAAATGAAAACTTTGCGCCTATAAAGTAAAAAGTTCGAAATTTGACAACGACCAAAATTGAAATGATGGTCTCCAAAAATACATATGCATAATTCTCGTTTGAATTAACCCAGAAGTTATGAAATTGAATTTCAGATTGTTAGGGTTCATGGGGTTTGGGCGGAAATTGGTCGTTCTGGTTATTTAGATTCTGCTATCATTTTGGAAGAATCAGGGTTATACCTCGTTCTATTGCTAATGGTTGATTAGGTTAATCCAAATTCCATTCATGAATTGAAACTGAAACTTCAGTGACAAAGGATGGATGATTGGGATTTTAGCTCAGAGGAACTGGATTTCTTGGAAAGAGATGCACTCAAGCAATTAGCTGAGCGCAATAGTTCTTCTTCTGCTGCCTCCACCAGTCATATTCATGGAATTAGGCCCTCTGCATCTTCTCAGCCATCAAACGTGCCATCTTTTCGTTCCCCAGCGAAGCCCTCCTCTCTCATGCGACCACCTCGGGACTATGATAGGATTAATACCACTCAACAGGGAAGAATATTACCTTCGTCACAGGCACCAAAGATGAATGTGCAAGAGAGTTCACAAAAGCCAGAGCTTCCACAGATCACAATCAAACTTTTTCTACATTCCAGTGGAAACATTGCTGCAAAATTCCTTTATGACAAGGTACTTGTAGGAGCATTCCGTAATGTCCCAAGAGCTAATTGGAATGCAAAAGAAAGATTGTGGATGTTTCCTTTGACATCTTTATCAACAGCAGAAAGTGTTATTCGTGATATCCCTGGTTCTAATTTTGAGATAGAGAACTTAGATCCTTTGGTCAAGCGTGCTATTGCTGCTGCTGCTGCCCTTCCAAATCTTCAAGACCGCTATGAAAAGATTCCCAGTTATATTGAATCAAAGCTCCTGCCTTTCCAACGTGAAGGTGTCAGGTTTATATTGCAGCATGGAGGGCGAGTCCTACTGGCTGATGAGATGGGGTTAGGAAAGACTCTTCAGGCCATTGCAGTGACCTCTTGCGTTCGTGAAGCATGGCCTGTGCTCATTCTGACTCCATCATCATTACGTCTTCATTGGGCTTCTACGATACAACAATGGCTAAATATTGCTCCATCAGATATATTGGTGGTTTTGTCTCAGTCAAGTGGTTCAAACAGAGCTGGGTTTAATATAGTGCCCTCAAACTCCAAGACACCTATTAATCTTGATGGTGTCTTCAACATCATATCCTATGATACTGTGCCTAAACTTAAGGACAGACTTTTGGCTTCAGAATTCAAGGTTGTGATTGCAGATGAATCGCATTTCCTGAAGAATGGCCAAGCAAAACGAACAAATGCATCCATTCCGATATTGCAGAAAGCTCGGTACACGATCTTGCTGAGTGGGACTCCAGCTTTGTCTAGGCCAATTGAACTTTACAAACAGTTGGAAGCTTTGTTTCCGGATGTGTATAAAAATGTTCATGAATATGGTAACCGGTACTGCAAGGGTGGCATATTTGGGGTCTATCAAGGTGCAAGCAATCATGAAGAGCTACATAATTTAATAAAAGCCACAGTGATGATTCGCCGTCTTAAGAAAGATGTTCTCTCTGAGCTTCCAGTGAAACGCAGACAACAAGTTTTCTTGGAGTTGGGGGAGCAGGAGATGAGACAAATCAATTCACTTTTCCGTGAGTTGGAATTTATAAAAATGAAAATCAAATCTTGCCAGTCAAAAGAAGAAGCTGAATCACTTAAGTTCTCTGAGAAAAATCTTATTAATAAGATTTACACTGATTCTGCTGAAGTGAAAATTCCAGCTGTTCTGGACTATCTTGGAACCGTAATTGAGGCAGATTGTAAGTTTCTAATATTTGCGCATCATCAACCAATGATTGACGCAATACACAAGTTTCTTCTGAAGAAAAAGCTTGGATGCATAAGGATCGATGGCAGCACACCAGCAGCTCAAAGACAATCTTTAGTGACTGAATTTCAGGAAAAAGATTCCGTTAAAGCTGCAGTGTTGTCTATCAAGGCTGGAGGTGTTGGCTTAACATTGACTGCAGCTAGCACAGTGATTTTTGCGGAATTATCTTGGACTCCTGGGGACATCATCCAAGCAGAAGATCGTGCTCATAGGATTGGTCAGGTTTCGTCTGTCAATATATACTATTTGCTCGCAAATGACACTGTTGACGATATCATATGGGATGTTATTCACAGCAAACTTGAAAATCTTGGACAGATGCTCGATGGTCAAGAAAATTCTTTAGATGCTTCAGTAAATCATTCAGGTAGAAGCCCCTTCAAAGTTTCGGGAAGCAGTCCTTTGAAGAGGACAACTCCTTGTGAACCCGGAAAAAGTCCTTTGAAGCAGAGGAAACTTGACTTCTTCTTGAAGCCTTGCGGTACCTCGCGATCCGATGATCAACCCAACCACTAACACCCCAACATGTGAAATTCCAAGAGCACAAGTATCAGTTACCAAATTGCGATCTTAGTGTGAGTTTTGATTTGCAGAATGGTTATGAGTTTTGTACATCATGCTACTCATGTTCACTTTTCTTCAACTATACTCTACTTACAATGTATAACTGCAAATTTCCATCTCATCTTTTTTCTTTTTTTGAATCAGAAAATCCTTGTATATATAGCAAGAAATCAG
>TRINITY_DN27309_c0_g1_i2
TGAAAATGGAGATTTCCCCCAACAGGAGATCATGGGGGTGTTCAACAGGAATTGCATGATCACATATGCTGCATACAGGAATATATTTCCAATCTGGGCTTTAGGCGAATATCGTACTCGAGTTCTGCGCTACCATAACCATTGAAATCATCAGCCTCCTTCACTCCAAGTTAGTAATTTCAGCTATAGCTGTATTGAGCATGGAGTTCTTATCTTATCCTATCTGGATATTTTTTATTGCATCTCTTCTCTTTTCCTCTCATGTTTTTGGAGTAATTAGTGTTTGCCACGAGCCTTGTAGTTCCATGCTCACCCTAAAACCCTACCAATGTTTCTTCTTTTATTACGTTCTAGTCTAGTAAAAATAGCTTGCTTGTTCCCTACTTGTCTATTTAAGCATATGTATTACACGCGTGCAACGAATACAATGAATTATTTGCCTACGTAATATAATGCAACTCCCAACGGCGTGTTCGACG
>TRINITY_DN27309_c1_g1_i2
GGATTGCCCAATTCGAAAGGCTACTTTCTTACCTGATGGATCTCAGGCCATCATATCAGGTAGAAGAAAGTTTGCTTATAGCTTTGATTTAGTCAAAGCCAGCGTGGATAAAATAGGCCCGTTTACAGGAAGGGACGAGAAGAGCCTGGAAGCCTTTGAAGTTAGCCCTGATTCTAGAACTATTGCCTTTATTGGGAATAAAGAGTGTATCTTGTTAGTGTCATCAAAGACGAAAGAATTGATTGGAACACTGAAAATGAATGGAACCGTTAGATCAATGGCGTTCTCTAAAGATGGGTAGAAATTGCTGAGCTCTGGTTGGGATGGGCAAATCTACCACTGGGAACTAAGAACAAGGTCTTTTTTACACAAAGGTGCAGATGAAGGTTGTTTGAATGGCATAACTCTCTGTGTTTCTCCTATTGGTGACATATTTGCAGCTGGTTCGGACAGTGGGATTGTGAATGTTTATAGTGGAGATGAATTCCTCCGAGGGAAGAGGAAACCACTAAAAGTTGTGGAGAATCTAACCACAAAGGTGGATTTCATGAAATTCAACACTGATGCTCAAGTTCTGCAATCGGTTCTTGGATGAAGAAGGATAGCATGAAGTTGATTCACGTCCCGTCTTTAACTGTTTACTTGGACTGGCCTCCCCCTAACATGGCCTTGCATTGTCTGACGTGTATGTATTTTGGCCCTCATGGAGGTTTTATGGCAATGGGAAATGCTGCTGGAAAAGTGCTGCTATACAAGCTCCATCACTATCATCAAGCATAAAAGGCT
>TRINITY_DN27309_c1_g2_i1
CTGGACTTCTCGAATATTCAAGATTGGTTGATGCTAATAAGAAGGATCCGTCTCATGGTCCCATCAATTCTGTTCAGTTCCACAAGAATGCACAGCTGCTCCTTGTTGGGGGGTTGGATAGAACATTAAAATTCTTTCAAGTTGATGGAAAAAAGAACGAGGCGATACAGAGCATCTTCCTTGAGGATTGTCCAATTCGAAAGGCTGCTTTCTTACCTGATGGATCCCAGGCCATCATATCAGGTAGAAGAAAGTTTGCTTATAGCTTTGATTTAGTCAAAGCCAGCGTGGATAAAATAGGCCCGTTTACAGGAAGGGACGAGAAGAGCCTGGAAGCATTTGAAGTTAGCCCTGATTCCAGTACTATTGCCTTTATTGGAAACGAAGGGTATATCTTGTTAGTGTCATCAAAGACGAAAGAACTGATTGGAACACTAAAAATGAATGGGACTGTTAGATCAGTGGCGTTTTCTAGTGACGGGCAGAAATTGCTGAGCTCTGGTGGGGATGGGCAAATCTACCACTGGGACCTAAGAACAAGGTCTTGTTTACACAAAGGTGCGGATGAAGGTTGTTTGAATGGAACAGCTCTGTGTGTTTCTCCCATTGGTGACTTATTTGCAGCTGGTTCAGACAGTGGGATTGTGAACATTTACAGCGGAGATGAATTCCTCGGAGGGAAGAGGAAACCACTAAAAGTTGTGGAGAATCTAACCACAAAGGTGGATTTCATGAAATTCAACCCTGATGCTCAAATTCTGGCAATCGGTTCTCGGATGAAGAAGAATAGCATGAAGCTGATTCACATCCCGTCTTTAACTGTTTACTCAAACTGGCCTCCCCCTAACCAGGCCTTGCATTATCCGACGTGTACGGATTTCAGCCCTCATGGAGGTTTTATGGCAATGGGAAATGCTGCTGGAAAAGTGCTGCTGTACAAGCTCCATCACTATCATCAGGCATAAAAGGTATTTATAAGACATTAATTATGTGGTTAGTCTGTTGTTGTAATGGTAGAGTTTGAAACTTTTGGTCTGTTTTCTCTAGCATTTTTTTTTTGCCTCTACCAGTAACAGGGCAGGTGATTGACTGTCGTGAGGATGATTTATACTTCAATTATTTAAG
>TRINITY_DN27309_c1_g3_i1
TCCTCGGAGGGAAGAGGAAGCCACTAAAAGTTGTGGAGAATCTAACCACAAAGGTGGATTTCATGAAATTCAACCCTGATGCTCAAATTCTGGCAATCGGTTCTCGAATGAAGAAGAATAGCATGAAGCTGATTCACGTCCCATCTTTAACTGTTTACTCGAACTGGCCTCCCCCTAACCAGGCCTTGCATTATCCGACATGTATGGATTTTAGCCCTCATGGAGGTTTTATGGCAATGGGAAATGCTGCTGGAAAAGTGCTGCTATACAAGCTCCATCACTATCATCAAGCATAAAAGGCTGAGAGAGTTCCGTTGCCATTACACCGTGCAGCAAAAGTCCTAATAAATTCTCAATATGAAAATGGAGATTTCCCCCAACAGGAGATTATCAACAAGAATTGCATGATCACATATGCTGCAAACAGGAATACATTCCCAATCTGGGCTCTAGGCGAATATAGTACTCGGGTTCTACACAACCATAACCATTGAAATCATCAACATCAGCCTTCTTCCCTCCAAGATGGTAATTTCAGACTCTATTTTGTAGAAGATATAACGATTATAGATACGTTAAAGTTTACAAATGCAGGGCTAACACTGAGGTGCCACTCACCTAGTAATTGAAGTAATGTTTCCAGTTTTGGATTGTAATAAGTAAAGAGTGAGGTTCTTGTGCACCCGGGCGCACGGAG
>TRINITY_DN27317_c0_g1_i3
CAATCCAAAAAAAAAAAAATATACATTTCAAATAAATTCCACAACTTCTCCTCTTTTCTCGAAATTATTATAGTCGTAATTAAAAAGATGGCCGTGAAGATAAGGAAGTGGCCGCCGTGGACGCCGGCGGCAGCCGTGGCGACGCGGAAATTTCAGGTGGCGGTGAAGCCATTGAAGCTCGAGGGATTGCCGGAAGAAGACGGCGGCGGAGACGACGATCAGACGGCGGAGAAATTCATGGCAATCAAAATTAAATGGAAGGGTGAGCCGAAGTTCTTCCCATTAATGGCGCCGAAGCCGAAAAAGGAATTATCCAATCAGAAGGCTGTGAAGAGAGGAGTAATCCAGTGGGACGCGGACCACTGGTTCGAGAACACGTGTTGCTTTTCTGTGGCCTCCAATCATCATGATTCAAAGTTCGGACCATGGGAAATCTCCTTCAACGTTCTGCAAATGGATTCGAAGGGTAAAATGGGTGTGATTGGTCGAGTTTCGATGGATTTATCAGAAATTGCTTGGAAAATGGAGAACGTTTCAGTTGAACAGAAGCTTCCTCTGAGTTTGCAGATGGATGGAGTTACCAGAGACGTTACACTCACGGTGCTACTCAACTTGGTTGAAGTAAGAGAAGCACACGACTCATTGGCCACCACTCAACTCGACGGCAACGAGCGTAAAGCGAATGTGAAAGCAAGACTAAGATCACTGAGTTTAGAGGAGGTGAGTTTGGATGACTCGGGCGAGCTGAACAGCTCTTACGAGAAAACAGGTTTATCATCGACCAAGCTGAGACCAACAGGAGCCGTGCTCGATTCCGACAAGAAAGAGAGATGGTTTTCATGGACGAGCAAGCGCTTTAGCTTCAAACGAGCAAAGACGAAAGAAGAGAAACTTGAGGAAATTGCAGAAAATCGCACCGACGACAACAAGATTGATGTCAATCATCATCCACCAACTGAATTGCCTTCAACTGACTCGTTCATCCACCATGCATTACAGAAAGATGATCCTAGTCCACAAGCAGATAAACAGGACGAGAGTGCAGATATTTGGGAAGAAAAGGAGCTAATCAGCAGAGATGGTGAAACTAAGGTTAAAGCTTCTGTTTTCTTCGCTTCGTTCGACCAACGAAGCGATGAAGCTGCCGGGGAAAGTGCTTGCACGGCATTAGTGGCCGTGATATCCCACTGGCTTCACTCAAATAGCGACGCCATGCCCAACCGGTCCAAATTTGACAACCTAATAATGCAAGGTTCCTCAGAATGGAGAAAACTATGTCAAGATGCTTCCTACGTGAACGACTTTCCCAACAAGCATTTCGAACTTGAAACTATCGTAAGGGCAGACGTTCGACCCGTTTCAATATCCCACAGCAAGTCGTTCGTTGGGTTCTTCGGTGCAGAGACATTTGAGGCCTTGAAAGGAGCTATGTCTTTCGAGGATATATGGAAGGAAATAAGCAGCAATACTGGAGTGTACATTGTGAGCTGGAATGACCATTTCTTCGTGTTGAAAGCCGAGGTGAATGCTTATTACATCATCGACACATTGGGTGAGAGGCTCCACGAGGGCTGCAATCAAGCCTACATACTAAGGTTTGACGACACAACCATAATGCAGAAGCTCCCAGATGGAGAAAAAGGCGCAAAGTCAAAACAAGAGACAGAGAATGAAAACGATGATCAGGAAACGGAAAAGGTAATATGCAGTGGCAAAGAATGTTGCAGAGAGTTTATCAAGAGATTCTTGGCTGCTATACCATTAAAGGAACTCGAGGCCGAAGAGAAAAAATGCGCCGTTTCTTACTTCTCACTCCATCACCGGCTGCAGATCGAGTTCAACTACAGCTTCTTAACTTCTCCAATTTCATCCCTAACATCTTCACCCCTTTCTTCTATAGCCACTGCTACATCCTCTCCATTTTCCGAATGAGAGAAGATGTGTATCGACATTTGTAACTTATTACAACACATGCGTAGATTGTATAGAGGAGAAATACCATCTCTTGTATTTCAAAATAAAAATGTATTTACACTATTGAAAAAGCTAAGC
>TRINITY_DN27379_c0_g1_i1
GTGGATTGTTGCCTTGGCCTTCCCCTCTCTTTCCTCTTCTTCCTCCTTCCCTTTTCTTTCTCTCTCTAAACCTTCACAGTGCAAGCACATCTGTAGAGAGAGAAAAAAAAATGCTAGGAGTTTAGACGCATCAACTGACATTACAATAACGTACTTTCAATAATTCGAGAACACTATCACTTGGTGATCTCACTGACTGTCACTAGGCAGAAGGTCAATAGGTGTTACTGAACACATCATGGGAAATAGTGAAGAAGGGAAGGCTTCCAAATCTGAAAAATCATCTCCACCACCTGTGGAGCAGACTAATATGCATGTATATCCTGACTGGGCGGCGATGCAGGCTTTCTATGGTCCCCGATTTGCTGTACCACCATATATGAACTCACCTGTTGCTTCTCCACATCCACCTCCCCCTTATATGTGGGGCCCTCCGCAGTCGATGATCCCTCCTTATGGGGCTCCTTATGCTGCATTCTATGCTGCTCATGGTGGAGTTTATGCACACCCTGGAGTTCCTGTAGCTGGTTCTGCTCTGAGTACGGAAACACCAGCAAAGTCAGCTGGCAATGGAGATGGGGGCTTTGTTAAGAAGTTGAAAGAATTTGATGGGCTTGCAATATCAATAGGAAATGGAAATGGTGACAGCACTGAGCATGGAAGTGATCGTAAATTTTCTGACAGTGATGAGACTGAAGGTTCCAGTGATGGAAGTAATGGAGTTACACCAGGGGCTGGTCAGAATGGCAGGAAAAGAAGTGTACAAGGGTCTCCTAAGAGAGAAGATGGCAAAGCTCAGAAGAAAGTACCCGAAGTGGGAGTTTGCCAAGCATCTGAGAAGACTGTGGACGTGGTTCATTCTGGTAATAAACCAGTAAAAACAATGGAGAACACGAACTCTATGTTAGAACTCAAGGATCCTTCTCTGAATGTGAAGTCCAGTCCAACTAATGCTCCACAACCACCGATGGCAAATGAGGCATGGTTGCAGAATGAAAGAGAGCTGAAAAGAGAAAGGAGGAAGCAATCTAACCGAGAATCTGCGAGAAGATCCAGACTGAGGAAACAGGTATGACTATTGACAAGACTACAATGAGTTCTATTGTTTCATATTTCCCCCCTTTCTGCAGGCTGAGACTGAGGAACTAGCTGTCAAAGTTCAAGGGCTAACTGCGGAGAATATGGCCCTCAAAGCCGAGATTAATAAATTAATGGAAAGCACTGAGAAACTTAAGCTTGAAAATGCTGCACTAATGGTATGTTTGCTATTTCTAGTTTCTGATTACAATACTTTTCACGTTCGACAAAATTATAAATGGTATGAAATTATAGGAAAAACTAGATGTAAATCTTGAGAAAATAGATGATCCGAGGGTGAAACCAGTGGGCACGGTGAATCTTCTTGCAAGAGTTAACAACTCAGATTCACCGGGTAGAATGGAGGAGGATGCAGAATCGTACGAGAATAGAAGTCCGGGTGCAAAGCTTCATCAGCTTCTGGATAGTAGCTCCAGGAGCGATGCTGTTGCGGCTGGTTAGCTAGCCATCACCTCGACTTATCCAGTGATGTTGGCATAATTACCGTCCAAGATCACTTACTTCTAACAACAGTAATTTTCGTTGCATCTCCGGCAAATCCTGGAATGTGTTTTATTGTTCAGATTGCCGGGGGTGTTACAGATTGATTAGTCCGTATTTAGAGAAGCATATTGAGAGAGAGTGTAGTTTATGTCAGTATTTGTGTAAACTAAAACTATAGAGACGATTTGTGATAGATAGAGTGAGAATTGTTGTGCTATTTGATGTCCTTCGACCAAGTCAAGGAGATGTATCATGTTGTACTCTTCAACAAATATTTATAAACCTAGTATTTAG
>TRINITY_DN27379_c0_g2_i1
TGCCAAATGAGGCATGGTTGCAGGTTTTTGCTGATTATATTGTGTTTATGATTAACCTTCTTTCCTTGGTCTTGGTCAACATGGTAACTGATGTGATACATCTTTTCAATTGCATTAACATAAAGAAGAACCATCTGAAATGATAATGCTAAGAATACAGGTCATGCATGAAGTCTGATGGAAGTGAGGGTTAATGTCTGTAGAGGATGATTTTTAGCTCTATGTTGTTAATAATGTTGAAAACTAAGCAATGTATTTTTTGTTTATGTTATGACGTTAATACCTTGTTGCAGAATGAAAGAGAGCTGAAAAGAGAAAGGAGGAAGCAATCTAACCGAGAATCTGCGAGAAGATCCAGACTGAGGAAACAGGTATGACTATTGACAAGACTACAAT
>TRINITY_DN27390_c0_g1_i3
AAGAGAATCCTAAAAATAAGAAAAAGAGAAAATTAGCACCGCCTCTCTCTCTCGACTGTAGTGAAGTATAGTAAACCCTTCAAAACCCCTACCTTAGTAGGGGTCGGAAATTTCACCGGTGAATTATGGCCGACAACGGCGATGTTCGATTCATCTCCTCCTCCATTAAACTCCCGCCCTTTTCCTCTTCTCGCCATCCCCATTCCCCCTTTTCTTTTCCTTTCAATTTCGATGCTAACCCCATCAATTTTATTTCCCAATTCCTAAAAAACAAACCATTTTTCAAAAACCATCGGCCGGAAACTTTTTTAAAGAAATCTCCCCTCTTTTGCTCCGCCGCATTAGCTTTATCTGATGCGGAACCTAGGAAAAGCGGAGACGAGTCTGGCTCGGTGATCCAGTTTAAGGGTGATGAGTCTGGGCCCGTGACTCAGGCGAAACTGGGTACCACTCGATCCGCCGAGGAAGAAAGGGTCCTAATCAGCGAAGTTTTCGTCAGAAACAAAGATGGGGAGGAGCTCGAAAGGAAGGACTTGGAAGCTGAAGCCCTGAATGCGTTAAAAGCTTCACGAGCCAATTCTGCTCTCACGGTGCGTGAGGTGCAGGAAGATGTGCACAGGATTATTGCCAGTGGCTACTTCATGTCCTGTATGCCTGTCGCCGTTGACACTCGCGATGGAATTCGGTTGATTTTTCAGGTAGAACCAAACCAAGAGTTTCAGGGGTTGGTCTGTGAAGGAGCTAACGTACTTCCATCAAAGTTTATAGAGGATGCGTTTCGTGATGGATATGGAAAAATAGTTAACATAAGGCATCTGGATGAAGTAATAAGTTCCATTGACAGTTGGTACATGGAACGGGGTCTTTTTGGAATGGTTTCAGGTGTTGAGATTCTTTCTGGTGGTATAATTAAATTGCAAGCCTCAGAAGCAGAGGTCAATAATGTATCCATACGATTCCTTGATAAGACTGGTGAGCCAACTGTGGGGAAAACAAGGCCTGAAACTATACTCAGACAACTCACAACCAAGAAGGGACAGGTCTACAGTATGATTCAGGGGAAAAGAGATGTTGATACTTTGTTGGCAATTGGTGTTATGGATGACGTTAGTATTATTCCTCAACCATCCACTGACACCGGCAAGGTTGATTTGACTATGAATATTGTCGAGCGTAAAAGCGGAGGAGGAATTTCTGGAGGTGGTGGAATATCAAGTGGAATAACAAGTGGGCCCTTACCTGGACTAATTGGAAGCATTGCAATTTATCATAAAAACCTCTTTGGACGGAACCAGAAACTCAATCTATCATTAGAGAGGGGGCAAATTGATTCCATATTTAGAATAAACTATACTGATCCTTGGATTGAAGGAGATGATAAAAGGACATCAAGAGCAATTATGATTCAGAATTCAAGAACCCCTGGAACACTAGTCCATGGAAATCAACCCAATAACAGTGGCCTCACAATTGGTCGTGTCACAGCTGGAATTGAATATAGCAGACCATTTAGGCCAAAGTGGAATGGAACAGCTGGGCTTGTTTTTCAGCGTGCTAGTGCCCGTGATGAAAAGGGTAACCCTATCATAAGGGATTTCTTTGGAAGTCCTCTTACTGCAAGTGGCAACTCTCATGACGATATGTTACTTGCTAAACTTGAGACTGTATATACTTGCTCTGGTGATCCAGGTGCTTCTATGTTTGTCTTGAACATGGATCAGGGGATACCTGTGTCTCCAGAGTGGTTAGTTTTCAACAGAGTGAATGCTCGTGCTAGGCAAGGTTTTGTTTTGGGACCTGCACATTTTCTTTTAGGCTTGTCTGGTGGTCACGTCGTGGGTAAATTTCCCCCTCATGAAGCATTTCCAATTGGTGGAACCAACAGTGTGAGAGGCTACGAAGAAGGGGCAGTTGGATCTGGCCGCTCTTATGTAATTGGAAGCGGAGAAATGTCATTCCCTCTGATGGGACCAGTGGAAGGGGCAATTTTTGGTGATTATGGAACTGATCTTGGGTCAGGTCAAACCGTTCCAGGTTATCCGGCAGGGGCAAGAAATAAGCCTGGAAGTGGATATGGATATGGGGTCGGTATTCGTGTGGATTCTCCATTGGGGCCTCTAAGACTAGAGTATGCGTTCAATGATCAGAGAAGTGGCAGATTTCATTTTGGAATTGGCCTCAGGAACTAGGACCAACCTAATCATTCTTTTTTACCTTTATTCTTTCCAACTTTTGAGTTTTTGTTCCTTTTAATGTCCAACATACTATGAATGCTTTAGTCATAATAGCAGCATGATCCTATTGTCCAACATTAAGTGCTGATGATGTTCTGTTTTACAGTATTGAGTTTCTTCTTTGG
>TRINITY_DN27314_c0_g1_i1
TTCAATGGATGAGATATTTATATTTGGCGTGATTTGTGATATGCGATCAAATGATTCGCATCTTTAATCTAATTATGAATTTGGCTAATGAGTTTATAGAGCTAAGTTATTAGATTGTTCAAATTTAGGCTTTATAAAGCAGTGAGAATGAATTTATCACCAGATACAAACAAGTAACAACACACACTCCAAATTTGAACAAACACTCATAGGATACATACCAAAGCTGTGACGAAAATAACCCAGAGTAGTTATACTTGCATGTTCAATAAATTAAAACTTCTTGCCGATGTGAGAGAACTTACATACCATTATACACACCACTAGG
>TRINITY_DN27314_c0_g2_i1
CTCCCGCAGCACCAGAGCTTTGCCCTTGCCCTTGTTCTCTGCCCTTACATAAACAGAATCCACCATCAATAACATCATTTGAAAACAAATCTAGGATACCATCAGATTAACCCTTATCCTATCGCTACTTTGTCTTGAAGAAAACATACTTAGAATTGGGTAAAAGGGGATCATTCAGAAATTAGACTTTCAAACCACAACAAGATCTATCTATCGTACAAGCAAGAGAGATTACTAACCAGGTTTGATGGCATCCTTAAAAATGGACTCAACCATGGCGGTAACTTCATCCTCTCGAATGGGCCTCAATCCCTC
>TRINITY_DN27314_c0_g3_i5
CTCACCCACCCCACCCCCTTCGATGGCAATCCTACTTGTCATCCTCTCCATTGCAACCTTATTCATCGGCTACAAGCTCTTCCAGCGGTTACGGTTCAAGCTTCCGCCCGGGCCGTGGCCACTTCCTATCGTCGGAAACCTGTACGACCTGAAACCGGTGCTGGTACGATGTTTCACGGAATGGTCTCAAGTGTACGGCCCCATCTTCTCCGTCTACTTGGGTTCCCACCTCAGCGTTGTGGTCAACTCTGCGGAGTTAGCTAAGGAGGTCCTCAAGGACAACGACCAGCAGCTGGCTTACAGGAACAGGACTAAACAGATCAACAAGTTCAGCAAAAACGGCATGGATTTGATCTGGTCCGATTACGGGCCCCACTATGTCAAGGTCAGGAAGCTGTGCACTCTGGAGCTTTTCTCCATGAAGAGGCTTGAGGGATTGAGGCCCATTCGAGAGGATGAAGTTACCGCCATGGTTGAGTCCATTTTTAAGGATGCCATCAAACCTGAGAACAAGGGCAAGGGCAAAGCTCTGGTGCTGCGGGAGTACCTGGGGATGATGGCATTCCTGCACATAACAAGATTGACATTCGGGAAGAGATTCATGGACTCTAATGGTGTGATCGACAGTCAAGGGGAAGAGCTCAAGTTCATCCTCAACAATGCCATCAAGTTGGGTACCAAGAAATCCTCCTTCTTCGAGTTCCTCCCCTGGTTAAGCTTCTTGTTCAAGGAACAGAACGACGCCCTGTCGGAGCACGACGCTCGTGCCGACGGCTTCACCAGGAAGATCATGGAGGAGCACACCCAAGCCCGCCTCAAGACCGGGAATACCAAGAACCATTTTGTCGATGCATTGCTCACTCTTCAGAAAGACTATGAACTCAGCGACGACACCGTAACTGCCCTCCTCTGGGTGGGTTAAATCAAACTGACACTTGCACTTGGTAATATATCTATATCAAGAGAATGAATGAATGTATGTGCAGGATATGATCTCCGCAGGCATGGACACGACCACCATCACCGTAGAATGGGCAATGGCAGAGATGGTGAGGAACCCCAGGGTCCAACAAAAGGTGCAGGAGGAGCTGGACCGTGTGGTCGGCCGCGATCGCCTCATGACGGAAGCAGACATCCCCAATCTCCCTTACTTACAATGCGTGACCAAAGAATGCTACAGGATGCATCCCCCAACTCCACTCATGCTCCCACACAAAGCCAACACCAACGTCAAGATCGGAGGCTACGACGTCCCAAAGGGAGCCACCGTCAGCGTCAATGTCTGGGCCATCGCCCGAGACCCCAATGTGTGGAACAACCCCCTTGAGTTCCGACCAGAGCGCTTCCAAGAGGAGGATGTGGACATGAAGGGAACCGATTACAGGCTGCTTCCCTTCGGGTCGGGAAGGCGGATCTGCCCCGGAGCGCAGCTCGCCATTTACTTGGTCACCTCCATGTTGGGCCACATGTTGCACCACTTCACCTGGACACCACCCCAACGGGTCAAACCCGAAGACATGGACATGATGGAGCAACCCGGAACCGTCACCTATATGGGCAAGCCTCTGCAAGCTATTCCCACTCCCAGATTGCCCGCAGAGCTTTTCAAGCGTGTGGCCGCCGGAAACGTATGATCCATTTCCACGTCTCTCTTTCATTTCTTCATCTTACTCCTTTTGGATTGGATCTTTTTTTTTTATTTTACATTCAGTTATTCAAACTTTTGATGCATAATATAGTGAGTGCTACAAGCTTTATGATTTATAATGATTCTTTTGCGTAATCTCACTTAATATAAATAAAGGCCTAGTGGTGCGTATAATGGTCACATCAGCAAGAAGTTTTAATCTATTGAACATGCAAGTATAGGTGTAACTACTCTGGGTTATTTTCGTCACAGGTTTGGTAGTGTTTGTTCAGATTTGAAGTGTGTGTTGTTTGTATCTGGG
>TRINITY_DN27351_c0_g1_i3
AGAGAGAGCGTGAGAGAGAGAGAGAGGTTCCTTTTGATTTTCTCCGGTGAGAGAGAGAGAGAGAGAGAGGTTCCTTTTGATTTTATCCGGTGTAGTTTTCTGTGTCCTAGAAACTAATGTGTTTTCCCAAGTTCCCCTTTGCTGACCTGAAAACTTTACCTTTTCCCCAAAACGACTTTTTTGTTTTGCTCTTCTCCACACTTCCTCCATCACCACTGTCAAGCCCTTCACACACATCACTTCTCCTCTCTCTCTCTCTAAAGGGCCACTGCTCCATCTCAAAGTTCTTCTCTTTTTCTCTTTCAACTACTAGCTTTCTGCTGCACTGAGGTAAGCTCTAAAGAACTAATTTTTATCTTCAGTGGGTGCATTTCCAACTCTCATTTTCTTGGAGATGTTTCCCTTTTTCCATTTGTTGGTTTTAATTTTGAGTAGTATTATTGCCGTGAGTTCTCTGAATGGTGAAGGGTTAGCTCTAATATCATTCAAGAATTCCATCAGAGATGACCCTGATGGCTCACTTACTAATTGGAATGCTTCTGATGTAACCCCTTGTTCATGGAATGGCATTACATGCAAAGAACAGAGAGTGGTCTCTGTTAGCATTCCTAAGAAGAAACTCTCTGGGTTTCTCAATTCATCTCTTGGATCTCTGTCTGAGTTAAGACATGTTAATTTAAGGAACAATAAGTTGTTTGGAGAGCTGCCCTCTGATCTCTTCAAGGCTGAGGGTTTGCAAAGTTTGGTGCTTTATGGGAATTCTTTTTCTGGGTTTTTGCCAGTTGAAGTTGGGAATCTTGAATACCTTCAGACTTTAGATTTATCTGAGAATTTCTTTAATGGGTCTTTGCCTTCTTCGTTAGCTCATTGCAGCAGGCTGAGGAATCTTGATTTTAGTCACAATAATTTTACTGGTTCTTTGCCTAATGAGCTAGGAAAAAAGTTGGTTCTGTTGGAAAAACTTGATCTTTCTTTTAATGATTTCAGTGGTTCCATTCCTGATGATTTAGGGTACCTCTCTAATTTGCAAGGAACTGTTGATTTATCTAACAATAAGTTTAGTGGCCCAATTCCAGCTAGTCTTGGTAATCTTCCAGAGAAAGTTTATATTGATCTAACTAATAACAATTTAAGTGGTCCAATTCCACAAAATGGAGCTTTAATCAATAGAGGGCCAACTGCATTTATTGGAAATCCTGGGCTTTGTGGTCCTCCATTGAAGAACCTCTGTTCCTCCGATGAAGCGAGTTCACCTTCGTCGATTCCGTACTTACCTAGTAACTACCCTCCCCAAGGTGTAGGGAAGGTTGGTGGGGGGCGGGGTTTGAGCAAGGTTACTGTAGTTGCAATTATTGTTGGTGATGTTGTTGGCATTTGTGTTATTGGTTTGCTGTTCTCGTATTGTTACTCGAAGGTTTGTCGTTGTGGTAATGGAAAGGATGAAAATGGTTATGGTTTTGAGAAGGGAGGTAAGAGAAGGAAGGAATGCCTATGCTTTAGAAAGGATGAGTCGGAAACTTTGTCTGAAAACGTCGTTGAGCAATATGATCTAGTGCCGTTGGATGCTCAAGTGGCATTTGATCTCGATGAGCTTTTGAAGGCATCTGCTTTTGTGCTTGGTAAGAGTGGCATTGGCATTGTGTACAAGGTTGTACTTGAGGATGGTCTTACGTTGGCTGTTAGAAGATTGGGTGAAGGAGGTTCGCAACGATTTAAGGAATTCCAAACAGAAGTCGAAGCGATTGGAAAACTTAGACATCCTAATGTTGCTACTCTTAGAGCATATTACTGGTCAGTGGATGAGAAGCTGCTGATATATAACTTTGAACCAAATGGCAATCTTTCGACTGCAATCCATGGGAAGCCCGGTTTGGTAACATTTACGCCTCTTTCGTGGTCTGTGAGATTGAAAATAATGAAAGGAGTGGCAAAAGGCCTCGTTTACTTGCACGAATATAGTCCCAAAAAGTATGTTCATGGTGATCTCAAGCCATCCAATATACTTCTCGGACATGATATGGAGCCAAAAATCTCTGATTTTGGTCTTGGCCGGTTAGCTAACATAGCCGGTGGATCCCCAACTTTGCAGTCGCTTCGAATGGTTTCTGAGAAGCCACAACGAGGCCAACAGAGCAGTTCAGCATCAGAAGTAGCCACATTCGCCTCAGCTACGTCTATTGGCTACTTTTATCAAGCTCCCGAAGCACTGAAAGCAGTGAAGCCATCCCAAAAATGGGATGTCTACTCGTATGGAATGATTTTACTCGAAATGATCACTGGAAAAACACCATTAGTCCAAGTTGGGAACTCGGAAATGGACCTCGTTCAATGGATGCAGCTCTGCATTGAAGAGAAGAAGCCCGTCTCCGATGTACTAGACCCAAACCTAGCTCAAGATGCTGATAAAGAGGAAGAAATGATCGCGGTCCTAAAGATCGCGATGGCGTGCACGGCAACTAGCCCGGAAAGAAGACCTTCGATGAGGCACGTCTCCGATGCCTTGGAGAGAATACCATCATCCTAAAATCCATGGAAACCTTCGGTTTCGTATGCTTTGACCTAATCGACAAGCTTGTGCTCGAGCTCGAACGACAAAGAGAAACGGGCCAGGTTTCGTACATGTTGGTAGAAAGTCTTCTCTCCATTGCCAGAGAAGTCTAGTTAAAGATAGGTCTGCTTTAAGAGCATGGTTTTGTTGTAGGTTTGGGGGACTGTTTGTTCATGTGTG
>TRINITY_DN27305_c1_g1_i1
AGGCGCTCATGTTTAACATCGGAGAGTCATGACGGATATCTCTTATTGACTATTACCCCGGAGCACAATCCTCTTGCATTCGTACCTTCAAGTACTTCATTCCTCTATCATTGGCAGCTACAACCACCTCACCTTTCTTCGTCACCAAGACAGGATCCTCCTTGGCAACACACGGACTGAACAAGATAGAATTTTCGACACTTATATAAGAAGAAAAATCCGAAGGTAAGTCCGGAGGCTTCAAATATGGATCATCCATGATTCTTGCAACCAAAACATTATCAGACATAACATCAGTGTTAGTAATAGGAAAAGTAAGAGATCCGCTTGCTTTGTCGGCTCCCTCTACTACTTCAACTCTCTTCTCCTCATATTTAACCTCCTCAGCCACAGGTTTCCTTCTCTCTTCATCAATCGCGATCATCTTCTTTCGATTCACCATGTCAGTTGTGGTCTTCCTTATCTGTTCATCCCTGACATCACCTAATGCAAGTAGCTTCTCGAGGTAGTCAATACATGCATCGTTGGATAAACTCTCAAACTCTGCATCAGATAAGGCAAAGTTCTCATCATGCTTTGTGTCCACTTCATCCAAAGACTTGCATTGTTGCTGAG
>TRINITY_DN27305_c2_g2_i1
GGTACCAGTTTCGGGCACTACCCCTTCATGCAAGTTTTAACCATTCTCTTTCACTATTTTCATAACTTCCAAATTACATCTCCTTATGTTCTCTTCTTCATAAGCACCAACTTGACTCCTTCAACTCTCTACTAGGTAGGAATTTTTTAGCAAAGGGATCAATTGGTTAATCACGTTGGCTTTCAATAAATAAGACTTTTAGGCTAAAAGGGCCTACGGATAATTTCATTAGGTAGGATAAAAATATGGCTTATGACTAATAAATAACAAAAATGACCTAAGATCATTTCCTATAATCTAATCAAACATGTAGCTTCAAGTAAAATATAA
>TRINITY_DN27305_c2_g3_i1
AAGGTAGGGAGTATATGGATAAGGTGACTCAATCACTAGTAGAGAATCAAAGAAGACTTACAGCTTTTCAACAAACAGCTTTACTTTCTTCTTTCTTCTTCATCGCTCTTCAATGCTTCTTGCAATTTGATTCCTCCTTCACTTTTGAACACCACATCCTTACTTGAAATTTCTTTTTCTTCTTCCCTCTTTTCTTTTTTTTTTTCAAATAAGGGTATCAGTTTCAGGCACTACCCTTTTCATGGGGTACCATTTTCGGGCACTACACCTTTATGCAATAATTTAACCACTCTTTTCAACAATTTTCATCACTTCCAACTTATTCTCCTTTTATGTTTCTTCACAAGA
>TRINITY_DN27305_c2_g1_i2
ATAAGAATTATGAGACAAGTGGTTAAATCTTGCAGGGGATAGTACCTGAAATCGATATCCCTAATGCTAGAAAGGGTAGTGCCCAAAACTGGTACTCTTATACTTGAAGAACACCGGAATTGGTATTCTACTGCTAAGAAAAGATGTTGGTTTAAGAGAAGATGGAGAAAGCATGTATTGAAGTGATCATAAGAAGGACGAAGGAGAAAAGAAGGAAGCTATTGAAAAGCAAATCTCCAAGGTACTTCTTTACTAGTAAATTTAGTTACTTATCTATATTCTCCTACCTTTACCAAAGAGCCAATGTTACATCCTAAATGCAAGTCCTTTGTGATCCTAGTATTGAAATAGTTATGGATGAATTTTTGAGATCCTTGTCAAACTTATGGTTACGCGAGTATATGAATTGAAATTGAGTGTCTATACTACCGATAAAATATACATCTTTTATACTTGAGAGAGAGAGTAAACACTTACCCGTG
>TRINITY_DN27305_c3_g2_i1
TAAATAACAAAGATGGTCTAAGATCATTTCCTAGAGTCTAGTCAAACACGTAGCTTCAAGCAAGATACAAAGCTAAGTTCTAGAATACATGTGTATGAATGACACTCACAAGAATAAATTGAATCATGCCACTTGTCATGATTTCAAAAGGCTCAAATCTCACATGGCTAAATCGACTATACTAACACTAGGACCAACAAACGACAAACAACACAAAACATAAAACCTGGAAAATCACAAATAATCGAACCCTCAACAACATCGAATAAATAAAAAATATTAAGAATTCGCAAAAAATCGACCCTCCAAGCAACAACACAATGCAAAAATTCTATT
>TRINITY_DN27305_c3_g1_i4
AGTTTATTCTTGTGAGTATCGTTCATACGCACGTATTCTAGAACTTGGCTTTGTATCTTGCTTGAAGCTACGTGTTTGACTAGACAATAGGAAATGATCTTAGGCCATCTTTGTTTTTTTTATTAGTCACTAGCCATATTATTTTTCTACCAATTGAAATTATCCGTAGTCAACCCTTTTGAGCCTTTGAGCCTTATTTGTTGAAAGCCTACGTGATTAGCCAATTGATCCATTTGCTAGCCTTTAAAAAATTCCTACCTAGTAGAGAGTTGAAGGAATCAAGTTGGTGTCTTGTGATGAAGTATATAAGGAGAAATAAGTTGGAAGTGATGAAATTTGTTGAAGAGAGTGG
>TRINITY_DN27305_c3_g4_i1
GAATCATGTAACTTGTCATGATTTCAAAAGGCTCAAATCTCACATAGTTGTAGGAATGAACGAGCATCCTAATAAAGCTACATAACTAATCTTCCATGCACATAATTAAATTTCAAGTATCTCAATAACAAAGTACAATCTCAAACTGTTTCTCAAACACAAGCACATAACAAGAAAACACATACTTTGTGATTAATTACTGCATATTATTCTCTATATTGATTCGCATTGTTGATGCTTAGTTGGTGAGGTAGGAACCAAAATTACTCAATTACTTCTATTGATTCAATAATTACTCCCCACCCTTCAATTATTTTCAATCCCAGTGTGATTAATTATCTTAATGATTCCCATAATCACTCCAATGGTGGAATTCATATCAAGGGCCTCTTAAAATCTTCAATTTCATTCCATATGTTAATTAATTTGAACTTAAATCGAGCACTCAGTTAAAGTCACATAAGACAAAATTGAAGGAG
>TRINITY_DN27305_c3_g3_i2
[truncated: 49,832,463 more chars]
